# Supplementary material for: PacBio single-molecule long-read sequencing provides new insights into the complexity of full-length transcripts in oriental river prawn, macrobrachium nipponense
Source: BMC Genomics. 2023 Jun 20;24:340. doi: 10.1186/s12864-023-09442-x (PMC10280851; doi:10.1186/s12864-023-09442-x)
Supplement: Supplementary file 1 — Supplementary Material 1 [file 12864_2023_9442_MOESM1_ESM.xlsx]

## Sheet: Sheet1
Table S1. The identification of new genes based on SMRT sequencing and reference genome.
GeneID	Chromosome	Start	End	Strand	Isoforms
Novelgene0001	chr33	4426081	4430052	+	1
Novelgene0002	chr33	14931519	14938606	+	3
Novelgene0003	chr33	16741935	16743787	+	1
Novelgene0004	chr33	27510948	27513099	+	1
Novelgene0005	chr33	44137392	44138976	+	1
Novelgene0006	chr33	44142819	44146779	+	1
Novelgene0007	chr33	45234693	45236215	+	1
Novelgene0008	chr32	12859248	12863552	+	1
Novelgene0009	chr32	16494849	16510970	+	1
Novelgene0010	chr32	20689535	20871110	+	1
Novelgene0011	chr32	22037692	22040025	+	1
Novelgene0012	chr32	32636424	32637817	+	1
Novelgene0013	chr32	38750029	38757052	+	1
Novelgene0014	chr32	43505662	43509401	+	1
Novelgene0015	chr13	52062	53987	+	1
Novelgene0016	chr13	1994980	1996735	+	1
Novelgene0017	chr13	9749551	9752195	+	1
Novelgene0018	chr13	33512451	33516071	+	1
Novelgene0019	chr13	35020867	35025088	+	1
Novelgene0020	chr13	45928553	45931688	+	1
Novelgene0021	chr13	54970107	54972741	+	1
Novelgene0022	chr13	80153658	80157198	+	2
Novelgene0023	chr13	90137201	90140088	+	1
Novelgene0024	chr12	3686690	3688645	+	1
Novelgene0025	chr12	7844129	7846095	+	1
Novelgene0026	chr12	11223759	11233647	+	1
Novelgene0027	chr12	21913513	21918455	+	1
Novelgene0028	chr12	58188375	58190356	+	1
Novelgene0029	chr12	68468444	68470552	+	1
Novelgene0030	chr12	94430142	94432920	+	1
Novelgene0031	chr12	103098753	103103140	+	1
Novelgene0032	chr12	104438386	104440912	+	1
Novelgene0033	chr11	2686471	2703025	+	1
Novelgene0034	chr11	8991913	8995153	+	1
Novelgene0035	chr11	22767584	22770120	+	1
Novelgene0036	chr11	38602433	38604745	+	1
Novelgene0037	chr11	46283346	46469675	+	1
Novelgene0038	chr11	50204570	50207551	+	1
Novelgene0039	chr11	95259290	95262143	+	1
Novelgene0040	chr11	100357551	100359631	+	1
Novelgene0041	chr10	22792773	22796215	+	1
Novelgene0042	chr10	23316719	23320067	+	1
Novelgene0043	chr10	23888784	23895217	+	1
Novelgene0044	chr10	44873108	44875987	+	1
Novelgene0045	chr10	50106410	50110641	+	1
Novelgene0046	chr10	62227716	62237015	+	2
Novelgene0047	chr10	87297315	87299986	+	1
Novelgene0048	chr10	87300156	87301780	+	1
Novelgene0049	chr10	87301849	87303571	+	1
Novelgene0050	chr10	87310669	87312385	+	1
Novelgene0051	chr10	87313506	87314806	+	1
Novelgene0052	chr10	87468181	87469144	+	1
Novelgene0053	chr10	87717631	87720114	+	1
Novelgene0054	chr10	87952957	87954001	+	1
Novelgene0055	chr10	87974069	87975720	+	1
Novelgene0056	chr10	87975788	87976471	+	1
Novelgene0057	chr10	92320709	92323970	+	1
Novelgene0058	chr10	103750497	103756519	+	1
Novelgene0059	chr17	32146702	32150074	+	1
Novelgene0060	chr17	33111683	33115756	+	1
Novelgene0061	chr17	52247263	52249104	+	1
Novelgene0062	chr17	57060461	57063011	+	1
Novelgene0063	chr17	68628802	68631703	+	1
Novelgene0064	chr17	69978226	69981138	+	1
Novelgene0065	chr17	73299771	73303084	+	1
Novelgene0066	chr17	74098479	74101084	+	1
Novelgene0067	chr17	75124010	75126130	+	1
Novelgene0068	chr17	81253555	81256565	+	1
Novelgene0069	chr17	83939371	83955809	+	2
Novelgene0070	chr17	87900838	87904216	+	1
Novelgene0071	chr16	105052	107633	+	1
Novelgene0072	chr16	7514907	7523385	+	18
Novelgene0073	chr16	65084124	65088820	+	1
Novelgene0074	chr16	69266562	69270042	+	1
Novelgene0075	chr15	3053266	3055710	+	1
Novelgene0076	chr15	16314589	16317904	+	1
Novelgene0077	chr15	29354946	29358415	+	1
Novelgene0078	chr15	33115057	33116819	+	1
Novelgene0079	chr15	40735596	40739870	+	1
Novelgene0080	chr15	53544094	53546032	+	1
Novelgene0081	chr15	59410550	59447567	+	1
Novelgene0082	chr15	64958879	64962073	+	1
Novelgene0083	chr15	67344599	67346541	+	8
Novelgene0084	chr15	74772848	74776202	+	1
Novelgene0085	chr15	76625859	76664309	+	1
Novelgene0086	chr14	23697420	23700165	+	1
Novelgene0087	chr14	23934854	23938282	+	1
Novelgene0088	chr14	38096780	38101039	+	1
Novelgene0089	chr14	56221399	56223317	+	1
Novelgene0090	chr14	67907223	67911393	+	1
Novelgene0091	chr19	352304	354575	+	1
Novelgene0092	chr19	900602	902000	+	1
Novelgene0093	chr19	2000039	2006757	+	2
Novelgene0094	chr19	2896203	2905561	+	4
Novelgene0095	chr19	3854148	3855637	+	1
Novelgene0096	chr19	21624520	21639926	+	1
Novelgene0097	chr19	23652243	23654829	+	1
Novelgene0098	chr19	26957617	26961964	+	1
Novelgene0099	chr19	27211612	27215721	+	2
Novelgene0100	chr19	27971425	28109653	+	1
Novelgene0101	chr19	32129468	32132650	+	1
Novelgene0102	chr19	34847798	34869073	+	1
Novelgene0103	chr19	45645669	45649470	+	1
Novelgene0104	chr19	54638522	54640790	+	1
Novelgene0105	chr19	74207725	74210539	+	1
Novelgene0106	chr19	80721234	80723593	+	1
Novelgene0107	chr19	86087274	86093740	+	1
Novelgene0108	chr18	17488409	17493008	+	1
Novelgene0109	chr18	73745241	73755408	+	1
Novelgene0110	chr18	76728746	76732451	+	1
Novelgene0111	chr18	76935163	76939046	+	1
Novelgene0112	chr18	78574145	78656497	+	1
Novelgene0113	chr18	79566679	79569464	+	1
Novelgene0114	chr18	82227219	82231546	+	1
Novelgene0115	chr18	82354174	82357429	+	1
Novelgene0116	chr18	85142054	85146946	+	1
Novelgene0117	chr39	1294973	1296423	+	1
Novelgene0118	chr39	1431584	1536245	+	14
Novelgene0119	chr39	3017309	3039037	+	2
Novelgene0120	chr39	16122600	16127914	+	1
Novelgene0121	chr39	21835056	21838322	+	1
Novelgene0122	chr39	34256372	34272086	+	1
Novelgene0123	chr39	49026807	49030498	+	1
Novelgene0124	chr39	51278959	51281046	+	1
Novelgene0125	chr38	585451	588397	+	1
Novelgene0126	chr38	2423478	2493197	+	1
Novelgene0127	chr38	15188980	15193623	+	1
Novelgene0128	chr38	18034156	18036906	+	1
Novelgene0129	chr6	4985991	4987077	+	1
Novelgene0130	chr6	5923238	5930156	+	1
Novelgene0131	chr6	19840618	19842708	+	1
Novelgene0132	chr6	19995956	20012432	+	5
Novelgene0133	chr6	60187256	60196820	+	1
Novelgene0134	chr6	69186383	69188897	+	1
Novelgene0135	chr6	75997423	76000264	+	1
Novelgene0136	chr6	101152465	101156080	+	1
Novelgene0137	chr6	105492932	105535653	+	1
Novelgene0138	chr6	107801696	107805992	+	1
Novelgene0139	chr6	113285147	113288214	+	1
Novelgene0140	chr6	120380110	120383789	+	1
Novelgene0141	chr6	138512956	138535827	+	1
Novelgene0142	chr40	11140581	11167159	+	3
Novelgene0143	chr40	24220910	24223363	+	1
Novelgene0144	chr40	25706847	25721952	+	1
Novelgene0145	chr40	30030523	30033986	+	1
Novelgene0146	chr40	36854524	36923930	+	3
Novelgene0147	chr40	37851841	37853749	+	1
Novelgene0148	chr40	43482912	43484897	+	1
Novelgene0149	chr40	49482876	49555433	+	2
Novelgene0150	chr40	49898852	49900845	+	1
Novelgene0151	chr40	50557256	50585829	+	1
Novelgene0152	chr41	5102597	5104410	+	1
Novelgene0153	chr41	5165880	5168544	+	1
Novelgene0154	chr41	5737470	5740647	+	1
Novelgene0155	chr41	12610466	12614124	+	1
Novelgene0156	chr41	13226969	13234572	+	1
Novelgene0157	chr41	16511988	16514859	+	1
Novelgene0158	chr41	18915363	18919015	+	1
Novelgene0159	chr41	18974189	18975595	+	1
Novelgene0160	chr41	19100908	19103427	+	1
Novelgene0161	chr41	21885322	21889818	+	1
Novelgene0162	chr41	21917722	21919341	+	1
Novelgene0163	chr41	23593198	23596229	+	1
Novelgene0164	chr41	27101779	27103847	+	1
Novelgene0165	chr41	28661674	28666575	+	2
Novelgene0166	chr41	42195068	42198267	+	1
Novelgene0167	chr41	49553822	49557506	+	2
Novelgene0168	chr42	6099046	6105826	+	4
Novelgene0169	chr42	16860577	16863114	+	1
Novelgene0170	chr42	20955151	20956293	+	1
Novelgene0171	chr42	29904905	29909046	+	1
Novelgene0172	chr42	32997781	33011437	+	1
Novelgene0173	chr42	36785533	36789370	+	1
Novelgene0174	chr42	49924920	49926881	+	1
Novelgene0175	chr43	22340797	22344418	+	1
Novelgene0176	chr43	36065900	36068341	+	1
Novelgene0177	chr43	38379001	38380428	+	1
Novelgene0178	chr43	38912691	39048659	+	1
Novelgene0179	chr43	44560388	44562227	+	1
Novelgene0180	chr44	10278802	10281086	+	1
Novelgene0181	chr44	19965046	19967308	+	1
Novelgene0182	chr44	19970010	19975201	+	1
Novelgene0183	chr44	21738182	21742389	+	1
Novelgene0184	chr44	23239114	23264348	+	1
Novelgene0185	chr44	36021563	36023841	+	1
Novelgene0186	chr44	47949241	47951995	+	1
Novelgene0187	chr44	52682671	52683807	+	1
Novelgene0188	chr45	2302988	2307169	+	1
Novelgene0189	chr45	5837172	5841777	+	1
Novelgene0190	chr45	6478474	6482559	+	1
Novelgene0191	chr45	18293972	18295744	+	2
Novelgene0192	chr45	26376215	26380632	+	2
Novelgene0193	chr45	28344064	28347408	+	1
Novelgene0194	chr45	35319511	35326801	+	1
Novelgene0195	chr45	37986778	37990096	+	1
Novelgene0196	chr46	4514708	4517587	+	1
Novelgene0197	chr46	19230396	19232594	+	2
Novelgene0198	chr46	29836689	29839009	+	1
Novelgene0199	chr46	36066994	36073983	+	1
Novelgene0200	chr47	3078551	3133056	+	1
Novelgene0201	chr47	14090208	14109797	+	1
Novelgene0202	chr47	26403039	26405615	+	1
Novelgene0203	chr47	30661508	30662951	+	1
Novelgene0204	chr47	33549207	33556886	+	1
Novelgene0205	chr48	6457058	6459884	+	1
Novelgene0206	chr48	6560683	6562740	+	1
Novelgene0207	chr48	20083734	20086208	+	3
Novelgene0208	chr49	5905540	5907780	+	2
Novelgene0209	chr49	14545165	14547494	+	1
Novelgene0210	chr26	2451121	2454222	+	1
Novelgene0211	chr26	2798771	2804807	+	1
Novelgene0212	chr26	5496738	5498127	+	1
Novelgene0213	chr26	18534777	18537386	+	1
Novelgene0214	chr26	22454889	22455824	+	1
Novelgene0215	chr26	29698538	29699065	+	1
Novelgene0216	chr26	39173186	39176344	+	1
Novelgene0217	chr26	40802537	40805063	+	2
Novelgene0218	chr26	41008835	41011832	+	1
Novelgene0219	chr26	69626176	69629008	+	1
Novelgene0220	chr26	71388790	71391253	+	1
Novelgene0221	chr27	4208347	4211620	+	1
Novelgene0222	chr27	7495159	7498753	+	1
Novelgene0223	chr27	10960828	10964194	+	1
Novelgene0224	chr27	14136043	14140498	+	1
Novelgene0225	chr27	17666326	17689863	+	3
Novelgene0226	chr27	23816545	23820480	+	1
Novelgene0227	chr27	24050821	24053741	+	1
Novelgene0228	chr27	24109657	24112189	+	1
Novelgene0229	chr27	35522967	35556730	+	2
Novelgene0230	chr24	5763075	5766418	+	1
Novelgene0231	chr24	5770596	5773900	+	1
Novelgene0232	chr24	5786749	5790230	+	1
Novelgene0233	chr24	5793609	5796468	+	1
Novelgene0234	chr24	7133569	7137724	+	1
Novelgene0235	chr24	11376023	11378444	+	1
Novelgene0236	chr24	12627962	12631306	+	1
Novelgene0237	chr24	48281126	48283853	+	1
Novelgene0238	chr24	63937241	63941505	+	1
Novelgene0239	chr24	66933360	66936607	+	1
Novelgene0240	chr24	69015316	69018869	+	1
Novelgene0241	chr24	77394654	77440114	+	2
Novelgene0242	chr25	34854951	34856752	+	1
Novelgene0243	chr25	65671914	65695075	+	1
Novelgene0244	chr25	74831309	74832514	+	1
Novelgene0245	chr25	74835880	74850103	+	2
Novelgene0246	chr22	11140108	11151107	+	1
Novelgene0247	chr22	13142324	13148640	+	1
Novelgene0248	chr22	27456250	27458700	+	1
Novelgene0249	chr22	27872809	27874198	+	1
Novelgene0250	chr22	31985029	32002846	+	2
Novelgene0251	chr22	53377791	53380635	+	1
Novelgene0252	chr22	53381977	53384733	+	1
Novelgene0253	chr22	74417172	74419006	+	1
Novelgene0254	chr23	40603472	40605368	+	1
Novelgene0255	chr23	81501625	81503311	+	1
Novelgene0256	chr23	82719847	82727377	+	2
Novelgene0257	chr20	20228375	20239350	+	1
Novelgene0258	chr20	26290509	26294658	+	1
Novelgene0259	chr20	32915844	32951948	+	1
Novelgene0260	chr20	44139058	44141539	+	1
Novelgene0261	chr20	45601641	45604391	+	1
Novelgene0262	chr20	53928778	53931446	+	1
Novelgene0263	chr20	53957318	53963816	+	7
Novelgene0264	chr20	53965971	53967226	+	1
Novelgene0265	chr20	55265620	55268853	+	1
Novelgene0266	chr20	59546573	59548835	+	1
Novelgene0267	chr20	59603331	59668963	+	1
Novelgene0268	chr20	67016573	67017629	+	1
Novelgene0269	chr20	67583028	67588444	+	2
Novelgene0270	chr20	69147712	69214094	+	1
Novelgene0271	chr21	1626966	1646381	+	1
Novelgene0272	chr21	1919948	1920651	+	1
Novelgene0273	chr21	6801398	6818303	+	1
Novelgene0274	chr21	7435609	7461862	+	1
Novelgene0275	chr21	26527299	26531794	+	2
Novelgene0276	chr21	28823804	28825334	+	1
Novelgene0277	chr21	61504804	61507463	+	1
Novelgene0278	chr21	61806808	61813281	+	1
Novelgene0279	chr28	5116299	5118156	+	1
Novelgene0280	chr28	11384490	11395354	+	1
Novelgene0281	chr28	17198737	17207411	+	1
Novelgene0282	chr28	17209279	17210991	+	1
Novelgene0283	chr28	17474322	17475814	+	1
Novelgene0284	chr28	26579420	26588976	+	1
Novelgene0285	chr28	51843868	51846842	+	1
Novelgene0286	chr28	53928349	53930591	+	1
Novelgene0287	chr28	60974253	60998512	+	1
Novelgene0288	chr28	62936593	62938112	+	1
Novelgene0289	chr28	67675334	67718875	+	1
Novelgene0290	chr29	7351250	7353356	+	1
Novelgene0291	chr29	10554489	10558130	+	1
Novelgene0292	chr29	24255613	24358073	+	1
Novelgene0293	chr29	28223047	28224488	+	1
Novelgene0294	chr29	30170124	30172906	+	1
Novelgene0295	chr29	35122775	35125606	+	1
Novelgene0296	chr7	1200523	1206360	+	1
Novelgene0297	chr7	18147030	18148741	+	1
Novelgene0298	chr7	19685527	19687527	+	1
Novelgene0299	chr7	20368044	20374516	+	1
Novelgene0300	chr7	41454541	41493597	+	1
Novelgene0301	chr7	42315770	42317109	+	1
Novelgene0302	chr7	47586949	47591702	+	1
Novelgene0303	chr7	48010003	48015289	+	1
Novelgene0304	chr7	57345272	57346618	+	1
Novelgene0305	chr7	59294730	59296633	+	1
Novelgene0306	chr7	69666979	69667827	+	1
Novelgene0307	chr7	77139348	77143151	+	1
Novelgene0308	chr7	82545696	82548347	+	1
Novelgene0309	chr7	99632055	99640756	+	1
Novelgene0310	chr7	100678195	100681146	+	1
Novelgene0311	chr7	105290638	105294153	+	1
Novelgene0312	chr7	108950648	108957101	+	1
Novelgene0313	chr7	111503556	111506693	+	1
Novelgene0314	chr7	114072357	114075203	+	1
Novelgene0315	chr7	114839067	114923596	+	2
Novelgene0316	chr7	115624754	115707550	+	1
Novelgene0317	chr35	4835838	4837165	+	1
Novelgene0318	chr35	6313249	6315566	+	1
Novelgene0319	chr35	9802962	9804748	+	1
Novelgene0320	chr35	11643160	11646887	+	1
Novelgene0321	chr35	14248471	14513818	+	1
Novelgene0322	chr35	16863511	16865376	+	1
Novelgene0323	chr35	22463160	22489160	+	1
Novelgene0324	chr35	27559398	27562598	+	1
Novelgene0325	chr35	27700203	27705789	+	1
Novelgene0326	chr35	32666626	32670294	+	1
Novelgene0327	chr35	35941150	36231567	+	2
Novelgene0328	chr35	42747428	42750156	+	1
Novelgene0329	chr35	52123716	52125230	+	1
Novelgene0330	chr5	5985332	5988180	+	1
Novelgene0331	chr5	28590797	28594010	+	1
Novelgene0332	chr5	52719412	52720672	+	1
Novelgene0333	chr5	71368889	71371588	+	1
Novelgene0334	chr5	74346404	74347643	+	1
Novelgene0335	chr5	75853089	75854755	+	1
Novelgene0336	chr5	77215630	77218029	+	1
Novelgene0337	chr5	78512786	78516904	+	1
Novelgene0338	chr5	104306037	104376839	+	1
Novelgene0339	chr5	109315204	109325486	+	1
Novelgene0340	chr5	122011487	122034129	+	1
Novelgene0341	chr5	129906152	129908310	+	1
Novelgene0342	chr5	129909970	129912535	+	1
Novelgene0343	chr5	132939759	132943398	+	1
Novelgene0344	chr5	141149907	141199394	+	1
Novelgene0345	chr4	20577093	20584993	+	3
Novelgene0346	chr4	37638068	37643216	+	1
Novelgene0347	chr4	38749342	38751029	+	1
Novelgene0348	chr4	41382747	41387931	+	1
Novelgene0349	chr4	43903404	43906876	+	2
Novelgene0350	chr4	94331320	94334188	+	1
Novelgene0351	chr4	122806221	122809681	+	1
Novelgene0352	chr4	124289844	124295001	+	1
Novelgene0353	chr4	126601056	126604057	+	1
Novelgene0354	chr4	127198998	127202807	+	1
Novelgene0355	chr4	138445075	138454077	+	1
Novelgene0356	chr4	145555335	145564067	+	1
Novelgene0357	chr4	145883044	145910213	+	1
Novelgene0358	chr4	145925702	145986737	+	1
Novelgene0359	chr4	146849605	146850476	+	1
Novelgene0360	chr3	14267254	14271182	+	1
Novelgene0361	chr3	45877306	45879234	+	1
Novelgene0362	chr3	46807331	46812453	+	2
Novelgene0363	chr3	48858814	48932746	+	1
Novelgene0364	chr3	55018123	55018946	+	1
Novelgene0365	chr3	73153002	73390898	+	1
Novelgene0366	chr3	91284915	91289521	+	1
Novelgene0367	chr3	97651635	97654346	+	1
Novelgene0368	chr3	98565414	98568138	+	1
Novelgene0369	chr3	98592091	98595949	+	1
Novelgene0370	chr3	99170901	99174035	+	1
Novelgene0371	chr3	111294777	111297683	+	1
Novelgene0372	chr3	122390360	122393673	+	1
Novelgene0373	chr3	126094583	126097085	+	1
Novelgene0374	chr3	133056350	133061154	+	1
Novelgene0375	chr2	22774940	22776517	+	1
Novelgene0376	chr2	34418585	34420671	+	1
Novelgene0377	chr2	53007393	53010201	+	1
Novelgene0378	chr2	57012798	57015745	+	1
Novelgene0379	chr2	58432988	58500180	+	1
Novelgene0380	chr2	75423300	75425715	+	1
Novelgene0381	chr2	87531056	87532960	+	1
Novelgene0382	chr2	105935215	105938044	+	1
Novelgene0383	chr2	119739718	119743089	+	1
Novelgene0384	chr2	119754446	119759236	+	4
Novelgene0385	chr2	127826924	127831096	+	1
Novelgene0386	chr2	133835708	133844524	+	1
Novelgene0387	chr1	9011242	9012771	+	1
Novelgene0388	chr1	30285444	30326009	+	1
Novelgene0389	chr1	41631186	41633663	+	1
Novelgene0390	chr1	54036119	54039942	+	1
Novelgene0391	chr1	61944571	61948529	+	1
Novelgene0392	chr1	91797569	91799494	+	1
Novelgene0393	chr1	105354007	105357600	+	1
Novelgene0394	chr1	109213365	109216719	+	1
Novelgene0395	chr1	126754640	126768463	+	1
Novelgene0396	chr1	130427615	130432439	+	1
Novelgene0397	chr1	148327408	148331261	+	1
Novelgene0398	chr1	148622280	148625973	+	1
Novelgene0399	chr1	149830297	149832043	+	1
Novelgene0400	chr1	150766625	150771098	+	1
Novelgene0401	chr1	156714291	156717162	+	1
Novelgene0402	chr1	173141444	173142623	+	1
Novelgene0403	chr1	191672478	191677385	+	1
Novelgene0404	chr1	192828840	192832193	+	2
Novelgene0405	chr1	193689255	193691993	+	1
Novelgene0406	chr34	1109922	1112105	+	1
Novelgene0407	chr34	1834644	1837897	+	1
Novelgene0408	chr34	4201519	4205499	+	1
Novelgene0409	chr34	6302508	6308260	+	1
Novelgene0410	chr34	14802847	14804756	+	1
Novelgene0411	chr34	20226076	20227659	+	1
Novelgene0412	chr34	30940578	30944459	+	1
Novelgene0413	chr34	32810880	32812793	+	1
Novelgene0414	chr34	47870221	47893429	+	1
Novelgene0415	chr37	15002005	15005915	+	1
Novelgene0416	chr37	18673716	18677178	+	1
Novelgene0417	chr37	32161486	32163460	+	1
Novelgene0418	chr37	39870934	39874441	+	1
Novelgene0419	chr37	40269076	40270528	+	1
Novelgene0420	chr37	40915729	40917947	+	1
Novelgene0421	chr37	45093633	45095506	+	1
Novelgene0422	chr37	54920640	54942582	+	5
Novelgene0423	chr37	56354312	56386305	+	1
Novelgene0424	chr9	6905419	6908110	+	1
Novelgene0425	chr9	7366941	7368095	+	1
Novelgene0426	chr9	8945290	8968548	+	2
Novelgene0427	chr9	12362640	12364531	+	1
Novelgene0428	chr9	14488991	14490337	+	1
Novelgene0429	chr9	23467789	23517667	+	1
Novelgene0430	chr9	50654374	50656184	+	1
Novelgene0431	chr9	53778351	53779723	+	1
Novelgene0432	chr9	61841364	61853225	+	1
Novelgene0433	chr9	67187483	67189767	+	1
Novelgene0434	chr9	67297239	67303541	+	2
Novelgene0435	chr9	71217818	71227607	+	1
Novelgene0436	chr9	73352336	73366970	+	1
Novelgene0437	chr9	83628677	83631184	+	1
Novelgene0438	chr9	90497916	90500085	+	1
Novelgene0439	chr9	91498588	91502708	+	2
Novelgene0440	chr9	92180141	92219271	+	1
Novelgene0441	chr9	102826176	102828931	+	1
Novelgene0442	chr8	11311538	11314800	+	1
Novelgene0443	chr8	40160539	40162567	+	1
Novelgene0444	chr8	44420602	44424379	+	1
Novelgene0445	chr8	46698733	46701906	+	1
Novelgene0446	chr8	52096354	52117086	+	1
Novelgene0447	chr8	60789618	60792131	+	1
Novelgene0448	chr8	60797833	60800786	+	2
Novelgene0449	chr8	60806415	60808324	+	1
Novelgene0450	chr8	60823933	60828142	+	2
Novelgene0451	chr8	60830213	60833394	+	2
Novelgene0452	chr8	60836456	60838045	+	1
Novelgene0453	chr8	60840004	60845913	+	5
Novelgene0454	chr8	60867121	60869065	+	1
Novelgene0455	chr8	60871949	60874463	+	1
Novelgene0456	chr8	60879155	60894249	+	1
Novelgene0457	chr8	60940307	60941276	+	1
Novelgene0458	chr8	68359112	68363543	+	1
Novelgene0459	chr8	81862259	81866886	+	1
Novelgene0460	chr8	88509240	88511686	+	1
Novelgene0461	chr8	93348047	93349577	+	1
Novelgene0462	chr8	98695098	98698745	+	1
Novelgene0463	chr36	30463117	30466508	+	1
Novelgene0464	chr36	38042550	38043982	+	1
Novelgene0465	chr36	48226757	48229880	+	1
Novelgene0466	chr36	48769974	48778242	+	1
Novelgene0467	chr36	51352615	51356178	+	1
Novelgene0468	chr36	58117501	58120960	+	1
Novelgene0469	chr36	58383735	58387467	+	1
Novelgene0470	chr36	61153574	61156050	+	1
Novelgene0471	chr31	12320179	12325793	+	1
Novelgene0472	chr31	43613502	43616335	+	1
Novelgene0473	chr31	44052444	44054846	+	1
Novelgene0474	chr31	54686086	54690878	+	1
Novelgene0475	chr30	2198039	2364783	+	1
Novelgene0476	chr30	3649072	3650938	+	1
Novelgene0477	chr30	5927605	5955555	+	1
Novelgene0478	chr30	7019952	7023093	+	1
Novelgene0479	chr30	11080721	11082820	+	1
Novelgene0480	chr30	16109775	16113798	+	1
Novelgene0481	chr30	18715006	18743755	+	1
Novelgene0482	chr30	19269672	19271994	+	1
Novelgene0483	chr30	26793044	26796636	+	2
Novelgene0484	chr30	33503090	33504226	+	1
Novelgene0485	chr30	33595134	33600085	+	1
Novelgene0486	chr30	41833002	41835135	+	1
Novelgene0487	chr30	53630686	53632492	+	1
Novelgene0488	chr30	54450006	54455301	+	1
Novelgene0489	chr30	62755679	62758382	+	1
Novelgene0490	chr15	3060105	3089957	-	1
Novelgene0491	chr15	16493104	16498006	-	1
Novelgene0492	chr15	34300106	34347274	-	1
Novelgene0493	chr15	59459215	59479151	-	1
Novelgene0494	chr15	72107323	72126658	-	1
Novelgene0495	chr32	7621945	7624450	-	1
Novelgene0496	chr32	16219376	16272529	-	1
Novelgene0497	chr32	29295826	29300343	-	1
Novelgene0498	chr32	33868409	34003800	-	1
Novelgene0499	chr32	67731305	67736724	-	2
Novelgene0500	chr32	67752111	67754101	-	1
Novelgene0501	chr35	32666625	32670610	-	1
Novelgene0502	chr12	92372325	92375977	-	1
Novelgene0503	chr37	37390389	37402578	-	1
Novelgene0504	chr37	54836062	54841129	-	3
Novelgene0505	chr36	967594	1007733	-	2
Novelgene0506	chr17	31715175	31769277	-	1
Novelgene0507	chr17	33978882	34070534	-	1
Novelgene0508	chr17	59411723	59415005	-	1
Novelgene0509	chr17	88027826	88036831	-	1
Novelgene0510	chr30	3665513	3678240	-	1
Novelgene0511	chr30	63638993	63646936	-	1
Novelgene0512	chr30	67823943	67827453	-	1
Novelgene0513	chr30	70738761	70751481	-	1
Novelgene0514	chr30	72694127	72783969	-	1
Novelgene0515	chr33	12041417	12070716	-	1
Novelgene0516	chr33	18892919	18966187	-	1
Novelgene0517	chr33	44030731	44068106	-	12
Novelgene0518	chr14	56364857	56388253	-	1
Novelgene0519	chr19	20407496	20424734	-	2
Novelgene0520	chr19	22675754	22701006	-	1
Novelgene0521	chr19	44047231	44051736	-	1
Novelgene0522	chr19	46586247	46601976	-	2
Novelgene0523	chr19	73105288	73112128	-	1
Novelgene0524	chr19	74320111	74341259	-	1
Novelgene0525	chr19	74345689	74355665	-	1
Novelgene0526	chr19	85614739	85647696	-	2
Novelgene0527	chr18	36545244	36618279	-	1
Novelgene0528	chr18	81160435	81174958	-	1
Novelgene0529	chr18	82227206	82230485	-	1
Novelgene0530	chr39	7396476	7399591	-	1
Novelgene0531	chr39	22606821	22665539	-	2
Novelgene0532	chr38	4068954	4102388	-	2
Novelgene0533	chr6	3720419	3739697	-	1
Novelgene0534	chr6	61036521	61052796	-	1
Novelgene0535	chr6	97109851	97117234	-	1
Novelgene0536	chr6	101072647	101077693	-	1
Novelgene0537	chr42	42204268	42208232	-	1
Novelgene0538	chr43	4015007	4048044	-	1
Novelgene0539	chr43	25748265	25926076	-	1
Novelgene0540	chr43	39082374	39110339	-	1
Novelgene0541	chr44	20651453	20655857	-	1
Novelgene0542	chr44	27183393	27185069	-	2
Novelgene0543	chr44	33868759	33881347	-	1
Novelgene0544	chr44	38001053	38035957	-	1
Novelgene0545	chr44	44705636	44709133	-	3
Novelgene0546	chr45	6577388	6582428	-	2
Novelgene0547	chr45	7455837	7462207	-	1
Novelgene0548	chr45	13426646	13438067	-	1
Novelgene0549	chr46	28623269	28627188	-	1
Novelgene0550	chr46	38191287	38199158	-	1
Novelgene0551	chr46	41447000	41449916	-	1
Novelgene0552	chr47	26147454	26158553	-	1
Novelgene0553	chr49	5942777	5944408	-	1
Novelgene0554	chr49	5948366	5950134	-	1
Novelgene0555	chr49	12533018	12545352	-	2
Novelgene0556	chr26	69372643	69384281	-	1
Novelgene0557	chr26	77979409	77993502	-	1
Novelgene0558	chr27	8125477	8127988	-	1
Novelgene0559	chr27	13288684	13326916	-	1
Novelgene0560	chr27	16747107	16780950	-	1
Novelgene0561	chr27	27312427	27322758	-	1
Novelgene0562	chr27	71692915	71737433	-	2
Novelgene0563	chr24	10143405	10452838	-	1
Novelgene0564	chr24	24093532	24220822	-	1
Novelgene0565	chr24	53496888	53498056	-	1
Novelgene0566	chr24	76891641	76925637	-	1
Novelgene0567	chr23	59300908	59306352	-	1
Novelgene0568	chr20	20343972	20351274	-	2
Novelgene0569	chr20	73405359	73465928	-	1
Novelgene0570	chr21	10168952	10209466	-	2
Novelgene0571	chr21	77776879	77859578	-	1
Novelgene0572	chr28	16040231	16049033	-	1
Novelgene0573	chr28	17034759	17037554	-	1
Novelgene0574	chr28	21947293	21975858	-	2
Novelgene0575	chr28	67719967	67744570	-	1
Novelgene0576	chr29	11013922	11141652	-	1
Novelgene0577	chr7	80469864	80485078	-	2
Novelgene0578	chr7	107029657	107044297	-	1
Novelgene0579	chr7	116797107	117072732	-	2
Novelgene0580	chr13	11567557	11636093	-	1
Novelgene0581	chr13	15418516	15434463	-	1
Novelgene0582	chr13	15826446	15836760	-	1
Novelgene0583	chr5	23193835	23232550	-	1
Novelgene0584	chr5	28590797	28592448	-	1
Novelgene0585	chr5	122314472	122365186	-	1
Novelgene0586	chr5	129909970	129911624	-	1
Novelgene0587	chr5	142684993	142725419	-	1
Novelgene0588	chr4	13706466	13713398	-	1
Novelgene0589	chr4	18748414	18763063	-	1
Novelgene0590	chr3	68981237	69000387	-	1
Novelgene0591	chr3	91280137	91313626	-	1
Novelgene0592	chr3	134591468	134593719	-	1
Novelgene0593	chr2	33620399	33684311	-	1
Novelgene0594	chr2	56393720	56399163	-	1
Novelgene0595	chr2	62043464	62044573	-	1
Novelgene0596	chr1	61945586	61948529	-	2
Novelgene0597	chr1	108948176	108958086	-	1
Novelgene0598	chr1	197296230	197309977	-	1
Novelgene0599	chr1	209325725	209384942	-	1
Novelgene0600	chr34	2132110	2150484	-	1
Novelgene0601	chr34	10221537	10263440	-	1
Novelgene0602	chr11	23368493	23371964	-	1
Novelgene0603	chr9	58541016	58547576	-	1
Novelgene0604	chr9	68051894	68061980	-	1
Novelgene0605	chr8	33267198	33276801	-	1
Novelgene0606	chr8	38278314	38288745	-	1
Novelgene0607	chr8	40046874	40060837	-	2
Novelgene0608	chr8	60801624	60804036	-	1
Novelgene0609	chr8	60829360	60832635	-	2
Novelgene0610	chr8	68850216	68879219	-	1
Novelgene0611	chr8	88509240	88512004	-	4
Novelgene0612	chr8	116421235	116423838	-	1
Novelgene0613	chr10	87313502	87314328	-	1
Novelgene0614	chr10	87469205	87469645	-	1
Novelgene0615	chr10	87949592	87950633	-	1
Novelgene0616	chr10	87955132	87956265	-	1
Novelgene0617	chr10	100914819	100941025	-	1
Novelgene0618	chr10	101690113	101730520	-	1
Novelgene0619	chr10	102362569	102364552	-	1
Novelgene0620	chr10	103909127	103910732	-	1
