# Supplementary material for: PacBio single-molecule long-read sequencing provides new insights into the complexity of full-length transcripts in oriental river prawn, macrobrachium nipponense
Source: BMC Genomics. 2023 Jun 20;24:340. doi: 10.1186/s12864-023-09442-x (PMC10280851; doi:10.1186/s12864-023-09442-x)
Supplement: Supplementary file 2 — Supplementary Material 2 [file 12864_2023_9442_MOESM2_ESM.xlsx]

## Sheet: Sheet1
Table S2. Annotation general situation of 620 new genes based on seven databases.
Database	Annotation_num
NR	252
SwissProt	169
KEGG	214
KOG	134
GO	273
NT	74
PFAM	273
All in Databases	35
One in Databases	365
Total Annotation	620
