# Supplementary material for: PacBio single-molecule long-read sequencing provides new insights into the complexity of full-length transcripts in oriental river prawn, macrobrachium nipponense
Source: BMC Genomics. 2023 Jun 20;24:340. doi: 10.1186/s12864-023-09442-x (PMC10280851; doi:10.1186/s12864-023-09442-x)
Supplement: Supplementary file 3 — Supplementary Material 3 [file 12864_2023_9442_MOESM3_ESM.xlsx]

## Sheet: Sheet1
Table S3. Results of AS identification.
Total genes	SE(Skipped exon)	MX (Mutually exclusive exon)	RI (Retained intron)	A5 (Alternative 5' splice site)	A3 (Alternative 3' splice site)	AF (Alternative first exon)	AL (Alternative last exon)
3605	698(19.36%)	103(2.86%)	156(4.33%)	385(10.68%)	358(9.93%)	441(12.23%)	122(3.38%)
