# Supplementary material for: PacBio single-molecule long-read sequencing provides new insights into the complexity of full-length transcripts in oriental river prawn, macrobrachium nipponense
Source: BMC Genomics. 2023 Jun 20;24:340. doi: 10.1186/s12864-023-09442-x (PMC10280851; doi:10.1186/s12864-023-09442-x)
Supplement: Supplementary file 4 — Supplementary Material 4 [file 12864_2023_9442_MOESM4_ESM.xlsx]

## Sheet: new.group1.polyA_summary
Table S4. Results of poly(A) prediction.
GeneID	Strand	Aligned reads	Num sites	Chr	Locations	maximum distance between APA sites	the number of reads for each APA site
augustus-7452_pilon_pilon_pilon-processed-gene-0.14-mRNA-1-DNA	+	702	4	chr26	40941247;40943691;40942734;40941731	2444	662;26;3;2
maker-11416_pilon_pilon_pilon-augustus-gene-0.17-mRNA-1-DNA	-	14	5	chr19	5662931;5662979;5659148;5659280;5662618	3831	4;4;2;2;2
maker-10050_pilon_pilon_pilon-augustus-gene-0.41-mRNA-1-DNA	+	4	2	chr17	52763377;52765135	1758	2;2
augustus-77812_pilon_pilon_pilon-processed-gene-0.3-mRNA-1-DNA	+	22	3	chr42	48757030;48755429;48755519	1601	10;8;4
maker-15862_pilon_pilon_pilon-augustus-gene-0.23-mRNA-1-DNA	-	15	5	chr44	35682790;35683081;35683035;35657736;35682996	25345	4;4;3;2;2
augustus-8980_pilon_pilon_pilon-processed-gene-0.6-mRNA-1-DNA	-	16	4	chr40	15113718;15113618;15113649;15114021	403	8;4;2;2
maker-29236_pilon_pilon_pilon-augustus-gene-0.68-mRNA-1-DNA	-	52	2	chr25	70227152;70227860	708	47;2
maker-24468_pilon_pilon_pilon-augustus-gene-0.12-mRNA-1-DNA	+	129	2	chr43	3773667;3774317	650	127;2
maker-9600_pilon_pilon_pilon-augustus-gene-1.12-mRNA-1-DNA	-	5	2	chr28	5506603;5505433	1170	3;2
maker-18818_pilon_pilon_pilon-augustus-gene-0.4-mRNA-1-DNA	-	24	4	chr12	91177217;91177144;91177867;91181636	4492	11;6;5;2
maker-12064_pilon_pilon_pilon-augustus-gene-0.61-mRNA-1-DNA	+	8	2	chr25	41019366;41019248	118	6;2
maker-19090_pilon_pilon_pilon-augustus-gene-0.10-mRNA-1-DNA	-	8	3	chr24	29295085;29295210;29363108	68023	2;2;2
maker-3922_pilon_pilon_pilon-augustus-gene-2.40-mRNA-1-DNA	+	3486	4	chr9	12957716;12964717;12957204;12957242	7513	3295;156;17;2
maker-286_pilon_pilon_pilon-augustus-gene-0.15-mRNA-1-DNA	-	6	2	chr41	21143864;21143659	205	4;2
maker-20006_pilon_pilon_pilon-augustus-gene-0.31-mRNA-1-DNA	-	6	2	chr17	38495030;38495295	265	4;2
maker-490_pilon_pilon_pilon-augustus-gene-0.15-mRNA-1-DNA	+	100	3	chr44	14271648;14271064;14270637	1011	78;15;5
augustus-19834_pilon_pilon_pilon-processed-gene-0.17-mRNA-1-DNA	-	482	3	chr6	69186382;69186404;69186194	210	396;54;32
maker-3656_pilon_pilon_pilon-augustus-gene-1.29-mRNA-1-DNA	-	13	2	chr35	32802875;32802770	105	7;6
augustus-49308_pilon_pilon_pilon-processed-gene-0.0-mRNA-1-DNA	-	11	2	chr2	91612032;91612205	173	8;3
maker-7550_pilon_pilon_pilon-augustus-gene-1.9-mRNA-1-DNA	-	7	2	chr29	27519138;27519983	845	5;2
augustus-44058_pilon_pilon_pilon-processed-gene-0.3-mRNA-1-DNA	+	97	4	chr47	26158291;26158555;26194406;26196081	37790	30;23;16;2
maker-10796_pilon_pilon_pilon-augustus-gene-0.27-mRNA-1-DNA	+	13	2	chr37	31339582;31339685	103	11;2
maker-11890_pilon_pilon_pilon-augustus-gene-4.29-mRNA-1-DNA	+	12	2	chr2	106739751;106740195	444	10;2
maker-17794_pilon_pilon_pilon-augustus-gene-0.24-mRNA-1-DNA	+	7	2	chr35	38034308;38032273	2035	3;2
maker-2242_pilon_pilon_pilon-augustus-gene-0.33-mRNA-1-DNA	+	37	2	chr16	37756081;37754165	1916	31;6
maker-45072_pilon_pilon_pilon-augustus-gene-0.15-mRNA-1-DNA	+	1180	3	chr40	34726824;34726326;34710632	16192	1137;3;2
maker-10686_pilon_pilon_pilon-augustus-gene-1.35-mRNA-1-DNA	-	31	4	chr35	28836664;28836641;28838694;28837013	2053	15;7;7;2
maker-20016_pilon_pilon_pilon-augustus-gene-0.26-mRNA-1-DNA	-	49	2	chr14	26274519;26274929	410	26;2
maker-5894_pilon_pilon_pilon-augustus-gene-0.30-mRNA-1-DNA	-	9	2	chr9	83676615;83676578	37	6;3
augustus-12798_pilon_pilon_pilon-processed-gene-1.5-mRNA-1-DNA	+	21	2	chr7	107606140;107599985	6155	19;2
maker-31764_pilon_pilon_pilon-augustus-gene-0.14-mRNA-1-DNA	-	7	2	chr23	14089709;14080643	9066	4;3
maker-20756_pilon_pilon_pilon-augustus-gene-0.1-mRNA-1-DNA	-	25	2	chr6	3819736;3789498	30238	16;9
maker-21084_pilon_pilon_pilon-augustus-gene-0.21-mRNA-1-DNA	+	15	2	chr26	22499075;22498526	549	12;3
augustus-7120_pilon_pilon_pilon-processed-gene-1.12-mRNA-1-DNA	-	451	3	chr3	104863419;104865057;104863069	1988	428;7;2
maker-3610_pilon_pilon_pilon-augustus-gene-3.27-mRNA-1-DNA	+	33	3	chr22	45649753;45649613;45649363	390	25;5;3
maker-3316_pilon_pilon_pilon-augustus-gene-0.26-mRNA-1-DNA	-	8	2	chr11	84357355;84357509	154	6;2
maker-24698_pilon_pilon_pilon-augustus-gene-0.5-mRNA-1-DNA	-	57	2	chr24	16105018;16113125	8107	34;14
maker-25186_pilon_pilon_pilon-augustus-gene-0.19-mRNA-1-DNA	+	188	2	chr34	1149242;1149510	268	186;2
maker-50074_pilon_pilon_pilon-augustus-gene-0.26-mRNA-1-DNA	-	25	2	chr25	65432602;65433304	702	22;3
maker-10532_pilon_pilon_pilon-augustus-gene-0.19-mRNA-1-DNA	-	32	3	chr37	34321988;34324501;34321620	2881	22;4;2
maker-7246_pilon_pilon_pilon-augustus-gene-4.29-mRNA-1-DNA	+	33	2	chr3	52411069;52411201	132	27;3
maker-11872_pilon_pilon_pilon-augustus-gene-0.6-mRNA-1-DNA	-	71	3	chr44	36095523;36095186;36095934	748	62;3;2
maker-40190_pilon_pilon_pilon-augustus-gene-0.25-mRNA-1-DNA	+	49	2	chr44	47401599;47401099	500	47;2
maker-30664_pilon_pilon_pilon-augustus-gene-0.29-mRNA-1-DNA	+	41	2	chr22	7550533;7551132	599	38;3
maker-5634_pilon_pilon_pilon-augustus-gene-1.29-mRNA-1-DNA	-	15	2	chr25	677978;678011	33	13;2
maker-4390_pilon_pilon_pilon-augustus-gene-0.41-mRNA-1-DNA	+	6	2	chr13	90117243;90118174	931	4;2
maker-2590_pilon_pilon_pilon-augustus-gene-1.14-mRNA-1-DNA	-	331	3	chr3	98565413;98565468;98565624	211	209;3;2
augustus-6542_pilon_pilon_pilon-processed-gene-3.40-mRNA-1-DNA	+	10	2	chr28	17714745;17715004	259	6;4
maker-3328_pilon_pilon_pilon-augustus-gene-0.16-mRNA-1-DNA	+	39	2	chr6	127956242;127958498	2256	27;12
maker-1890_pilon_pilon_pilon-augustus-gene-1.7-mRNA-1-DNA	-	13	2	chr5	51506336;51518682	12346	11;2
maker-1728_pilon_pilon_pilon-augustus-gene-0.25-mRNA-1-DNA	-	3409	2	chr49	11138413;11139196	783	3369;4
augustus-29732_pilon_pilon_pilon-processed-gene-0.10-mRNA-1-DNA	+	24	2	chr13	44303006;44302802	204	22;2
maker-50072_pilon_pilon_pilon-augustus-gene-0.1-mRNA-1-DNA	-	45	2	chr1	184535542;184535995	453	32;13
maker-24686_pilon_pilon_pilon-augustus-gene-0.26-mRNA-1-DNA	-	37	2	chr43	39683460;39683264	196	29;6
maker-17370_pilon_pilon_pilon-augustus-gene-0.43-mRNA-1-DNA	-	9	3	chr7	25089987;25090100;25090526	539	5;2;2
maker-11506_pilon_pilon_pilon-augustus-gene-0.18-mRNA-1-DNA	-	6	2	chr48	7978824;7991466	12642	3;3
augustus-21544_pilon_pilon_pilon-processed-gene-0.5-mRNA-1-DNA	+	5	2	chr25	51873138;51873271	133	3;2
maker-11026_pilon_pilon_pilon-augustus-gene-0.21-mRNA-1-DNA	+	7	3	chr6	126454490;126432372;126432635	22118	3;2;2
augustus-6542_pilon_pilon_pilon-processed-gene-3.34-mRNA-1-DNA	-	168	3	chr28	17474323;17474477;17473095	1382	98;8;4
maker-28978_pilon_pilon_pilon-augustus-gene-0.13-mRNA-1-DNA	+	23	5	chr30	50291481;50290249;50290292;50291591;50300128	9879	8;2;2;2;2
maker-5592_pilon_pilon_pilon-augustus-gene-0.33-mRNA-1-DNA	-	47	3	chr46	40391606;40391651;40391697	91	26;15;4
maker-3624_pilon_pilon_pilon-augustus-gene-3.28-mRNA-1-DNA	-	4	2	chr3	82000801;82018393	17592	2;2
maker-2130_pilon_pilon_pilon-augustus-gene-4.74-mRNA-1-DNA	+	74	5	chr6	96138169;96137232;96137078;96137030;96137350	1139	30;22;16;3;3
maker-8848_pilon_pilon_pilon-augustus-gene-0.31-mRNA-1-DNA	-	53	2	chr7	83774432;83774805	373	43;2
maker-9960_pilon_pilon_pilon-augustus-gene-1.41-mRNA-1-DNA	-	54	2	chr20	66647646;66648596	950	41;13
maker-20792_pilon_pilon_pilon-augustus-gene-0.16-mRNA-1-DNA	-	32	3	chr40	2213349;2213042;2213546	504	24;6;2
maker-8534_pilon_pilon_pilon-augustus-gene-0.10-mRNA-1-DNA	+	2145	10	chr20	21330664;21330591;21330005;21313355;21312351;21330517;21312440;21331716;21330875;21330420	19365	513;391;363;349;308;85;13;5;4;3
maker-2590_pilon_pilon_pilon-augustus-gene-0.9-mRNA-1-DNA	+	88	2	chr3	98335161;98335993	832	83;2
maker-38036_pilon_pilon_pilon-augustus-gene-0.1-mRNA-1-DNA	+	12	2	chr20	14101446;14101150	296	9;3
maker-22118_pilon_pilon_pilon-augustus-gene-0.16-mRNA-1-DNA	-	282	4	chr8	71482880;71482598;71363238;71482362	119642	248;19;5;2
maker-532_pilon_pilon_pilon-augustus-gene-1.20-mRNA-1-DNA	-	20	2	chr43	31678004;31678088	84	18;2
augustus-17742_pilon_pilon_pilon-processed-gene-1.1-mRNA-1-DNA	-	16	2	chr9	95751129;95751389	260	13;3
maker-12906_pilon_pilon_pilon-augustus-gene-2.29-mRNA-1-DNA	-	5	2	chr36	48506623;48506705	82	3;2
maker-28530_pilon_pilon_pilon-augustus-gene-0.7-mRNA-1-DNA	-	68	2	chr39	29490388;29490535	147	54;14
maker-4830_pilon_pilon_pilon-augustus-gene-1.16-mRNA-1-DNA	-	10	3	chr7	42046174;42044190;42047031	2841	6;2;2
maker-17722_pilon_pilon_pilon-augustus-gene-0.42-mRNA-1-DNA	-	4	2	chr34	2615580;2625031	9451	2;2
maker-1716_pilon_pilon_pilon-augustus-gene-0.21-mRNA-1-DNA	-	9	2	chr19	1123663;1132560	8897	5;4
maker-17194_pilon_pilon_pilon-augustus-gene-0.43-mRNA-1-DNA	+	107	2	chr1	90738021;90737960	61	58;26
maker-17664_pilon_pilon_pilon-augustus-gene-0.14-mRNA-1-DNA	-	13	2	chr26	17746599;17746655	56	11;2
maker-10090_pilon_pilon_pilon-augustus-gene-1.31-mRNA-1-DNA	+	5	2	chr22	54557596;54557558	38	3;2
maker-30056_pilon_pilon_pilon-augustus-gene-0.2-mRNA-1-DNA	+	15	2	chr39	52166591;52167018	427	10;2
maker-28134_pilon_pilon_pilon-augustus-gene-0.27-mRNA-1-DNA	+	8	2	chr16	57010600;57010214	386	5;3
maker-2018_pilon_pilon_pilon-augustus-gene-1.29-mRNA-1-DNA	-	5076	6	chr24	5718480;5718567;5717667;5718531;5718264;5719022	1355	4994;9;3;3;2;2
maker-2740_pilon_pilon_pilon-augustus-gene-0.3-mRNA-1-DNA	+	9	2	chr17	71040191;71037079	3112	7;2
maker-17720_pilon_pilon_pilon-augustus-gene-0.1-mRNA-1-DNA	-	18	2	chr16	39301481;39300388	1093	14;4
maker-2590_pilon_pilon_pilon-augustus-gene-0.10-mRNA-1-DNA	-	78	2	chr3	98358564;98359181	617	40;22
maker-664_pilon_pilon_pilon-augustus-gene-1.22-mRNA-1-DNA	+	75	2	chr2	136431528;136430715	813	58;6
maker-8984_pilon_pilon_pilon-augustus-gene-0.12-mRNA-1-DNA	-	19	2	chr37	38404025;38443979	39954	10;2
maker-10096_pilon_pilon_pilon-augustus-gene-0.23-mRNA-1-DNA	+	9	2	chr36	61927770;61905890	21880	6;3
maker-3168_pilon_pilon_pilon-augustus-gene-1.25-mRNA-1-DNA	-	16	4	chr43	32448156;32447988;32446721;32447680	1435	7;4;3;2
maker-8952_pilon_pilon_pilon-augustus-gene-1.12-mRNA-1-DNA	+	78	3	chr34	16939499;16919159;16939582	20423	69;3;3
maker-29818_pilon_pilon_pilon-augustus-gene-0.28-mRNA-1-DNA	-	26	2	chr18	76627231;76627266	35	22;4
maker-10014_pilon_pilon_pilon-augustus-gene-0.23-mRNA-1-DNA	+	74	2	chr35	55619991;55617741	2250	44;26
maker-19234_pilon_pilon_pilon-augustus-gene-0.2-mRNA-1-DNA	+	36	5	chr12	64264511;64264409;64264757;64285546;64285965	21556	17;8;5;4;2
maker-968_pilon_pilon_pilon-augustus-gene-1.7-mRNA-1-DNA	+	9	2	chr5	21514840;21516495	1655	6;3
maker-1650_pilon_pilon_pilon-augustus-gene-1.42-mRNA-1-DNA	-	53	4	chr7	78671742;78671185;78673948;78673747	2763	34;11;4;2
maker-18520_pilon_pilon_pilon-augustus-gene-0.45-mRNA-1-DNA	+	140	5	chr10	73129380;73128490;73139469;73128912;73139509	11019	103;11;7;2;2
maker-8264_pilon_pilon_pilon-augustus-gene-0.17-mRNA-1-DNA	+	12	2	chr37	40732582;40731735	847	7;2
maker-10550_pilon_pilon_pilon-augustus-gene-3.20-mRNA-1-DNA	-	13	2	chr15	34650577;34652000	1423	10;3
maker-7066_pilon_pilon_pilon-augustus-gene-1.34-mRNA-1-DNA	+	25	2	chr19	31794987;31795134	147	22;3
maker-11618_pilon_pilon_pilon-augustus-gene-0.17-mRNA-1-DNA	-	122	3	chr30	73284101;73284181;73283279	902	103;12;7
maker-30776_pilon_pilon_pilon-augustus-gene-0.18-mRNA-1-DNA	+	13	2	chr5	136459973;136459911	62	11;2
maker-75494_pilon_pilon_pilon-augustus-gene-0.6-mRNA-1-DNA	-	9	4	chr37	12915376;12898734;12899069;12927184	28450	3;2;2;2
maker-20152_pilon_pilon_pilon-augustus-gene-0.4-mRNA-1-DNA	+	70	3	chr26	47465169;47465299;47465261	130	62;3;2
maker-8134_pilon_pilon_pilon-augustus-gene-1.12-mRNA-1-DNA	+	8	2	chr11	11803609;11805514	1905	5;3
augustus-7452_pilon_pilon_pilon-processed-gene-0.5-mRNA-1-DNA	-	743	5	chr26	40802536;40802381;40820770;40801848;40802610	18922	714;14;9;4;2
maker-9110_pilon_pilon_pilon-augustus-gene-0.12-mRNA-1-DNA	+	5	2	chr4	136211505;136211412	93	3;2
maker-6504_pilon_pilon_pilon-augustus-gene-4.16-mRNA-1-DNA	+	5	2	chr24	61642941;61668884	25943	3;2
maker-24686_pilon_pilon_pilon-augustus-gene-0.27-mRNA-1-DNA	-	9	3	chr43	39785110;39781963;39794947	12984	5;2;2
augustus-10606_pilon_pilon_pilon-processed-gene-1.11-mRNA-1-DNA	-	13	4	chr33	44131426;44131248;44137391;44137435	6187	7;2;2;2
maker-25990_pilon_pilon_pilon-augustus-gene-0.14-mRNA-1-DNA	-	10	2	chr13	43058573;43058602	29	7;3
maker-18680_pilon_pilon_pilon-augustus-gene-0.14-mRNA-1-DNA	+	16	2	chr42	30038765;30038532	233	13;3
augustus-4488_pilon_pilon_pilon-processed-gene-0.16-mRNA-1-DNA	+	50	3	chr5	141943007;141943254;141942950	304	44;4;2
maker-31594_pilon_pilon_pilon-augustus-gene-0.12-mRNA-1-DNA	+	7	3	chr24	63494601;63493750;63493812	851	3;2;2
maker-17770_pilon_pilon_pilon-augustus-gene-0.10-mRNA-1-DNA	+	36	3	chr15	74329045;74328384;74328313	732	16;12;2
maker-6686_pilon_pilon_pilon-augustus-gene-0.3-mRNA-1-DNA	-	142	2	chr13	54970107;54970582	475	129;2
maker-5630_pilon_pilon_pilon-augustus-gene-0.47-mRNA-1-DNA	+	5	2	chr45	3965377;3963109	2268	3;2
maker-12616_pilon_pilon_pilon-augustus-gene-0.23-mRNA-1-DNA	-	339	4	chr1	173116677;173117462;173117495;173117526	849	322;6;5;4
augustus-36260_pilon_pilon_pilon-processed-gene-0.4-mRNA-1-DNA	-	7	2	chr28	28705368;28705694	326	5;2
maker-48416_pilon_pilon_pilon-augustus-gene-0.11-mRNA-1-DNA	+	48	2	chr28	28623846;28624488	642	34;11
maker-18418_pilon_pilon_pilon-augustus-gene-0.26-mRNA-1-DNA	+	61	2	chr26	17264455;17264676	221	56;5
maker-15854_pilon_pilon_pilon-augustus-gene-0.15-mRNA-1-DNA	-	19	2	chr30	55649044;55647334	1710	17;2
maker-31494_pilon_pilon_pilon-augustus-gene-0.20-mRNA-1-DNA	+	7	2	chr37	35722407;35722231	176	5;2
maker-14624_pilon_pilon_pilon-augustus-gene-0.4-mRNA-1-DNA	-	26	2	chr44	17512177;17512985	808	10;10
maker-4046_pilon_pilon_pilon-augustus-gene-0.14-mRNA-1-DNA	+	18	2	chr14	26880189;26883929	3740	11;5
augustus-15580_pilon_pilon_pilon-processed-gene-0.3-mRNA-1-DNA	-	180	2	chr39	1294973;1295360	387	127;4
augustus-2164_pilon_pilon_pilon-processed-gene-5.43-mRNA-1-DNA	-	7	2	chr22	27785324;27783716	1608	4;3
maker-2238_pilon_pilon_pilon-augustus-gene-2.49-mRNA-1-DNA	-	38	2	chr33	914951;915165	214	36;2
maker-26022_pilon_pilon_pilon-augustus-gene-0.26-mRNA-1-DNA	+	28	3	chr1	170248294;170243393;170243286	5008	18;4;2
maker-10760_pilon_pilon_pilon-augustus-gene-0.9-mRNA-1-DNA	+	79	3	chr28	38840734;38831158;38840702	9576	71;4;2
maker-22968_pilon_pilon_pilon-augustus-gene-0.7-mRNA-1-DNA	+	42	2	chr36	57871598;57869599	1999	20;2
maker-28352_pilon_pilon_pilon-augustus-gene-0.21-mRNA-1-DNA	-	7	2	chr25	32998448;32998510	62	5;2
maker-23642_pilon_pilon_pilon-augustus-gene-0.19-mRNA-1-DNA	-	10	2	chr8	105508259;105509238	979	5;2
maker-24510_pilon_pilon_pilon-augustus-gene-0.16-mRNA-1-DNA	+	54	3	chr37	49457004;49457127;49457160	156	48;4;2
maker-20618_pilon_pilon_pilon-augustus-gene-0.9-mRNA-1-DNA	+	45	2	chr37	41957556;41956947	609	39;6
maker-508_pilon_pilon_pilon-augustus-gene-1.45-mRNA-1-DNA	-	25	6	chr15	1993866;1994633;1992251;1991935;1992646;1993422	2698	7;6;5;3;2;2
maker-24696_pilon_pilon_pilon-augustus-gene-0.10-mRNA-1-DNA	+	32	3	chr42	2957420;2957341;2958659	1318	21;9;2
maker-24686_pilon_pilon_pilon-augustus-gene-0.21-mRNA-1-DNA	+	65	4	chr43	39633723;39633911;39632759;39633330	1152	40;20;3;2
maker-342_pilon_pilon_pilon-augustus-gene-0.13-mRNA-1-DNA	+	43	5	chr30	10354368;10353875;10354146;10309988;10355396	45408	26;5;4;3;3
augustus-19632_pilon_pilon_pilon-processed-gene-0.3-mRNA-1-DNA	+	9	2	chr41	22669324;22669692	368	7;2
maker-8240_pilon_pilon_pilon-augustus-gene-1.18-mRNA-1-DNA	+	99	2	chr18	82264415;82264473	58	81;2
maker-24702_pilon_pilon_pilon-augustus-gene-0.36-mRNA-1-DNA	-	33	2	chr19	74227209;74213374	13835	19;14
maker-22760_pilon_pilon_pilon-augustus-gene-2.35-mRNA-1-DNA	+	35	3	chr11	10330493;10330450;10330523	73	28;5;2
maker-43598_pilon_pilon_pilon-augustus-gene-0.15-mRNA-1-DNA	+	16	2	chr6	16425559;16451426	25867	14;2
maker-16044_pilon_pilon_pilon-augustus-gene-0.28-mRNA-1-DNA	+	60	2	chr5	144296850;144297733	883	55;5
maker-12058_pilon_pilon_pilon-augustus-gene-0.9-mRNA-1-DNA	+	20	4	chr38	12811488;12812088;12811385;12813091	1706	7;7;2;2
maker-6830_pilon_pilon_pilon-augustus-gene-0.24-mRNA-1-DNA	-	69	2	chr1	64702057;64702570	513	65;2
maker-49596_pilon_pilon_pilon-augustus-gene-0.4-mRNA-1-DNA	-	19	3	chr49	2543607;2532641;2543674	11033	9;5;5
maker-19178_pilon_pilon_pilon-augustus-gene-0.10-mRNA-1-DNA	+	14	3	chr22	55069360;55069242;55100863	31621	10;2;2
maker-5926_pilon_pilon_pilon-augustus-gene-0.61-mRNA-1-DNA	-	68	2	chr41	5102596;5141418	38822	59;2
maker-37810_pilon_pilon_pilon-augustus-gene-0.10-mRNA-1-DNA	+	9	2	chr17	87808920;87809056	136	5;2
maker-2062_pilon_pilon_pilon-augustus-gene-0.59-mRNA-1-DNA	+	50	4	chr3	14074818;14070781;14071060;14072658	4037	25;18;4;3
maker-24686_pilon_pilon_pilon-augustus-gene-0.25-mRNA-1-DNA	-	11	4	chr43	39636533;39635548;39636164;39636693	1145	4;3;2;2
maker-68864_pilon_pilon_pilon-augustus-gene-0.10-mRNA-1-DNA	-	4	2	chr40	29800564;29800671	107	2;2
maker-40248_pilon_pilon_pilon-augustus-gene-0.33-mRNA-1-DNA	-	20	2	chr21	29027008;29026545	463	13;5
maker-26922_pilon_pilon_pilon-augustus-gene-0.1-mRNA-1-DNA	+	11	2	chr6	114956621;114956052	569	9;2
augustus-15582_pilon_pilon_pilon-processed-gene-0.41-mRNA-1-DNA	+	12	2	chr7	19681817;19682093	276	8;2
maker-15142_pilon_pilon_pilon-augustus-gene-0.6-mRNA-1-DNA	-	27	2	chr26	27773190;27773293	103	24;3
maker-36776_pilon_pilon_pilon-augustus-gene-0.6-mRNA-1-DNA	-	403	3	chr39	25399866;25400075;25400128	262	266;115;6
maker-25712_pilon_pilon_pilon-augustus-gene-0.28-mRNA-1-DNA	+	12	2	chr4	127982919;127983171	252	10;2
maker-6328_pilon_pilon_pilon-augustus-gene-6.42-mRNA-1-DNA	-	4	2	chr35	16745256;16745523	267	2;2
maker-32102_pilon_pilon_pilon-augustus-gene-0.18-mRNA-1-DNA	-	6	2	chr7	111892735;111888115	4620	4;2
maker-33162_pilon_pilon_pilon-augustus-gene-0.7-mRNA-1-DNA	+	48	2	chr2	103845266;103845772	506	36;12
maker-3448_pilon_pilon_pilon-augustus-gene-0.16-mRNA-1-DNA	+	4	2	chr40	37127994;37129150	1156	2;2
maker-7834_pilon_pilon_pilon-augustus-gene-0.10-mRNA-1-DNA	-	12	2	chr28	27708473;27708974	501	5;5
maker-1304_pilon_pilon_pilon-augustus-gene-0.43-mRNA-1-DNA	-	24	3	chr35	35750616;35750644;35750597	47	18;4;2
maker-71930_pilon_pilon_pilon-augustus-gene-0.16-mRNA-1-DNA	-	92	2	chr35	51130893;51130988	95	58;34
maker-61362_pilon_pilon_pilon-augustus-gene-0.3-mRNA-1-DNA	-	12	2	chr38	9262129;9263489	1360	10;2
maker-16654_pilon_pilon_pilon-augustus-gene-0.9-mRNA-1-DNA	-	7	2	chr1	172797107;172797050	57	4;3
maker-48224_pilon_pilon_pilon-augustus-gene-0.5-mRNA-1-DNA	+	6	2	chr39	22078866;22079796	930	4;2
maker-41182_pilon_pilon_pilon-augustus-gene-0.10-mRNA-1-DNA	-	289	4	chr44	21738181;21738681;21738612;21737939	742	143;7;5;4
maker-1448_pilon_pilon_pilon-augustus-gene-0.5-mRNA-1-DNA	+	30	3	chr14	20388215;20409901;20387959	21942	16;6;2
augustus-14276_pilon_pilon_pilon-processed-gene-0.0-mRNA-1-DNA	+	4	2	chr10	33860873;33861640	767	2;2
maker-13276_pilon_pilon_pilon-augustus-gene-0.9-mRNA-1-DNA	+	1183	6	chr43	29414885;29414381;29414412;29414528;29405821;29414818	9064	1098;33;6;4;3;2
augustus-278_pilon_pilon_pilon-processed-gene-0.8-mRNA-1-DNA	+	116	4	chr1	125737861;125737333;125736551;125738622	2071	105;5;2;2
maker-9418_pilon_pilon_pilon-augustus-gene-0.6-mRNA-1-DNA	-	4	2	chr3	86918410;86919038	628	2;2
maker-3772_pilon_pilon_pilon-augustus-gene-1.33-mRNA-1-DNA	-	50	4	chr24	48281125;48282985;48281505;48281863	1860	17;9;5;2
maker-9570_pilon_pilon_pilon-augustus-gene-1.25-mRNA-1-DNA	-	18	3	chr29	10369651;10366818;10366785	2866	8;7;3
maker-22408_pilon_pilon_pilon-augustus-gene-0.16-mRNA-1-DNA	+	7	2	chr16	1448269;1448471	202	5;2
maker-55120_pilon_pilon_pilon-augustus-gene-0.11-mRNA-1-DNA	-	22	2	chr42	35318619;35320247	1628	20;2
maker-9550_pilon_pilon_pilon-augustus-gene-2.45-mRNA-1-DNA	+	6	2	chr49	9310996;9310541	455	4;2
maker-25732_pilon_pilon_pilon-augustus-gene-0.23-mRNA-1-DNA	-	8	2	chr28	71099990;71100591	601	4;4
maker-28816_pilon_pilon_pilon-augustus-gene-0.14-mRNA-1-DNA	+	55	2	chr44	41174159;41171319	2840	53;2
maker-94226_pilon_pilon_pilon-augustus-gene-0.3-mRNA-1-DNA	-	204	2	chr3	124271780;124256463	15317	196;2
maker-6644_pilon_pilon_pilon-augustus-gene-2.18-mRNA-1-DNA	-	47	4	chr14	62016890;62019326;62018174;62018850	2436	35;4;3;2
maker-14024_pilon_pilon_pilon-augustus-gene-0.12-mRNA-1-DNA	+	36	4	chr9	11704620;11704430;11703216;11702371	2249	25;5;4;2
maker-1768_pilon_pilon_pilon-augustus-gene-2.7-mRNA-1-DNA	-	4133	37	chr20	53960262;53965970;53961520;53957317;53965911;53902102;53910610;53928778;53962801;53905656;53966190;53960373;53905136;53965677;53961266;53906951;53962616;53937041;53957933;53964860;53936979;53910122;53965777;53966790;53902229;53909468;53910267;53910720;53935560;53937078;53938263;53957714;53957782;53960097;53960581;53964769;53967195	65093	904;883;339;299;285;263;86;50;36;17;16;11;9;8;7;6;6;5;5;5;4;3;3;3;2;2;2;2;2;2;2;2;2;2;2;2;2
maker-6614_pilon_pilon_pilon-augustus-gene-0.4-mRNA-1-DNA	+	235	4	chr21	7388240;7388190;7388294;7388492	302	168;23;15;2
augustus-6454_pilon_pilon_pilon-processed-gene-0.4-mRNA-1-DNA	+	24	3	chr25	62680717;62683498;62682037	2781	7;7;2
maker-26766_pilon_pilon_pilon-augustus-gene-0.4-mRNA-1-DNA	+	34	3	chr40	19844911;19844143;19844071	840	22;7;5
maker-19286_pilon_pilon_pilon-augustus-gene-1.35-mRNA-1-DNA	+	20	2	chr42	31190061;31191766	1705	18;2
augustus-23072_pilon_pilon_pilon-processed-gene-0.0-mRNA-1-DNA	-	4	2	chr38	14624017;14624350	333	2;2
maker-13174_pilon_pilon_pilon-augustus-gene-0.5-mRNA-1-DNA	-	10	2	chr45	1842706;1843932	1226	5;2
maker-10510_pilon_pilon_pilon-augustus-gene-0.38-mRNA-1-DNA	-	5	2	chr4	124289843;124295193	5350	3;2
augustus-60_pilon_pilon_pilon-processed-gene-0.28-mRNA-1-DNA	-	4	2	chr35	35248453;35248874	421	2;2
maker-12746_pilon_pilon_pilon-augustus-gene-2.20-mRNA-1-DNA	-	694	2	chr26	64273315;64273295	20	689;3
maker-2710_pilon_pilon_pilon-augustus-gene-1.12-mRNA-1-DNA	+	23	4	chr19	39390597;39391582;39390141;39390730	1441	9;9;3;2
maker-9296_pilon_pilon_pilon-augustus-gene-0.20-mRNA-1-DNA	-	5	2	chr28	46413947;46414072	125	3;2
maker-24312_pilon_pilon_pilon-augustus-gene-0.6-mRNA-1-DNA	-	7	2	chr24	65754341;65754745	404	4;3
maker-6248_pilon_pilon_pilon-augustus-gene-1.9-mRNA-1-DNA	-	66	2	chr40	23459843;23459821	22	61;5
maker-4390_pilon_pilon_pilon-augustus-gene-0.43-mRNA-1-DNA	-	184	2	chr13	90141253;90141095	158	155;19
maker-2242_pilon_pilon_pilon-augustus-gene-0.36-mRNA-1-DNA	-	183	2	chr16	37816278;37816451	173	173;10
augustus-716_pilon_pilon_pilon-processed-gene-0.27-mRNA-1-DNA	+	7	2	chr8	31054756;31054724	32	4;3
augustus-10042_pilon_pilon_pilon-processed-gene-0.5-mRNA-1-DNA	+	4	2	chr33	34401746;34404553	2807	2;2
maker-25622_pilon_pilon_pilon-augustus-gene-0.18-mRNA-1-DNA	-	54	4	chr9	91502478;91498587;91501855;91500961	3891	32;15;5;2
maker-1184_pilon_pilon_pilon-augustus-gene-1.11-mRNA-1-DNA	-	152	3	chr2	119595306;119603352;119595717	8046	85;20;2
maker-8432_pilon_pilon_pilon-augustus-gene-0.27-mRNA-1-DNA	-	6	2	chr44	15918496;15918535	39	3;3
maker-8472_pilon_pilon_pilon-augustus-gene-1.19-mRNA-1-DNA	-	5	2	chr5	77120793;77122379	1586	3;2
augustus-4606_pilon_pilon_pilon-processed-gene-0.2-mRNA-1-DNA	-	15	2	chr9	58915323;58914051	1272	9;3
maker-240_pilon_pilon_pilon-augustus-gene-0.11-mRNA-1-DNA	+	170	3	chr29	23827510;23827667;23827053	614	122;42;2
maker-28990_pilon_pilon_pilon-augustus-gene-0.4-mRNA-1-DNA	-	12	2	chr10	71576126;71577773	1647	10;2
maker-9928_pilon_pilon_pilon-augustus-gene-1.30-mRNA-1-DNA	-	8	2	chr39	4581621;4580740	881	6;2
maker-3036_pilon_pilon_pilon-augustus-gene-0.25-mRNA-1-DNA	-	408	6	chr20	67016593;67016945;67017408;67016574;67017377;67017250	834	170;136;73;7;5;2
maker-25872_pilon_pilon_pilon-augustus-gene-1.16-mRNA-1-DNA	-	131	3	chr2	32552544;32552792;32552721	248	64;24;20
maker-25052_pilon_pilon_pilon-augustus-gene-0.12-mRNA-1-DNA	-	19	2	chr19	65660200;65658245	1955	17;2
maker-11102_pilon_pilon_pilon-augustus-gene-0.11-mRNA-1-DNA	-	63	3	chr40	2613118;2613670;2613296	552	34;26;3
maker-17550_pilon_pilon_pilon-augustus-gene-0.23-mRNA-1-DNA	+	12	3	chr20	22153982;22153919;22154861	942	5;2;2
maker-61606_pilon_pilon_pilon-augustus-gene-0.6-mRNA-1-DNA	+	21	2	chr7	83500219;83500686	467	18;3
maker-30160_pilon_pilon_pilon-augustus-gene-0.13-mRNA-1-DNA	+	11	2	chr12	34598442;34598206	236	4;3
maker-414_pilon_pilon_pilon-augustus-gene-0.9-mRNA-1-DNA	+	554	5	chr1	29708989;29711124;29701498;29701216;29701389	9908	352;112;14;7;2
augustus-28816_pilon_pilon_pilon-processed-gene-0.12-mRNA-1-DNA	+	5	2	chr44	40881108;40881310	202	3;2
maker-7860_pilon_pilon_pilon-augustus-gene-0.4-mRNA-1-DNA	+	8	2	chr8	38310968;38300305	10663	3;2
maker-650_pilon_pilon_pilon-augustus-gene-0.8-mRNA-1-DNA	-	12	3	chr21	28775630;28775068;28775336	562	8;2;2
maker-2164_pilon_pilon_pilon-augustus-gene-4.18-mRNA-1-DNA	-	50	3	chr22	27456250;27457812;27457142	1562	44;4;2
augustus-20618_pilon_pilon_pilon-processed-gene-0.3-mRNA-1-DNA	+	101	2	chr37	41946145;41935985	10160	93;2
maker-12604_pilon_pilon_pilon-augustus-gene-0.7-mRNA-1-DNA	+	48	2	chr14	33248053;33247953	100	11;10
augustus-11102_pilon_pilon_pilon-processed-gene-0.4-mRNA-1-DNA	+	878	3	chr40	2630248;2630032;2630693	661	842;30;4
maker-9550_pilon_pilon_pilon-augustus-gene-2.51-mRNA-1-DNA	+	45	4	chr49	8929763;8930032;8929889;8931345	1582	19;18;2;2
maker-47896_pilon_pilon_pilon-augustus-gene-0.8-mRNA-1-DNA	+	10	2	chr24	12652205;12652440	235	5;5
augustus-792_pilon_pilon_pilon-processed-gene-0.0-mRNA-1-DNA	+	54	2	chr23	14655488;14657472	1984	50;4
maker-622_pilon_pilon_pilon-augustus-gene-0.5-mRNA-1-DNA	-	58	3	chr5	114085069;114084835;114085032	234	26;18;14
maker-24900_pilon_pilon_pilon-augustus-gene-0.22-mRNA-1-DNA	+	57	2	chr31	57441483;57441664	181	51;6
maker-13014_pilon_pilon_pilon-augustus-gene-0.14-mRNA-1-DNA	+	83	2	chr32	59072257;59072220	37	81;2
maker-78_pilon_pilon_pilon-augustus-gene-0.25-mRNA-1-DNA	-	262	3	chr43	38379000;38410213;38410071	31213	150;23;2
maker-22408_pilon_pilon_pilon-augustus-gene-0.14-mRNA-1-DNA	+	6	2	chr16	1525680;1530038	4358	3;3
maker-1164_pilon_pilon_pilon-augustus-gene-0.5-mRNA-1-DNA	-	27	2	chr30	25721809;25722830	1021	14;2
maker-8492_pilon_pilon_pilon-augustus-gene-0.12-mRNA-1-DNA	-	25	4	chr46	21559920;21559735;21560212;21560422	687	12;6;5;2
maker-3240_pilon_pilon_pilon-augustus-gene-0.11-mRNA-1-DNA	-	13	2	chr23	52086760;52085847	913	7;6
maker-7224_pilon_pilon_pilon-augustus-gene-0.23-mRNA-1-DNA	+	21	2	chr6	34369761;34369215	546	16;3
maker-17528_pilon_pilon_pilon-augustus-gene-1.20-mRNA-1-DNA	-	163	4	chr30	53630686;53631840;53630639;53630893	1201	133;21;6;3
maker-27608_pilon_pilon_pilon-augustus-gene-0.24-mRNA-1-DNA	+	42	3	chr10	104698780;104701880;104698731	3149	34;5;3
maker-14088_pilon_pilon_pilon-augustus-gene-0.3-mRNA-1-DNA	-	240	6	chr10	30040319;30084375;30054598;30090128;30084796;30088304	49809	104;15;11;7;5;2
maker-4394_pilon_pilon_pilon-augustus-gene-0.15-mRNA-1-DNA	-	82	2	chr44	23230873;23232328	1455	78;2
maker-20496_pilon_pilon_pilon-augustus-gene-1.40-mRNA-1-DNA	+	31	2	chr6	102909360;102909501	141	29;2
maker-6656_pilon_pilon_pilon-augustus-gene-0.37-mRNA-1-DNA	+	26	5	chr20	4799651;4798952;4800313;4799136;4799886	1361	10;5;3;2;2
maker-11428_pilon_pilon_pilon-augustus-gene-0.6-mRNA-1-DNA	+	4	2	chr12	100185550;100186621	1071	2;2
augustus-43634_pilon_pilon_pilon-processed-gene-0.5-mRNA-1-DNA	-	6	3	chr4	94282970;94283578;94286643	3673	2;2;2
maker-15580_pilon_pilon_pilon-augustus-gene-0.14-mRNA-1-DNA	-	8	2	chr39	1433328;1433088	240	4;2
maker-13790_pilon_pilon_pilon-augustus-gene-0.73-mRNA-1-DNA	+	6	2	chr7	101484168;101484696	528	3;3
maker-32156_pilon_pilon_pilon-augustus-gene-0.16-mRNA-1-DNA	-	45	2	chr19	54638520;54640573	2053	40;3
augustus-474_pilon_pilon_pilon-processed-gene-1.32-mRNA-1-DNA	-	1392	9	chr17	58703475;58704520;58706190;58704244;58706086;58704552;58704615;58703974;58703716	2715	1013;117;109;99;20;15;10;7;2
maker-22362_pilon_pilon_pilon-augustus-gene-0.13-mRNA-1-DNA	-	229	2	chr37	35883983;35884146	163	217;12
maker-14626_pilon_pilon_pilon-augustus-gene-0.19-mRNA-1-DNA	+	40	2	chr8	79067267;79067035	232	30;5
maker-774_pilon_pilon_pilon-augustus-gene-0.18-mRNA-1-DNA	+	7	2	chr11	29370124;29371375	1251	5;2
maker-31268_pilon_pilon_pilon-augustus-gene-0.11-mRNA-1-DNA	-	106	3	chr38	10610449;10609978;10611190	1212	54;37;2
augustus-15854_pilon_pilon_pilon-processed-gene-0.0-mRNA-1-DNA	+	44	2	chr30	55600774;55582407	18367	31;11
maker-26504_pilon_pilon_pilon-augustus-gene-0.50-mRNA-1-DNA	+	7	2	chr33	28081008;28080734	274	5;2
maker-5388_pilon_pilon_pilon-augustus-gene-0.32-mRNA-1-DNA	-	13	3	chr17	86797309;86793236;86804740	11504	7;4;2
maker-6782_pilon_pilon_pilon-augustus-gene-0.12-mRNA-1-DNA	-	79	3	chr11	3366903;3366668;3367113	445	58;16;2
maker-4228_pilon_pilon_pilon-augustus-gene-1.30-mRNA-1-DNA	+	150	3	chr14	62486578;62487256;62469502	17754	59;31;5
maker-314_pilon_pilon_pilon-augustus-gene-0.17-mRNA-1-DNA	+	86	2	chr18	77329936;77329807	129	80;4
augustus-2706_pilon_pilon_pilon-processed-gene-0.22-mRNA-1-DNA	+	78	2	chr33	26586137;26586379	242	76;2
augustus-24982_pilon_pilon_pilon-processed-gene-0.20-mRNA-1-DNA	+	278	4	chr2	133734253;133734223;133734330;133734164	166	187;17;14;2
maker-8688_pilon_pilon_pilon-augustus-gene-0.10-mRNA-1-DNA	+	14	4	chr46	43093796;43090471;43090849;43107105	16634	5;4;3;2
maker-6316_pilon_pilon_pilon-augustus-gene-0.23-mRNA-1-DNA	-	76	3	chr13	58699041;58699308;58705557	6516	68;6;2
maker-4404_pilon_pilon_pilon-augustus-gene-1.18-mRNA-1-DNA	-	6	2	chr19	3236822;3236782	40	4;2
maker-1500_pilon_pilon_pilon-augustus-gene-0.7-mRNA-1-DNA	+	14	2	chr37	19976161;19976484	323	9;3
maker-31012_pilon_pilon_pilon-augustus-gene-0.17-mRNA-1-DNA	+	11	2	chr12	22931962;22931705	257	7;4
augustus-11658_pilon_pilon_pilon-processed-gene-0.2-mRNA-1-DNA	-	17	3	chr4	126698052;126697578;126702283	4705	13;2;2
maker-12856_pilon_pilon_pilon-augustus-gene-0.9-mRNA-1-DNA	+	389	4	chr30	36492908;36493176;36492215;36492360	961	245;111;2;2
maker-9652_pilon_pilon_pilon-augustus-gene-0.15-mRNA-1-DNA	+	19	3	chr27	39092477;39092035;39090826	1651	9;4;3
maker-6726_pilon_pilon_pilon-augustus-gene-0.43-mRNA-1-DNA	-	173	2	chr23	31178370;31178577	207	163;5
augustus-42698_pilon_pilon_pilon-processed-gene-0.1-mRNA-1-DNA	-	15	2	chr32	41455620;41461320	5700	12;3
maker-25236_pilon_pilon_pilon-augustus-gene-0.11-mRNA-1-DNA	-	22	4	chr2	134714233;134714305;134715270;134716153	1920	10;6;2;2
maker-12616_pilon_pilon_pilon-augustus-gene-0.24-mRNA-1-DNA	-	523	3	chr1	173141443;173141754;173141805	362	401;110;2
maker-24878_pilon_pilon_pilon-augustus-gene-0.12-mRNA-1-DNA	+	75	2	chr21	4609849;4609454	395	41;28
maker-2388_pilon_pilon_pilon-augustus-gene-2.16-mRNA-1-DNA	+	9	2	chr44	27134982;27134951	31	5;4
maker-2604_pilon_pilon_pilon-augustus-gene-0.17-mRNA-1-DNA	+	1058	19	chr43	7932902;7920082;7919768;7920134;7919275;7919882;7918683;7924520;7924702;7926045;7927353;7922808;7920563;7924454;7920478;7925685;7924814;7927410;7932880	14219	388;210;49;30;18;11;10;9;7;7;7;5;4;4;3;3;2;2;2
maker-45488_pilon_pilon_pilon-augustus-gene-0.3-mRNA-1-DNA	+	32	2	chr47	30787742;30788131	389	30;2
maker-8166_pilon_pilon_pilon-augustus-gene-0.26-mRNA-1-DNA	+	10	2	chr30	17792044;17792149	105	5;3
maker-3772_pilon_pilon_pilon-augustus-gene-1.32-mRNA-1-DNA	+	29	2	chr24	48735164;48735374	210	23;6
augustus-9960_pilon_pilon_pilon-processed-gene-0.5-mRNA-1-DNA	+	7	2	chr20	66377285;66362384	14901	3;2
maker-77328_pilon_pilon_pilon-augustus-gene-0.1-mRNA-1-DNA	-	41	4	chr27	23829693;23830448;23816543;23832009	15466	32;3;2;2
maker-5230_pilon_pilon_pilon-augustus-gene-0.1-mRNA-1-DNA	-	997	6	chr18	76935161;76936111;76936050;76935184;76935916;76936252	1091	880;58;26;8;6;3
maker-46294_pilon_pilon_pilon-augustus-gene-0.15-mRNA-1-DNA	-	4	2	chr44	42061138;42061215	77	2;2
maker-3888_pilon_pilon_pilon-augustus-gene-6.8-mRNA-1-DNA	-	10	4	chr28	53648297;53645640;53645711;53646444	2657	4;2;2;2
maker-21742_pilon_pilon_pilon-augustus-gene-0.31-mRNA-1-DNA	-	298	3	chr9	53778352;53778847;53779318	966	289;2;2
maker-11494_pilon_pilon_pilon-augustus-gene-1.41-mRNA-1-DNA	+	76	4	chr12	25679424;25678962;25675185;25679018	4239	64;8;2;2
maker-2970_pilon_pilon_pilon-augustus-gene-0.28-mRNA-1-DNA	+	6	2	chr24	55439689;55436054	3635	4;2
maker-37076_pilon_pilon_pilon-augustus-gene-0.18-mRNA-1-DNA	+	6	2	chr25	62459813;62456903	2910	4;2
maker-1802_pilon_pilon_pilon-augustus-gene-0.19-mRNA-1-DNA	+	65	5	chr9	64158383;64136203;64136165;64136824;64136628	22218	30;11;8;5;3
maker-11140_pilon_pilon_pilon-augustus-gene-0.27-mRNA-1-DNA	+	29	2	chr27	27368463;27366197	2266	25;2
maker-8952_pilon_pilon_pilon-augustus-gene-1.13-mRNA-1-DNA	+	285	3	chr34	16994048;16993949;16993708	340	134;132;17
maker-19478_pilon_pilon_pilon-augustus-gene-0.19-mRNA-1-DNA	+	11	2	chr41	4775375;4773223	2152	8;3
maker-9718_pilon_pilon_pilon-augustus-gene-2.37-mRNA-1-DNA	+	30	2	chr24	17588751;17588526	225	26;2
maker-35750_pilon_pilon_pilon-augustus-gene-0.14-mRNA-1-DNA	+	52	2	chr21	74418064;74417429	635	46;6
augustus-20118_pilon_pilon_pilon-processed-gene-0.11-mRNA-1-DNA	+	179	3	chr14	20913388;20914026;20913876	638	111;64;4
maker-8864_pilon_pilon_pilon-augustus-gene-0.13-mRNA-1-DNA	+	566	6	chr26	35255886;35256332;35255585;35256237;35254925;35255048	1407	537;12;3;3;2;2
maker-13674_pilon_pilon_pilon-augustus-gene-2.9-mRNA-1-DNA	-	10	2	chr23	22422555;22422855	300	5;5
augustus-3850_pilon_pilon_pilon-processed-gene-0.1-mRNA-1-DNA	+	17	7	chr5	82891945;82890764;82891005;82891245;82891506;82891782;82891845	1181	5;2;2;2;2;2;2
augustus-55170_pilon_pilon_pilon-processed-gene-0.2-mRNA-1-DNA	+	5	2	chr5	141483604;141483803	199	3;2
augustus-5114_pilon_pilon_pilon-processed-gene-0.9-mRNA-1-DNA	-	98	2	chr38	61979028;61978494	534	81;3
augustus-1056_pilon_pilon_pilon-processed-gene-0.2-mRNA-1-DNA	-	23	2	chr10	95636096;95627449	8647	21;2
maker-7490_pilon_pilon_pilon-augustus-gene-2.9-mRNA-1-DNA	-	19	2	chr1	143071263;143088535	17272	17;2
maker-9570_pilon_pilon_pilon-augustus-gene-1.31-mRNA-1-DNA	+	10	2	chr29	10282922;10282882	40	6;4
maker-28684_pilon_pilon_pilon-augustus-gene-0.3-mRNA-1-DNA	-	6	2	chr10	102191187;102169289	21898	4;2
maker-13454_pilon_pilon_pilon-augustus-gene-0.20-mRNA-1-DNA	-	18	2	chr21	28501334;28502152	818	10;6
maker-3268_pilon_pilon_pilon-augustus-gene-0.8-mRNA-1-DNA	-	4	2	chr4	100100630;100101798	1168	2;2
maker-7616_pilon_pilon_pilon-augustus-gene-0.7-mRNA-1-DNA	+	976	9	chr28	51380370;51419271;51419816;51419227;51420600;51418995;51391546;51418855;51420005	40230	620;159;86;65;17;12;10;3;2
maker-3154_pilon_pilon_pilon-augustus-gene-0.12-mRNA-1-DNA	-	11	2	chr15	40586223;40586410	187	6;2
augustus-3592_pilon_pilon_pilon-processed-gene-0.1-mRNA-1-DNA	+	5	2	chr21	4894029;4894202	173	3;2
augustus-58802_pilon_pilon_pilon-processed-gene-0.10-mRNA-1-DNA	-	24	3	chr10	97842872;97842946;97842988	116	20;2;2
maker-9342_pilon_pilon_pilon-augustus-gene-0.13-mRNA-1-DNA	+	68	3	chr32	21538370;21538608;21538751	381	57;6;3
maker-6538_pilon_pilon_pilon-augustus-gene-0.41-mRNA-1-DNA	+	40	2	chr27	37177528;37176087	1441	37;3
maker-23680_pilon_pilon_pilon-augustus-gene-0.24-mRNA-1-DNA	-	370	3	chr48	18492320;18493606;18492573	1286	235;125;10
maker-2340_pilon_pilon_pilon-augustus-gene-0.9-mRNA-1-DNA	-	31	3	chr36	43022934;43046861;43033341	23927	26;3;2
maker-3316_pilon_pilon_pilon-augustus-gene-0.23-mRNA-1-DNA	+	10	3	chr11	84541272;84541220;84541299	79	4;3;3
maker-14048_pilon_pilon_pilon-augustus-gene-1.41-mRNA-1-DNA	+	2597	6	chr27	23237133;23236964;23237078;23236637;23237051;23237207	570	2128;386;56;2;2;2
maker-30194_pilon_pilon_pilon-augustus-gene-1.26-mRNA-1-DNA	+	66	2	chr15	63077492;63079534	2042	54;12
maker-10454_pilon_pilon_pilon-augustus-gene-1.3-mRNA-1-DNA	+	47	6	chr21	8419794;8419603;8419718;8419766;8426144;8419832	6541	23;8;6;5;3;2
maker-7234_pilon_pilon_pilon-augustus-gene-0.10-mRNA-1-DNA	+	40	7	chr16	76610655;76610726;76610823;76590972;76610781;76611034;76610858	20062	15;5;5;4;4;4;3
maker-10042_pilon_pilon_pilon-augustus-gene-0.22-mRNA-1-DNA	+	4	2	chr33	34479887;34479930	43	2;2
maker-2362_pilon_pilon_pilon-augustus-gene-2.26-mRNA-1-DNA	+	1059	5	chr19	73973609;73973529;73973468;73972922;73973267	687	607;182;162;50;28
maker-4212_pilon_pilon_pilon-augustus-gene-2.54-mRNA-1-DNA	-	30	3	chr28	57906432;57906610;57906196	414	17;10;3
maker-2728_pilon_pilon_pilon-augustus-gene-1.52-mRNA-1-DNA	+	21	2	chr8	44610811;44612717	1906	19;2
maker-4112_pilon_pilon_pilon-augustus-gene-0.14-mRNA-1-DNA	-	11	2	chr25	35193372;35193537	165	6;5
maker-5600_pilon_pilon_pilon-augustus-gene-1.17-mRNA-1-DNA	-	21	2	chr23	16332883;16333385	502	14;3
maker-7836_pilon_pilon_pilon-augustus-gene-0.15-mRNA-1-DNA	-	76	2	chr6	60172266;60172970	704	47;2
maker-8644_pilon_pilon_pilon-augustus-gene-0.17-mRNA-1-DNA	+	87	2	chr2	159873430;159873217	213	49;9
maker-23878_pilon_pilon_pilon-augustus-gene-0.10-mRNA-1-DNA	+	52	4	chr28	21819141;21818473;21819901;21819676	1428	20;8;3;2
maker-26828_pilon_pilon_pilon-augustus-gene-0.13-mRNA-1-DNA	-	52	2	chr45	2000331;2000759	428	42;6
augustus-2202_pilon_pilon_pilon-processed-gene-0.14-mRNA-1-DNA	-	500	2	chr44	19965045;19964919	126	488;9
maker-17688_pilon_pilon_pilon-augustus-gene-1.18-mRNA-1-DNA	-	159	4	chr19	23740475;23760946;23741404;23767393	26918	87;30;2;2
maker-72_pilon_pilon_pilon-augustus-gene-3.9-mRNA-1-DNA	+	8	2	chr24	52381961;52382029	68	6;2
maker-2852_pilon_pilon_pilon-augustus-gene-2.31-mRNA-1-DNA	+	21	2	chr8	77705569;77705088	481	18;3
augustus-17414_pilon_pilon_pilon-processed-gene-0.7-mRNA-1-DNA	+	43	2	chr1	193843402;193843772	370	26;9
maker-23872_pilon_pilon_pilon-augustus-gene-0.11-mRNA-1-DNA	-	7	2	chr23	51363427;51363247	180	3;2
maker-37142_pilon_pilon_pilon-augustus-gene-0.3-mRNA-1-DNA	-	18	2	chr15	53257456;53226429	31027	14;2
maker-38908_pilon_pilon_pilon-augustus-gene-0.47-mRNA-1-DNA	-	5	2	chr26	2451120;2435344	15776	3;2
maker-29816_pilon_pilon_pilon-augustus-gene-0.10-mRNA-1-DNA	-	95	6	chr24	78336858;78322667;78322767;78336957;78322886;78322692	14290	33;20;12;12;4;2
maker-4938_pilon_pilon_pilon-augustus-gene-4.33-mRNA-1-DNA	-	36	3	chr27	14181229;14182005;14181658	776	15;13;6
maker-24312_pilon_pilon_pilon-augustus-gene-0.7-mRNA-1-DNA	-	57	2	chr24	65734903;65723149	11754	33;24
augustus-20634_pilon_pilon_pilon-processed-gene-0.6-mRNA-1-DNA	+	197	3	chr28	17037554;17037721;17038188	634	193;2;2
maker-11554_pilon_pilon_pilon-augustus-gene-0.25-mRNA-1-DNA	+	3002	4	chr21	69434709;69409121;69430748;69434088	25588	2899;10;7;2
maker-54078_pilon_pilon_pilon-augustus-gene-0.9-mRNA-1-DNA	-	6	2	chr2	86570420;86570893	473	4;2
maker-7488_pilon_pilon_pilon-augustus-gene-0.14-mRNA-1-DNA	-	22	2	chr1	77154825;77154700	125	17;5
augustus-1804_pilon_pilon_pilon-processed-gene-1.0-mRNA-1-DNA	-	221	2	chr36	49656604;49656769	165	126;95
maker-30208_pilon_pilon_pilon-augustus-gene-0.16-mRNA-1-DNA	+	12	2	chr15	74860867;74860897	30	8;4
maker-35400_pilon_pilon_pilon-augustus-gene-0.8-mRNA-1-DNA	+	49	3	chr34	18260831;18264097;18260556	3541	21;15;5
maker-23460_pilon_pilon_pilon-augustus-gene-0.30-mRNA-1-DNA	+	17	3	chr30	55151405;55141891;55140927	10478	10;5;2
maker-848_pilon_pilon_pilon-augustus-gene-1.17-mRNA-1-DNA	+	17	2	chr6	132589512;132632840	43328	13;4
maker-13502_pilon_pilon_pilon-augustus-gene-0.49-mRNA-1-DNA	-	14	2	chr11	30375547;30374543	1004	12;2
maker-3686_pilon_pilon_pilon-augustus-gene-0.20-mRNA-1-DNA	+	4	2	chr15	38334870;38334984	114	2;2
maker-37076_pilon_pilon_pilon-augustus-gene-0.19-mRNA-1-DNA	+	32	2	chr25	62499248;62499136	112	14;12
augustus-7452_pilon_pilon_pilon-processed-gene-0.13-mRNA-1-DNA	+	1951	5	chr26	40963606;40964412;40963857;40959875;40963533	4537	1898;12;10;7;2
maker-47896_pilon_pilon_pilon-augustus-gene-0.7-mRNA-1-DNA	-	82	4	chr24	12614703;12614818;12615278;12615095	575	43;19;12;5
maker-15102_pilon_pilon_pilon-augustus-gene-0.73-mRNA-1-DNA	+	19	3	chr20	16853663;16853980;16854146	483	11;4;4
maker-3280_pilon_pilon_pilon-augustus-gene-0.19-mRNA-1-DNA	-	12	3	chr23	53778038;53752932;53753016	25106	6;4;2
augustus-68150_pilon_pilon_pilon-processed-gene-0.10-mRNA-1-DNA	-	25	2	chr14	33827665;33829065	1400	23;2
maker-4458_pilon_pilon_pilon-augustus-gene-1.63-mRNA-1-DNA	+	37	4	chr37	43306105;43308880;43307895;43318678	12573	26;7;2;2
augustus-40324_pilon_pilon_pilon-processed-gene-0.7-mRNA-1-DNA	+	115	3	chr18	45987927;45988325;45987787	538	102;5;4
maker-30912_pilon_pilon_pilon-augustus-gene-0.5-mRNA-1-DNA	-	199	2	chr35	62099979;62099955	24	182;13
maker-756_pilon_pilon_pilon-augustus-gene-5.36-mRNA-1-DNA	-	11	2	chr23	9271955;9271985	30	7;4
maker-31892_pilon_pilon_pilon-augustus-gene-0.29-mRNA-1-DNA	-	10	2	chr29	19664064;19665802	1738	5;5
augustus-7452_pilon_pilon_pilon-processed-gene-0.2-mRNA-1-DNA	-	2481	7	chr26	41020908;41020177;41020242;41020474;41020819;41020685;41020753	731	2398;62;9;4;4;2;2
maker-37956_pilon_pilon_pilon-augustus-gene-0.19-mRNA-1-DNA	+	15	3	chr34	13085746;13084583;13085540	1163	9;2;2
augustus-400_pilon_pilon_pilon-processed-gene-0.8-mRNA-1-DNA	+	90	3	chr38	15395113;15390513;15391200	4600	86;2;2
maker-32448_pilon_pilon_pilon-augustus-gene-0.18-mRNA-1-DNA	-	66	2	chr15	55478881;55480279	1398	64;2
maker-37996_pilon_pilon_pilon-augustus-gene-0.36-mRNA-1-DNA	+	12	2	chr11	9441028;9441619	591	8;2
maker-3656_pilon_pilon_pilon-augustus-gene-1.31-mRNA-1-DNA	-	8	2	chr35	32915306;32915638	332	4;4
maker-40336_pilon_pilon_pilon-augustus-gene-0.8-mRNA-1-DNA	-	16	2	chr39	12257352;12256435	917	10;6
augustus-1512_pilon_pilon_pilon-processed-gene-2.26-mRNA-1-DNA	+	13	3	chr15	29347815;29347699;29349258	1559	7;3;3
maker-22442_pilon_pilon_pilon-augustus-gene-0.20-mRNA-1-DNA	-	60	5	chr25	63888394;63887987;63888336;63888169;63888371	407	16;14;10;7;2
maker-7034_pilon_pilon_pilon-augustus-gene-0.7-mRNA-1-DNA	+	20	2	chr11	87919654;87920080	426	18;2
maker-15510_pilon_pilon_pilon-augustus-gene-1.19-mRNA-1-DNA	-	5	2	chr23	70773620;70773457	163	3;2
maker-2346_pilon_pilon_pilon-augustus-gene-1.22-mRNA-1-DNA	-	126	5	chr7	90417971;90418760;90417703;90417740;90417647	1113	82;10;5;3;2
maker-1532_pilon_pilon_pilon-augustus-gene-0.7-mRNA-1-DNA	-	16	3	chr18	72437036;72429020;72429241	8016	9;4;3
maker-12906_pilon_pilon_pilon-augustus-gene-2.33-mRNA-1-DNA	+	114	2	chr36	48268013;48267970	43	107;5
maker-4486_pilon_pilon_pilon-augustus-gene-0.23-mRNA-1-DNA	-	8	2	chr24	53154654;53155912	1258	6;2
maker-22368_pilon_pilon_pilon-augustus-gene-0.9-mRNA-1-DNA	+	11	2	chr28	26568492;26568513	21	6;5
maker-31494_pilon_pilon_pilon-augustus-gene-0.22-mRNA-1-DNA	-	100	3	chr37	35736028;35736272;35736689	661	90;4;3
maker-3938_pilon_pilon_pilon-augustus-gene-0.16-mRNA-1-DNA	-	45	2	chr44	42552413;42552511	98	19;14
maker-60208_pilon_pilon_pilon-augustus-gene-0.11-mRNA-1-DNA	-	4	2	chr32	44009723;44029561	19838	2;2
maker-25158_pilon_pilon_pilon-augustus-gene-0.48-mRNA-1-DNA	-	28	3	chr14	76496284;76496579;76496364	295	19;5;4
maker-7232_pilon_pilon_pilon-augustus-gene-0.21-mRNA-1-DNA	-	78	2	chr1	162378853;162379061	208	71;3
maker-17486_pilon_pilon_pilon-augustus-gene-0.31-mRNA-1-DNA	-	7	2	chr16	56599230;56601403	2173	3;2
maker-3256_pilon_pilon_pilon-augustus-gene-3.6-mRNA-1-DNA	-	13	4	chr40	27352856;27352880;27331558;27352653	21322	5;4;2;2
augustus-11240_pilon_pilon_pilon-processed-gene-0.1-mRNA-1-DNA	-	36	3	chr2	137937018;137936986;137934807	2211	26;8;2
maker-78_pilon_pilon_pilon-augustus-gene-0.27-mRNA-1-DNA	+	181	4	chr43	38563060;38562942;38562871;38562908	189	138;31;7;5
augustus-7038_pilon_pilon_pilon-processed-gene-0.2-mRNA-1-DNA	+	10	2	chr44	24066675;24066535	140	7;3
augustus-20634_pilon_pilon_pilon-processed-gene-0.18-mRNA-1-DNA	-	14	4	chr28	16785592;16785772;16785817;16785896	304	5;4;3;2
maker-9318_pilon_pilon_pilon-augustus-gene-1.10-mRNA-1-DNA	+	10	3	chr29	48248729;48233701;48246624	15028	5;3;2
augustus-20634_pilon_pilon_pilon-processed-gene-0.11-mRNA-1-DNA	+	6	2	chr28	17078855;17078727	128	4;2
maker-14746_pilon_pilon_pilon-augustus-gene-0.12-mRNA-1-DNA	+	155	2	chr18	74131826;74131947	121	127;22
maker-24878_pilon_pilon_pilon-augustus-gene-0.13-mRNA-1-DNA	+	13	3	chr21	4635212;4635344;4635448	236	6;4;3
maker-7896_pilon_pilon_pilon-augustus-gene-0.27-mRNA-1-DNA	+	23	2	chr18	17959012;17959253	241	19;4
maker-49012_pilon_pilon_pilon-augustus-gene-0.6-mRNA-1-DNA	+	89	2	chr26	5859025;5858723	302	79;4
maker-8004_pilon_pilon_pilon-augustus-gene-0.45-mRNA-1-DNA	-	4	2	chr13	89607565;89611201	3636	2;2
maker-49076_pilon_pilon_pilon-augustus-gene-0.12-mRNA-1-DNA	+	6	3	chr41	19973455;19973739;19974932	1477	2;2;2
maker-5924_pilon_pilon_pilon-augustus-gene-0.31-mRNA-1-DNA	-	7	2	chr21	36061217;36061684	467	5;2
maker-774_pilon_pilon_pilon-augustus-gene-0.17-mRNA-1-DNA	+	69	2	chr11	29299699;29299680	19	59;8
maker-71560_pilon_pilon_pilon-augustus-gene-0.1-mRNA-1-DNA	-	313	2	chr42	35346244;35344583	1661	310;3
maker-20342_pilon_pilon_pilon-augustus-gene-0.29-mRNA-1-DNA	-	28	2	chr35	22216809;22215662	1147	25;3
maker-20118_pilon_pilon_pilon-augustus-gene-0.17-mRNA-1-DNA	+	415	9	chr14	20898570;20900050;20899941;20898270;20898096;20898534;20898165;20898690;20898867	1954	204;150;10;8;6;4;3;3;2
maker-44832_pilon_pilon_pilon-augustus-gene-0.2-mRNA-1-DNA	+	76	4	chr27	10267358;10266475;10266439;10266908	919	55;5;4;3
maker-66036_pilon_pilon_pilon-augustus-gene-0.8-mRNA-1-DNA	-	560	5	chr17	81253555;81254191;81255984;81255244;81254553	2429	339;184;30;5;2
maker-10758_pilon_pilon_pilon-augustus-gene-0.28-mRNA-1-DNA	+	33	2	chr28	47917167;47931185	14018	31;2
augustus-24902_pilon_pilon_pilon-processed-gene-0.0-mRNA-1-DNA	-	18	2	chr12	31213460;31213592	132	16;2
maker-68550_pilon_pilon_pilon-augustus-gene-0.6-mRNA-1-DNA	-	44	2	chr10	22984164;22984747	583	38;2
maker-8158_pilon_pilon_pilon-augustus-gene-0.11-mRNA-1-DNA	+	39	2	chr45	1110318;1098912	11406	37;2
augustus-20302_pilon_pilon_pilon-processed-gene-1.0-mRNA-1-DNA	+	22	3	chr28	62764064;62761665;62760874	3190	15;5;2
augustus-40658_pilon_pilon_pilon-processed-gene-0.19-mRNA-1-DNA	-	12	2	chr37	45820927;45815953	4974	8;2
maker-1534_pilon_pilon_pilon-augustus-gene-0.29-mRNA-1-DNA	-	100	4	chr2	117087583;117087184;117086301;117087226	1282	89;3;2;2
augustus-28352_pilon_pilon_pilon-processed-gene-0.9-mRNA-1-DNA	+	8	2	chr25	32882106;32882013	93	6;2
maker-59814_pilon_pilon_pilon-augustus-gene-0.19-mRNA-1-DNA	+	20	2	chr35	35021056;35020886	170	10;2
maker-18624_pilon_pilon_pilon-augustus-gene-0.37-mRNA-1-DNA	+	12	3	chr10	62689646;62687064;62689152	2582	6;4;2
maker-11974_pilon_pilon_pilon-augustus-gene-0.14-mRNA-1-DNA	-	21	2	chr25	64172968;64172266	702	18;3
augustus-2260_pilon_pilon_pilon-processed-gene-4.11-mRNA-1-DNA	+	25	2	chr24	49423177;49423081	96	18;3
maker-51128_pilon_pilon_pilon-augustus-gene-0.1-mRNA-1-DNA	+	40	2	chr41	54771171;54771856	685	38;2
maker-33444_pilon_pilon_pilon-augustus-gene-0.40-mRNA-1-DNA	-	94	6	chr33	55248067;55281014;55248224;55248129;55247985;55247797	33217	54;17;10;7;4;2
maker-27688_pilon_pilon_pilon-augustus-gene-0.12-mRNA-1-DNA	-	12	2	chr29	3347210;3347543	333	8;2
maker-19560_pilon_pilon_pilon-augustus-gene-0.30-mRNA-1-DNA	-	39	2	chr12	66884953;66884808	145	28;11
maker-1376_pilon_pilon_pilon-augustus-gene-0.10-mRNA-1-DNA	-	46	3	chr22	74262603;74263665;74263488	1062	15;9;8
augustus-22642_pilon_pilon_pilon-processed-gene-2.2-mRNA-1-DNA	+	12	2	chr19	19784135;19783468	667	8;4
maker-5564_pilon_pilon_pilon-augustus-gene-0.12-mRNA-1-DNA	-	301	6	chr47	26403021;26402677;26404464;26402101;26403314;26404306	2363	208;56;10;7;6;5
maker-5808_pilon_pilon_pilon-augustus-gene-2.32-mRNA-1-DNA	+	5	2	chr30	61644449;61644697	248	3;2
maker-5354_pilon_pilon_pilon-augustus-gene-0.11-mRNA-1-DNA	-	162	3	chr20	27252253;27246516;27252188	5737	153;3;2
augustus-30694_pilon_pilon_pilon-processed-gene-0.4-mRNA-1-DNA	-	24	2	chr23	54032171;54032327	156	17;3
augustus-1002_pilon_pilon_pilon-processed-gene-0.6-mRNA-1-DNA	+	12	4	chr11	22852311;22852410;22852610;22854235	1924	4;4;2;2
maker-20516_pilon_pilon_pilon-augustus-gene-0.21-mRNA-1-DNA	-	87	2	chr46	43333786;43334081	295	58;26
maker-2888_pilon_pilon_pilon-augustus-gene-0.4-mRNA-1-DNA	-	10	2	chr13	27011194;27011658	464	5;2
maker-11302_pilon_pilon_pilon-augustus-gene-0.4-mRNA-1-DNA	+	1455	4	chr38	17759594;17760069;17759557;17759705	512	788;276;234;2
augustus-18656_pilon_pilon_pilon-processed-gene-0.13-mRNA-1-DNA	+	12	2	chr42	44388317;44388393	76	8;4
maker-8134_pilon_pilon_pilon-augustus-gene-1.13-mRNA-1-DNA	+	14	2	chr11	11878698;11877858	840	7;2
maker-28740_pilon_pilon_pilon-augustus-gene-0.8-mRNA-1-DNA	+	7	3	chr32	60112383;60092129;60114134	22005	3;2;2
maker-29502_pilon_pilon_pilon-augustus-gene-0.8-mRNA-1-DNA	+	102	5	chr2	136223887;136224246;136224133;136223417;136225931	2514	42;27;17;13;3
augustus-5412_pilon_pilon_pilon-processed-gene-0.6-mRNA-1-DNA	+	5	2	chr37	37451682;37451499	183	3;2
augustus-2330_pilon_pilon_pilon-processed-gene-1.28-mRNA-1-DNA	-	29	3	chr45	14121351;14121036;14121482	446	11;5;2
maker-15022_pilon_pilon_pilon-augustus-gene-0.6-mRNA-1-DNA	+	5	2	chr32	61403828;61403284	544	3;2
maker-1430_pilon_pilon_pilon-augustus-gene-1.8-mRNA-1-DNA	+	13	2	chr35	40368495;40367443	1052	7;6
augustus-6252_pilon_pilon_pilon-processed-gene-0.0-mRNA-1-DNA	-	23	2	chr34	30942097;30942029	68	15;8
augustus-6726_pilon_pilon_pilon-processed-gene-0.20-mRNA-1-DNA	-	10	2	chr23	30719538;30721547	2009	3;2
maker-5592_pilon_pilon_pilon-augustus-gene-0.30-mRNA-1-DNA	-	34	2	chr46	39993076;39993283	207	29;3
maker-18062_pilon_pilon_pilon-augustus-gene-0.24-mRNA-1-DNA	-	121	3	chr10	72297484;72424069;72297765	126585	99;4;2
maker-11080_pilon_pilon_pilon-augustus-gene-0.7-mRNA-1-DNA	-	20	4	chr7	40472835;40473276;40474534;40474500	1699	7;6;5;2
maker-2018_pilon_pilon_pilon-augustus-gene-1.34-mRNA-1-DNA	+	5863	4	chr24	5730660;5729891;5731820;5730730	1929	5690;69;12;5
maker-5144_pilon_pilon_pilon-augustus-gene-0.52-mRNA-1-DNA	+	66	4	chr17	89757122;89757069;89756756;89756853	366	33;5;4;3
maker-508_pilon_pilon_pilon-augustus-gene-1.47-mRNA-1-DNA	-	15	2	chr15	1810501;1810286	215	9;6
augustus-2032_pilon_pilon_pilon-processed-gene-0.3-mRNA-1-DNA	-	17	3	chr21	44500067;44500722;44501178	1111	12;3;2
maker-27882_pilon_pilon_pilon-augustus-gene-0.13-mRNA-1-DNA	+	92	2	chr34	5392884;5393709	825	79;7
maker-12228_pilon_pilon_pilon-augustus-gene-1.59-mRNA-1-DNA	+	10	4	chr21	57308948;57308980;57310355;57314680	5732	2;2;2;2
augustus-2330_pilon_pilon_pilon-processed-gene-1.2-mRNA-1-DNA	+	54	7	chr45	14059204;14059045;14059098;14058900;14058999;14059151;14058956	304	10;9;9;8;6;5;3
maker-9722_pilon_pilon_pilon-augustus-gene-0.14-mRNA-1-DNA	-	299	4	chr30	19392299;19391932;19392421;19391641	780	176;99;18;2
maker-10796_pilon_pilon_pilon-augustus-gene-0.32-mRNA-1-DNA	-	17	2	chr37	31240015;31242760	2745	15;2
maker-58802_pilon_pilon_pilon-augustus-gene-0.19-mRNA-1-DNA	+	9	3	chr10	97826928;97821953;97824796	4975	5;2;2
maker-10468_pilon_pilon_pilon-augustus-gene-0.16-mRNA-1-DNA	+	7	2	chr40	25658693;25658580	113	4;3
maker-9470_pilon_pilon_pilon-augustus-gene-2.33-mRNA-1-DNA	+	89	3	chr30	11285171;11285042;11285348	306	43;25;21
maker-9386_pilon_pilon_pilon-augustus-gene-0.9-mRNA-1-DNA	+	9	2	chr1	110070892;110145478	74586	7;2
maker-72216_pilon_pilon_pilon-augustus-gene-0.10-mRNA-1-DNA	+	35	5	chr37	54824895;54852704;54833904;54841129;54872906	48011	19;8;2;2;2
augustus-33996_pilon_pilon_pilon-processed-gene-0.1-mRNA-1-DNA	-	43	2	chr1	173874262;173874400	138	41;2
maker-32052_pilon_pilon_pilon-augustus-gene-0.17-mRNA-1-DNA	-	213	7	chr36	61559007;61559026;61558922;61558985;61558878;61558360;61558608	666	133;30;25;6;5;4;2
maker-9224_pilon_pilon_pilon-augustus-gene-3.13-mRNA-1-DNA	-	50	3	chr19	27177368;26961436;27261371	299935	23;2;2
augustus-17038_pilon_pilon_pilon-processed-gene-0.16-mRNA-1-DNA	-	19	3	chr13	60735774;60735869;60737567	1793	11;6;2
augustus-47276_pilon_pilon_pilon-processed-gene-0.1-mRNA-1-DNA	+	9	3	chr49	13379857;13379724;13375373	4484	4;3;2
maker-27444_pilon_pilon_pilon-augustus-gene-1.23-mRNA-1-DNA	-	22	3	chr32	43505660;43507873;43509056	3396	13;6;3
maker-28198_pilon_pilon_pilon-augustus-gene-0.16-mRNA-1-DNA	-	22	3	chr21	9764952;9768154;9771178	6226	13;5;4
maker-29258_pilon_pilon_pilon-augustus-gene-0.10-mRNA-1-DNA	+	10	2	chr10	63404308;63404126	182	8;2
maker-4442_pilon_pilon_pilon-augustus-gene-0.7-mRNA-1-DNA	+	170	3	chr15	38924149;38923835;38919255	4894	96;63;9
maker-14628_pilon_pilon_pilon-augustus-gene-0.24-mRNA-1-DNA	+	9	2	chr7	58617768;58619873	2105	5;2
maker-22586_pilon_pilon_pilon-augustus-gene-0.3-mRNA-1-DNA	-	21	2	chr9	71999701;71999953	252	15;6
maker-9564_pilon_pilon_pilon-augustus-gene-0.35-mRNA-1-DNA	-	142	2	chr47	34888343;34889387	1044	130;2
maker-34720_pilon_pilon_pilon-augustus-gene-0.30-mRNA-1-DNA	+	22	2	chr27	33485310;33484527	783	20;2
maker-10290_pilon_pilon_pilon-augustus-gene-0.54-mRNA-1-DNA	-	7	2	chr6	123698839;123698764	75	4;3
maker-49728_pilon_pilon_pilon-augustus-gene-0.10-mRNA-1-DNA	+	10	3	chr41	6954020;6956354;6956403	2383	3;3;2
maker-6996_pilon_pilon_pilon-augustus-gene-0.24-mRNA-1-DNA	-	17	2	chr41	9179532;9179626	94	15;2
maker-152_pilon_pilon_pilon-augustus-gene-0.20-mRNA-1-DNA	+	94	2	chr6	121983629;121983483	146	89;3
maker-45306_pilon_pilon_pilon-augustus-gene-0.38-mRNA-1-DNA	-	391	4	chr45	7259143;7247379;7247658;7260050	12671	205;85;32;16
maker-19184_pilon_pilon_pilon-augustus-gene-0.9-mRNA-1-DNA	-	6	2	chr5	56600619;56644697	44078	3;3
augustus-7902_pilon_pilon_pilon-processed-gene-0.1-mRNA-1-DNA	-	19056	23	chr22	31985029;31985570;31986353;31985648;31986085;31986047;31985589;31985973;31985081;31986512;31985738;31985935;31985176;31985773;31986268;31985487;31986128;31985133;31985528;31985448;31986432;31988346;31991416	6387	16031;731;610;154;83;78;50;26;18;14;11;11;10;8;8;7;7;6;5;3;2;2;2
maker-17158_pilon_pilon_pilon-augustus-gene-1.21-mRNA-1-DNA	-	7	2	chr3	86220572;86220534	38	5;2
maker-3036_pilon_pilon_pilon-augustus-gene-0.24-mRNA-1-DNA	-	10	2	chr20	67047312;67047058	254	7;3
maker-18360_pilon_pilon_pilon-augustus-gene-0.24-mRNA-1-DNA	+	71	2	chr10	19779463;19779412	51	67;4
maker-12154_pilon_pilon_pilon-augustus-gene-0.13-mRNA-1-DNA	+	174	2	chr37	46243149;46243303	154	165;2
augustus-672_pilon_pilon_pilon-processed-gene-0.11-mRNA-1-DNA	+	15	2	chr25	68007249;68007288	39	10;5
maker-15980_pilon_pilon_pilon-augustus-gene-0.12-mRNA-1-DNA	+	6	2	chr6	95868881;95870313	1432	2;2
maker-35394_pilon_pilon_pilon-augustus-gene-0.28-mRNA-1-DNA	-	7	3	chr8	45478025;45470085;45478110	8025	3;2;2
maker-43152_pilon_pilon_pilon-augustus-gene-0.17-mRNA-1-DNA	-	9	3	chr4	100665568;100666908;100667091	1523	3;2;2
maker-13856_pilon_pilon_pilon-augustus-gene-0.12-mRNA-1-DNA	-	8	2	chr24	4357016;4357217	201	6;2
maker-7288_pilon_pilon_pilon-augustus-gene-0.17-mRNA-1-DNA	-	83	4	chr27	7400766;7400854;7402036;7401314	1270	58;9;7;2
maker-35162_pilon_pilon_pilon-augustus-gene-0.27-mRNA-1-DNA	+	13	2	chr1	147401194;147403193	1999	9;4
maker-8522_pilon_pilon_pilon-augustus-gene-0.33-mRNA-1-DNA	-	602	3	chr37	45084463;45084545;45083813	732	553;46;3
maker-10264_pilon_pilon_pilon-augustus-gene-0.5-mRNA-1-DNA	-	390	5	chr39	36770765;36770864;36770248;36770600;36770975	727	236;109;6;3;2
maker-20302_pilon_pilon_pilon-augustus-gene-3.40-mRNA-1-DNA	-	46	3	chr28	63336355;63336756;63338155	1800	42;2;2
maker-2156_pilon_pilon_pilon-augustus-gene-2.53-mRNA-1-DNA	-	33	4	chr36	51352616;51365392;51366692;51365344	14076	13;4;3;2
maker-30450_pilon_pilon_pilon-augustus-gene-0.12-mRNA-1-DNA	+	11	2	chr42	5604477;5604413	64	4;3
maker-4514_pilon_pilon_pilon-augustus-gene-0.11-mRNA-1-DNA	+	7	3	chr40	22138018;22137776;22138219	443	3;2;2
maker-17794_pilon_pilon_pilon-augustus-gene-1.33-mRNA-1-DNA	-	15	3	chr35	37562256;37561336;37561706	920	7;6;2
augustus-18140_pilon_pilon_pilon-processed-gene-0.0-mRNA-1-DNA	+	31	7	chr3	69578017;69578135;69578254;69577984;69577876;69578167;69578206	378	8;8;4;3;2;2;2
maker-1490_pilon_pilon_pilon-augustus-gene-0.8-mRNA-1-DNA	-	380	8	chr31	31510210;31510345;31511311;31511885;31512249;31512429;31510436;31512134	2219	197;29;27;12;9;6;3;3
maker-10724_pilon_pilon_pilon-augustus-gene-1.20-mRNA-1-DNA	+	3900	9	chr16	63992966;63993118;63992647;63992552;63993034;63992988;63992210;63992182;63988585	4533	1894;952;601;230;91;44;40;9;2
maker-12382_pilon_pilon_pilon-augustus-gene-0.17-mRNA-1-DNA	+	16	2	chr1	11597823;11597904	81	14;2
maker-11620_pilon_pilon_pilon-augustus-gene-0.26-mRNA-1-DNA	+	117	2	chr33	59414299;59412629	1670	93;4
maker-15406_pilon_pilon_pilon-augustus-gene-1.14-mRNA-1-DNA	+	27	2	chr33	53151922;53150786	1136	16;11
augustus-1376_pilon_pilon_pilon-processed-gene-0.0-mRNA-1-DNA	-	203	2	chr22	74417176;74417773	597	99;82
maker-2072_pilon_pilon_pilon-augustus-gene-0.17-mRNA-1-DNA	-	394	9	chr42	20955519;20958082;20957739;20955137;20955438;20958376;20958039;20955259;20963762	8625	102;82;60;51;41;20;6;3;2
augustus-20280_pilon_pilon_pilon-processed-gene-0.5-mRNA-1-DNA	-	4	2	chr9	90511066;90514808	3742	2;2
maker-64038_pilon_pilon_pilon-augustus-gene-0.3-mRNA-1-DNA	-	43	2	chr36	61399168;61399362	194	40;3
maker-25228_pilon_pilon_pilon-augustus-gene-0.18-mRNA-1-DNA	+	49	2	chr23	27974860;27974479	381	45;4
maker-2740_pilon_pilon_pilon-augustus-gene-3.29-mRNA-1-DNA	-	122	2	chr17	69903709;69903891	182	120;2
maker-3264_pilon_pilon_pilon-augustus-gene-0.5-mRNA-1-DNA	-	26	2	chr30	36126679;36124311	2368	18;2
maker-16746_pilon_pilon_pilon-augustus-gene-1.16-mRNA-1-DNA	+	18	2	chr19	18259736;18261467	1731	11;7
maker-10074_pilon_pilon_pilon-augustus-gene-0.7-mRNA-1-DNA	-	11	2	chr12	17030051;17052527	22476	8;3
maker-474_pilon_pilon_pilon-augustus-gene-1.41-mRNA-1-DNA	+	659	4	chr17	58670329;58660872;58670478;58660908	9606	345;287;23;4
augustus-10096_pilon_pilon_pilon-processed-gene-0.12-mRNA-1-DNA	-	63	4	chr36	61827597;61826741;61830066;61827181	3325	22;21;16;4
maker-9470_pilon_pilon_pilon-augustus-gene-4.23-mRNA-1-DNA	-	32	2	chr30	12302199;12301946	253	24;2
maker-12328_pilon_pilon_pilon-augustus-gene-0.11-mRNA-1-DNA	-	76	2	chr5	143091693;143091597	96	69;7
maker-27792_pilon_pilon_pilon-augustus-gene-0.18-mRNA-1-DNA	-	83	4	chr16	37550500;37551027;37551163;37550083	1080	69;7;3;2
maker-478_pilon_pilon_pilon-augustus-gene-0.13-mRNA-1-DNA	-	31	3	chr28	13070716;13073140;13073350	2634	27;2;2
maker-10062_pilon_pilon_pilon-augustus-gene-0.27-mRNA-1-DNA	+	12	4	chr28	36951494;36915029;36919503;36950925	36465	4;3;3;2
maker-28362_pilon_pilon_pilon-augustus-gene-0.32-mRNA-1-DNA	+	89	3	chr46	42798801;42799092;42799137	336	79;6;4
maker-8314_pilon_pilon_pilon-augustus-gene-0.23-mRNA-1-DNA	+	12	2	chr35	39460192;39461806	1614	10;2
maker-22512_pilon_pilon_pilon-augustus-gene-0.57-mRNA-1-DNA	+	4	2	chr18	37130875;37131014	139	2;2
maker-4222_pilon_pilon_pilon-augustus-gene-1.40-mRNA-1-DNA	-	99	3	chr2	24552039;24552459;24552496	457	78;11;3
maker-8984_pilon_pilon_pilon-augustus-gene-0.14-mRNA-1-DNA	+	19	2	chr37	38403564;38403523	41	15;4
maker-7524_pilon_pilon_pilon-augustus-gene-0.17-mRNA-1-DNA	-	17	4	chr17	4217838;4218002;4217862;4220850	3012	9;4;2;2
maker-18590_pilon_pilon_pilon-augustus-gene-0.16-mRNA-1-DNA	-	2801	10	chr21	1919940;1920093;1920263;1920430;1920195;1920053;1919892;1919985;1921569;1946654	26762	1366;850;27;12;8;7;5;5;2;2
maker-32316_pilon_pilon_pilon-augustus-gene-0.25-mRNA-1-DNA	+	14	2	chr45	19133547;19133519	28	10;4
maker-20064_pilon_pilon_pilon-augustus-gene-2.40-mRNA-1-DNA	+	1449	14	chr12	8112118;8110473;8110999;8111023;8110527;8112414;8109778;8110326;8111095;8111323;8109739;8110272;8110912;8112092	2675	1272;59;51;17;9;5;3;3;3;3;2;2;2;2
maker-1650_pilon_pilon_pilon-augustus-gene-1.44-mRNA-1-DNA	-	117	3	chr7	78884164;78884592;78884280	428	77;36;4
maker-4502_pilon_pilon_pilon-augustus-gene-0.9-mRNA-1-DNA	-	9	2	chr16	53622108;53620464	1644	6;3
augustus-5760_pilon_pilon_pilon-processed-gene-1.5-mRNA-1-DNA	-	4	2	chr32	15819395;15819435	40	2;2
maker-18340_pilon_pilon_pilon-augustus-gene-0.19-mRNA-1-DNA	+	215	4	chr33	21059580;21060644;21061395;21061907	2327	107;82;22;2
maker-3832_pilon_pilon_pilon-augustus-gene-0.21-mRNA-1-DNA	-	54	3	chr37	40917628;40915728;40916135	1900	50;2;2
maker-43310_pilon_pilon_pilon-augustus-gene-0.20-mRNA-1-DNA	+	286	3	chr49	8829955;8830240;8830473	518	270;8;4
maker-10102_pilon_pilon_pilon-augustus-gene-0.35-mRNA-1-DNA	+	19	2	chr28	44504471;44504857	386	12;7
maker-16216_pilon_pilon_pilon-augustus-gene-2.34-mRNA-1-DNA	+	17	3	chr11	107752359;107753151;107753068	792	8;6;3
maker-1500_pilon_pilon_pilon-augustus-gene-1.14-mRNA-1-DNA	-	24	2	chr37	19797775;19797666	109	17;7
maker-4086_pilon_pilon_pilon-augustus-gene-0.9-mRNA-1-DNA	+	121	5	chr42	51236676;51237229;51235520;51235606;51237194	1709	98;7;4;4;4
maker-7668_pilon_pilon_pilon-augustus-gene-0.8-mRNA-1-DNA	+	6	2	chr22	78113604;78139622	26018	3;3
maker-480_pilon_pilon_pilon-augustus-gene-0.9-mRNA-1-DNA	+	161	4	chr38	12093375;12093319;12093084;12093137	291	111;25;17;6
maker-8532_pilon_pilon_pilon-augustus-gene-0.5-mRNA-1-DNA	+	9	2	chr37	34141766;34141873	107	7;2
maker-9146_pilon_pilon_pilon-augustus-gene-0.29-mRNA-1-DNA	+	4	2	chr12	69768313;69768428	115	2;2
maker-7960_pilon_pilon_pilon-augustus-gene-1.20-mRNA-1-DNA	-	87	2	chr37	21148434;21197266	48832	78;9
maker-3416_pilon_pilon_pilon-augustus-gene-0.22-mRNA-1-DNA	-	34	2	chr22	71453658;71454082	424	15;5
maker-29186_pilon_pilon_pilon-augustus-gene-0.10-mRNA-1-DNA	+	4	2	chr30	34703761;34703840	79	2;2
maker-32282_pilon_pilon_pilon-augustus-gene-0.39-mRNA-1-DNA	-	30	3	chr11	13353158;13359429;13366361	13203	26;2;2
maker-388_pilon_pilon_pilon-augustus-gene-1.15-mRNA-1-DNA	+	9	2	chr35	61065924;61064177	1747	7;2
maker-26492_pilon_pilon_pilon-augustus-gene-0.35-mRNA-1-DNA	+	22	2	chr4	41085888;41085932	44	14;6
maker-17688_pilon_pilon_pilon-augustus-gene-1.12-mRNA-1-DNA	+	10	2	chr19	23647276;23648807	1531	5;5
maker-14048_pilon_pilon_pilon-augustus-gene-1.34-mRNA-1-DNA	-	11	2	chr27	23040356;23038045	2311	9;2
maker-8578_pilon_pilon_pilon-augustus-gene-1.21-mRNA-1-DNA	+	21	4	chr9	89366800;89363493;89371555;89376765	13272	11;4;4;2
augustus-20634_pilon_pilon_pilon-processed-gene-0.47-mRNA-1-DNA	-	839	6	chr28	17265879;17264816;17265860;17265320;17265492;17265580	1063	463;39;3;2;2;2
maker-53112_pilon_pilon_pilon-augustus-gene-0.7-mRNA-1-DNA	-	151	3	chr29	7423308;7423539;7423131	408	106;43;2
maker-2932_pilon_pilon_pilon-augustus-gene-1.15-mRNA-1-DNA	+	16	3	chr2	23301680;23258780;23258930	42900	9;3;2
maker-940_pilon_pilon_pilon-augustus-gene-0.34-mRNA-1-DNA	+	13	2	chr36	32724199;32724101	98	10;3
augustus-18360_pilon_pilon_pilon-processed-gene-0.7-mRNA-1-DNA	+	47	5	chr10	19865566;19865361;19865895;19866204;19866791	1430	24;3;3;2;2
maker-25382_pilon_pilon_pilon-augustus-gene-0.7-mRNA-1-DNA	+	6	2	chr7	57784904;57785377	473	2;2
maker-20258_pilon_pilon_pilon-augustus-gene-0.40-mRNA-1-DNA	-	11	2	chr4	122806219;122946829	140610	9;2
maker-1804_pilon_pilon_pilon-augustus-gene-1.53-mRNA-1-DNA	-	17	2	chr36	49949221;49949201	20	15;2
maker-13002_pilon_pilon_pilon-augustus-gene-0.41-mRNA-1-DNA	+	14	3	chr29	694598;672951;691470	21647	8;3;3
maker-16724_pilon_pilon_pilon-augustus-gene-1.19-mRNA-1-DNA	-	12	2	chr13	12010117;12011239	1122	7;5
maker-5592_pilon_pilon_pilon-augustus-gene-0.23-mRNA-1-DNA	+	32	7	chr46	39994232;39991814;39993457;39993084;39994156;39992029;39993733	2418	9;6;6;4;3;2;2
maker-59814_pilon_pilon_pilon-augustus-gene-0.20-mRNA-1-DNA	+	12	2	chr35	35064679;35064459	220	8;4
maker-854_pilon_pilon_pilon-augustus-gene-0.27-mRNA-1-DNA	+	74	3	chr1	65820321;65818427;65819212	1894	37;4;3
maker-8534_pilon_pilon_pilon-augustus-gene-0.9-mRNA-1-DNA	+	5	2	chr20	21192437;21192392	45	3;2
maker-7658_pilon_pilon_pilon-augustus-gene-0.48-mRNA-1-DNA	-	6	2	chr43	19552005;19553862	1857	4;2
maker-2852_pilon_pilon_pilon-augustus-gene-2.35-mRNA-1-DNA	-	30	2	chr8	77609028;77609299	271	20;2
augustus-4486_pilon_pilon_pilon-processed-gene-1.20-mRNA-1-DNA	-	25	2	chr24	53505800;53508650	2850	20;2
maker-8586_pilon_pilon_pilon-augustus-gene-0.13-mRNA-1-DNA	-	27	2	chr2	97717909;97717079	830	23;4
maker-7570_pilon_pilon_pilon-augustus-gene-1.25-mRNA-1-DNA	-	102	4	chr41	41897794;41897751;41898035;41898114	363	51;36;8;4
maker-1916_pilon_pilon_pilon-augustus-gene-2.27-mRNA-1-DNA	+	16	3	chr41	56604132;56693351;56604165	89219	9;4;3
maker-50120_pilon_pilon_pilon-augustus-gene-0.3-mRNA-1-DNA	-	263	4	chr38	588117;585450;585429;588267	2838	238;21;2;2
maker-50648_pilon_pilon_pilon-augustus-gene-0.21-mRNA-1-DNA	-	21	3	chr15	54011522;54012305;54012396	874	16;3;2
maker-444_pilon_pilon_pilon-augustus-gene-2.6-mRNA-1-DNA	+	6	2	chr1	87412309;87415022	2713	4;2
maker-1512_pilon_pilon_pilon-augustus-gene-2.51-mRNA-1-DNA	-	10	2	chr15	29241397;29241253	144	8;2
maker-25522_pilon_pilon_pilon-augustus-gene-0.10-mRNA-1-DNA	-	19	3	chr19	86159825;86159717;86160153	436	14;3;2
maker-8864_pilon_pilon_pilon-augustus-gene-0.12-mRNA-1-DNA	+	47	3	chr26	35294658;35294926;35294102	824	29;16;2
maker-25898_pilon_pilon_pilon-augustus-gene-0.11-mRNA-1-DNA	+	13	3	chr11	9933840;10011026;10009756	-75916	4;3;2
maker-32448_pilon_pilon_pilon-augustus-gene-0.17-mRNA-1-DNA	+	124	2	chr15	55544744;55543636	1108	118;6
maker-3278_pilon_pilon_pilon-augustus-gene-0.13-mRNA-1-DNA	-	6	2	chr27	8208870;8216835	7965	2;2
maker-2356_pilon_pilon_pilon-augustus-gene-0.27-mRNA-1-DNA	-	20	2	chr43	6270709;6273979	3270	14;2
maker-13042_pilon_pilon_pilon-augustus-gene-2.12-mRNA-1-DNA	-	12	2	chr4	110255819;110255797	22	10;2
augustus-5144_pilon_pilon_pilon-processed-gene-0.24-mRNA-1-DNA	+	8115	6	chr17	89868777;89845612;89845593;89845450;89868297;89867533	23327	4215;2013;980;35;3;2
maker-12770_pilon_pilon_pilon-augustus-gene-2.36-mRNA-1-DNA	-	15	2	chr24	9535852;9535123	729	10;5
maker-16102_pilon_pilon_pilon-augustus-gene-0.61-mRNA-1-DNA	-	70	2	chr33	41288624;41289233	609	66;4
maker-3820_pilon_pilon_pilon-augustus-gene-2.17-mRNA-1-DNA	-	127	5	chr26	39106840;39219745;39176869;39175846;39180139	112905	78;26;3;2;2
maker-6056_pilon_pilon_pilon-augustus-gene-0.8-mRNA-1-DNA	-	27	3	chr20	44142813;44143578;44142713	865	22;3;2
maker-1788_pilon_pilon_pilon-augustus-gene-2.16-mRNA-1-DNA	+	20	3	chr21	40132478;40109882;40137221	27339	8;6;6
maker-1220_pilon_pilon_pilon-augustus-gene-0.12-mRNA-1-DNA	-	176	2	chr3	51054229;51055344	1115	99;58
maker-68452_pilon_pilon_pilon-augustus-gene-0.18-mRNA-1-DNA	-	41	2	chr18	75792581;75793305	724	39;2
maker-32628_pilon_pilon_pilon-augustus-gene-0.24-mRNA-1-DNA	-	11	2	chr49	11230609;11223964	6645	9;2
maker-18542_pilon_pilon_pilon-augustus-gene-0.12-mRNA-1-DNA	-	51	2	chr43	39988728;39988050	678	43;8
maker-55120_pilon_pilon_pilon-augustus-gene-0.10-mRNA-1-DNA	+	18	2	chr42	35309733;35309876	143	9;9
augustus-8240_pilon_pilon_pilon-processed-gene-1.2-mRNA-1-DNA	+	77	2	chr18	82340274;82349508	9234	71;2
maker-10632_pilon_pilon_pilon-augustus-gene-0.28-mRNA-1-DNA	-	17	2	chr12	2995843;2995970	127	10;7
maker-3350_pilon_pilon_pilon-augustus-gene-0.7-mRNA-1-DNA	+	4543	7	chr1	31270929;31271279;31271702;31289296;31271573;31271639;31271747	18367	4278;43;24;10;5;2;2
maker-7146_pilon_pilon_pilon-augustus-gene-0.13-mRNA-1-DNA	+	13	3	chr4	23021644;23018904;23019136	2740	9;2;2
maker-31424_pilon_pilon_pilon-augustus-gene-0.7-mRNA-1-DNA	+	18	2	chr1	198920317;198920797	480	9;6
maker-44918_pilon_pilon_pilon-augustus-gene-0.14-mRNA-1-DNA	-	32	2	chr9	8945293;8945929	636	17;13
maker-12086_pilon_pilon_pilon-augustus-gene-0.63-mRNA-1-DNA	-	81	2	chr20	20377019;20378070	1051	73;6
maker-9316_pilon_pilon_pilon-augustus-gene-0.21-mRNA-1-DNA	+	15	5	chr24	23786936;23763352;23784760;23785259;23785383	23584	7;2;2;2;2
maker-474_pilon_pilon_pilon-augustus-gene-1.39-mRNA-1-DNA	+	104	3	chr17	58565108;58563776;58563856	1332	98;3;3
maker-25906_pilon_pilon_pilon-augustus-gene-0.14-mRNA-1-DNA	-	23	2	chr31	53862838;53862867	29	21;2
augustus-8160_pilon_pilon_pilon-processed-gene-0.48-mRNA-1-DNA	+	5	2	chr6	99969011;99968823	188	3;2
maker-4432_pilon_pilon_pilon-augustus-gene-0.21-mRNA-1-DNA	-	7	2	chr25	33807048;33806816	232	5;2
maker-37624_pilon_pilon_pilon-augustus-gene-0.1-mRNA-1-DNA	+	17	4	chr31	8366416;8270698;8278725;8279674	95718	7;4;3;3
maker-2244_pilon_pilon_pilon-augustus-gene-0.11-mRNA-1-DNA	+	11	2	chr32	19996835;19999866	3031	9;2
maker-4596_pilon_pilon_pilon-augustus-gene-1.72-mRNA-1-DNA	+	4	2	chr26	32125436;32125861	425	2;2
maker-5350_pilon_pilon_pilon-augustus-gene-0.47-mRNA-1-DNA	+	20	2	chr23	15267494;15266062	1432	15;2
maker-6944_pilon_pilon_pilon-augustus-gene-0.9-mRNA-1-DNA	-	15	3	chr40	37853522;37853579;37851839	1740	9;4;2
maker-61522_pilon_pilon_pilon-augustus-gene-0.17-mRNA-1-DNA	-	148	4	chr18	81494452;81479146;81494901;81504723	25577	61;53;2;2
maker-26798_pilon_pilon_pilon-augustus-gene-0.15-mRNA-1-DNA	+	6	2	chr25	33661317;33662995	1678	3;3
maker-7266_pilon_pilon_pilon-augustus-gene-0.4-mRNA-1-DNA	+	15	2	chr12	106103910;106061948	41962	11;2
maker-41174_pilon_pilon_pilon-augustus-gene-0.9-mRNA-1-DNA	-	6	2	chr39	31265363;31271180	5817	4;2
maker-9872_pilon_pilon_pilon-augustus-gene-0.11-mRNA-1-DNA	+	27	2	chr16	21260923;21225343	35580	23;2
maker-1736_pilon_pilon_pilon-augustus-gene-0.17-mRNA-1-DNA	-	140	2	chr21	22072424;22074172	1748	138;2
maker-26378_pilon_pilon_pilon-augustus-gene-0.32-mRNA-1-DNA	-	23	3	chr27	32186830;32187646;32186805	841	9;5;2
maker-73094_pilon_pilon_pilon-augustus-gene-0.5-mRNA-1-DNA	-	11	3	chr10	103303100;103303882;103306736	3636	5;4;2
maker-254_pilon_pilon_pilon-augustus-gene-1.19-mRNA-1-DNA	-	10	4	chr1	149651033;149604712;149604801;149672333	67621	4;2;2;2
maker-5564_pilon_pilon_pilon-augustus-gene-0.13-mRNA-1-DNA	-	7	3	chr47	26379550;26380738;26380921	1371	3;2;2
maker-85962_pilon_pilon_pilon-augustus-gene-0.6-mRNA-1-DNA	+	21	3	chr12	70546616;70549208;70549294	2678	11;8;2
maker-10280_pilon_pilon_pilon-augustus-gene-0.40-mRNA-1-DNA	+	42	3	chr23	81638976;81641546;81638918	2628	30;5;3
maker-39434_pilon_pilon_pilon-augustus-gene-0.14-mRNA-1-DNA	-	40	2	chr26	66845432;66845797	365	36;4
maker-7122_pilon_pilon_pilon-augustus-gene-0.33-mRNA-1-DNA	-	62	2	chr5	29760171;29737139	23032	57;3
maker-7246_pilon_pilon_pilon-augustus-gene-3.20-mRNA-1-DNA	-	10	2	chr3	52772366;52771910	456	8;2
maker-1232_pilon_pilon_pilon-augustus-gene-0.20-mRNA-1-DNA	-	17	2	chr14	75272291;75272999	708	12;5
maker-238_pilon_pilon_pilon-augustus-gene-0.24-mRNA-1-DNA	+	7	3	chr4	13531445;13531415;13566595	35180	3;2;2
augustus-738_pilon_pilon_pilon-processed-gene-0.3-mRNA-1-DNA	-	19	2	chr34	47631460;47636691	5231	13;6
maker-9420_pilon_pilon_pilon-augustus-gene-0.8-mRNA-1-DNA	-	8	2	chr11	101967871;101969184	1313	6;2
maker-58318_pilon_pilon_pilon-augustus-gene-0.7-mRNA-1-DNA	-	13	2	chr15	83699203;83699573	370	7;6
maker-19258_pilon_pilon_pilon-augustus-gene-0.14-mRNA-1-DNA	-	14	4	chr11	33003340;33001895;33001919;33003602	1707	6;4;2;2
maker-6744_pilon_pilon_pilon-augustus-gene-0.25-mRNA-1-DNA	-	13	2	chr2	61871423;61871145	278	9;4
maker-5378_pilon_pilon_pilon-augustus-gene-1.44-mRNA-1-DNA	-	8	2	chr7	41148936;41149317	381	4;2
maker-34302_pilon_pilon_pilon-augustus-gene-0.5-mRNA-1-DNA	+	10	3	chr10	34911883;34914173;34914335	2452	4;4;2
augustus-6274_pilon_pilon_pilon-processed-gene-2.3-mRNA-1-DNA	-	22	4	chr30	48538384;48538427;48470951;48538363	67476	13;4;3;2
maker-60068_pilon_pilon_pilon-augustus-gene-0.3-mRNA-1-DNA	-	166	4	chr18	73306724;73306766;73306530;73306451	315	79;45;35;7
maker-60784_pilon_pilon_pilon-augustus-gene-0.3-mRNA-1-DNA	-	7	2	chr17	2823833;2822957	876	5;2
maker-22526_pilon_pilon_pilon-augustus-gene-0.4-mRNA-1-DNA	+	11	2	chr16	756250;756577	327	7;4
maker-40658_pilon_pilon_pilon-augustus-gene-0.36-mRNA-1-DNA	+	99	2	chr37	45859134;45859159	25	90;5
maker-22760_pilon_pilon_pilon-augustus-gene-2.38-mRNA-1-DNA	+	15	2	chr11	10143021;10159343	16322	7;3
maker-150_pilon_pilon_pilon-augustus-gene-0.37-mRNA-1-DNA	-	34	2	chr46	26025559;26025632	73	17;15
maker-54482_pilon_pilon_pilon-augustus-gene-0.9-mRNA-1-DNA	-	119	3	chr24	78024659;78025700;78024775	1041	64;3;2
maker-7122_pilon_pilon_pilon-augustus-gene-0.34-mRNA-1-DNA	+	31	3	chr5	30062446;30062780;30063292	846	13;8;8
maker-42268_pilon_pilon_pilon-augustus-gene-0.6-mRNA-1-DNA	+	6	2	chr18	80980614;80980764	150	3;3
maker-7944_pilon_pilon_pilon-augustus-gene-0.7-mRNA-1-DNA	-	9	3	chr34	9846707;9851321;9847070	4614	4;3;2
maker-2018_pilon_pilon_pilon-augustus-gene-0.21-mRNA-1-DNA	+	20	2	chr24	6060927;6057833	3094	16;4
maker-46212_pilon_pilon_pilon-augustus-gene-1.13-mRNA-1-DNA	-	10	2	chr29	13010033;13010284	251	7;3
maker-71610_pilon_pilon_pilon-augustus-gene-0.2-mRNA-1-DNA	+	4	2	chr48	11808779;11809302	523	2;2
maker-20720_pilon_pilon_pilon-augustus-gene-0.23-mRNA-1-DNA	+	7	2	chr19	85117880;85123381	5501	4;3
maker-9484_pilon_pilon_pilon-augustus-gene-0.29-mRNA-1-DNA	+	54	2	chr29	30305430;30305540	110	51;3
maker-6040_pilon_pilon_pilon-augustus-gene-0.18-mRNA-1-DNA	-	154	2	chr40	49300576;49299502	1074	136;15
maker-31984_pilon_pilon_pilon-augustus-gene-0.11-mRNA-1-DNA	+	7	2	chr21	69982288;69968852	13436	4;3
maker-4404_pilon_pilon_pilon-augustus-gene-0.20-mRNA-1-DNA	-	150	2	chr19	2942475;2942697	222	147;3
maker-6086_pilon_pilon_pilon-augustus-gene-2.60-mRNA-1-DNA	+	4	2	chr42	36258582;36267552	8970	2;2
maker-18716_pilon_pilon_pilon-augustus-gene-1.12-mRNA-1-DNA	+	6	2	chr16	19470734;19470170	564	4;2
maker-3444_pilon_pilon_pilon-augustus-gene-1.23-mRNA-1-DNA	-	10	3	chr29	12907967;12908071;12908173	206	4;4;2
maker-9960_pilon_pilon_pilon-augustus-gene-0.13-mRNA-1-DNA	+	40	6	chr20	66204666;66204013;66204362;66202081;66204224;66204341	2585	22;5;4;2;2;2
maker-3980_pilon_pilon_pilon-augustus-gene-0.3-mRNA-1-DNA	-	6	2	chr23	40444320;40444821	501	4;2
maker-4388_pilon_pilon_pilon-augustus-gene-0.27-mRNA-1-DNA	-	4	2	chr30	7172483;7172628	145	2;2
maker-16432_pilon_pilon_pilon-augustus-gene-0.40-mRNA-1-DNA	+	105	2	chr23	79321364;79320985	379	101;2
maker-4246_pilon_pilon_pilon-augustus-gene-9.5-mRNA-1-DNA	+	24	2	chr29	38457392;38453900	3492	22;2
maker-2346_pilon_pilon_pilon-augustus-gene-1.26-mRNA-1-DNA	+	18	2	chr7	90461241;90460431	810	8;7
maker-2348_pilon_pilon_pilon-augustus-gene-0.14-mRNA-1-DNA	+	29	2	chr18	55345190;55344386	804	27;2
maker-20634_pilon_pilon_pilon-augustus-gene-0.51-mRNA-1-DNA	+	23	2	chr28	17029814;17029479	335	21;2
maker-39304_pilon_pilon_pilon-augustus-gene-0.22-mRNA-1-DNA	-	7	2	chr41	18994128;18993728	400	5;2
maker-8120_pilon_pilon_pilon-augustus-gene-0.5-mRNA-1-DNA	+	14	4	chr2	122663708;122663770;122663586;122663833	247	4;4;3;3
maker-36342_pilon_pilon_pilon-augustus-gene-0.33-mRNA-1-DNA	-	10	3	chr6	114785721;114784997;114785212	724	6;2;2
augustus-414_pilon_pilon_pilon-processed-gene-0.3-mRNA-1-DNA	-	11	2	chr1	29716302;29716322	20	7;2
augustus-4468_pilon_pilon_pilon-processed-gene-0.22-mRNA-1-DNA	-	10	4	chr24	62510492;62509102;62510115;62510683	1581	4;2;2;2
maker-9288_pilon_pilon_pilon-augustus-gene-0.7-mRNA-1-DNA	+	252	3	chr6	50741659;50740578;50741205	1081	248;2;2
augustus-10864_pilon_pilon_pilon-processed-gene-0.12-mRNA-1-DNA	-	45	3	chr23	28775979;28776153;28775939	214	31;12;2
augustus-88190_pilon_pilon_pilon-processed-gene-0.5-mRNA-1-DNA	-	146	2	chr21	51270642;51270667	25	122;22
maker-28368_pilon_pilon_pilon-augustus-gene-0.16-mRNA-1-DNA	+	7257	5	chr4	127586133;127585905;127586061;127584048;127584657	2085	6963;94;28;3;2
maker-4212_pilon_pilon_pilon-augustus-gene-2.61-mRNA-1-DNA	+	120	2	chr28	57868550;57856549	12001	116;4
maker-19652_pilon_pilon_pilon-augustus-gene-0.9-mRNA-1-DNA	-	23	3	chr23	15014752;15013064;15014697	1688	9;4;2
maker-23442_pilon_pilon_pilon-augustus-gene-0.14-mRNA-1-DNA	+	85	5	chr2	61324538;61323979;61323930;61324928;61323630	1298	55;18;5;5;2
maker-3722_pilon_pilon_pilon-augustus-gene-0.22-mRNA-1-DNA	+	26	2	chr4	137145698;137139270	6428	24;2
maker-6726_pilon_pilon_pilon-augustus-gene-0.40-mRNA-1-DNA	-	74	5	chr23	30894178;30894264;30894389;30894148;30894508	360	33;14;12;11;4
maker-21178_pilon_pilon_pilon-augustus-gene-0.12-mRNA-1-DNA	-	10	2	chr19	2740423;2741187	764	5;3
maker-29520_pilon_pilon_pilon-augustus-gene-0.6-mRNA-1-DNA	+	6	3	chr1	192955828;192956658;192957300	1472	2;2;2
maker-2726_pilon_pilon_pilon-augustus-gene-0.40-mRNA-1-DNA	-	37	2	chr19	35615158;35615121	37	24;13
augustus-12632_pilon_pilon_pilon-processed-gene-0.17-mRNA-1-DNA	-	8	2	chr35	56395102;56396513	1411	6;2
augustus-4986_pilon_pilon_pilon-processed-gene-1.36-mRNA-1-DNA	+	27	4	chr28	68630001;68630694;68629860;68629616	1078	9;6;3;2
augustus-3782_pilon_pilon_pilon-processed-gene-3.1-mRNA-1-DNA	+	23	2	chr4	35497159;35497178	19	21;2
maker-18840_pilon_pilon_pilon-augustus-gene-0.13-mRNA-1-DNA	-	436	4	chr2	86328362;86337345;86337793;86334717	9431	372;20;11;2
maker-6040_pilon_pilon_pilon-augustus-gene-0.19-mRNA-1-DNA	-	23	2	chr40	49277726;49277096	630	15;6
maker-40730_pilon_pilon_pilon-augustus-gene-0.14-mRNA-1-DNA	+	5	2	chr33	51965814;51965631	183	3;2
maker-8234_pilon_pilon_pilon-augustus-gene-1.59-mRNA-1-DNA	-	10	2	chr4	92999894;92999925	31	8;2
maker-17728_pilon_pilon_pilon-augustus-gene-0.27-mRNA-1-DNA	-	18	4	chr11	8508645;8504424;8508700;8508744	4320	10;3;3;2
maker-27688_pilon_pilon_pilon-augustus-gene-0.10-mRNA-1-DNA	+	69	3	chr29	3344537;3345729;3344482	1247	24;20;9
maker-5336_pilon_pilon_pilon-augustus-gene-0.21-mRNA-1-DNA	+	9	2	chr16	5063187;5062392	795	7;2
maker-8308_pilon_pilon_pilon-augustus-gene-1.19-mRNA-1-DNA	-	16	2	chr26	57850273;57893846	43573	8;6
maker-8848_pilon_pilon_pilon-augustus-gene-0.30-mRNA-1-DNA	+	27	2	chr7	84054381;84045427	8954	12;5
augustus-12408_pilon_pilon_pilon-processed-gene-0.0-mRNA-1-DNA	+	19	2	chr24	20177502;20175833	1669	10;2
maker-87766_pilon_pilon_pilon-augustus-gene-0.2-mRNA-1-DNA	-	41	2	chr31	33275495;33276365	870	39;2
maker-32672_pilon_pilon_pilon-augustus-gene-0.15-mRNA-1-DNA	+	5	2	chr1	195327211;195327242	31	3;2
maker-9884_pilon_pilon_pilon-augustus-gene-0.5-mRNA-1-DNA	+	14	2	chr11	57905516;57897844	7672	12;2
maker-48658_pilon_pilon_pilon-augustus-gene-0.21-mRNA-1-DNA	+	10	2	chr1	192572878;192569880	2998	8;2
augustus-6538_pilon_pilon_pilon-processed-gene-0.23-mRNA-1-DNA	+	59	3	chr27	37412814;37412876;37413122	308	40;16;3
maker-148_pilon_pilon_pilon-augustus-gene-4.4-mRNA-1-DNA	+	25	3	chr22	18491276;18540602;18540689	49413	16;7;2
augustus-2388_pilon_pilon_pilon-processed-gene-2.7-mRNA-1-DNA	-	48	2	chr44	27163008;27162902	106	37;11
maker-4008_pilon_pilon_pilon-augustus-gene-0.4-mRNA-1-DNA	+	7	3	chr4	11580125;11579639;11580047	486	3;2;2
augustus-30786_pilon_pilon_pilon-processed-gene-0.3-mRNA-1-DNA	-	55	2	chr28	14499886;14469861	30025	49;2
augustus-54186_pilon_pilon_pilon-processed-gene-0.2-mRNA-1-DNA	+	13	3	chr40	4023878;4023208;4023419	670	6;5;2
maker-1546_pilon_pilon_pilon-augustus-gene-2.15-mRNA-1-DNA	+	4	2	chr2	79437599;79440390	2791	2;2
maker-33052_pilon_pilon_pilon-augustus-gene-0.22-mRNA-1-DNA	-	34	6	chr22	2079361;2079127;2080106;2079255;2078069;2080450	2381	19;4;4;3;2;2
maker-3616_pilon_pilon_pilon-augustus-gene-1.35-mRNA-1-DNA	-	8	2	chr7	22961164;22960686	478	4;2
augustus-1278_pilon_pilon_pilon-processed-gene-0.8-mRNA-1-DNA	+	129	7	chr27	26482986;26482031;26481900;26483391;26482086;26482232;26474949	8442	82;13;11;5;4;4;2
augustus-17414_pilon_pilon_pilon-processed-gene-0.9-mRNA-1-DNA	-	78	2	chr1	193689254;193691312	2058	57;12
maker-29768_pilon_pilon_pilon-augustus-gene-0.29-mRNA-1-DNA	-	61	3	chr23	52552093;52552177;52552126	84	49;3;2
augustus-43330_pilon_pilon_pilon-processed-gene-0.3-mRNA-1-DNA	+	414	2	chr7	100677114;100677360	246	400;4
maker-1570_pilon_pilon_pilon-augustus-gene-0.13-mRNA-1-DNA	+	8	2	chr23	16624212;16623356	856	6;2
maker-40336_pilon_pilon_pilon-augustus-gene-0.7-mRNA-1-DNA	-	44	3	chr39	12164479;12164366;12171666	7300	17;16;3
maker-3624_pilon_pilon_pilon-augustus-gene-3.19-mRNA-1-DNA	+	36	2	chr3	81821279;81821715	436	28;8
maker-23226_pilon_pilon_pilon-augustus-gene-0.21-mRNA-1-DNA	+	4	2	chr24	3683599;3684382	783	2;2
augustus-4212_pilon_pilon_pilon-processed-gene-1.7-mRNA-1-DNA	+	8	2	chr28	58260546;58259223	1323	6;2
maker-11320_pilon_pilon_pilon-augustus-gene-2.20-mRNA-1-DNA	+	15	2	chr45	37947603;37949423	1820	6;4
maker-3316_pilon_pilon_pilon-augustus-gene-0.22-mRNA-1-DNA	+	16	2	chr11	84356921;84355556	1365	10;2
maker-43402_pilon_pilon_pilon-augustus-gene-0.12-mRNA-1-DNA	+	9	2	chr33	40676271;40674512	1759	7;2
maker-38186_pilon_pilon_pilon-augustus-gene-0.15-mRNA-1-DNA	-	1836	9	chr30	22335532;22335768;22335984;22335903;22336160;22336180;22335692;22335809;22336141	648	764;247;181;159;89;32;18;17;10
maker-87370_pilon_pilon_pilon-augustus-gene-0.8-mRNA-1-DNA	-	124	2	chr2	140577340;140577168	172	121;3
maker-11026_pilon_pilon_pilon-augustus-gene-0.22-mRNA-1-DNA	+	9	2	chr6	126409610;126410718	1108	7;2
maker-11104_pilon_pilon_pilon-augustus-gene-0.6-mRNA-1-DNA	+	35	3	chr34	19725831;19728325;19723176	5149	30;3;2
maker-4276_pilon_pilon_pilon-augustus-gene-0.13-mRNA-1-DNA	-	37	3	chr20	59909247;59908651;59909095	596	18;16;3
maker-8314_pilon_pilon_pilon-augustus-gene-0.20-mRNA-1-DNA	-	41	2	chr35	39549088;39548476	612	39;2
maker-588_pilon_pilon_pilon-augustus-gene-0.3-mRNA-1-DNA	-	30	3	chr41	17757315;17759386;17757179	2207	20;5;3
maker-70814_pilon_pilon_pilon-augustus-gene-0.9-mRNA-1-DNA	+	59	2	chr41	11447283;11446695	588	57;2
maker-47758_pilon_pilon_pilon-augustus-gene-0.5-mRNA-1-DNA	-	78	2	chr21	63450179;63449868	311	76;2
maker-28430_pilon_pilon_pilon-augustus-gene-0.19-mRNA-1-DNA	+	6	2	chr3	121678039;121676601	1438	4;2
maker-16188_pilon_pilon_pilon-augustus-gene-0.15-mRNA-1-DNA	+	5	2	chr32	29291020;29291354	334	3;2
maker-62220_pilon_pilon_pilon-augustus-gene-0.4-mRNA-1-DNA	+	6	2	chr24	8255415;8266176	10761	4;2
maker-1758_pilon_pilon_pilon-augustus-gene-1.60-mRNA-1-DNA	+	16	2	chr35	44744784;44742928	1856	6;3
maker-5354_pilon_pilon_pilon-augustus-gene-1.21-mRNA-1-DNA	+	6	2	chr20	26866548;26864208	2340	4;2
augustus-474_pilon_pilon_pilon-processed-gene-1.30-mRNA-1-DNA	-	352	2	chr17	58672936;58672787	149	346;2
maker-32356_pilon_pilon_pilon-augustus-gene-0.9-mRNA-1-DNA	+	12	4	chr46	34996239;34997270;34948747;34994908	48523	5;3;2;2
maker-6836_pilon_pilon_pilon-augustus-gene-0.23-mRNA-1-DNA	+	8	2	chr4	135827504;135827345	159	5;3
maker-7244_pilon_pilon_pilon-augustus-gene-1.14-mRNA-1-DNA	+	90	2	chr12	100754437;100754937	500	75;15
maker-29530_pilon_pilon_pilon-augustus-gene-0.2-mRNA-1-DNA	-	14	2	chr32	34257870;34259059	1189	12;2
maker-23724_pilon_pilon_pilon-augustus-gene-0.32-mRNA-1-DNA	+	81	2	chr45	18236658;18237580	922	78;3
augustus-9828_pilon_pilon_pilon-processed-gene-1.3-mRNA-1-DNA	+	86	3	chr35	59115095;59115652;59115253	557	46;18;2
maker-16954_pilon_pilon_pilon-augustus-gene-0.57-mRNA-1-DNA	+	71	2	chr9	65994898;65995490	592	46;22
maker-9802_pilon_pilon_pilon-augustus-gene-0.22-mRNA-1-DNA	-	15	2	chr39	18316795;18317558	763	11;4
maker-49800_pilon_pilon_pilon-augustus-gene-0.18-mRNA-1-DNA	-	438	3	chr15	40735595;40725005;40735359	10590	347;63;8
maker-25152_pilon_pilon_pilon-augustus-gene-0.2-mRNA-1-DNA	+	6	2	chr43	11863949;11870452	6503	2;2
maker-5132_pilon_pilon_pilon-augustus-gene-0.17-mRNA-1-DNA	-	34	3	chr31	20289374;20289463;20292213	2839	19;6;5
maker-18462_pilon_pilon_pilon-augustus-gene-0.54-mRNA-1-DNA	+	55	2	chr18	65148223;65147281	942	53;2
maker-53344_pilon_pilon_pilon-augustus-gene-0.8-mRNA-1-DNA	+	7	2	chr16	58574689;58573181	1508	4;3
maker-1796_pilon_pilon_pilon-augustus-gene-1.13-mRNA-1-DNA	+	4	2	chr9	41525939;41526751	812	2;2
maker-20954_pilon_pilon_pilon-augustus-gene-0.12-mRNA-1-DNA	+	4	2	chr16	7721621;7724171	2550	2;2
maker-17874_pilon_pilon_pilon-augustus-gene-0.30-mRNA-1-DNA	+	27	2	chr24	2861787;2867223	5436	16;6
maker-17450_pilon_pilon_pilon-augustus-gene-0.32-mRNA-1-DNA	-	19	3	chr31	16374670;16374884;16375059	389	7;6;2
augustus-21040_pilon_pilon_pilon-processed-gene-0.7-mRNA-1-DNA	-	42	4	chr2	38612440;38610787;38611196;38611951	1653	26;2;2;2
maker-2878_pilon_pilon_pilon-augustus-gene-0.8-mRNA-1-DNA	-	14	2	chr20	32491142;32490933	209	12;2
maker-32940_pilon_pilon_pilon-augustus-gene-0.17-mRNA-1-DNA	-	51	3	chr24	68367049;68367719;68366933	786	24;17;10
maker-1590_pilon_pilon_pilon-augustus-gene-2.8-mRNA-1-DNA	-	49	2	chr22	10383063;10384041	978	45;4
maker-12898_pilon_pilon_pilon-augustus-gene-0.8-mRNA-1-DNA	+	13	2	chr32	70170838;70169238	1600	10;3
maker-47498_pilon_pilon_pilon-augustus-gene-0.5-mRNA-1-DNA	+	16	2	chr26	58295145;58295113	32	8;3
maker-13396_pilon_pilon_pilon-augustus-gene-0.15-mRNA-1-DNA	+	13	2	chr26	40385423;40385233	190	10;3
augustus-22512_pilon_pilon_pilon-processed-gene-0.24-mRNA-1-DNA	+	608	3	chr18	37100251;37099745;37080900	19351	298;3;2
maker-19916_pilon_pilon_pilon-augustus-gene-0.22-mRNA-1-DNA	-	5	2	chr29	9149497;9158981	9484	3;2
augustus-35860_pilon_pilon_pilon-processed-gene-0.2-mRNA-1-DNA	+	47	2	chr32	43381984;43379758	2226	17;9
maker-43254_pilon_pilon_pilon-augustus-gene-0.27-mRNA-1-DNA	-	19	2	chr36	46949307;46949326	19	12;7
maker-1968_pilon_pilon_pilon-augustus-gene-0.27-mRNA-1-DNA	+	9	2	chr41	16810498;16810233	265	6;3
augustus-3240_pilon_pilon_pilon-processed-gene-0.0-mRNA-1-DNA	-	52	3	chr23	52297181;52301157;52322698	25517	24;4;2
augustus-16758_pilon_pilon_pilon-processed-gene-0.16-mRNA-1-DNA	-	8	2	chr49	8543646;8541375	2271	4;2
augustus-3922_pilon_pilon_pilon-processed-gene-0.12-mRNA-1-DNA	-	196	2	chr9	12363399;12362648	751	157;33
maker-20506_pilon_pilon_pilon-augustus-gene-0.17-mRNA-1-DNA	-	78	4	chr15	28636309;28636289;28636334;28637010	721	43;31;2;2
maker-65116_pilon_pilon_pilon-augustus-gene-0.12-mRNA-1-DNA	+	44	5	chr5	8880458;8874500;8880126;8879709;8874821	5958	18;9;8;7;2
maker-41474_pilon_pilon_pilon-augustus-gene-0.2-mRNA-1-DNA	+	43	4	chr13	60561628;60600264;60562245;60590830	38636	33;6;2;2
maker-42966_pilon_pilon_pilon-augustus-gene-0.22-mRNA-1-DNA	+	5	2	chr44	40681832;40681782	50	3;2
maker-24602_pilon_pilon_pilon-augustus-gene-0.21-mRNA-1-DNA	-	7	2	chr47	25527990;25527387	603	5;2
maker-3540_pilon_pilon_pilon-augustus-gene-0.6-mRNA-1-DNA	-	245	2	chr14	57486550;57487031	481	234;11
maker-23210_pilon_pilon_pilon-augustus-gene-0.38-mRNA-1-DNA	+	20	2	chr2	140279106;140279041	65	16;4
augustus-27984_pilon_pilon_pilon-processed-gene-0.4-mRNA-1-DNA	+	33	2	chr1	112683947;112684311	364	30;3
maker-12974_pilon_pilon_pilon-augustus-gene-0.27-mRNA-1-DNA	+	52	3	chr2	155332870;155332408;155333495	1087	32;11;9
maker-6086_pilon_pilon_pilon-augustus-gene-2.50-mRNA-1-DNA	-	48	3	chr42	36343117;36343143;36342933	210	28;5;4
augustus-23758_pilon_pilon_pilon-processed-gene-1.30-mRNA-1-DNA	-	6	2	chr2	53009997;53010525	528	3;3
maker-14978_pilon_pilon_pilon-augustus-gene-0.34-mRNA-1-DNA	-	21	2	chr27	17625776;17610548	15228	19;2
maker-888_pilon_pilon_pilon-augustus-gene-0.11-mRNA-1-DNA	+	66	2	chr40	34881631;34881306	325	22;21
maker-8472_pilon_pilon_pilon-augustus-gene-1.22-mRNA-1-DNA	-	112	3	chr5	77344005;77345146;77344326	1141	77;10;5
maker-4590_pilon_pilon_pilon-augustus-gene-3.23-mRNA-1-DNA	-	19	4	chr9	78513921;78512539;78514262;78514755	2216	13;2;2;2
maker-21072_pilon_pilon_pilon-augustus-gene-0.56-mRNA-1-DNA	-	16	2	chr18	17488407;17488479	72	10;3
maker-9626_pilon_pilon_pilon-augustus-gene-2.13-mRNA-1-DNA	+	7	2	chr16	22107961;22107156	805	3;2
maker-6118_pilon_pilon_pilon-augustus-gene-0.23-mRNA-1-DNA	+	186	4	chr33	33151840;33149447;33149497;33149671	2393	175;4;2;2
maker-762_pilon_pilon_pilon-augustus-gene-0.13-mRNA-1-DNA	+	12	2	chr27	4146881;4195449	48568	4;2
augustus-14108_pilon_pilon_pilon-processed-gene-0.7-mRNA-1-DNA	-	36	3	chr37	17548529;17548425;17548609	184	30;4;2
maker-668_pilon_pilon_pilon-augustus-gene-5.20-mRNA-1-DNA	-	13	3	chr21	33407638;33434050;33452983	45345	5;2;2
augustus-6124_pilon_pilon_pilon-processed-gene-0.1-mRNA-1-DNA	+	12	2	chr44	35085319;35085088	231	10;2
maker-474_pilon_pilon_pilon-augustus-gene-1.44-mRNA-1-DNA	-	266	2	chr17	58638149;58637759	390	257;7
maker-69766_pilon_pilon_pilon-augustus-gene-0.4-mRNA-1-DNA	-	4	2	chr1	127967999;128107794	139795	2;2
maker-600_pilon_pilon_pilon-augustus-gene-1.28-mRNA-1-DNA	+	48	2	chr8	116781343;116780195	1148	42;6
maker-20516_pilon_pilon_pilon-augustus-gene-0.23-mRNA-1-DNA	+	211	6	chr46	43355844;43355598;43356613;43355567;43356760;43355408	1352	121;34;16;8;8;2
maker-38536_pilon_pilon_pilon-augustus-gene-0.51-mRNA-1-DNA	-	6	2	chr25	65081611;65082032	421	3;3
augustus-48304_pilon_pilon_pilon-processed-gene-0.0-mRNA-1-DNA	-	17	2	chr16	54308307;54307458	849	14;3
maker-23322_pilon_pilon_pilon-augustus-gene-0.46-mRNA-1-DNA	-	5	2	chr20	59383338;59382753	585	3;2
maker-15334_pilon_pilon_pilon-augustus-gene-0.38-mRNA-1-DNA	+	11	3	chr13	30819784;30819431;30820055	624	6;3;2
maker-53726_pilon_pilon_pilon-augustus-gene-0.11-mRNA-1-DNA	-	20	3	chr47	27247628;27247838;27248679	1051	13;5;2
maker-23332_pilon_pilon_pilon-augustus-gene-0.18-mRNA-1-DNA	-	111	6	chr26	69626181;69600137;69616132;69626403;69615670;69616085	26266	62;34;4;3;2;2
maker-1290_pilon_pilon_pilon-augustus-gene-1.17-mRNA-1-DNA	+	76	2	chr22	68896587;68896530	57	73;3
maker-36536_pilon_pilon_pilon-augustus-gene-0.8-mRNA-1-DNA	-	83	2	chr37	38326445;38325865	580	68;9
maker-13806_pilon_pilon_pilon-augustus-gene-0.14-mRNA-1-DNA	-	24	3	chr21	10548084;10547777;10547722	362	16;5;3
augustus-8130_pilon_pilon_pilon-processed-gene-2.9-mRNA-1-DNA	-	58	2	chr2	124402673;124403871	1198	41;9
maker-25228_pilon_pilon_pilon-augustus-gene-0.27-mRNA-1-DNA	-	75	3	chr23	28090526;28090487;28091093	606	51;10;4
maker-1718_pilon_pilon_pilon-augustus-gene-3.2-mRNA-1-DNA	+	202	2	chr8	72258131;72258630	499	187;13
maker-8174_pilon_pilon_pilon-augustus-gene-0.11-mRNA-1-DNA	+	64	2	chr39	22605836;22605492	344	42;22
maker-12236_pilon_pilon_pilon-augustus-gene-1.8-mRNA-1-DNA	-	281	4	chr23	13374280;13383899;13374839;13375599	9619	196;60;6;6
maker-46940_pilon_pilon_pilon-augustus-gene-0.44-mRNA-1-DNA	+	165	2	chr9	28897142;28896076	1066	158;2
maker-11002_pilon_pilon_pilon-augustus-gene-0.7-mRNA-1-DNA	+	5	2	chr1	38718475;38718963	488	3;2
maker-3624_pilon_pilon_pilon-augustus-gene-0.10-mRNA-1-DNA	+	50	4	chr3	81021696;81020291;81021625;81020967	1405	23;8;7;2
maker-538_pilon_pilon_pilon-augustus-gene-0.6-mRNA-1-DNA	-	6	2	chr20	17195063;17194235	828	4;2
maker-45270_pilon_pilon_pilon-augustus-gene-0.21-mRNA-1-DNA	-	24	5	chr31	27184558;27183564;27184093;27184625;27184209	1061	8;4;4;3;2
augustus-7452_pilon_pilon_pilon-processed-gene-0.3-mRNA-1-DNA	-	1304	2	chr26	41008833;41008925	92	1299;3
maker-10308_pilon_pilon_pilon-augustus-gene-0.18-mRNA-1-DNA	-	21	2	chr27	73191411;73191431	20	15;2
augustus-21072_pilon_pilon_pilon-processed-gene-0.35-mRNA-1-DNA	+	8	2	chr18	17791431;17795664	4233	3;3
augustus-11424_pilon_pilon_pilon-processed-gene-0.0-mRNA-1-DNA	+	7922	15	chr23	61523956;61523357;61523384;61523670;61524159;61523153;61523266;61523859;61523695;61523790;61523310;61522823;61523198;61523622;61523885	1336	4488;1039;690;416;133;98;68;67;15;7;3;2;2;2;2
maker-52972_pilon_pilon_pilon-augustus-gene-0.32-mRNA-1-DNA	+	5	2	chr4	24736835;24737271	436	3;2
maker-1188_pilon_pilon_pilon-augustus-gene-2.36-mRNA-1-DNA	-	53	2	chr44	48896322;48916845	20523	43;3
maker-16342_pilon_pilon_pilon-augustus-gene-0.10-mRNA-1-DNA	-	176	2	chr7	3385247;3385687	440	102;3
maker-12154_pilon_pilon_pilon-augustus-gene-0.16-mRNA-1-DNA	+	56	2	chr37	46298413;46298291	122	49;7
maker-11754_pilon_pilon_pilon-augustus-gene-0.2-mRNA-1-DNA	+	6	2	chr33	19940004;19948392	8388	3;3
augustus-40486_pilon_pilon_pilon-processed-gene-0.1-mRNA-1-DNA	+	35	2	chr20	20929845;20929870	25	23;12
maker-16216_pilon_pilon_pilon-augustus-gene-1.10-mRNA-1-DNA	+	57	3	chr11	108121995;108123096;108122820	1101	28;9;8
maker-13940_pilon_pilon_pilon-augustus-gene-0.19-mRNA-1-DNA	+	4	2	chr6	127053667;127093541	39874	2;2
augustus-21786_pilon_pilon_pilon-processed-gene-2.2-mRNA-1-DNA	-	6	2	chr22	15573872;15573892	20	3;3
maker-3266_pilon_pilon_pilon-augustus-gene-0.45-mRNA-1-DNA	-	20	5	chr4	48330947;48331691;48332040;48331630;48332068	1121	7;4;4;3;2
augustus-39304_pilon_pilon_pilon-processed-gene-0.0-mRNA-1-DNA	+	9	2	chr41	19031710;19030556	1154	5;4
maker-1838_pilon_pilon_pilon-augustus-gene-0.30-mRNA-1-DNA	+	12	2	chr35	27237589;27233493	4096	10;2
maker-8550_pilon_pilon_pilon-augustus-gene-0.16-mRNA-1-DNA	-	94	2	chr18	75263092;75263346	254	58;13
maker-33098_pilon_pilon_pilon-augustus-gene-0.5-mRNA-1-DNA	-	78	9	chr19	50347768;50347396;50342576;50344614;50343299;50343826;50344785;50345619;50347426	5192	39;12;5;5;2;2;2;2;2
augustus-23696_pilon_pilon_pilon-processed-gene-0.2-mRNA-1-DNA	-	48	2	chr48	21025788;21026182	394	28;20
maker-40660_pilon_pilon_pilon-augustus-gene-0.42-mRNA-1-DNA	+	31	4	chr28	15683803;15683442;15683854;15683832	412	15;7;5;4
maker-11086_pilon_pilon_pilon-augustus-gene-0.34-mRNA-1-DNA	+	25	3	chr4	22522700;22505335;22505296	17404	13;6;2
maker-11478_pilon_pilon_pilon-augustus-gene-0.6-mRNA-1-DNA	-	260	3	chr36	63397192;63399316;63402861	5669	244;7;2
augustus-36704_pilon_pilon_pilon-processed-gene-0.2-mRNA-1-DNA	+	5	2	chr19	65601394;65599630	1764	3;2
maker-5628_pilon_pilon_pilon-augustus-gene-0.18-mRNA-1-DNA	+	17	2	chr46	31417770;31416886	884	12;5
maker-35344_pilon_pilon_pilon-augustus-gene-0.14-mRNA-1-DNA	-	68	2	chr1	197745178;197745476	298	65;3
maker-19146_pilon_pilon_pilon-augustus-gene-0.61-mRNA-1-DNA	+	30	2	chr21	62098346;62098291	55	26;4
augustus-65456_pilon_pilon_pilon-processed-gene-0.0-mRNA-1-DNA	+	79	2	chr15	37921816;37921720	96	42;2
maker-11978_pilon_pilon_pilon-augustus-gene-0.49-mRNA-1-DNA	+	17	2	chr35	26764012;26764269	257	14;3
maker-19834_pilon_pilon_pilon-augustus-gene-1.12-mRNA-1-DNA	+	191	2	chr6	69606188;69606635	447	156;29
maker-8958_pilon_pilon_pilon-augustus-gene-0.14-mRNA-1-DNA	+	5	2	chr21	59713802;59715861	2059	3;2
maker-77806_pilon_pilon_pilon-augustus-gene-0.7-mRNA-1-DNA	+	14	2	chr1	172659887;172658083	1804	12;2
maker-5826_pilon_pilon_pilon-augustus-gene-0.31-mRNA-1-DNA	+	6	2	chr8	40768095;40765600	2495	4;2
maker-24652_pilon_pilon_pilon-augustus-gene-0.12-mRNA-1-DNA	-	12	2	chr11	93683864;93715550	31686	7;5
maker-252_pilon_pilon_pilon-augustus-gene-0.22-mRNA-1-DNA	+	36	2	chr15	18738301;18738762	461	34;2
maker-5598_pilon_pilon_pilon-augustus-gene-0.20-mRNA-1-DNA	-	1303	2	chr7	111493317;111493168	149	1283;2
maker-19328_pilon_pilon_pilon-augustus-gene-0.19-mRNA-1-DNA	+	17	5	chr39	11942071;11916541;11932229;11934874;11942324	25783	7;2;2;2;2
maker-22072_pilon_pilon_pilon-augustus-gene-0.30-mRNA-1-DNA	-	15	2	chr3	54305128;54305046	82	11;4
maker-666_pilon_pilon_pilon-augustus-gene-0.15-mRNA-1-DNA	-	116	3	chr37	36783561;36784418;36784706	1145	88;4;3
maker-3172_pilon_pilon_pilon-augustus-gene-0.3-mRNA-1-DNA	-	46	4	chr8	6973948;6975484;6974600;6975845	1897	22;11;3;3
maker-10900_pilon_pilon_pilon-augustus-gene-3.27-mRNA-1-DNA	+	19	5	chr8	82028832;82032319;82029446;82029320;82029419	3487	6;6;3;2;2
maker-1818_pilon_pilon_pilon-augustus-gene-0.37-mRNA-1-DNA	+	13	2	chr32	71041638;71042196	558	11;2
maker-13396_pilon_pilon_pilon-augustus-gene-0.16-mRNA-1-DNA	+	14	2	chr26	40466835;40466355	480	9;2
augustus-2654_pilon_pilon_pilon-processed-gene-0.6-mRNA-1-DNA	+	6	2	chr24	66418504;66418383	121	4;2
augustus-15646_pilon_pilon_pilon-processed-gene-0.1-mRNA-1-DNA	-	1296	24	chr25	74836176;74835766;74835879;74836735;74836985;74835572;74836148;74836774;74836393;74833116;74835471;74836101;74836525;74837046;74837666;74834415;74837500;74836228;74834596;74836674;74834561;74835697;74835967;74833458	4550	423;283;80;68;51;46;41;32;18;15;15;13;13;11;11;10;9;8;6;5;3;3;3;2
augustus-77226_pilon_pilon_pilon-processed-gene-0.0-mRNA-1-DNA	-	83	7	chr4	10115332;10115963;10115554;10113207;10115615;10222558;10224182	110975	31;28;10;8;2;2;2
maker-21322_pilon_pilon_pilon-augustus-gene-0.8-mRNA-1-DNA	+	5	2	chr1	91795066;91796441	1375	3;2
maker-18294_pilon_pilon_pilon-augustus-gene-1.13-mRNA-1-DNA	+	7	2	chr1	119882991;119884201	1210	4;3
maker-12430_pilon_pilon_pilon-augustus-gene-0.8-mRNA-1-DNA	+	37	2	chr38	2150884;2150323	561	26;9
maker-1232_pilon_pilon_pilon-augustus-gene-0.18-mRNA-1-DNA	+	7	2	chr14	75260837;75260793	44	5;2
augustus-4222_pilon_pilon_pilon-processed-gene-1.8-mRNA-1-DNA	+	39	2	chr2	24582012;24581972	40	19;13
augustus-9470_pilon_pilon_pilon-processed-gene-4.7-mRNA-1-DNA	+	455	9	chr30	12339781;12339807;12339240;12339289;12339731;12350437;12350598;12350245;12339339	11358	353;52;10;8;6;6;6;5;3
maker-240_pilon_pilon_pilon-augustus-gene-1.12-mRNA-1-DNA	-	29	2	chr29	24059219;24060379	1160	24;2
maker-1550_pilon_pilon_pilon-augustus-gene-1.18-mRNA-1-DNA	-	14	3	chr13	100493537;100494009;100494123	586	7;4;3
maker-15582_pilon_pilon_pilon-augustus-gene-0.47-mRNA-1-DNA	-	10	2	chr7	19763231;19764223	992	6;4
maker-67864_pilon_pilon_pilon-augustus-gene-0.4-mRNA-1-DNA	+	318	7	chr18	49356823;49354649;49354682;49354949;49342359;49354045;49356656	14464	262;13;4;4;3;2;2
maker-19170_pilon_pilon_pilon-augustus-gene-0.3-mRNA-1-DNA	+	200	4	chr7	55887894;55887835;55871674;55858393	29501	76;60;48;3
maker-7122_pilon_pilon_pilon-augustus-gene-0.37-mRNA-1-DNA	+	11	3	chr5	29681213;29674402;29674509	6811	5;3;3
maker-30398_pilon_pilon_pilon-augustus-gene-0.18-mRNA-1-DNA	+	6	2	chr38	9741001;9745706	4705	2;2
maker-59702_pilon_pilon_pilon-augustus-gene-0.4-mRNA-1-DNA	+	17	5	chr39	17787064;17785019;17785147;17784529;17786180	2535	5;4;4;2;2
maker-13468_pilon_pilon_pilon-augustus-gene-0.21-mRNA-1-DNA	-	51	3	chr36	58388058;58388253;58388232	195	22;11;10
maker-56186_pilon_pilon_pilon-augustus-gene-0.2-mRNA-1-DNA	-	14	2	chr7	113136434;113136207	227	12;2
maker-4596_pilon_pilon_pilon-augustus-gene-1.70-mRNA-1-DNA	+	282	4	chr26	32463049;32462545;32462381;32462487	668	227;19;7;2
maker-14_pilon_pilon_pilon-augustus-gene-0.27-mRNA-1-DNA	+	324	6	chr9	26252665;26242921;26243243;26242508;26241065;26244342	11600	295;7;7;4;2;2
maker-18660_pilon_pilon_pilon-augustus-gene-0.17-mRNA-1-DNA	+	4	2	chr2	45891274;45893402	2128	2;2
maker-25168_pilon_pilon_pilon-augustus-gene-0.7-mRNA-1-DNA	-	12	2	chr11	94827655;94822141	5514	7;5
maker-1488_pilon_pilon_pilon-augustus-gene-2.6-mRNA-1-DNA	+	37	2	chr37	21048474;21048539	65	35;2
maker-9350_pilon_pilon_pilon-augustus-gene-0.30-mRNA-1-DNA	-	8	2	chr35	26620249;26619619	630	5;3
maker-7792_pilon_pilon_pilon-augustus-gene-0.42-mRNA-1-DNA	-	170	2	chr4	127196062;127196619	557	153;17
maker-21178_pilon_pilon_pilon-augustus-gene-0.15-mRNA-1-DNA	+	31	2	chr19	2782267;2793534	11267	19;10
maker-1280_pilon_pilon_pilon-augustus-gene-0.6-mRNA-1-DNA	-	20	3	chr5	132939758;132942133;132943818	4060	9;8;3
maker-12182_pilon_pilon_pilon-augustus-gene-0.22-mRNA-1-DNA	-	55	3	chr16	75091732;75091455;75092229	774	46;5;4
maker-10812_pilon_pilon_pilon-augustus-gene-0.14-mRNA-1-DNA	+	24	3	chr4	93957160;93957763;93957325	603	14;7;3
maker-14896_pilon_pilon_pilon-augustus-gene-0.48-mRNA-1-DNA	-	17	2	chr18	76508335;76496664	11671	15;2
augustus-25114_pilon_pilon_pilon-processed-gene-1.7-mRNA-1-DNA	-	14	2	chr39	34746101;34745682	419	9;2
augustus-2018_pilon_pilon_pilon-processed-gene-1.14-mRNA-1-DNA	+	16005	7	chr24	5800960;5800924;5801223;5800776;5800828;5800980;5801850	1074	11295;10;8;6;6;4;2
