# Supplementary material for: PacBio single-molecule long-read sequencing provides new insights into the complexity of full-length transcripts in oriental river prawn, macrobrachium nipponense
Source: BMC Genomics. 2023 Jun 20;24:340. doi: 10.1186/s12864-023-09442-x (PMC10280851; doi:10.1186/s12864-023-09442-x)
Supplement: Supplementary file 5 — Supplementary Material 5 [file 12864_2023_9442_MOESM5_ESM.xlsx]

## Sheet: Sheet1
Table S5. Prediction of the transcription factors.
Gene id	Family
Novelgene0593_novel01	zf-C2H2
Novelgene0569_novel01	HMG
Novelgene0560_novel01	zf-C2H2
Novelgene0556_novel01	zf-C2H2
Novelgene0530_novel01	zf-C2H2
Novelgene0524_novel01	zf-C2H2
Novelgene0523_novel01	zf-C2H2
Novelgene0518_novel01	zf-C2H2
Novelgene0515_novel01	zf-C2H2
Novelgene0514_novel01	zf-C2H2
Novelgene0374_novel01	zf-C2H2
Novelgene0296_novel01	zf-C2H2
Novelgene0273_novel01	zf-C2H2
Novelgene0173_novel01	zf-C2H2
Novelgene0172_novel01	zf-C2H2
Novelgene0085_novel01	zf-C2H2
maker-992_pilon_pilon_pilon-augustus-gene-2.19-mRNA-1-DNA_novel01	RXR-like
maker-9826_pilon_pilon_pilon-augustus-gene-0.15-mRNA-1-DNA_novel03	bHLH
maker-9826_pilon_pilon_pilon-augustus-gene-0.15-mRNA-1-DNA_novel02	bHLH
maker-9826_pilon_pilon_pilon-augustus-gene-0.15-mRNA-1-DNA_novel01	bHLH
maker-9718_pilon_pilon_pilon-augustus-gene-0.31-mRNA-1-DNA_novel01	zf-C2H2
maker-9550_pilon_pilon_pilon-augustus-gene-2.45-mRNA-1-DNA_novel01	MH1
maker-940_pilon_pilon_pilon-augustus-gene-0.36-mRNA-1-DNA_novel01	zf-C2H2
maker-940_pilon_pilon_pilon-augustus-gene-0.32-mRNA-1-DNA_novel01	zf-C2H2
maker-9386_pilon_pilon_pilon-augustus-gene-0.9-mRNA-1-DNA_novel02	bHLH
maker-9268_pilon_pilon_pilon-augustus-gene-1.14-mRNA-1-DNA_novel01	ZBTB
maker-8938_pilon_pilon_pilon-augustus-gene-0.28-mRNA-1	T-box
maker-886_pilon_pilon_pilon-augustus-gene-2.3-mRNA-1-DNA_novel01	zf-C2H2
maker-8134_pilon_pilon_pilon-augustus-gene-1.13-mRNA-1-DNA_novel03	ZBTB
maker-8134_pilon_pilon_pilon-augustus-gene-1.13-mRNA-1-DNA_novel02	ZBTB
maker-8134_pilon_pilon_pilon-augustus-gene-1.13-mRNA-1-DNA_novel01	ZBTB
maker-8134_pilon_pilon_pilon-augustus-gene-1.12-mRNA-1-DNA_novel02	ZBTB
maker-8134_pilon_pilon_pilon-augustus-gene-1.12-mRNA-1-DNA_novel01	ZBTB
maker-7896_pilon_pilon_pilon-augustus-gene-1.40-mRNA-1-DNA_novel07	ZBTB
maker-7896_pilon_pilon_pilon-augustus-gene-1.40-mRNA-1-DNA_novel06	ZBTB
maker-7896_pilon_pilon_pilon-augustus-gene-1.40-mRNA-1-DNA_novel05	ZBTB
maker-7896_pilon_pilon_pilon-augustus-gene-1.40-mRNA-1-DNA_novel04	ZBTB
maker-7896_pilon_pilon_pilon-augustus-gene-1.40-mRNA-1-DNA_novel03	ZBTB
maker-7896_pilon_pilon_pilon-augustus-gene-1.40-mRNA-1-DNA_novel02	ZBTB
maker-7896_pilon_pilon_pilon-augustus-gene-1.40-mRNA-1-DNA_novel01	ZBTB
maker-786_pilon_pilon_pilon-augustus-gene-5.6-mRNA-1-DNA_novel01	zf-C2H2
maker-7682_pilon_pilon_pilon-augustus-gene-0.12-mRNA-1-DNA_novel02	bHLH
maker-7682_pilon_pilon_pilon-augustus-gene-0.12-mRNA-1-DNA_novel01	bHLH
maker-71460_pilon_pilon_pilon-augustus-gene-0.14-mRNA-1-DNA_novel01	zf-GAGA
maker-70184_pilon_pilon_pilon-augustus-gene-0.3-mRNA-1-DNA_novel01	Homeobox
maker-66710_pilon_pilon_pilon-augustus-gene-0.0-mRNA-1-DNA_novel01	zf-C2H2
maker-6504_pilon_pilon_pilon-augustus-gene-4.16-mRNA-1-DNA_novel02	ZBTB
maker-6504_pilon_pilon_pilon-augustus-gene-4.16-mRNA-1-DNA_novel01	ZBTB
maker-6258_pilon_pilon_pilon-augustus-gene-0.38-mRNA-1-DNA_novel01	THAP
maker-62220_pilon_pilon_pilon-augustus-gene-0.4-mRNA-1-DNA_novel03	P53
maker-62220_pilon_pilon_pilon-augustus-gene-0.4-mRNA-1-DNA_novel02	P53
maker-62220_pilon_pilon_pilon-augustus-gene-0.4-mRNA-1-DNA_novel01	P53
maker-6178_pilon_pilon_pilon-augustus-gene-0.45-mRNA-1-DNA_novel01	zf-C2H2
maker-6028_pilon_pilon_pilon-augustus-gene-0.19-mRNA-1-DNA_novel01	Homeobox
maker-5992_pilon_pilon_pilon-augustus-gene-0.8-mRNA-1-DNA_novel01	ZBTB
maker-5902_pilon_pilon_pilon-augustus-gene-0.35-mRNA-1-DNA_novel01	ZBTB
maker-58340_pilon_pilon_pilon-augustus-gene-0.3-mRNA-1-DNA_novel03	CSL
maker-58340_pilon_pilon_pilon-augustus-gene-0.3-mRNA-1-DNA_novel02	CSL
maker-58340_pilon_pilon_pilon-augustus-gene-0.3-mRNA-1-DNA_novel01	CSL
maker-5736_pilon_pilon_pilon-augustus-gene-5.22-mRNA-1-DNA_novel01	PC4
maker-5726_pilon_pilon_pilon-augustus-gene-0.9-mRNA-1-DNA_novel01	zf-GATA
maker-5142_pilon_pilon_pilon-augustus-gene-1.56-mRNA-1-DNA_novel01	ZBTB
maker-4884_pilon_pilon_pilon-augustus-gene-0.51-mRNA-1-DNA_novel02	Homeobox
maker-4884_pilon_pilon_pilon-augustus-gene-0.51-mRNA-1-DNA_novel01	Homeobox
maker-4830_pilon_pilon_pilon-augustus-gene-1.16-mRNA-1-DNA_novel01	ETS
maker-4754_pilon_pilon_pilon-augustus-gene-0.39-mRNA-1-DNA_novel01	zf-C2H2
maker-47178_pilon_pilon_pilon-augustus-gene-0.7-mRNA-1-DNA_novel03	bHLH
maker-47178_pilon_pilon_pilon-augustus-gene-0.7-mRNA-1-DNA_novel02	bHLH
maker-47178_pilon_pilon_pilon-augustus-gene-0.7-mRNA-1-DNA_novel01	bHLH
maker-46212_pilon_pilon_pilon-augustus-gene-1.13-mRNA-1-DNA_novel03	TEA
maker-46212_pilon_pilon_pilon-augustus-gene-1.13-mRNA-1-DNA_novel02	TEA
maker-46212_pilon_pilon_pilon-augustus-gene-1.13-mRNA-1-DNA_novel01	TEA
maker-4596_pilon_pilon_pilon-augustus-gene-1.72-mRNA-1-DNA_novel01	ETS
maker-4582_pilon_pilon_pilon-augustus-gene-0.9-mRNA-1-DNA_novel01	ZBTB
maker-4390_pilon_pilon_pilon-augustus-gene-0.43-mRNA-1-DNA_novel05	CSD
maker-4390_pilon_pilon_pilon-augustus-gene-0.43-mRNA-1-DNA_novel04	CSD
maker-4390_pilon_pilon_pilon-augustus-gene-0.43-mRNA-1-DNA_novel03	CSD
maker-4390_pilon_pilon_pilon-augustus-gene-0.43-mRNA-1-DNA_novel02	CSD
maker-4390_pilon_pilon_pilon-augustus-gene-0.43-mRNA-1-DNA_novel01	CSD
maker-3922_pilon_pilon_pilon-augustus-gene-2.44-mRNA-1-DNA_novel01	ZBTB
maker-3916_pilon_pilon_pilon-augustus-gene-0.11-mRNA-1-DNA_novel01	zf-C2H2
maker-3888_pilon_pilon_pilon-augustus-gene-2.10-mRNA-1-DNA_novel01	zf-C2H2
maker-3820_pilon_pilon_pilon-augustus-gene-5.30-mRNA-1-DNA_novel01	HMG
maker-33754_pilon_pilon_pilon-augustus-gene-0.38-mRNA-1-DNA_novel01	zf-NF-X1
maker-32102_pilon_pilon_pilon-augustus-gene-0.18-mRNA-1-DNA_novel03	ARID
maker-32102_pilon_pilon_pilon-augustus-gene-0.18-mRNA-1-DNA_novel02	ARID
maker-32102_pilon_pilon_pilon-augustus-gene-0.18-mRNA-1-DNA_novel01	ARID
maker-32052_pilon_pilon_pilon-augustus-gene-0.19-mRNA-1-DNA_novel01	Fork head
maker-31912_pilon_pilon_pilon-augustus-gene-0.5-mRNA-1-DNA_novel01	TF_bZIP
maker-30664_pilon_pilon_pilon-augustus-gene-0.29-mRNA-1-DNA_novel02	C/EBP
maker-30664_pilon_pilon_pilon-augustus-gene-0.29-mRNA-1-DNA_novel01	C/EBP
maker-30146_pilon_pilon_pilon-augustus-gene-1.10-mRNA-1-DNA_novel01	bHLH
maker-29982_pilon_pilon_pilon-augustus-gene-0.40-mRNA-1-DNA_novel03	TF_bZIP
maker-29982_pilon_pilon_pilon-augustus-gene-0.40-mRNA-1-DNA_novel02	TF_bZIP
maker-29982_pilon_pilon_pilon-augustus-gene-0.40-mRNA-1-DNA_novel01	TF_bZIP
maker-2858_pilon_pilon_pilon-augustus-gene-0.7-mRNA-1	Homeobox
maker-27444_pilon_pilon_pilon-augustus-gene-1.23-mRNA-1-DNA_novel01	ETS
maker-27444_pilon_pilon_pilon-augustus-gene-1.23-mRNA-1	ETS
maker-27068_pilon_pilon_pilon-augustus-gene-0.4-mRNA-1-DNA_novel01	Runt
maker-2590_pilon_pilon_pilon-augustus-gene-2.52-mRNA-1-DNA_novel01	ZBTB
maker-25660_pilon_pilon_pilon-augustus-gene-0.29-mRNA-1-DNA_novel01	zf-C2H2
maker-25608_pilon_pilon_pilon-augustus-gene-0.5-mRNA-1-DNA_novel01	zf-C2H2
maker-25210_pilon_pilon_pilon-augustus-gene-0.14-mRNA-1-DNA_novel01	Homeobox
maker-25064_pilon_pilon_pilon-augustus-gene-0.33-mRNA-1-DNA_novel01	RHD
maker-24702_pilon_pilon_pilon-augustus-gene-0.36-mRNA-1-DNA_novel02	zf-C2H2
maker-24702_pilon_pilon_pilon-augustus-gene-0.36-mRNA-1-DNA_novel01	zf-C2H2
maker-24686_pilon_pilon_pilon-augustus-gene-0.23-mRNA-1-DNA_novel01	zf-C2H2
maker-24312_pilon_pilon_pilon-augustus-gene-0.8-mRNA-1-DNA_novel01	zf-C2H2
maker-22838_pilon_pilon_pilon-augustus-gene-0.13-mRNA-1-DNA_novel02	THR-like
maker-22838_pilon_pilon_pilon-augustus-gene-0.13-mRNA-1-DNA_novel01	THR-like
maker-22642_pilon_pilon_pilon-augustus-gene-2.9-mRNA-1-DNA_novel01	TF_bZIP
maker-22516_pilon_pilon_pilon-augustus-gene-0.42-mRNA-1	bHLH
maker-2194_pilon_pilon_pilon-augustus-gene-0.27-mRNA-1-DNA_novel02	zf-C2H2
maker-2194_pilon_pilon_pilon-augustus-gene-0.27-mRNA-1-DNA_novel01	zf-C2H2
maker-21374_pilon_pilon_pilon-augustus-gene-0.22-mRNA-1-DNA_novel01	ZBTB
maker-21334_pilon_pilon_pilon-augustus-gene-0.6-mRNA-1-DNA_novel01	zf-BED
maker-20952_pilon_pilon_pilon-augustus-gene-0.10-mRNA-1-DNA_novel01	DM
maker-20720_pilon_pilon_pilon-augustus-gene-0.23-mRNA-1-DNA_novel02	zf-C2H2
maker-20720_pilon_pilon_pilon-augustus-gene-0.23-mRNA-1-DNA_novel01	zf-C2H2
maker-20516_pilon_pilon_pilon-augustus-gene-0.24-mRNA-1-DNA_novel01	zf-NF-X1
maker-20258_pilon_pilon_pilon-augustus-gene-0.40-mRNA-1-DNA_novel05	HMG
maker-20258_pilon_pilon_pilon-augustus-gene-0.40-mRNA-1-DNA_novel04	HMG
maker-20258_pilon_pilon_pilon-augustus-gene-0.40-mRNA-1-DNA_novel03	HMG
maker-20258_pilon_pilon_pilon-augustus-gene-0.40-mRNA-1-DNA_novel01	HMG
maker-19178_pilon_pilon_pilon-augustus-gene-0.10-mRNA-1-DNA_novel03	MYB
maker-18582_pilon_pilon_pilon-augustus-gene-0.35-mRNA-1	TF_bZIP
maker-18284_pilon_pilon_pilon-augustus-gene-0.25-mRNA-1-DNA_novel01	ETS
maker-18230_pilon_pilon_pilon-augustus-gene-0.22-mRNA-1-DNA_novel01	THR-like
maker-17854_pilon_pilon_pilon-augustus-gene-0.20-mRNA-1-DNA_novel02	ZBTB
maker-17854_pilon_pilon_pilon-augustus-gene-0.20-mRNA-1-DNA_novel01	ZBTB
maker-17354_pilon_pilon_pilon-augustus-gene-0.34-mRNA-1-DNA_novel01	HMG
maker-16102_pilon_pilon_pilon-augustus-gene-0.62-mRNA-1-DNA_novel03	zf-C2H2
maker-16102_pilon_pilon_pilon-augustus-gene-0.62-mRNA-1-DNA_novel02	zf-C2H2
maker-16102_pilon_pilon_pilon-augustus-gene-0.62-mRNA-1-DNA_novel01	zf-C2H2
maker-16102_pilon_pilon_pilon-augustus-gene-0.61-mRNA-1-DNA_novel01	TF_bZIP
maker-15862_pilon_pilon_pilon-augustus-gene-0.23-mRNA-1-DNA_novel02	zf-C2H2
maker-1570_pilon_pilon_pilon-augustus-gene-0.13-mRNA-1-DNA_novel01	ZBTB
maker-14770_pilon_pilon_pilon-augustus-gene-0.11-mRNA-1-DNA_novel01	ZBTB
maker-14298_pilon_pilon_pilon-augustus-gene-0.4-mRNA-1-DNA_novel01	Homeobox
maker-13752_pilon_pilon_pilon-augustus-gene-0.1-mRNA-1-DNA_novel01	GCNF-like
maker-13608_pilon_pilon_pilon-augustus-gene-0.15-mRNA-1-DNA_novel03	PAX
maker-13608_pilon_pilon_pilon-augustus-gene-0.15-mRNA-1-DNA_novel02	PAX
maker-13608_pilon_pilon_pilon-augustus-gene-0.15-mRNA-1-DNA_novel01	PAX
maker-13448_pilon_pilon_pilon-augustus-gene-0.5-mRNA-1-DNA_novel01	zf-C2H2
maker-12770_pilon_pilon_pilon-augustus-gene-2.36-mRNA-1-DNA_novel01	ZBTB
maker-12620_pilon_pilon_pilon-augustus-gene-0.9-mRNA-1-DNA_novel01	zf-C2H2
maker-12382_pilon_pilon_pilon-augustus-gene-0.17-mRNA-1-DNA_novel02	MYB
maker-12382_pilon_pilon_pilon-augustus-gene-0.17-mRNA-1-DNA_novel01	MYB
maker-11506_pilon_pilon_pilon-augustus-gene-0.18-mRNA-1-DNA_novel01	zf-C2H2
maker-11302_pilon_pilon_pilon-augustus-gene-0.4-mRNA-1-DNA_novel08	CSD
maker-11302_pilon_pilon_pilon-augustus-gene-0.4-mRNA-1-DNA_novel07	CSD
maker-11302_pilon_pilon_pilon-augustus-gene-0.4-mRNA-1-DNA_novel05	CSD
maker-11302_pilon_pilon_pilon-augustus-gene-0.4-mRNA-1-DNA_novel04	CSD
maker-11302_pilon_pilon_pilon-augustus-gene-0.4-mRNA-1-DNA_novel03	CSD
maker-11302_pilon_pilon_pilon-augustus-gene-0.4-mRNA-1-DNA_novel02	CSD
maker-11302_pilon_pilon_pilon-augustus-gene-0.4-mRNA-1-DNA_novel01	CSD
maker-1110_pilon_pilon_pilon-augustus-gene-0.31-mRNA-1-DNA_novel01	zf-C2H2
maker-11076_pilon_pilon_pilon-augustus-gene-1.5-mRNA-1-DNA_novel05	TSC22
maker-11076_pilon_pilon_pilon-augustus-gene-1.5-mRNA-1-DNA_novel04	TSC22
maker-11076_pilon_pilon_pilon-augustus-gene-1.5-mRNA-1-DNA_novel03	TSC22
maker-11076_pilon_pilon_pilon-augustus-gene-1.5-mRNA-1-DNA_novel02	TSC22
maker-11076_pilon_pilon_pilon-augustus-gene-1.5-mRNA-1-DNA_novel01	TSC22
maker-10900_pilon_pilon_pilon-augustus-gene-3.27-mRNA-1-DNA_novel02	ARID
maker-10900_pilon_pilon_pilon-augustus-gene-3.27-mRNA-1-DNA_novel01	ARID
maker-10900_pilon_pilon_pilon-augustus-gene-3.27-mRNA-1	ARID
maker-10886_pilon_pilon_pilon-augustus-gene-1.12-mRNA-1-DNA_novel01	THR-like
maker-1054_pilon_pilon_pilon-augustus-gene-1.16-mRNA-1-DNA_novel01	TF_bZIP
maker-10196_pilon_pilon_pilon-augustus-gene-0.3-mRNA-1-DNA_novel01	P53
maker-10090_pilon_pilon_pilon-augustus-gene-0.16-mRNA-1-DNA_novel03	MYB
maker-10090_pilon_pilon_pilon-augustus-gene-0.16-mRNA-1-DNA_novel02	MYB
maker-10090_pilon_pilon_pilon-augustus-gene-0.16-mRNA-1-DNA_novel01	MYB
augustus-9322_pilon_pilon_pilon-processed-gene-0.6-mRNA-1-DNA_novel01	zf-C2H2
augustus-8670_pilon_pilon_pilon-processed-gene-1.24-mRNA-1-DNA_novel01	zf-C2H2
augustus-6192_pilon_pilon_pilon-processed-gene-1.4-mRNA-1-DNA_novel01	Homeobox
augustus-5578_pilon_pilon_pilon-processed-gene-0.4-mRNA-1-DNA_novel01	zf-C2H2
augustus-55760_pilon_pilon_pilon-processed-gene-0.1-mRNA-1-DNA_novel02	ZBTB
augustus-55760_pilon_pilon_pilon-processed-gene-0.1-mRNA-1-DNA_novel01	ZBTB
augustus-5412_pilon_pilon_pilon-processed-gene-0.6-mRNA-1-DNA_novel01	zf-C2H2
augustus-526_pilon_pilon_pilon-processed-gene-0.4-mRNA-1-DNA_novel01	HMG
augustus-41828_pilon_pilon_pilon-processed-gene-0.9-mRNA-1-DNA_novel01	zf-C2H2
augustus-3678_pilon_pilon_pilon-processed-gene-0.3-mRNA-1-DNA_novel01	zf-C2H2
augustus-30786_pilon_pilon_pilon-processed-gene-0.3-mRNA-1-DNA_novel01	zf-C2H2
augustus-28854_pilon_pilon_pilon-processed-gene-0.27-mRNA-1-DNA_novel01	zf-C2H2
augustus-25716_pilon_pilon_pilon-processed-gene-1.17-mRNA-1-DNA_novel01	zf-C2H2
augustus-25620_pilon_pilon_pilon-processed-gene-0.20-mRNA-1-DNA_novel01	zf-C2H2
augustus-23758_pilon_pilon_pilon-processed-gene-1.30-mRNA-1-DNA_novel01	ZBTB
augustus-2330_pilon_pilon_pilon-processed-gene-1.2-mRNA-1-DNA_novel03	RXR-like
augustus-2330_pilon_pilon_pilon-processed-gene-1.2-mRNA-1-DNA_novel02	RXR-like
augustus-2330_pilon_pilon_pilon-processed-gene-1.2-mRNA-1-DNA_novel01	RXR-like
augustus-1990_pilon_pilon_pilon-processed-gene-0.11-mRNA-1-DNA_novel01	zf-C2H2
augustus-18946_pilon_pilon_pilon-processed-gene-0.8-mRNA-1-DNA_novel01	zf-C2H2
augustus-1854_pilon_pilon_pilon-processed-gene-0.3-mRNA-1-DNA_novel01	TF_bZIP
augustus-13470_pilon_pilon_pilon-processed-gene-0.6-mRNA-1-DNA_novel01	zf-C2H2
augustus-13364_pilon_pilon_pilon-processed-gene-2.2-mRNA-1-DNA_novel01	zf-C2H2
augustus-1290_pilon_pilon_pilon-processed-gene-0.3-mRNA-1-DNA_novel01	zf-C2H2
augustus-12798_pilon_pilon_pilon-processed-gene-1.5-mRNA-1-DNA_novel04	TF_bZIP
augustus-12798_pilon_pilon_pilon-processed-gene-1.5-mRNA-1-DNA_novel02	TF_bZIP
augustus-12798_pilon_pilon_pilon-processed-gene-1.5-mRNA-1-DNA_novel01	TF_bZIP
augustus-10212_pilon_pilon_pilon-processed-gene-0.12-mRNA-1-DNA_novel01	ZBTB
