# Supplementary material for: PacBio single-molecule long-read sequencing provides new insights into the complexity of full-length transcripts in oriental river prawn, macrobrachium nipponense
Source: BMC Genomics. 2023 Jun 20;24:340. doi: 10.1186/s12864-023-09442-x (PMC10280851; doi:10.1186/s12864-023-09442-x)
Supplement: Supplementary file 6 — Supplementary Material 6 [file 12864_2023_9442_MOESM6_ESM.xlsx]

## Sheet: Sheet1
Table S6. Prediction of the novel lncRNAs.
transcript_id	gene_id	type	length	exon_number
maker-20118_pilon_pilon_pilon-augustus-gene-0.17-mRNA-1-DNA_novel09	maker-20118_pilon_pilon_pilon-augustus-gene-0.17-mRNA-1-DNA	lncRNA	238	1
maker-11086_pilon_pilon_pilon-augustus-gene-0.34-mRNA-1-DNA_novel03	maker-11086_pilon_pilon_pilon-augustus-gene-0.34-mRNA-1-DNA	lncRNA	340	1
maker-11086_pilon_pilon_pilon-augustus-gene-0.34-mRNA-1-DNA_novel02	maker-11086_pilon_pilon_pilon-augustus-gene-0.34-mRNA-1-DNA	lncRNA	379	1
Novelgene0168_novel01	Novelgene0168	lncRNA	404	2
Novelgene0614_novel01	Novelgene0614	lncRNA	441	1
Novelgene0215_novel01	Novelgene0215	lncRNA	528	1
maker-22572_pilon_pilon_pilon-augustus-gene-0.12-mRNA-1-DNA_novel06	maker-22572_pilon_pilon_pilon-augustus-gene-0.12-mRNA-1-DNA	lncRNA	561	1
maker-17782_pilon_pilon_pilon-augustus-gene-0.11-mRNA-1-DNA_novel01	maker-17782_pilon_pilon_pilon-augustus-gene-0.11-mRNA-1-DNA	lncRNA	701	4
Novelgene0272_novel01	Novelgene0272	lncRNA	704	1
maker-17054_pilon_pilon_pilon-augustus-gene-2.37-mRNA-1-DNA_novel01	maker-17054_pilon_pilon_pilon-augustus-gene-2.37-mRNA-1-DNA	lncRNA	742	4
maker-3350_pilon_pilon_pilon-augustus-gene-0.7-mRNA-1-DNA_novel17	maker-3350_pilon_pilon_pilon-augustus-gene-0.7-mRNA-1-DNA	lncRNA	802	1
maker-11306_pilon_pilon_pilon-augustus-gene-0.4-mRNA-1-DNA_novel01	maker-11306_pilon_pilon_pilon-augustus-gene-0.4-mRNA-1-DNA	lncRNA	806	2
Novelgene0613_novel01	Novelgene0613	lncRNA	827	1
maker-24698_pilon_pilon_pilon-augustus-gene-0.5-mRNA-1-DNA_novel14	maker-24698_pilon_pilon_pilon-augustus-gene-0.5-mRNA-1-DNA	lncRNA	834	1
augustus-34648_pilon_pilon_pilon-processed-gene-0.7-mRNA-1-DNA_novel01	augustus-34648_pilon_pilon_pilon-processed-gene-0.7-mRNA-1-DNA	lncRNA	835	7
Novelgene0558_novel01	Novelgene0558	lncRNA	850	3
Novelgene0477_novel01	Novelgene0477	lncRNA	854	6
maker-34790_pilon_pilon_pilon-augustus-gene-0.48-mRNA-1-DNA_novel01	maker-34790_pilon_pilon_pilon-augustus-gene-0.48-mRNA-1-DNA	lncRNA	892	3
augustus-34790_pilon_pilon_pilon-processed-gene-0.31-mRNA-1-DNA_novel01	augustus-34790_pilon_pilon_pilon-processed-gene-0.31-mRNA-1-DNA	lncRNA	892	3
maker-14048_pilon_pilon_pilon-augustus-gene-1.41-mRNA-1-DNA_novel07	maker-14048_pilon_pilon_pilon-augustus-gene-1.41-mRNA-1-DNA	lncRNA	901	1
Novelgene0214_novel01	Novelgene0214	lncRNA	936	1
Novelgene0116_novel01	Novelgene0116	lncRNA	945	4
maker-10724_pilon_pilon_pilon-augustus-gene-1.20-mRNA-1-DNA_novel12	maker-10724_pilon_pilon_pilon-augustus-gene-1.20-mRNA-1-DNA	lncRNA	956	1
Novelgene0543_novel01	Novelgene0543	lncRNA	1007	3
Novelgene0363_novel01	Novelgene0363	lncRNA	1017	6
Novelgene0054_novel01	Novelgene0054	lncRNA	1045	1
Novelgene0268_novel01	Novelgene0268	lncRNA	1057	1
maker-15162_pilon_pilon_pilon-augustus-gene-0.17-mRNA-1-DNA_novel01	maker-15162_pilon_pilon_pilon-augustus-gene-0.17-mRNA-1-DNA	lncRNA	1070	1
Novelgene0620_novel01	Novelgene0620	lncRNA	1073	2
Novelgene0595_novel01	Novelgene0595	lncRNA	1110	1
Novelgene0170_novel01	Novelgene0170	lncRNA	1143	1
maker-25990_pilon_pilon_pilon-augustus-gene-0.13-mRNA-1	maker-25990_pilon_pilon_pilon-augustus-gene-0.13-mRNA-1DNA	lncRNA	1155	3
Novelgene0425_novel01	Novelgene0425	lncRNA	1155	1
Novelgene0565_novel01	Novelgene0565	lncRNA	1169	1
Novelgene0402_novel01	Novelgene0402	lncRNA	1180	1
Novelgene0244_novel01	Novelgene0244	lncRNA	1206	1
augustus-474_pilon_pilon_pilon-processed-gene-1.32-mRNA-1-DNA_novel08	augustus-474_pilon_pilon_pilon-processed-gene-1.32-mRNA-1-DNA	lncRNA	1208	1
maker-21828_pilon_pilon_pilon-augustus-gene-1.51-mRNA-1-DNA_novel02	maker-21828_pilon_pilon_pilon-augustus-gene-1.51-mRNA-1-DNA	lncRNA	1213	1
maker-16856_pilon_pilon_pilon-augustus-gene-0.13-mRNA-1-DNA_novel01	maker-16856_pilon_pilon_pilon-augustus-gene-0.13-mRNA-1-DNA	lncRNA	1228	1
Novelgene0334_novel01	Novelgene0334	lncRNA	1240	1
Novelgene0332_novel01	Novelgene0332	lncRNA	1261	1
augustus-20280_pilon_pilon_pilon-processed-gene-0.5-mRNA-1-DNA_novel02	augustus-20280_pilon_pilon_pilon-processed-gene-0.5-mRNA-1-DNA	lncRNA	1289	7
Novelgene0051_novel01	Novelgene0051	lncRNA	1301	1
maker-12604_pilon_pilon_pilon-augustus-gene-0.7-mRNA-1-DNA_novel12	maker-12604_pilon_pilon_pilon-augustus-gene-0.7-mRNA-1-DNA	lncRNA	1310	1
Novelgene0384_novel04	Novelgene0384	lncRNA	1323	1
Novelgene0428_novel01	Novelgene0428	lncRNA	1347	1
Novelgene0431_novel01	Novelgene0431	lncRNA	1373	1
maker-11302_pilon_pilon_pilon-augustus-gene-0.4-mRNA-1-DNA_novel09	maker-11302_pilon_pilon_pilon-augustus-gene-0.4-mRNA-1-DNA	lncRNA	1387	3
Novelgene0212_novel01	Novelgene0212	lncRNA	1390	1
Novelgene0012_novel01	Novelgene0012	lncRNA	1394	1
Novelgene0092_novel01	Novelgene0092	lncRNA	1399	1
Novelgene0159_novel01	Novelgene0159	lncRNA	1407	1
maker-30056_pilon_pilon_pilon-augustus-gene-0.2-mRNA-1-DNA_novel02	maker-30056_pilon_pilon_pilon-augustus-gene-0.2-mRNA-1-DNA	lncRNA	1413	1
Novelgene0177_novel01	Novelgene0177	lncRNA	1428	1
augustus-77226_pilon_pilon_pilon-processed-gene-0.0-mRNA-1-DNA_novel09	augustus-77226_pilon_pilon_pilon-processed-gene-0.0-mRNA-1-DNA	lncRNA	1444	4
Novelgene0117_novel01	Novelgene0117	lncRNA	1451	1
augustus-77226_pilon_pilon_pilon-processed-gene-0.0-mRNA-1-DNA_novel02	augustus-77226_pilon_pilon_pilon-processed-gene-0.0-mRNA-1-DNA	lncRNA	1456	2
maker-4502_pilon_pilon_pilon-augustus-gene-0.9-mRNA-1-DNA_novel02	maker-4502_pilon_pilon_pilon-augustus-gene-0.9-mRNA-1-DNA	lncRNA	1457	2
maker-40336_pilon_pilon_pilon-augustus-gene-0.7-mRNA-1-DNA_novel07	maker-40336_pilon_pilon_pilon-augustus-gene-0.7-mRNA-1-DNA	lncRNA	1464	1
augustus-7902_pilon_pilon_pilon-processed-gene-0.1-mRNA-1-DNA_novel67	augustus-7902_pilon_pilon_pilon-processed-gene-0.1-mRNA-1-DNA	lncRNA	1464	2
maker-23210_pilon_pilon_pilon-augustus-gene-0.38-mRNA-1-DNA_novel02	maker-23210_pilon_pilon_pilon-augustus-gene-0.38-mRNA-1-DNA	lncRNA	1473	2
Novelgene0095_novel01	Novelgene0095	lncRNA	1490	1
Novelgene0329_novel01	Novelgene0329	lncRNA	1515	1
maker-19328_pilon_pilon_pilon-augustus-gene-0.19-mRNA-1-DNA_novel07	maker-19328_pilon_pilon_pilon-augustus-gene-0.19-mRNA-1-DNA	lncRNA	1519	1
Novelgene0197_novel01	Novelgene0197	lncRNA	1526	1
Novelgene0461_novel01	Novelgene0461	lncRNA	1531	1
Novelgene0579_novel02	Novelgene0579	lncRNA	1537	1
maker-21130_pilon_pilon_pilon-augustus-gene-0.23-mRNA-1-DNA_novel01	maker-21130_pilon_pilon_pilon-augustus-gene-0.23-mRNA-1-DNA	lncRNA	1538	1
Novelgene0250_novel02	Novelgene0250	lncRNA	1541	2
Novelgene0554_novel01	Novelgene0554	lncRNA	1553	2
augustus-36830_pilon_pilon_pilon-processed-gene-0.8-mRNA-1-DNA_novel01	augustus-36830_pilon_pilon_pilon-processed-gene-0.8-mRNA-1-DNA	lncRNA	1555	1
maker-9872_pilon_pilon_pilon-augustus-gene-0.11-mRNA-1-DNA_novel03	maker-9872_pilon_pilon_pilon-augustus-gene-0.11-mRNA-1-DNA	lncRNA	1564	1
augustus-47276_pilon_pilon_pilon-processed-gene-0.1-mRNA-1-DNA_novel02	augustus-47276_pilon_pilon_pilon-processed-gene-0.1-mRNA-1-DNA	lncRNA	1565	1
Novelgene0375_novel01	Novelgene0375	lncRNA	1578	1
Novelgene0411_novel01	Novelgene0411	lncRNA	1584	1
Novelgene0005_novel01	Novelgene0005	lncRNA	1585	1
Novelgene0452_novel01	Novelgene0452	lncRNA	1590	1
maker-490_pilon_pilon_pilon-augustus-gene-0.15-mRNA-1-DNA_novel03	maker-490_pilon_pilon_pilon-augustus-gene-0.15-mRNA-1-DNA	lncRNA	1614	2
maker-3624_pilon_pilon_pilon-augustus-gene-0.12-mRNA-1-DNA_novel02	maker-3624_pilon_pilon_pilon-augustus-gene-0.12-mRNA-1-DNA	lncRNA	1638	2
augustus-48990_pilon_pilon_pilon-processed-gene-0.2-mRNA-1-DNA_novel02	augustus-48990_pilon_pilon_pilon-processed-gene-0.2-mRNA-1-DNA	lncRNA	1644	4
Novelgene0584_novel01	Novelgene0584	lncRNA	1652	1
Novelgene0586_novel01	Novelgene0586	lncRNA	1655	1
maker-3820_pilon_pilon_pilon-augustus-gene-2.17-mRNA-1-DNA_novel14	maker-3820_pilon_pilon_pilon-augustus-gene-2.17-mRNA-1-DNA	lncRNA	1665	3
augustus-4986_pilon_pilon_pilon-processed-gene-1.36-mRNA-1-DNA_novel04	augustus-4986_pilon_pilon_pilon-processed-gene-1.36-mRNA-1-DNA	lncRNA	1685	1
Novelgene0255_novel01	Novelgene0255	lncRNA	1687	1
Novelgene0347_novel01	Novelgene0347	lncRNA	1688	1
Novelgene0297_novel01	Novelgene0297	lncRNA	1712	1
maker-12228_pilon_pilon_pilon-augustus-gene-1.59-mRNA-1-DNA_novel02	maker-12228_pilon_pilon_pilon-augustus-gene-1.59-mRNA-1-DNA	lncRNA	1722	1
Novelgene0399_novel01	Novelgene0399	lncRNA	1747	1
Novelgene0016_novel01	Novelgene0016	lncRNA	1756	1
Novelgene0078_novel01	Novelgene0078	lncRNA	1763	1
augustus-44196_pilon_pilon_pilon-processed-gene-0.11-mRNA-1-DNA_novel01	augustus-44196_pilon_pilon_pilon-processed-gene-0.11-mRNA-1-DNA	lncRNA	1766	1
augustus-48990_pilon_pilon_pilon-processed-gene-0.2-mRNA-1-DNA_novel01	augustus-48990_pilon_pilon_pilon-processed-gene-0.2-mRNA-1-DNA	lncRNA	1773	2
Novelgene0590_novel01	Novelgene0590	lncRNA	1776	2
Novelgene0319_novel01	Novelgene0319	lncRNA	1787	1
Novelgene0487_novel01	Novelgene0487	lncRNA	1807	1
Novelgene0571_novel01	Novelgene0571	lncRNA	1811	4
maker-39478_pilon_pilon_pilon-augustus-gene-0.18-mRNA-1-DNA_novel02	maker-39478_pilon_pilon_pilon-augustus-gene-0.18-mRNA-1-DNA	lncRNA	1811	1
Novelgene0430_novel01	Novelgene0430	lncRNA	1811	1
maker-71560_pilon_pilon_pilon-augustus-gene-0.1-mRNA-1-DNA_novel06	maker-71560_pilon_pilon_pilon-augustus-gene-0.1-mRNA-1-DNA	lncRNA	1812	1
Novelgene0152_novel01	Novelgene0152	lncRNA	1814	1
Novelgene0253_novel01	Novelgene0253	lncRNA	1835	1
Novelgene0179_novel01	Novelgene0179	lncRNA	1840	1
Novelgene0003_novel01	Novelgene0003	lncRNA	1853	1
maker-10686_pilon_pilon_pilon-augustus-gene-1.35-mRNA-1-DNA_novel04	maker-10686_pilon_pilon_pilon-augustus-gene-1.35-mRNA-1-DNA	lncRNA	1887	1
augustus-7902_pilon_pilon_pilon-processed-gene-0.1-mRNA-1-DNA_novel97	augustus-7902_pilon_pilon_pilon-processed-gene-0.1-mRNA-1-DNA	lncRNA	1890	1
Novelgene0427_novel01	Novelgene0427	lncRNA	1892	1
Novelgene0254_novel01	Novelgene0254	lncRNA	1897	1
Novelgene0147_novel01	Novelgene0147	lncRNA	1909	1
augustus-77226_pilon_pilon_pilon-processed-gene-0.0-mRNA-1-DNA_novel04	augustus-77226_pilon_pilon_pilon-processed-gene-0.0-mRNA-1-DNA	lncRNA	1916	16
Novelgene0089_novel01	Novelgene0089	lncRNA	1919	1
maker-67864_pilon_pilon_pilon-augustus-gene-0.4-mRNA-1-DNA_novel04	maker-67864_pilon_pilon_pilon-augustus-gene-0.4-mRNA-1-DNA	lncRNA	1925	1
Novelgene0015_novel01	Novelgene0015	lncRNA	1926	1
Novelgene0392_novel01	Novelgene0392	lncRNA	1926	1
Novelgene0454_novel01	Novelgene0454	lncRNA	1945	1
Novelgene0024_novel01	Novelgene0024	lncRNA	1956	1
Novelgene0174_novel01	Novelgene0174	lncRNA	1962	1
maker-2590_pilon_pilon_pilon-augustus-gene-2.47-mRNA-1-DNA_novel07	maker-2590_pilon_pilon_pilon-augustus-gene-2.47-mRNA-1-DNA	lncRNA	1968	1
Novelgene0028_novel01	Novelgene0028	lncRNA	1982	1
Novelgene0148_novel01	Novelgene0148	lncRNA	1986	1
Novelgene0150_novel01	Novelgene0150	lncRNA	1994	1
Novelgene0298_novel01	Novelgene0298	lncRNA	2001	1
Novelgene0439_novel02	Novelgene0439	lncRNA	2014	1
augustus-7902_pilon_pilon_pilon-processed-gene-0.1-mRNA-1-DNA_novel96	augustus-7902_pilon_pilon_pilon-processed-gene-0.1-mRNA-1-DNA	lncRNA	2024	1
Novelgene0206_novel01	Novelgene0206	lncRNA	2058	1
Novelgene0333_novel01	Novelgene0333	lncRNA	2067	5
Novelgene0376_novel01	Novelgene0376	lncRNA	2087	1
Novelgene0124_novel01	Novelgene0124	lncRNA	2088	1
Novelgene0029_novel01	Novelgene0029	lncRNA	2109	1
Novelgene0486_novel01	Novelgene0486	lncRNA	2134	1
maker-66036_pilon_pilon_pilon-augustus-gene-0.8-mRNA-1-DNA_novel04	maker-66036_pilon_pilon_pilon-augustus-gene-0.8-mRNA-1-DNA	lncRNA	2150	1
Novelgene0004_novel01	Novelgene0004	lncRNA	2152	1
Novelgene0275_novel02	Novelgene0275	lncRNA	2153	1
Novelgene0505_novel02	Novelgene0505	lncRNA	2154	3
Novelgene0341_novel01	Novelgene0341	lncRNA	2159	1
Novelgene0118_novel03	Novelgene0118	lncRNA	2168	1
maker-13880_pilon_pilon_pilon-augustus-gene-0.8-mRNA-1-DNA_novel01	maker-13880_pilon_pilon_pilon-augustus-gene-0.8-mRNA-1-DNA	lncRNA	2168	2
Novelgene0438_novel01	Novelgene0438	lncRNA	2170	1
Novelgene0207_novel03	Novelgene0207	lncRNA	2171	3
augustus-716_pilon_pilon_pilon-processed-gene-0.27-mRNA-1-DNA_novel01	augustus-716_pilon_pilon_pilon-processed-gene-0.27-mRNA-1-DNA	lncRNA	2176	4
maker-68452_pilon_pilon_pilon-augustus-gene-0.18-mRNA-1-DNA_novel02	maker-68452_pilon_pilon_pilon-augustus-gene-0.18-mRNA-1-DNA	lncRNA	2188	3
Novelgene0197_novel02	Novelgene0197	lncRNA	2199	1
Novelgene0493_novel01	Novelgene0493	lncRNA	2211	2
augustus-7902_pilon_pilon_pilon-processed-gene-0.1-mRNA-1-DNA_novel60	augustus-7902_pilon_pilon_pilon-processed-gene-0.1-mRNA-1-DNA	lncRNA	2228	3
Novelgene0286_novel01	Novelgene0286	lncRNA	2243	1
maker-5354_pilon_pilon_pilon-augustus-gene-1.21-mRNA-1-DNA_novel02	maker-5354_pilon_pilon_pilon-augustus-gene-1.21-mRNA-1-DNA	lncRNA	2244	1
Novelgene0181_novel01	Novelgene0181	lncRNA	2263	1
augustus-88190_pilon_pilon_pilon-processed-gene-0.5-mRNA-1-DNA_novel02	augustus-88190_pilon_pilon_pilon-processed-gene-0.5-mRNA-1-DNA	lncRNA	2268	2
Novelgene0091_novel01	Novelgene0091	lncRNA	2272	1
Novelgene0185_novel01	Novelgene0185	lncRNA	2279	1
Novelgene0207_novel02	Novelgene0207	lncRNA	2308	2
Novelgene0318_novel01	Novelgene0318	lncRNA	2318	1
Novelgene0011_novel01	Novelgene0011	lncRNA	2334	1
maker-67864_pilon_pilon_pilon-augustus-gene-0.3-mRNA-1-DNA_novel03	maker-67864_pilon_pilon_pilon-augustus-gene-0.3-mRNA-1-DNA	lncRNA	2355	1
Novelgene0168_novel04	Novelgene0168	lncRNA	2367	5
maker-37996_pilon_pilon_pilon-augustus-gene-0.36-mRNA-1-DNA_novel04	maker-37996_pilon_pilon_pilon-augustus-gene-0.36-mRNA-1-DNA	lncRNA	2382	1
maker-24702_pilon_pilon_pilon-augustus-gene-0.41-mRNA-1-DNA_novel04	maker-24702_pilon_pilon_pilon-augustus-gene-0.41-mRNA-1-DNA	lncRNA	2393	1
maker-18716_pilon_pilon_pilon-augustus-gene-1.12-mRNA-1-DNA_novel03	maker-18716_pilon_pilon_pilon-augustus-gene-1.12-mRNA-1-DNA	lncRNA	2413	1
Novelgene0608_novel01	Novelgene0608	lncRNA	2413	1
Novelgene0380_novel01	Novelgene0380	lncRNA	2416	1
Novelgene0345_novel01	Novelgene0345	lncRNA	2439	1
Novelgene0075_novel01	Novelgene0075	lncRNA	2445	1
Novelgene0441_novel01	Novelgene0441	lncRNA	2447	2
Novelgene0362_novel02	Novelgene0362	lncRNA	2464	1
Novelgene0220_novel01	Novelgene0220	lncRNA	2464	1
maker-4046_pilon_pilon_pilon-augustus-gene-0.14-mRNA-1-DNA_novel02	maker-4046_pilon_pilon_pilon-augustus-gene-0.14-mRNA-1-DNA	lncRNA	2466	1
Novelgene0207_novel01	Novelgene0207	lncRNA	2475	1
maker-27882_pilon_pilon_pilon-augustus-gene-0.13-mRNA-1-DNA_novel05	maker-27882_pilon_pilon_pilon-augustus-gene-0.13-mRNA-1-DNA	lncRNA	2482	1
Novelgene0396_novel01	Novelgene0396	lncRNA	2498	2
Novelgene0373_novel01	Novelgene0373	lncRNA	2503	1
Novelgene0455_novel01	Novelgene0455	lncRNA	2515	1
Novelgene0160_novel01	Novelgene0160	lncRNA	2520	1
Novelgene0032_novel01	Novelgene0032	lncRNA	2527	1
Novelgene0228_novel01	Novelgene0228	lncRNA	2533	1
maker-5992_pilon_pilon_pilon-augustus-gene-0.9-mRNA-1-DNA_novel01	maker-5992_pilon_pilon_pilon-augustus-gene-0.9-mRNA-1-DNA	lncRNA	2537	3
Novelgene0169_novel01	Novelgene0169	lncRNA	2538	1
Novelgene0342_novel01	Novelgene0342	lncRNA	2566	1
Novelgene0071_novel01	Novelgene0071	lncRNA	2582	1
maker-37624_pilon_pilon_pilon-augustus-gene-0.1-mRNA-1-DNA_novel03	maker-37624_pilon_pilon_pilon-augustus-gene-0.1-mRNA-1-DNA	lncRNA	2588	1
Novelgene0066_novel01	Novelgene0066	lncRNA	2606	1
Novelgene0096_novel01	Novelgene0096	lncRNA	2608	3
Novelgene0213_novel01	Novelgene0213	lncRNA	2610	1
maker-7288_pilon_pilon_pilon-augustus-gene-0.17-mRNA-1-DNA_novel05	maker-7288_pilon_pilon_pilon-augustus-gene-0.17-mRNA-1-DNA	lncRNA	2610	2
Novelgene0021_novel01	Novelgene0021	lncRNA	2635	1
Novelgene0017_novel01	Novelgene0017	lncRNA	2645	1
Novelgene0308_novel01	Novelgene0308	lncRNA	2652	1
Novelgene0153_novel01	Novelgene0153	lncRNA	2665	1
Novelgene0386_novel01	Novelgene0386	lncRNA	2682	2
maker-4388_pilon_pilon_pilon-augustus-gene-0.29-mRNA-1-DNA_novel06	maker-4388_pilon_pilon_pilon-augustus-gene-0.29-mRNA-1-DNA	lncRNA	2725	1
Novelgene0368_novel01	Novelgene0368	lncRNA	2725	1
Novelgene0237_novel01	Novelgene0237	lncRNA	2728	1
Novelgene0328_novel01	Novelgene0328	lncRNA	2729	1
Novelgene0128_novel01	Novelgene0128	lncRNA	2751	1
Novelgene0030_novel01	Novelgene0030	lncRNA	2779	1
Novelgene0294_novel01	Novelgene0294	lncRNA	2783	1
maker-7246_pilon_pilon_pilon-augustus-gene-4.29-mRNA-1-DNA_novel06	maker-7246_pilon_pilon_pilon-augustus-gene-4.29-mRNA-1-DNA	lncRNA	2789	1
Novelgene0284_novel01	Novelgene0284	lncRNA	2803	2
Novelgene0377_novel01	Novelgene0377	lncRNA	2809	1
Novelgene0105_novel01	Novelgene0105	lncRNA	2815	1
maker-6118_pilon_pilon_pilon-augustus-gene-0.23-mRNA-1-DNA_novel05	maker-6118_pilon_pilon_pilon-augustus-gene-0.23-mRNA-1-DNA	lncRNA	2823	1
Novelgene0205_novel01	Novelgene0205	lncRNA	2827	1
Novelgene0382_novel01	Novelgene0382	lncRNA	2830	1
Novelgene0472_novel01	Novelgene0472	lncRNA	2834	1
Novelgene0362_novel01	Novelgene0362	lncRNA	2837	2
Novelgene0251_novel01	Novelgene0251	lncRNA	2845	1
Novelgene0314_novel01	Novelgene0314	lncRNA	2847	1
Novelgene0330_novel01	Novelgene0330	lncRNA	2849	1
Novelgene0350_novel01	Novelgene0350	lncRNA	2869	1
Novelgene0401_novel01	Novelgene0401	lncRNA	2872	1
Novelgene0196_novel01	Novelgene0196	lncRNA	2880	1
maker-22368_pilon_pilon_pilon-augustus-gene-0.9-mRNA-1-DNA_novel02	maker-22368_pilon_pilon_pilon-augustus-gene-0.9-mRNA-1-DNA	lncRNA	2897	1
Novelgene0063_novel01	Novelgene0063	lncRNA	2902	1
maker-28740_pilon_pilon_pilon-augustus-gene-0.8-mRNA-1-DNA_novel03	maker-28740_pilon_pilon_pilon-augustus-gene-0.8-mRNA-1-DNA	lncRNA	2903	1
Novelgene0227_novel01	Novelgene0227	lncRNA	2921	1
maker-7888_pilon_pilon_pilon-augustus-gene-0.29-mRNA-1-DNA_novel04	maker-7888_pilon_pilon_pilon-augustus-gene-0.29-mRNA-1-DNA	lncRNA	2946	1
Novelgene0310_novel01	Novelgene0310	lncRNA	2952	1
maker-1490_pilon_pilon_pilon-augustus-gene-0.8-mRNA-1-DNA_novel08	maker-1490_pilon_pilon_pilon-augustus-gene-0.8-mRNA-1-DNA	lncRNA	2964	1
Novelgene0068_novel01	Novelgene0068	lncRNA	3011	1
Novelgene0163_novel01	Novelgene0163	lncRNA	3032	1
maker-13360_pilon_pilon_pilon-augustus-gene-0.15-mRNA-1-DNA_novel02	maker-13360_pilon_pilon_pilon-augustus-gene-0.15-mRNA-1-DNA	lncRNA	3067	1
Novelgene0139_novel01	Novelgene0139	lncRNA	3068	1
Novelgene0355_novel01	Novelgene0355	lncRNA	3083	3
maker-77006_pilon_pilon_pilon-augustus-gene-0.4-mRNA-1-DNA_novel02	maker-77006_pilon_pilon_pilon-augustus-gene-0.4-mRNA-1-DNA	lncRNA	3090	1
maker-18590_pilon_pilon_pilon-augustus-gene-0.16-mRNA-1-DNA_novel20	maker-18590_pilon_pilon_pilon-augustus-gene-0.16-mRNA-1-DNA	lncRNA	3119	3
Novelgene0370_novel01	Novelgene0370	lncRNA	3135	1
maker-28430_pilon_pilon_pilon-augustus-gene-0.19-mRNA-1-DNA_novel03	maker-28430_pilon_pilon_pilon-augustus-gene-0.19-mRNA-1-DNA	lncRNA	3155	1
Novelgene0216_novel01	Novelgene0216	lncRNA	3159	1
Novelgene0199_novel01	Novelgene0199	lncRNA	3166	4
Novelgene0426_novel01	Novelgene0426	lncRNA	3189	2
Novelgene0082_novel01	Novelgene0082	lncRNA	3195	1
Novelgene0166_novel01	Novelgene0166	lncRNA	3200	1
Novelgene0324_novel01	Novelgene0324	lncRNA	3201	1
Novelgene0331_novel01	Novelgene0331	lncRNA	3214	1
Novelgene0407_novel01	Novelgene0407	lncRNA	3254	1
maker-77006_pilon_pilon_pilon-augustus-gene-0.4-mRNA-1-DNA_novel01	maker-77006_pilon_pilon_pilon-augustus-gene-0.4-mRNA-1-DNA	lncRNA	3270	2
Novelgene0221_novel01	Novelgene0221	lncRNA	3274	1
maker-6118_pilon_pilon_pilon-augustus-gene-0.23-mRNA-1-DNA_novel04	maker-6118_pilon_pilon_pilon-augustus-gene-0.23-mRNA-1-DNA	lncRNA	3279	2
Novelgene0529_novel01	Novelgene0529	lncRNA	3280	1
Novelgene0404_novel01	Novelgene0404	lncRNA	3300	2
maker-6676_pilon_pilon_pilon-augustus-gene-2.15-mRNA-1-DNA_novel02	maker-6676_pilon_pilon_pilon-augustus-gene-2.15-mRNA-1-DNA	lncRNA	3309	2
Novelgene0076_novel01	Novelgene0076	lncRNA	3316	1
maker-35956_pilon_pilon_pilon-augustus-gene-0.8-mRNA-1-DNA_novel03	maker-35956_pilon_pilon_pilon-augustus-gene-0.8-mRNA-1-DNA	lncRNA	3330	1
Novelgene0193_novel01	Novelgene0193	lncRNA	3345	1
Novelgene0084_novel01	Novelgene0084	lncRNA	3355	1
Novelgene0223_novel01	Novelgene0223	lncRNA	3367	1
Novelgene0070_novel01	Novelgene0070	lncRNA	3379	1
Novelgene0463_novel01	Novelgene0463	lncRNA	3392	1
augustus-3850_pilon_pilon_pilon-processed-gene-0.1-mRNA-1-DNA_novel01	augustus-3850_pilon_pilon_pilon-processed-gene-0.1-mRNA-1-DNA	lncRNA	3412	1
Novelgene0426_novel02	Novelgene0426	lncRNA	3420	4
maker-174_pilon_pilon_pilon-augustus-gene-0.34-mRNA-1-DNA_novel01	maker-174_pilon_pilon_pilon-augustus-gene-0.34-mRNA-1-DNA	lncRNA	3436	5
Novelgene0041_novel01	Novelgene0041	lncRNA	3443	1
Novelgene0351_novel01	Novelgene0351	lncRNA	3461	1
Novelgene0077_novel01	Novelgene0077	lncRNA	3470	1
Novelgene0074_novel01	Novelgene0074	lncRNA	3481	1
Novelgene0512_novel01	Novelgene0512	lncRNA	3511	1
Novelgene0311_novel01	Novelgene0311	lncRNA	3516	1
maker-474_pilon_pilon_pilon-augustus-gene-1.39-mRNA-1-DNA_novel10	maker-474_pilon_pilon_pilon-augustus-gene-1.39-mRNA-1-DNA	lncRNA	3518	1
maker-66036_pilon_pilon_pilon-augustus-gene-0.8-mRNA-1-DNA_novel02	maker-66036_pilon_pilon_pilon-augustus-gene-0.8-mRNA-1-DNA	lncRNA	3558	2
Novelgene0345_novel03	Novelgene0345	lncRNA	3559	1
Novelgene0222_novel01	Novelgene0222	lncRNA	3595	1
Novelgene0136_novel01	Novelgene0136	lncRNA	3616	1
Novelgene0018_novel01	Novelgene0018	lncRNA	3621	1
Novelgene0291_novel01	Novelgene0291	lncRNA	3642	1
Novelgene0155_novel01	Novelgene0155	lncRNA	3659	1
Novelgene0123_novel01	Novelgene0123	lncRNA	3692	1
Novelgene0444_novel01	Novelgene0444	lncRNA	3778	1
Novelgene0450_novel01	Novelgene0450	lncRNA	3805	1
Novelgene0369_novel01	Novelgene0369	lncRNA	3859	1
Novelgene0520_novel01	Novelgene0520	lncRNA	3889	3
Novelgene0226_novel01	Novelgene0226	lncRNA	3936	1
Novelgene0408_novel01	Novelgene0408	lncRNA	3981	1
Novelgene0337_novel01	Novelgene0337	lncRNA	4119	1
maker-17874_pilon_pilon_pilon-augustus-gene-0.30-mRNA-1-DNA_novel04	maker-17874_pilon_pilon_pilon-augustus-gene-0.30-mRNA-1-DNA	lncRNA	4129	1
Novelgene0258_novel01	Novelgene0258	lncRNA	4150	1
Novelgene0234_novel01	Novelgene0234	lncRNA	4156	1
Novelgene0090_novel01	Novelgene0090	lncRNA	4171	1
Novelgene0114_novel01	Novelgene0114	lncRNA	4207	2
Novelgene0019_novel01	Novelgene0019	lncRNA	4222	1
Novelgene0045_novel01	Novelgene0045	lncRNA	4232	1
Novelgene0088_novel01	Novelgene0088	lncRNA	4260	1
Novelgene0138_novel01	Novelgene0138	lncRNA	4297	1
maker-39478_pilon_pilon_pilon-augustus-gene-0.18-mRNA-1-DNA_novel01	maker-39478_pilon_pilon_pilon-augustus-gene-0.18-mRNA-1-DNA	lncRNA	4307	1
Novelgene0031_novel01	Novelgene0031	lncRNA	4388	1
Novelgene0161_novel01	Novelgene0161	lncRNA	4392	2
augustus-72_pilon_pilon_pilon-processed-gene-4.16-mRNA-1-DNA_novel01	augustus-72_pilon_pilon_pilon-processed-gene-4.16-mRNA-1-DNA	lncRNA	4471	1
Novelgene0275_novel01	Novelgene0275	lncRNA	4496	1
Novelgene0108_novel01	Novelgene0108	lncRNA	4600	1
Novelgene0459_novel01	Novelgene0459	lncRNA	4628	1
Novelgene0403_novel01	Novelgene0403	lncRNA	4908	1
Novelgene0352_novel01	Novelgene0352	lncRNA	5158	1
Novelgene0345_novel02	Novelgene0345	lncRNA	5755	1
