# Supplementary material for: PacBio single-molecule long-read sequencing provides new insights into the complexity of full-length transcripts in oriental river prawn, macrobrachium nipponense
Source: BMC Genomics. 2023 Jun 20;24:340. doi: 10.1186/s12864-023-09442-x (PMC10280851; doi:10.1186/s12864-023-09442-x)
Supplement: Supplementary file 8 — Supplementary Material 8 [file 12864_2023_9442_MOESM8_ESM.xlsx]

## Sheet: Sheet1
Location information of LncRNA exons.
chr44	protein_coding	exon	14268197	14268252	.	+	.	gene_id "maker-490_pilon_pilon_pilon-augustus-gene-0.15-mRNA-1-DNA"; transcript_id "maker-490_pilon_pilon_pilon-augustus-gene-0.15-mRNA-1-DNA_novel03"; exon_number "1";
chr44	protein_coding	exon	14270093	14271650	.	+	.	gene_id "maker-490_pilon_pilon_pilon-augustus-gene-0.15-mRNA-1-DNA"; transcript_id "maker-490_pilon_pilon_pilon-augustus-gene-0.15-mRNA-1-DNA_novel03"; exon_number "2";
chr5	protein_coding	exon	128381259	128381305	.	+	.	gene_id "maker-77006_pilon_pilon_pilon-augustus-gene-0.4-mRNA-1-DNA"; transcript_id "maker-77006_pilon_pilon_pilon-augustus-gene-0.4-mRNA-1-DNA_novel01"; exon_number "1";
chr5	protein_coding	exon	128381596	128384818	.	+	.	gene_id "maker-77006_pilon_pilon_pilon-augustus-gene-0.4-mRNA-1-DNA"; transcript_id "maker-77006_pilon_pilon_pilon-augustus-gene-0.4-mRNA-1-DNA_novel01"; exon_number "2";
chr5	protein_coding	exon	128381729	128384818	.	+	.	gene_id "maker-77006_pilon_pilon_pilon-augustus-gene-0.4-mRNA-1-DNA"; transcript_id "maker-77006_pilon_pilon_pilon-augustus-gene-0.4-mRNA-1-DNA_novel02"; exon_number "1";
chr35	protein_coding	exon	28836642	28838528	.	-	.	gene_id "maker-10686_pilon_pilon_pilon-augustus-gene-1.35-mRNA-1-DNA"; transcript_id "maker-10686_pilon_pilon_pilon-augustus-gene-1.35-mRNA-1-DNA_novel04"; exon_number "1";
chr24	protein_coding	exon	16105019	16105852	.	-	.	gene_id "maker-24698_pilon_pilon_pilon-augustus-gene-0.5-mRNA-1-DNA"; transcript_id "maker-24698_pilon_pilon_pilon-augustus-gene-0.5-mRNA-1-DNA_novel14"; exon_number "1";
chr3	protein_coding	exon	52408289	52411077	.	+	.	gene_id "maker-7246_pilon_pilon_pilon-augustus-gene-4.29-mRNA-1-DNA"; transcript_id "maker-7246_pilon_pilon_pilon-augustus-gene-4.29-mRNA-1-DNA_novel06"; exon_number "1";
chr18	protein_coding	exon	49359629	49361983	.	-	.	gene_id "maker-67864_pilon_pilon_pilon-augustus-gene-0.3-mRNA-1-DNA"; transcript_id "maker-67864_pilon_pilon_pilon-augustus-gene-0.3-mRNA-1-DNA_novel03"; exon_number "1";
chr39	protein_coding	exon	52165606	52167018	.	+	.	gene_id "maker-30056_pilon_pilon_pilon-augustus-gene-0.2-mRNA-1-DNA"; transcript_id "maker-30056_pilon_pilon_pilon-augustus-gene-0.2-mRNA-1-DNA_novel02"; exon_number "1";
chr24	protein_coding	exon	52871534	52876004	.	+	.	gene_id "augustus-72_pilon_pilon_pilon-processed-gene-4.16-mRNA-1-DNA"; transcript_id "augustus-72_pilon_pilon_pilon-processed-gene-4.16-mRNA-1-DNA_novel01"; exon_number "1";
chr42	protein_coding	exon	12701951	12702211	.	+	.	gene_id "maker-13880_pilon_pilon_pilon-augustus-gene-0.8-mRNA-1-DNA"; transcript_id "maker-13880_pilon_pilon_pilon-augustus-gene-0.8-mRNA-1-DNA_novel01"; exon_number "1";
chr42	protein_coding	exon	12705856	12707762	.	+	.	gene_id "maker-13880_pilon_pilon_pilon-augustus-gene-0.8-mRNA-1-DNA"; transcript_id "maker-13880_pilon_pilon_pilon-augustus-gene-0.8-mRNA-1-DNA_novel01"; exon_number "2";
chr2	protein_coding	exon	158920590	158923656	.	+	.	gene_id "maker-13360_pilon_pilon_pilon-augustus-gene-0.15-mRNA-1-DNA"; transcript_id "maker-13360_pilon_pilon_pilon-augustus-gene-0.15-mRNA-1-DNA_novel02"; exon_number "1";
chr17	protein_coding	exon	58561591	58565108	.	+	.	gene_id "maker-474_pilon_pilon_pilon-augustus-gene-1.39-mRNA-1-DNA"; transcript_id "maker-474_pilon_pilon_pilon-augustus-gene-1.39-mRNA-1-DNA_novel10"; exon_number "1";
chr14	protein_coding	exon	26881464	26883929	.	+	.	gene_id "maker-4046_pilon_pilon_pilon-augustus-gene-0.14-mRNA-1-DNA"; transcript_id "maker-4046_pilon_pilon_pilon-augustus-gene-0.14-mRNA-1-DNA_novel02"; exon_number "1";
chr18	protein_coding	exon	49340435	49342359	.	+	.	gene_id "maker-67864_pilon_pilon_pilon-augustus-gene-0.4-mRNA-1-DNA"; transcript_id "maker-67864_pilon_pilon_pilon-augustus-gene-0.4-mRNA-1-DNA_novel04"; exon_number "1";
chr14	protein_coding	exon	33246749	33248058	.	+	.	gene_id "maker-12604_pilon_pilon_pilon-augustus-gene-0.7-mRNA-1-DNA"; transcript_id "maker-12604_pilon_pilon_pilon-augustus-gene-0.7-mRNA-1-DNA_novel12"; exon_number "1";
chr2	protein_coding	exon	140277313	140277329	.	+	.	gene_id "maker-23210_pilon_pilon_pilon-augustus-gene-0.38-mRNA-1-DNA"; transcript_id "maker-23210_pilon_pilon_pilon-augustus-gene-0.38-mRNA-1-DNA_novel02"; exon_number "1";
chr2	protein_coding	exon	140277586	140279041	.	+	.	gene_id "maker-23210_pilon_pilon_pilon-augustus-gene-0.38-mRNA-1-DNA"; transcript_id "maker-23210_pilon_pilon_pilon-augustus-gene-0.38-mRNA-1-DNA_novel02"; exon_number "2";
chr30	protein_coding	exon	7230967	7233691	.	+	.	gene_id "maker-4388_pilon_pilon_pilon-augustus-gene-0.29-mRNA-1-DNA"; transcript_id "maker-4388_pilon_pilon_pilon-augustus-gene-0.29-mRNA-1-DNA_novel06"; exon_number "1";
chr24	protein_coding	exon	6407233	6408787	.	+	.	gene_id "augustus-36830_pilon_pilon_pilon-processed-gene-0.8-mRNA-1-DNA"; transcript_id "augustus-36830_pilon_pilon_pilon-processed-gene-0.8-mRNA-1-DNA_novel01"; exon_number "1";
chr13	protein_coding	exon	43103318	43103501	.	-	.	gene_id "maker-25990_pilon_pilon_pilon-augustus-gene-0.13-mRNA-1DNA"; transcript_id "maker-25990_pilon_pilon_pilon-augustus-gene-0.13-mRNA-1"; exon_number "1";
chr13	protein_coding	exon	43098952	43099035	.	-	.	gene_id "maker-25990_pilon_pilon_pilon-augustus-gene-0.13-mRNA-1DNA"; transcript_id "maker-25990_pilon_pilon_pilon-augustus-gene-0.13-mRNA-1"; exon_number "2";
chr13	protein_coding	exon	43096803	43097689	.	-	.	gene_id "maker-25990_pilon_pilon_pilon-augustus-gene-0.13-mRNA-1DNA"; transcript_id "maker-25990_pilon_pilon_pilon-augustus-gene-0.13-mRNA-1"; exon_number "3";
chr5	protein_coding	exon	82888534	82891945	.	+	.	gene_id "augustus-3850_pilon_pilon_pilon-processed-gene-0.1-mRNA-1-DNA"; transcript_id "augustus-3850_pilon_pilon_pilon-processed-gene-0.1-mRNA-1-DNA_novel01"; exon_number "1";
chr3	protein_coding	exon	99166676	99168643	.	+	.	gene_id "maker-2590_pilon_pilon_pilon-augustus-gene-2.47-mRNA-1-DNA"; transcript_id "maker-2590_pilon_pilon_pilon-augustus-gene-2.47-mRNA-1-DNA_novel07"; exon_number "1";
chr27	protein_coding	exon	23236233	23237133	.	+	.	gene_id "maker-14048_pilon_pilon_pilon-augustus-gene-1.41-mRNA-1-DNA"; transcript_id "maker-14048_pilon_pilon_pilon-augustus-gene-1.41-mRNA-1-DNA_novel07"; exon_number "1";
chr2	protein_coding	exon	156438240	156439777	.	+	.	gene_id "maker-21130_pilon_pilon_pilon-augustus-gene-0.23-mRNA-1-DNA"; transcript_id "maker-21130_pilon_pilon_pilon-augustus-gene-0.23-mRNA-1-DNA_novel01"; exon_number "1";
chr1	protein_coding	exon	144479952	144481717	.	+	.	gene_id "augustus-44196_pilon_pilon_pilon-processed-gene-0.11-mRNA-1-DNA"; transcript_id "augustus-44196_pilon_pilon_pilon-processed-gene-0.11-mRNA-1-DNA_novel01"; exon_number "1";
chr8	protein_coding	exon	31026316	31026771	.	+	.	gene_id "augustus-716_pilon_pilon_pilon-processed-gene-0.27-mRNA-1-DNA"; transcript_id "augustus-716_pilon_pilon_pilon-processed-gene-0.27-mRNA-1-DNA_novel01"; exon_number "1";
chr8	protein_coding	exon	31032020	31032208	.	+	.	gene_id "augustus-716_pilon_pilon_pilon-processed-gene-0.27-mRNA-1-DNA"; transcript_id "augustus-716_pilon_pilon_pilon-processed-gene-0.27-mRNA-1-DNA_novel01"; exon_number "2";
chr8	protein_coding	exon	31033525	31033629	.	+	.	gene_id "augustus-716_pilon_pilon_pilon-processed-gene-0.27-mRNA-1-DNA"; transcript_id "augustus-716_pilon_pilon_pilon-processed-gene-0.27-mRNA-1-DNA_novel01"; exon_number "3";
chr8	protein_coding	exon	31053331	31054756	.	+	.	gene_id "augustus-716_pilon_pilon_pilon-processed-gene-0.27-mRNA-1-DNA"; transcript_id "augustus-716_pilon_pilon_pilon-processed-gene-0.27-mRNA-1-DNA_novel01"; exon_number "4";
chr11	protein_coding	exon	9438647	9441028	.	+	.	gene_id "maker-37996_pilon_pilon_pilon-augustus-gene-0.36-mRNA-1-DNA"; transcript_id "maker-37996_pilon_pilon_pilon-augustus-gene-0.36-mRNA-1-DNA_novel04"; exon_number "1";
chr28	protein_coding	exon	26565617	26568513	.	+	.	gene_id "maker-22368_pilon_pilon_pilon-augustus-gene-0.9-mRNA-1-DNA"; transcript_id "maker-22368_pilon_pilon_pilon-augustus-gene-0.9-mRNA-1-DNA_novel02"; exon_number "1";
chr8	protein_coding	exon	105951829	105951890	.	+	.	gene_id "maker-17054_pilon_pilon_pilon-augustus-gene-2.37-mRNA-1-DNA"; transcript_id "maker-17054_pilon_pilon_pilon-augustus-gene-2.37-mRNA-1-DNA_novel01"; exon_number "1";
chr8	protein_coding	exon	105954798	105954862	.	+	.	gene_id "maker-17054_pilon_pilon_pilon-augustus-gene-2.37-mRNA-1-DNA"; transcript_id "maker-17054_pilon_pilon_pilon-augustus-gene-2.37-mRNA-1-DNA_novel01"; exon_number "2";
chr8	protein_coding	exon	105955076	105955161	.	+	.	gene_id "maker-17054_pilon_pilon_pilon-augustus-gene-2.37-mRNA-1-DNA"; transcript_id "maker-17054_pilon_pilon_pilon-augustus-gene-2.37-mRNA-1-DNA_novel01"; exon_number "3";
chr8	protein_coding	exon	105956436	105956964	.	+	.	gene_id "maker-17054_pilon_pilon_pilon-augustus-gene-2.37-mRNA-1-DNA"; transcript_id "maker-17054_pilon_pilon_pilon-augustus-gene-2.37-mRNA-1-DNA_novel01"; exon_number "4";
chr42	protein_coding	exon	35346245	35348056	.	-	.	gene_id "maker-71560_pilon_pilon_pilon-augustus-gene-0.1-mRNA-1-DNA"; transcript_id "maker-71560_pilon_pilon_pilon-augustus-gene-0.1-mRNA-1-DNA_novel06"; exon_number "1";
chr14	protein_coding	exon	20899813	20900050	.	+	.	gene_id "maker-20118_pilon_pilon_pilon-augustus-gene-0.17-mRNA-1-DNA"; transcript_id "maker-20118_pilon_pilon_pilon-augustus-gene-0.17-mRNA-1-DNA_novel09"; exon_number "1";
chr17	protein_coding	exon	81283443	81283591	.	-	.	gene_id "maker-66036_pilon_pilon_pilon-augustus-gene-0.8-mRNA-1-DNA"; transcript_id "maker-66036_pilon_pilon_pilon-augustus-gene-0.8-mRNA-1-DNA_novel02"; exon_number "1";
chr17	protein_coding	exon	81253556	81256964	.	-	.	gene_id "maker-66036_pilon_pilon_pilon-augustus-gene-0.8-mRNA-1-DNA"; transcript_id "maker-66036_pilon_pilon_pilon-augustus-gene-0.8-mRNA-1-DNA_novel02"; exon_number "2";
chr17	protein_coding	exon	81253556	81255705	.	-	.	gene_id "maker-66036_pilon_pilon_pilon-augustus-gene-0.8-mRNA-1-DNA"; transcript_id "maker-66036_pilon_pilon_pilon-augustus-gene-0.8-mRNA-1-DNA_novel04"; exon_number "1";
chr7	protein_coding	exon	93735025	93737970	.	+	.	gene_id "maker-7888_pilon_pilon_pilon-augustus-gene-0.29-mRNA-1-DNA"; transcript_id "maker-7888_pilon_pilon_pilon-augustus-gene-0.29-mRNA-1-DNA_novel04"; exon_number "1";
chr1	protein_coding	exon	107449150	107450362	.	+	.	gene_id "maker-21828_pilon_pilon_pilon-augustus-gene-1.51-mRNA-1-DNA"; transcript_id "maker-21828_pilon_pilon_pilon-augustus-gene-1.51-mRNA-1-DNA_novel02"; exon_number "1";
chr35	protein_coding	exon	30453191	30454260	.	+	.	gene_id "maker-15162_pilon_pilon_pilon-augustus-gene-0.17-mRNA-1-DNA"; transcript_id "maker-15162_pilon_pilon_pilon-augustus-gene-0.17-mRNA-1-DNA_novel01"; exon_number "1";
chr3	protein_coding	exon	31352167	31352264	.	-	.	gene_id "maker-174_pilon_pilon_pilon-augustus-gene-0.34-mRNA-1-DNA"; transcript_id "maker-174_pilon_pilon_pilon-augustus-gene-0.34-mRNA-1-DNA_novel01"; exon_number "1";
chr3	protein_coding	exon	31311487	31311666	.	-	.	gene_id "maker-174_pilon_pilon_pilon-augustus-gene-0.34-mRNA-1-DNA"; transcript_id "maker-174_pilon_pilon_pilon-augustus-gene-0.34-mRNA-1-DNA_novel01"; exon_number "2";
chr3	protein_coding	exon	31305773	31305894	.	-	.	gene_id "maker-174_pilon_pilon_pilon-augustus-gene-0.34-mRNA-1-DNA"; transcript_id "maker-174_pilon_pilon_pilon-augustus-gene-0.34-mRNA-1-DNA_novel01"; exon_number "3";
chr3	protein_coding	exon	31267299	31269617	.	-	.	gene_id "maker-174_pilon_pilon_pilon-augustus-gene-0.34-mRNA-1-DNA"; transcript_id "maker-174_pilon_pilon_pilon-augustus-gene-0.34-mRNA-1-DNA_novel01"; exon_number "4";
chr3	protein_coding	exon	31264445	31265161	.	-	.	gene_id "maker-174_pilon_pilon_pilon-augustus-gene-0.34-mRNA-1-DNA"; transcript_id "maker-174_pilon_pilon_pilon-augustus-gene-0.34-mRNA-1-DNA_novel01"; exon_number "5";
chr38	protein_coding	exon	17746407	17746499	.	+	.	gene_id "maker-11302_pilon_pilon_pilon-augustus-gene-0.4-mRNA-1-DNA"; transcript_id "maker-11302_pilon_pilon_pilon-augustus-gene-0.4-mRNA-1-DNA_novel09"; exon_number "1";
chr38	protein_coding	exon	17756424	17756641	.	+	.	gene_id "maker-11302_pilon_pilon_pilon-augustus-gene-0.4-mRNA-1-DNA"; transcript_id "maker-11302_pilon_pilon_pilon-augustus-gene-0.4-mRNA-1-DNA_novel09"; exon_number "2";
chr38	protein_coding	exon	17758994	17760069	.	+	.	gene_id "maker-11302_pilon_pilon_pilon-augustus-gene-0.4-mRNA-1-DNA"; transcript_id "maker-11302_pilon_pilon_pilon-augustus-gene-0.4-mRNA-1-DNA_novel09"; exon_number "3";
chr28	protein_coding	exon	10922020	10925349	.	+	.	gene_id "maker-35956_pilon_pilon_pilon-augustus-gene-0.8-mRNA-1-DNA"; transcript_id "maker-35956_pilon_pilon_pilon-augustus-gene-0.8-mRNA-1-DNA_novel03"; exon_number "1";
chr32	protein_coding	exon	60111232	60114134	.	+	.	gene_id "maker-28740_pilon_pilon_pilon-augustus-gene-0.8-mRNA-1-DNA"; transcript_id "maker-28740_pilon_pilon_pilon-augustus-gene-0.8-mRNA-1-DNA_novel03"; exon_number "1";
chr34	protein_coding	exon	5390401	5392882	.	+	.	gene_id "maker-27882_pilon_pilon_pilon-augustus-gene-0.13-mRNA-1-DNA"; transcript_id "maker-27882_pilon_pilon_pilon-augustus-gene-0.13-mRNA-1-DNA_novel05"; exon_number "1";
chr21	protein_coding	exon	57312959	57314680	.	+	.	gene_id "maker-12228_pilon_pilon_pilon-augustus-gene-1.59-mRNA-1-DNA"; transcript_id "maker-12228_pilon_pilon_pilon-augustus-gene-1.59-mRNA-1-DNA_novel02"; exon_number "1";
chr3	protein_coding	exon	81034822	81034877	.	-	.	gene_id "maker-3624_pilon_pilon_pilon-augustus-gene-0.12-mRNA-1-DNA"; transcript_id "maker-3624_pilon_pilon_pilon-augustus-gene-0.12-mRNA-1-DNA_novel02"; exon_number "1";
chr3	protein_coding	exon	81031606	81033187	.	-	.	gene_id "maker-3624_pilon_pilon_pilon-augustus-gene-0.12-mRNA-1-DNA"; transcript_id "maker-3624_pilon_pilon_pilon-augustus-gene-0.12-mRNA-1-DNA_novel02"; exon_number "2";
chr49	protein_coding	exon	13373809	13375373	.	+	.	gene_id "augustus-47276_pilon_pilon_pilon-processed-gene-0.1-mRNA-1-DNA"; transcript_id "augustus-47276_pilon_pilon_pilon-processed-gene-0.1-mRNA-1-DNA_novel02"; exon_number "1";
chr15	protein_coding	exon	21919793	21921020	.	+	.	gene_id "maker-16856_pilon_pilon_pilon-augustus-gene-0.13-mRNA-1-DNA"; transcript_id "maker-16856_pilon_pilon_pilon-augustus-gene-0.13-mRNA-1-DNA_novel01"; exon_number "1";
chr19	protein_coding	exon	74055970	74058362	.	+	.	gene_id "maker-24702_pilon_pilon_pilon-augustus-gene-0.41-mRNA-1-DNA"; transcript_id "maker-24702_pilon_pilon_pilon-augustus-gene-0.41-mRNA-1-DNA_novel04"; exon_number "1";
chr44	protein_coding	exon	32578615	32579175	.	+	.	gene_id "maker-22572_pilon_pilon_pilon-augustus-gene-0.12-mRNA-1-DNA"; transcript_id "maker-22572_pilon_pilon_pilon-augustus-gene-0.12-mRNA-1-DNA_novel06"; exon_number "1";
chr35	protein_coding	exon	25619339	25619405	.	-	.	gene_id "maker-17782_pilon_pilon_pilon-augustus-gene-0.11-mRNA-1-DNA"; transcript_id "maker-17782_pilon_pilon_pilon-augustus-gene-0.11-mRNA-1-DNA_novel01"; exon_number "1";
chr35	protein_coding	exon	25618916	25619033	.	-	.	gene_id "maker-17782_pilon_pilon_pilon-augustus-gene-0.11-mRNA-1-DNA"; transcript_id "maker-17782_pilon_pilon_pilon-augustus-gene-0.11-mRNA-1-DNA_novel01"; exon_number "2";
chr35	protein_coding	exon	25618696	25618779	.	-	.	gene_id "maker-17782_pilon_pilon_pilon-augustus-gene-0.11-mRNA-1-DNA"; transcript_id "maker-17782_pilon_pilon_pilon-augustus-gene-0.11-mRNA-1-DNA_novel01"; exon_number "3";
chr35	protein_coding	exon	25617966	25618397	.	-	.	gene_id "maker-17782_pilon_pilon_pilon-augustus-gene-0.11-mRNA-1-DNA"; transcript_id "maker-17782_pilon_pilon_pilon-augustus-gene-0.11-mRNA-1-DNA_novel01"; exon_number "4";
chr27	protein_coding	exon	7427287	7427368	.	-	.	gene_id "maker-7288_pilon_pilon_pilon-augustus-gene-0.17-mRNA-1-DNA"; transcript_id "maker-7288_pilon_pilon_pilon-augustus-gene-0.17-mRNA-1-DNA_novel05"; exon_number "1";
chr27	protein_coding	exon	7400767	7403294	.	-	.	gene_id "maker-7288_pilon_pilon_pilon-augustus-gene-0.17-mRNA-1-DNA"; transcript_id "maker-7288_pilon_pilon_pilon-augustus-gene-0.17-mRNA-1-DNA_novel05"; exon_number "2";
chr9	protein_coding	exon	13743169	13747475	.	+	.	gene_id "maker-39478_pilon_pilon_pilon-augustus-gene-0.18-mRNA-1-DNA"; transcript_id "maker-39478_pilon_pilon_pilon-augustus-gene-0.18-mRNA-1-DNA_novel01"; exon_number "1";
chr9	protein_coding	exon	13745665	13747475	.	+	.	gene_id "maker-39478_pilon_pilon_pilon-augustus-gene-0.18-mRNA-1-DNA"; transcript_id "maker-39478_pilon_pilon_pilon-augustus-gene-0.18-mRNA-1-DNA_novel02"; exon_number "1";
chr16	protein_coding	exon	63992011	63992966	.	+	.	gene_id "maker-10724_pilon_pilon_pilon-augustus-gene-1.20-mRNA-1-DNA"; transcript_id "maker-10724_pilon_pilon_pilon-augustus-gene-1.20-mRNA-1-DNA_novel12"; exon_number "1";
chr9	protein_coding	exon	90798711	90798738	.	-	.	gene_id "augustus-20280_pilon_pilon_pilon-processed-gene-0.5-mRNA-1-DNA"; transcript_id "augustus-20280_pilon_pilon_pilon-processed-gene-0.5-mRNA-1-DNA_novel02"; exon_number "1";
chr9	protein_coding	exon	90796837	90797219	.	-	.	gene_id "augustus-20280_pilon_pilon_pilon-processed-gene-0.5-mRNA-1-DNA"; transcript_id "augustus-20280_pilon_pilon_pilon-processed-gene-0.5-mRNA-1-DNA_novel02"; exon_number "2";
chr9	protein_coding	exon	90652471	90652511	.	-	.	gene_id "augustus-20280_pilon_pilon_pilon-processed-gene-0.5-mRNA-1-DNA"; transcript_id "augustus-20280_pilon_pilon_pilon-processed-gene-0.5-mRNA-1-DNA_novel02"; exon_number "3";
chr9	protein_coding	exon	90560380	90560505	.	-	.	gene_id "augustus-20280_pilon_pilon_pilon-processed-gene-0.5-mRNA-1-DNA"; transcript_id "augustus-20280_pilon_pilon_pilon-processed-gene-0.5-mRNA-1-DNA_novel02"; exon_number "4";
chr9	protein_coding	exon	90541182	90541372	.	-	.	gene_id "augustus-20280_pilon_pilon_pilon-processed-gene-0.5-mRNA-1-DNA"; transcript_id "augustus-20280_pilon_pilon_pilon-processed-gene-0.5-mRNA-1-DNA_novel02"; exon_number "5";
chr9	protein_coding	exon	90530158	90530289	.	-	.	gene_id "augustus-20280_pilon_pilon_pilon-processed-gene-0.5-mRNA-1-DNA"; transcript_id "augustus-20280_pilon_pilon_pilon-processed-gene-0.5-mRNA-1-DNA_novel02"; exon_number "6";
chr9	protein_coding	exon	90514809	90515196	.	-	.	gene_id "augustus-20280_pilon_pilon_pilon-processed-gene-0.5-mRNA-1-DNA"; transcript_id "augustus-20280_pilon_pilon_pilon-processed-gene-0.5-mRNA-1-DNA_novel02"; exon_number "7";
chr22	protein_coding	exon	32002759	32002846	.	-	.	gene_id "augustus-7902_pilon_pilon_pilon-processed-gene-0.1-mRNA-1-DNA"; transcript_id "augustus-7902_pilon_pilon_pilon-processed-gene-0.1-mRNA-1-DNA_novel60"; exon_number "1";
chr22	protein_coding	exon	31994623	31994858	.	-	.	gene_id "augustus-7902_pilon_pilon_pilon-processed-gene-0.1-mRNA-1-DNA"; transcript_id "augustus-7902_pilon_pilon_pilon-processed-gene-0.1-mRNA-1-DNA_novel60"; exon_number "2";
chr22	protein_coding	exon	31985029	31986932	.	-	.	gene_id "augustus-7902_pilon_pilon_pilon-processed-gene-0.1-mRNA-1-DNA"; transcript_id "augustus-7902_pilon_pilon_pilon-processed-gene-0.1-mRNA-1-DNA_novel60"; exon_number "3";
chr22	protein_coding	exon	32002807	32002846	.	-	.	gene_id "augustus-7902_pilon_pilon_pilon-processed-gene-0.1-mRNA-1-DNA"; transcript_id "augustus-7902_pilon_pilon_pilon-processed-gene-0.1-mRNA-1-DNA_novel67"; exon_number "1";
chr22	protein_coding	exon	31985029	31986452	.	-	.	gene_id "augustus-7902_pilon_pilon_pilon-processed-gene-0.1-mRNA-1-DNA"; transcript_id "augustus-7902_pilon_pilon_pilon-processed-gene-0.1-mRNA-1-DNA_novel67"; exon_number "2";
chr22	protein_coding	exon	31985030	31987053	.	-	.	gene_id "augustus-7902_pilon_pilon_pilon-processed-gene-0.1-mRNA-1-DNA"; transcript_id "augustus-7902_pilon_pilon_pilon-processed-gene-0.1-mRNA-1-DNA_novel96"; exon_number "1";
chr22	protein_coding	exon	31985030	31986919	.	-	.	gene_id "augustus-7902_pilon_pilon_pilon-processed-gene-0.1-mRNA-1-DNA"; transcript_id "augustus-7902_pilon_pilon_pilon-processed-gene-0.1-mRNA-1-DNA_novel97"; exon_number "1";
chr31	protein_coding	exon	31510211	31513174	.	-	.	gene_id "maker-1490_pilon_pilon_pilon-augustus-gene-0.8-mRNA-1-DNA"; transcript_id "maker-1490_pilon_pilon_pilon-augustus-gene-0.8-mRNA-1-DNA_novel08"; exon_number "1";
chr21	protein_coding	exon	1963070	1963129	.	-	.	gene_id "maker-18590_pilon_pilon_pilon-augustus-gene-0.16-mRNA-1-DNA"; transcript_id "maker-18590_pilon_pilon_pilon-augustus-gene-0.16-mRNA-1-DNA_novel20"; exon_number "1";
chr21	protein_coding	exon	1955076	1955112	.	-	.	gene_id "maker-18590_pilon_pilon_pilon-augustus-gene-0.16-mRNA-1-DNA"; transcript_id "maker-18590_pilon_pilon_pilon-augustus-gene-0.16-mRNA-1-DNA_novel20"; exon_number "2";
chr21	protein_coding	exon	1946655	1949676	.	-	.	gene_id "maker-18590_pilon_pilon_pilon-augustus-gene-0.16-mRNA-1-DNA"; transcript_id "maker-18590_pilon_pilon_pilon-augustus-gene-0.16-mRNA-1-DNA_novel20"; exon_number "3";
chr16	protein_coding	exon	53628069	53628145	.	-	.	gene_id "maker-4502_pilon_pilon_pilon-augustus-gene-0.9-mRNA-1-DNA"; transcript_id "maker-4502_pilon_pilon_pilon-augustus-gene-0.9-mRNA-1-DNA_novel02"; exon_number "1";
chr16	protein_coding	exon	53622109	53623488	.	-	.	gene_id "maker-4502_pilon_pilon_pilon-augustus-gene-0.9-mRNA-1-DNA"; transcript_id "maker-4502_pilon_pilon_pilon-augustus-gene-0.9-mRNA-1-DNA_novel02"; exon_number "2";
chr26	protein_coding	exon	39200970	39201175	.	-	.	gene_id "maker-3820_pilon_pilon_pilon-augustus-gene-2.17-mRNA-1-DNA"; transcript_id "maker-3820_pilon_pilon_pilon-augustus-gene-2.17-mRNA-1-DNA_novel14"; exon_number "1";
chr26	protein_coding	exon	39158728	39158787	.	-	.	gene_id "maker-3820_pilon_pilon_pilon-augustus-gene-2.17-mRNA-1-DNA"; transcript_id "maker-3820_pilon_pilon_pilon-augustus-gene-2.17-mRNA-1-DNA_novel14"; exon_number "2";
chr26	protein_coding	exon	39106841	39108239	.	-	.	gene_id "maker-3820_pilon_pilon_pilon-augustus-gene-2.17-mRNA-1-DNA"; transcript_id "maker-3820_pilon_pilon_pilon-augustus-gene-2.17-mRNA-1-DNA_novel14"; exon_number "3";
chr18	protein_coding	exon	75818350	75818442	.	-	.	gene_id "maker-68452_pilon_pilon_pilon-augustus-gene-0.18-mRNA-1-DNA"; transcript_id "maker-68452_pilon_pilon_pilon-augustus-gene-0.18-mRNA-1-DNA_novel02"; exon_number "1";
chr18	protein_coding	exon	75796243	75796314	.	-	.	gene_id "maker-68452_pilon_pilon_pilon-augustus-gene-0.18-mRNA-1-DNA"; transcript_id "maker-68452_pilon_pilon_pilon-augustus-gene-0.18-mRNA-1-DNA_novel02"; exon_number "2";
chr18	protein_coding	exon	75792582	75794604	.	-	.	gene_id "maker-68452_pilon_pilon_pilon-augustus-gene-0.18-mRNA-1-DNA"; transcript_id "maker-68452_pilon_pilon_pilon-augustus-gene-0.18-mRNA-1-DNA_novel02"; exon_number "3";
chr1	protein_coding	exon	31270128	31270929	.	+	.	gene_id "maker-3350_pilon_pilon_pilon-augustus-gene-0.7-mRNA-1-DNA"; transcript_id "maker-3350_pilon_pilon_pilon-augustus-gene-0.7-mRNA-1-DNA_novel17"; exon_number "1";
chr31	protein_coding	exon	8277087	8279674	.	+	.	gene_id "maker-37624_pilon_pilon_pilon-augustus-gene-0.1-mRNA-1-DNA"; transcript_id "maker-37624_pilon_pilon_pilon-augustus-gene-0.1-mRNA-1-DNA_novel03"; exon_number "1";
chr16	protein_coding	exon	21259361	21260924	.	+	.	gene_id "maker-9872_pilon_pilon_pilon-augustus-gene-0.11-mRNA-1-DNA"; transcript_id "maker-9872_pilon_pilon_pilon-augustus-gene-0.11-mRNA-1-DNA_novel03"; exon_number "1";
chr4	protein_coding	exon	22504957	22505335	.	+	.	gene_id "maker-11086_pilon_pilon_pilon-augustus-gene-0.34-mRNA-1-DNA"; transcript_id "maker-11086_pilon_pilon_pilon-augustus-gene-0.34-mRNA-1-DNA_novel02"; exon_number "1";
chr4	protein_coding	exon	22504957	22505296	.	+	.	gene_id "maker-11086_pilon_pilon_pilon-augustus-gene-0.34-mRNA-1-DNA"; transcript_id "maker-11086_pilon_pilon_pilon-augustus-gene-0.34-mRNA-1-DNA_novel03"; exon_number "1";
chr16	protein_coding	exon	19468322	19470734	.	+	.	gene_id "maker-18716_pilon_pilon_pilon-augustus-gene-1.12-mRNA-1-DNA"; transcript_id "maker-18716_pilon_pilon_pilon-augustus-gene-1.12-mRNA-1-DNA_novel03"; exon_number "1";
chr21	protein_coding	exon	51280016	51280057	.	-	.	gene_id "augustus-88190_pilon_pilon_pilon-processed-gene-0.5-mRNA-1-DNA"; transcript_id "augustus-88190_pilon_pilon_pilon-processed-gene-0.5-mRNA-1-DNA_novel02"; exon_number "1";
chr21	protein_coding	exon	51270671	51272896	.	-	.	gene_id "augustus-88190_pilon_pilon_pilon-processed-gene-0.5-mRNA-1-DNA"; transcript_id "augustus-88190_pilon_pilon_pilon-processed-gene-0.5-mRNA-1-DNA_novel02"; exon_number "2";
chr28	protein_coding	exon	68629010	68630694	.	+	.	gene_id "augustus-4986_pilon_pilon_pilon-processed-gene-1.36-mRNA-1-DNA"; transcript_id "augustus-4986_pilon_pilon_pilon-processed-gene-1.36-mRNA-1-DNA_novel04"; exon_number "1";
chr39	protein_coding	exon	12164478	12165941	.	-	.	gene_id "maker-40336_pilon_pilon_pilon-augustus-gene-0.7-mRNA-1-DNA"; transcript_id "maker-40336_pilon_pilon_pilon-augustus-gene-0.7-mRNA-1-DNA_novel07"; exon_number "1";
chr4	protein_coding	exon	137784550	137784565	.	-	.	gene_id "maker-6676_pilon_pilon_pilon-augustus-gene-2.15-mRNA-1-DNA"; transcript_id "maker-6676_pilon_pilon_pilon-augustus-gene-2.15-mRNA-1-DNA_novel02"; exon_number "1";
chr4	protein_coding	exon	137774842	137778134	.	-	.	gene_id "maker-6676_pilon_pilon_pilon-augustus-gene-2.15-mRNA-1-DNA"; transcript_id "maker-6676_pilon_pilon_pilon-augustus-gene-2.15-mRNA-1-DNA_novel02"; exon_number "2";
chr3	protein_coding	exon	121674885	121678039	.	+	.	gene_id "maker-28430_pilon_pilon_pilon-augustus-gene-0.19-mRNA-1-DNA"; transcript_id "maker-28430_pilon_pilon_pilon-augustus-gene-0.19-mRNA-1-DNA_novel03"; exon_number "1";
chr20	protein_coding	exon	26864305	26866548	.	+	.	gene_id "maker-5354_pilon_pilon_pilon-augustus-gene-1.21-mRNA-1-DNA"; transcript_id "maker-5354_pilon_pilon_pilon-augustus-gene-1.21-mRNA-1-DNA_novel02"; exon_number "1";
chr10	protein_coding	exon	26394211	26394258	.	-	.	gene_id "augustus-34790_pilon_pilon_pilon-processed-gene-0.31-mRNA-1-DNA"; transcript_id "augustus-34790_pilon_pilon_pilon-processed-gene-0.31-mRNA-1-DNA_novel01"; exon_number "1";
chr10	protein_coding	exon	26383662	26383839	.	-	.	gene_id "augustus-34790_pilon_pilon_pilon-processed-gene-0.31-mRNA-1-DNA"; transcript_id "augustus-34790_pilon_pilon_pilon-processed-gene-0.31-mRNA-1-DNA_novel01"; exon_number "2";
chr10	protein_coding	exon	26382802	26383467	.	-	.	gene_id "augustus-34790_pilon_pilon_pilon-processed-gene-0.31-mRNA-1-DNA"; transcript_id "augustus-34790_pilon_pilon_pilon-processed-gene-0.31-mRNA-1-DNA_novel01"; exon_number "3";
chr24	protein_coding	exon	77333740	77333763	.	+	.	gene_id "maker-5992_pilon_pilon_pilon-augustus-gene-0.9-mRNA-1-DNA"; transcript_id "maker-5992_pilon_pilon_pilon-augustus-gene-0.9-mRNA-1-DNA_novel01"; exon_number "1";
chr24	protein_coding	exon	77336858	77336993	.	+	.	gene_id "maker-5992_pilon_pilon_pilon-augustus-gene-0.9-mRNA-1-DNA"; transcript_id "maker-5992_pilon_pilon_pilon-augustus-gene-0.9-mRNA-1-DNA_novel01"; exon_number "2";
chr24	protein_coding	exon	77337496	77339872	.	+	.	gene_id "maker-5992_pilon_pilon_pilon-augustus-gene-0.9-mRNA-1-DNA"; transcript_id "maker-5992_pilon_pilon_pilon-augustus-gene-0.9-mRNA-1-DNA_novel01"; exon_number "3";
chr24	protein_coding	exon	2863095	2867223	.	+	.	gene_id "maker-17874_pilon_pilon_pilon-augustus-gene-0.30-mRNA-1-DNA"; transcript_id "maker-17874_pilon_pilon_pilon-augustus-gene-0.30-mRNA-1-DNA_novel04"; exon_number "1";
chr33	protein_coding	exon	33119485	33119551	.	+	.	gene_id "maker-6118_pilon_pilon_pilon-augustus-gene-0.23-mRNA-1-DNA"; transcript_id "maker-6118_pilon_pilon_pilon-augustus-gene-0.23-mRNA-1-DNA_novel04"; exon_number "1";
chr33	protein_coding	exon	33148629	33151840	.	+	.	gene_id "maker-6118_pilon_pilon_pilon-augustus-gene-0.23-mRNA-1-DNA"; transcript_id "maker-6118_pilon_pilon_pilon-augustus-gene-0.23-mRNA-1-DNA_novel04"; exon_number "2";
chr33	protein_coding	exon	33149018	33151840	.	+	.	gene_id "maker-6118_pilon_pilon_pilon-augustus-gene-0.23-mRNA-1-DNA"; transcript_id "maker-6118_pilon_pilon_pilon-augustus-gene-0.23-mRNA-1-DNA_novel05"; exon_number "1";
chr38	protein_coding	exon	17356940	17357142	.	-	.	gene_id "maker-11306_pilon_pilon_pilon-augustus-gene-0.4-mRNA-1-DNA"; transcript_id "maker-11306_pilon_pilon_pilon-augustus-gene-0.4-mRNA-1-DNA_novel01"; exon_number "1";
chr38	protein_coding	exon	17354059	17354661	.	-	.	gene_id "maker-11306_pilon_pilon_pilon-augustus-gene-0.4-mRNA-1-DNA"; transcript_id "maker-11306_pilon_pilon_pilon-augustus-gene-0.4-mRNA-1-DNA_novel01"; exon_number "2";
chr17	protein_coding	exon	58703476	58704683	.	-	.	gene_id "augustus-474_pilon_pilon_pilon-processed-gene-1.32-mRNA-1-DNA"; transcript_id "augustus-474_pilon_pilon_pilon-processed-gene-1.32-mRNA-1-DNA_novel08"; exon_number "1";
chr39	protein_coding	exon	11933356	11934874	.	+	.	gene_id "maker-19328_pilon_pilon_pilon-augustus-gene-0.19-mRNA-1-DNA"; transcript_id "maker-19328_pilon_pilon_pilon-augustus-gene-0.19-mRNA-1-DNA_novel07"; exon_number "1";
chr12	protein_coding	exon	85471155	85471319	.	-	.	gene_id "augustus-34648_pilon_pilon_pilon-processed-gene-0.7-mRNA-1-DNA"; transcript_id "augustus-34648_pilon_pilon_pilon-processed-gene-0.7-mRNA-1-DNA_novel01"; exon_number "1";
chr12	protein_coding	exon	85467955	85467963	.	-	.	gene_id "augustus-34648_pilon_pilon_pilon-processed-gene-0.7-mRNA-1-DNA"; transcript_id "augustus-34648_pilon_pilon_pilon-processed-gene-0.7-mRNA-1-DNA_novel01"; exon_number "2";
chr12	protein_coding	exon	85467692	85467706	.	-	.	gene_id "augustus-34648_pilon_pilon_pilon-processed-gene-0.7-mRNA-1-DNA"; transcript_id "augustus-34648_pilon_pilon_pilon-processed-gene-0.7-mRNA-1-DNA_novel01"; exon_number "3";
chr12	protein_coding	exon	85464701	85464703	.	-	.	gene_id "augustus-34648_pilon_pilon_pilon-processed-gene-0.7-mRNA-1-DNA"; transcript_id "augustus-34648_pilon_pilon_pilon-processed-gene-0.7-mRNA-1-DNA_novel01"; exon_number "4";
chr12	protein_coding	exon	85458532	85458663	.	-	.	gene_id "augustus-34648_pilon_pilon_pilon-processed-gene-0.7-mRNA-1-DNA"; transcript_id "augustus-34648_pilon_pilon_pilon-processed-gene-0.7-mRNA-1-DNA_novel01"; exon_number "5";
chr12	protein_coding	exon	85406180	85406318	.	-	.	gene_id "augustus-34648_pilon_pilon_pilon-processed-gene-0.7-mRNA-1-DNA"; transcript_id "augustus-34648_pilon_pilon_pilon-processed-gene-0.7-mRNA-1-DNA_novel01"; exon_number "6";
chr12	protein_coding	exon	85373109	85373480	.	-	.	gene_id "augustus-34648_pilon_pilon_pilon-processed-gene-0.7-mRNA-1-DNA"; transcript_id "augustus-34648_pilon_pilon_pilon-processed-gene-0.7-mRNA-1-DNA_novel01"; exon_number "7";
chr11	protein_coding	exon	100375458	100375588	.	+	.	gene_id "augustus-48990_pilon_pilon_pilon-processed-gene-0.2-mRNA-1-DNA"; transcript_id "augustus-48990_pilon_pilon_pilon-processed-gene-0.2-mRNA-1-DNA_novel01"; exon_number "1";
chr11	protein_coding	exon	100384414	100386055	.	+	.	gene_id "augustus-48990_pilon_pilon_pilon-processed-gene-0.2-mRNA-1-DNA"; transcript_id "augustus-48990_pilon_pilon_pilon-processed-gene-0.2-mRNA-1-DNA_novel01"; exon_number "2";
chr11	protein_coding	exon	100375458	100375588	.	+	.	gene_id "augustus-48990_pilon_pilon_pilon-processed-gene-0.2-mRNA-1-DNA"; transcript_id "augustus-48990_pilon_pilon_pilon-processed-gene-0.2-mRNA-1-DNA_novel02"; exon_number "1";
chr11	protein_coding	exon	100384414	100385104	.	+	.	gene_id "augustus-48990_pilon_pilon_pilon-processed-gene-0.2-mRNA-1-DNA"; transcript_id "augustus-48990_pilon_pilon_pilon-processed-gene-0.2-mRNA-1-DNA_novel02"; exon_number "2";
chr11	protein_coding	exon	100385173	100385342	.	+	.	gene_id "augustus-48990_pilon_pilon_pilon-processed-gene-0.2-mRNA-1-DNA"; transcript_id "augustus-48990_pilon_pilon_pilon-processed-gene-0.2-mRNA-1-DNA_novel02"; exon_number "3";
chr11	protein_coding	exon	100385403	100386054	.	+	.	gene_id "augustus-48990_pilon_pilon_pilon-processed-gene-0.2-mRNA-1-DNA"; transcript_id "augustus-48990_pilon_pilon_pilon-processed-gene-0.2-mRNA-1-DNA_novel02"; exon_number "4";
chr10	protein_coding	exon	26579958	26580005	.	-	.	gene_id "maker-34790_pilon_pilon_pilon-augustus-gene-0.48-mRNA-1-DNA"; transcript_id "maker-34790_pilon_pilon_pilon-augustus-gene-0.48-mRNA-1-DNA_novel01"; exon_number "1";
chr10	protein_coding	exon	26575991	26576165	.	-	.	gene_id "maker-34790_pilon_pilon_pilon-augustus-gene-0.48-mRNA-1-DNA"; transcript_id "maker-34790_pilon_pilon_pilon-augustus-gene-0.48-mRNA-1-DNA_novel01"; exon_number "2";
chr10	protein_coding	exon	26575143	26575811	.	-	.	gene_id "maker-34790_pilon_pilon_pilon-augustus-gene-0.48-mRNA-1-DNA"; transcript_id "maker-34790_pilon_pilon_pilon-augustus-gene-0.48-mRNA-1-DNA_novel01"; exon_number "3";
chr4	protein_coding	exon	10223279	10224470	.	-	.	gene_id "augustus-77226_pilon_pilon_pilon-processed-gene-0.0-mRNA-1-DNA"; transcript_id "augustus-77226_pilon_pilon_pilon-processed-gene-0.0-mRNA-1-DNA_novel02"; exon_number "1";
chr4	protein_coding	exon	10222559	10222822	.	-	.	gene_id "augustus-77226_pilon_pilon_pilon-processed-gene-0.0-mRNA-1-DNA"; transcript_id "augustus-77226_pilon_pilon_pilon-processed-gene-0.0-mRNA-1-DNA_novel02"; exon_number "2";
chr4	protein_coding	exon	10222455	10224079	.	-	.	gene_id "augustus-77226_pilon_pilon_pilon-processed-gene-0.0-mRNA-1-DNA"; transcript_id "augustus-77226_pilon_pilon_pilon-processed-gene-0.0-mRNA-1-DNA_novel04"; exon_number "1";
chr4	protein_coding	exon	10220131	10220148	.	-	.	gene_id "augustus-77226_pilon_pilon_pilon-processed-gene-0.0-mRNA-1-DNA"; transcript_id "augustus-77226_pilon_pilon_pilon-processed-gene-0.0-mRNA-1-DNA_novel04"; exon_number "2";
chr4	protein_coding	exon	10205660	10205666	.	-	.	gene_id "augustus-77226_pilon_pilon_pilon-processed-gene-0.0-mRNA-1-DNA"; transcript_id "augustus-77226_pilon_pilon_pilon-processed-gene-0.0-mRNA-1-DNA_novel04"; exon_number "3";
chr4	protein_coding	exon	10205237	10205239	.	-	.	gene_id "augustus-77226_pilon_pilon_pilon-processed-gene-0.0-mRNA-1-DNA"; transcript_id "augustus-77226_pilon_pilon_pilon-processed-gene-0.0-mRNA-1-DNA_novel04"; exon_number "4";
chr4	protein_coding	exon	10201806	10201809	.	-	.	gene_id "augustus-77226_pilon_pilon_pilon-processed-gene-0.0-mRNA-1-DNA"; transcript_id "augustus-77226_pilon_pilon_pilon-processed-gene-0.0-mRNA-1-DNA_novel04"; exon_number "5";
chr4	protein_coding	exon	10195215	10195223	.	-	.	gene_id "augustus-77226_pilon_pilon_pilon-processed-gene-0.0-mRNA-1-DNA"; transcript_id "augustus-77226_pilon_pilon_pilon-processed-gene-0.0-mRNA-1-DNA_novel04"; exon_number "6";
chr4	protein_coding	exon	10188949	10188952	.	-	.	gene_id "augustus-77226_pilon_pilon_pilon-processed-gene-0.0-mRNA-1-DNA"; transcript_id "augustus-77226_pilon_pilon_pilon-processed-gene-0.0-mRNA-1-DNA_novel04"; exon_number "7";
chr4	protein_coding	exon	10188611	10188618	.	-	.	gene_id "augustus-77226_pilon_pilon_pilon-processed-gene-0.0-mRNA-1-DNA"; transcript_id "augustus-77226_pilon_pilon_pilon-processed-gene-0.0-mRNA-1-DNA_novel04"; exon_number "8";
chr4	protein_coding	exon	10182320	10182329	.	-	.	gene_id "augustus-77226_pilon_pilon_pilon-processed-gene-0.0-mRNA-1-DNA"; transcript_id "augustus-77226_pilon_pilon_pilon-processed-gene-0.0-mRNA-1-DNA_novel04"; exon_number "9";
chr4	protein_coding	exon	10180643	10180654	.	-	.	gene_id "augustus-77226_pilon_pilon_pilon-processed-gene-0.0-mRNA-1-DNA"; transcript_id "augustus-77226_pilon_pilon_pilon-processed-gene-0.0-mRNA-1-DNA_novel04"; exon_number "10";
chr4	protein_coding	exon	10175830	10175835	.	-	.	gene_id "augustus-77226_pilon_pilon_pilon-processed-gene-0.0-mRNA-1-DNA"; transcript_id "augustus-77226_pilon_pilon_pilon-processed-gene-0.0-mRNA-1-DNA_novel04"; exon_number "11";
chr4	protein_coding	exon	10169046	10169059	.	-	.	gene_id "augustus-77226_pilon_pilon_pilon-processed-gene-0.0-mRNA-1-DNA"; transcript_id "augustus-77226_pilon_pilon_pilon-processed-gene-0.0-mRNA-1-DNA_novel04"; exon_number "12";
chr4	protein_coding	exon	10162787	10162793	.	-	.	gene_id "augustus-77226_pilon_pilon_pilon-processed-gene-0.0-mRNA-1-DNA"; transcript_id "augustus-77226_pilon_pilon_pilon-processed-gene-0.0-mRNA-1-DNA_novel04"; exon_number "13";
chr4	protein_coding	exon	10156180	10156185	.	-	.	gene_id "augustus-77226_pilon_pilon_pilon-processed-gene-0.0-mRNA-1-DNA"; transcript_id "augustus-77226_pilon_pilon_pilon-processed-gene-0.0-mRNA-1-DNA_novel04"; exon_number "14";
chr4	protein_coding	exon	10155179	10155198	.	-	.	gene_id "augustus-77226_pilon_pilon_pilon-processed-gene-0.0-mRNA-1-DNA"; transcript_id "augustus-77226_pilon_pilon_pilon-processed-gene-0.0-mRNA-1-DNA_novel04"; exon_number "15";
chr4	protein_coding	exon	10115964	10116126	.	-	.	gene_id "augustus-77226_pilon_pilon_pilon-processed-gene-0.0-mRNA-1-DNA"; transcript_id "augustus-77226_pilon_pilon_pilon-processed-gene-0.0-mRNA-1-DNA_novel04"; exon_number "16";
chr4	protein_coding	exon	10115151	10116390	.	-	.	gene_id "augustus-77226_pilon_pilon_pilon-processed-gene-0.0-mRNA-1-DNA"; transcript_id "augustus-77226_pilon_pilon_pilon-processed-gene-0.0-mRNA-1-DNA_novel09"; exon_number "1";
chr4	protein_coding	exon	10115065	10115097	.	-	.	gene_id "augustus-77226_pilon_pilon_pilon-processed-gene-0.0-mRNA-1-DNA"; transcript_id "augustus-77226_pilon_pilon_pilon-processed-gene-0.0-mRNA-1-DNA_novel09"; exon_number "2";
chr4	protein_coding	exon	10114870	10114997	.	-	.	gene_id "augustus-77226_pilon_pilon_pilon-processed-gene-0.0-mRNA-1-DNA"; transcript_id "augustus-77226_pilon_pilon_pilon-processed-gene-0.0-mRNA-1-DNA_novel09"; exon_number "3";
chr4	protein_coding	exon	10113208	10113250	.	-	.	gene_id "augustus-77226_pilon_pilon_pilon-processed-gene-0.0-mRNA-1-DNA"; transcript_id "augustus-77226_pilon_pilon_pilon-processed-gene-0.0-mRNA-1-DNA_novel09"; exon_number "4";
chr33	protein_coding	exon	16741935	16743787	.	+	.	gene_id "Novelgene0003"; transcript_id "Novelgene0003_novel01"; exon_number "1";
chr33	protein_coding	exon	27510948	27513099	.	+	.	gene_id "Novelgene0004"; transcript_id "Novelgene0004_novel01"; exon_number "1";
chr33	protein_coding	exon	44137392	44138976	.	+	.	gene_id "Novelgene0005"; transcript_id "Novelgene0005_novel01"; exon_number "1";
chr32	protein_coding	exon	22037692	22040025	.	+	.	gene_id "Novelgene0011"; transcript_id "Novelgene0011_novel01"; exon_number "1";
chr32	protein_coding	exon	32636424	32637817	.	+	.	gene_id "Novelgene0012"; transcript_id "Novelgene0012_novel01"; exon_number "1";
chr13	protein_coding	exon	52062	53987	.	+	.	gene_id "Novelgene0015"; transcript_id "Novelgene0015_novel01"; exon_number "1";
chr13	protein_coding	exon	1994980	1996735	.	+	.	gene_id "Novelgene0016"; transcript_id "Novelgene0016_novel01"; exon_number "1";
chr13	protein_coding	exon	9749551	9752195	.	+	.	gene_id "Novelgene0017"; transcript_id "Novelgene0017_novel01"; exon_number "1";
chr13	protein_coding	exon	33512451	33516071	.	+	.	gene_id "Novelgene0018"; transcript_id "Novelgene0018_novel01"; exon_number "1";
chr13	protein_coding	exon	35020867	35025088	.	+	.	gene_id "Novelgene0019"; transcript_id "Novelgene0019_novel01"; exon_number "1";
chr13	protein_coding	exon	54970107	54972741	.	+	.	gene_id "Novelgene0021"; transcript_id "Novelgene0021_novel01"; exon_number "1";
chr12	protein_coding	exon	3686690	3688645	.	+	.	gene_id "Novelgene0024"; transcript_id "Novelgene0024_novel01"; exon_number "1";
chr12	protein_coding	exon	58188375	58190356	.	+	.	gene_id "Novelgene0028"; transcript_id "Novelgene0028_novel01"; exon_number "1";
chr12	protein_coding	exon	68468444	68470552	.	+	.	gene_id "Novelgene0029"; transcript_id "Novelgene0029_novel01"; exon_number "1";
chr12	protein_coding	exon	94430142	94432920	.	+	.	gene_id "Novelgene0030"; transcript_id "Novelgene0030_novel01"; exon_number "1";
chr12	protein_coding	exon	103098753	103103140	.	+	.	gene_id "Novelgene0031"; transcript_id "Novelgene0031_novel01"; exon_number "1";
chr12	protein_coding	exon	104438386	104440912	.	+	.	gene_id "Novelgene0032"; transcript_id "Novelgene0032_novel01"; exon_number "1";
chr10	protein_coding	exon	22792773	22796215	.	+	.	gene_id "Novelgene0041"; transcript_id "Novelgene0041_novel01"; exon_number "1";
chr10	protein_coding	exon	50106410	50110641	.	+	.	gene_id "Novelgene0045"; transcript_id "Novelgene0045_novel01"; exon_number "1";
chr10	protein_coding	exon	87313506	87314806	.	+	.	gene_id "Novelgene0051"; transcript_id "Novelgene0051_novel01"; exon_number "1";
chr10	protein_coding	exon	87952957	87954001	.	+	.	gene_id "Novelgene0054"; transcript_id "Novelgene0054_novel01"; exon_number "1";
chr17	protein_coding	exon	68628802	68631703	.	+	.	gene_id "Novelgene0063"; transcript_id "Novelgene0063_novel01"; exon_number "1";
chr17	protein_coding	exon	74098479	74101084	.	+	.	gene_id "Novelgene0066"; transcript_id "Novelgene0066_novel01"; exon_number "1";
chr17	protein_coding	exon	81253555	81256565	.	+	.	gene_id "Novelgene0068"; transcript_id "Novelgene0068_novel01"; exon_number "1";
chr17	protein_coding	exon	87900838	87904216	.	+	.	gene_id "Novelgene0070"; transcript_id "Novelgene0070_novel01"; exon_number "1";
chr16	protein_coding	exon	105052	107633	.	+	.	gene_id "Novelgene0071"; transcript_id "Novelgene0071_novel01"; exon_number "1";
chr16	protein_coding	exon	69266562	69270042	.	+	.	gene_id "Novelgene0074"; transcript_id "Novelgene0074_novel01"; exon_number "1";
chr15	protein_coding	exon	3053266	3055710	.	+	.	gene_id "Novelgene0075"; transcript_id "Novelgene0075_novel01"; exon_number "1";
chr15	protein_coding	exon	16314589	16317904	.	+	.	gene_id "Novelgene0076"; transcript_id "Novelgene0076_novel01"; exon_number "1";
chr15	protein_coding	exon	29354946	29358415	.	+	.	gene_id "Novelgene0077"; transcript_id "Novelgene0077_novel01"; exon_number "1";
chr15	protein_coding	exon	33115057	33116819	.	+	.	gene_id "Novelgene0078"; transcript_id "Novelgene0078_novel01"; exon_number "1";
chr15	protein_coding	exon	64958879	64962073	.	+	.	gene_id "Novelgene0082"; transcript_id "Novelgene0082_novel01"; exon_number "1";
chr15	protein_coding	exon	74772848	74776202	.	+	.	gene_id "Novelgene0084"; transcript_id "Novelgene0084_novel01"; exon_number "1";
chr14	protein_coding	exon	38096780	38101039	.	+	.	gene_id "Novelgene0088"; transcript_id "Novelgene0088_novel01"; exon_number "1";
chr14	protein_coding	exon	56221399	56223317	.	+	.	gene_id "Novelgene0089"; transcript_id "Novelgene0089_novel01"; exon_number "1";
chr14	protein_coding	exon	67907223	67911393	.	+	.	gene_id "Novelgene0090"; transcript_id "Novelgene0090_novel01"; exon_number "1";
chr19	protein_coding	exon	352304	354575	.	+	.	gene_id "Novelgene0091"; transcript_id "Novelgene0091_novel01"; exon_number "1";
chr19	protein_coding	exon	900602	902000	.	+	.	gene_id "Novelgene0092"; transcript_id "Novelgene0092_novel01"; exon_number "1";
chr19	protein_coding	exon	3854148	3855637	.	+	.	gene_id "Novelgene0095"; transcript_id "Novelgene0095_novel01"; exon_number "1";
chr19	protein_coding	exon	21624520	21624732	.	+	.	gene_id "Novelgene0096"; transcript_id "Novelgene0096_novel01"; exon_number "1";
chr19	protein_coding	exon	21637194	21638008	.	+	.	gene_id "Novelgene0096"; transcript_id "Novelgene0096_novel01"; exon_number "2";
chr19	protein_coding	exon	21638347	21639926	.	+	.	gene_id "Novelgene0096"; transcript_id "Novelgene0096_novel01"; exon_number "3";
chr19	protein_coding	exon	74207725	74210539	.	+	.	gene_id "Novelgene0105"; transcript_id "Novelgene0105_novel01"; exon_number "1";
chr18	protein_coding	exon	17488409	17493008	.	+	.	gene_id "Novelgene0108"; transcript_id "Novelgene0108_novel01"; exon_number "1";
chr18	protein_coding	exon	82227219	82230741	.	+	.	gene_id "Novelgene0114"; transcript_id "Novelgene0114_novel01"; exon_number "1";
chr18	protein_coding	exon	82230863	82231546	.	+	.	gene_id "Novelgene0114"; transcript_id "Novelgene0114_novel01"; exon_number "2";
chr18	protein_coding	exon	85142054	85142231	.	+	.	gene_id "Novelgene0116"; transcript_id "Novelgene0116_novel01"; exon_number "1";
chr18	protein_coding	exon	85143751	85143804	.	+	.	gene_id "Novelgene0116"; transcript_id "Novelgene0116_novel01"; exon_number "2";
chr18	protein_coding	exon	85145329	85145421	.	+	.	gene_id "Novelgene0116"; transcript_id "Novelgene0116_novel01"; exon_number "3";
chr18	protein_coding	exon	85146327	85146946	.	+	.	gene_id "Novelgene0116"; transcript_id "Novelgene0116_novel01"; exon_number "4";
chr39	protein_coding	exon	1294973	1296423	.	+	.	gene_id "Novelgene0117"; transcript_id "Novelgene0117_novel01"; exon_number "1";
chr39	protein_coding	exon	1431584	1433751	.	+	.	gene_id "Novelgene0118"; transcript_id "Novelgene0118_novel03"; exon_number "1";
chr39	protein_coding	exon	49026807	49030498	.	+	.	gene_id "Novelgene0123"; transcript_id "Novelgene0123_novel01"; exon_number "1";
chr39	protein_coding	exon	51278959	51281046	.	+	.	gene_id "Novelgene0124"; transcript_id "Novelgene0124_novel01"; exon_number "1";
chr38	protein_coding	exon	18034156	18036906	.	+	.	gene_id "Novelgene0128"; transcript_id "Novelgene0128_novel01"; exon_number "1";
chr6	protein_coding	exon	101152465	101156080	.	+	.	gene_id "Novelgene0136"; transcript_id "Novelgene0136_novel01"; exon_number "1";
chr6	protein_coding	exon	107801696	107805992	.	+	.	gene_id "Novelgene0138"; transcript_id "Novelgene0138_novel01"; exon_number "1";
chr6	protein_coding	exon	113285147	113288214	.	+	.	gene_id "Novelgene0139"; transcript_id "Novelgene0139_novel01"; exon_number "1";
chr40	protein_coding	exon	37851841	37853749	.	+	.	gene_id "Novelgene0147"; transcript_id "Novelgene0147_novel01"; exon_number "1";
chr40	protein_coding	exon	43482912	43484897	.	+	.	gene_id "Novelgene0148"; transcript_id "Novelgene0148_novel01"; exon_number "1";
chr40	protein_coding	exon	49898852	49900845	.	+	.	gene_id "Novelgene0150"; transcript_id "Novelgene0150_novel01"; exon_number "1";
chr41	protein_coding	exon	5102597	5104410	.	+	.	gene_id "Novelgene0152"; transcript_id "Novelgene0152_novel01"; exon_number "1";
chr41	protein_coding	exon	5165880	5168544	.	+	.	gene_id "Novelgene0153"; transcript_id "Novelgene0153_novel01"; exon_number "1";
chr41	protein_coding	exon	12610466	12614124	.	+	.	gene_id "Novelgene0155"; transcript_id "Novelgene0155_novel01"; exon_number "1";
chr41	protein_coding	exon	18974189	18975595	.	+	.	gene_id "Novelgene0159"; transcript_id "Novelgene0159_novel01"; exon_number "1";
chr41	protein_coding	exon	19100908	19103427	.	+	.	gene_id "Novelgene0160"; transcript_id "Novelgene0160_novel01"; exon_number "1";
chr41	protein_coding	exon	21885322	21889652	.	+	.	gene_id "Novelgene0161"; transcript_id "Novelgene0161_novel01"; exon_number "1";
chr41	protein_coding	exon	21889758	21889818	.	+	.	gene_id "Novelgene0161"; transcript_id "Novelgene0161_novel01"; exon_number "2";
chr41	protein_coding	exon	23593198	23596229	.	+	.	gene_id "Novelgene0163"; transcript_id "Novelgene0163_novel01"; exon_number "1";
chr41	protein_coding	exon	42195068	42198267	.	+	.	gene_id "Novelgene0166"; transcript_id "Novelgene0166_novel01"; exon_number "1";
chr42	protein_coding	exon	6099046	6099169	.	+	.	gene_id "Novelgene0168"; transcript_id "Novelgene0168_novel01"; exon_number "1";
chr42	protein_coding	exon	6101478	6101757	.	+	.	gene_id "Novelgene0168"; transcript_id "Novelgene0168_novel01"; exon_number "2";
chr42	protein_coding	exon	6099046	6099169	.	+	.	gene_id "Novelgene0168"; transcript_id "Novelgene0168_novel04"; exon_number "1";
chr42	protein_coding	exon	6101478	6103421	.	+	.	gene_id "Novelgene0168"; transcript_id "Novelgene0168_novel04"; exon_number "2";
chr42	protein_coding	exon	6103913	6103947	.	+	.	gene_id "Novelgene0168"; transcript_id "Novelgene0168_novel04"; exon_number "3";
chr42	protein_coding	exon	6104389	6104411	.	+	.	gene_id "Novelgene0168"; transcript_id "Novelgene0168_novel04"; exon_number "4";
chr42	protein_coding	exon	6105586	6105826	.	+	.	gene_id "Novelgene0168"; transcript_id "Novelgene0168_novel04"; exon_number "5";
chr42	protein_coding	exon	16860577	16863114	.	+	.	gene_id "Novelgene0169"; transcript_id "Novelgene0169_novel01"; exon_number "1";
chr42	protein_coding	exon	20955151	20956293	.	+	.	gene_id "Novelgene0170"; transcript_id "Novelgene0170_novel01"; exon_number "1";
chr42	protein_coding	exon	49924920	49926881	.	+	.	gene_id "Novelgene0174"; transcript_id "Novelgene0174_novel01"; exon_number "1";
chr43	protein_coding	exon	38379001	38380428	.	+	.	gene_id "Novelgene0177"; transcript_id "Novelgene0177_novel01"; exon_number "1";
chr43	protein_coding	exon	44560388	44562227	.	+	.	gene_id "Novelgene0179"; transcript_id "Novelgene0179_novel01"; exon_number "1";
chr44	protein_coding	exon	19965046	19967308	.	+	.	gene_id "Novelgene0181"; transcript_id "Novelgene0181_novel01"; exon_number "1";
chr44	protein_coding	exon	36021563	36023841	.	+	.	gene_id "Novelgene0185"; transcript_id "Novelgene0185_novel01"; exon_number "1";
chr45	protein_coding	exon	28344064	28347408	.	+	.	gene_id "Novelgene0193"; transcript_id "Novelgene0193_novel01"; exon_number "1";
chr46	protein_coding	exon	4514708	4517587	.	+	.	gene_id "Novelgene0196"; transcript_id "Novelgene0196_novel01"; exon_number "1";
chr46	protein_coding	exon	19230396	19231921	.	+	.	gene_id "Novelgene0197"; transcript_id "Novelgene0197_novel01"; exon_number "1";
chr46	protein_coding	exon	19230396	19232594	.	+	.	gene_id "Novelgene0197"; transcript_id "Novelgene0197_novel02"; exon_number "1";
chr46	protein_coding	exon	36066994	36067199	.	+	.	gene_id "Novelgene0199"; transcript_id "Novelgene0199_novel01"; exon_number "1";
chr46	protein_coding	exon	36068245	36068301	.	+	.	gene_id "Novelgene0199"; transcript_id "Novelgene0199_novel01"; exon_number "2";
chr46	protein_coding	exon	36070998	36073791	.	+	.	gene_id "Novelgene0199"; transcript_id "Novelgene0199_novel01"; exon_number "3";
chr46	protein_coding	exon	36073875	36073983	.	+	.	gene_id "Novelgene0199"; transcript_id "Novelgene0199_novel01"; exon_number "4";
chr48	protein_coding	exon	6457058	6459884	.	+	.	gene_id "Novelgene0205"; transcript_id "Novelgene0205_novel01"; exon_number "1";
chr48	protein_coding	exon	6560683	6562740	.	+	.	gene_id "Novelgene0206"; transcript_id "Novelgene0206_novel01"; exon_number "1";
chr48	protein_coding	exon	20083734	20086208	.	+	.	gene_id "Novelgene0207"; transcript_id "Novelgene0207_novel01"; exon_number "1";
chr48	protein_coding	exon	20083734	20084159	.	+	.	gene_id "Novelgene0207"; transcript_id "Novelgene0207_novel02"; exon_number "1";
chr48	protein_coding	exon	20084327	20086208	.	+	.	gene_id "Novelgene0207"; transcript_id "Novelgene0207_novel02"; exon_number "2";
chr48	protein_coding	exon	20083839	20085001	.	+	.	gene_id "Novelgene0207"; transcript_id "Novelgene0207_novel03"; exon_number "1";
chr48	protein_coding	exon	20085073	20085349	.	+	.	gene_id "Novelgene0207"; transcript_id "Novelgene0207_novel03"; exon_number "2";
chr48	protein_coding	exon	20085478	20086208	.	+	.	gene_id "Novelgene0207"; transcript_id "Novelgene0207_novel03"; exon_number "3";
chr26	protein_coding	exon	5496738	5498127	.	+	.	gene_id "Novelgene0212"; transcript_id "Novelgene0212_novel01"; exon_number "1";
chr26	protein_coding	exon	18534777	18537386	.	+	.	gene_id "Novelgene0213"; transcript_id "Novelgene0213_novel01"; exon_number "1";
chr26	protein_coding	exon	22454889	22455824	.	+	.	gene_id "Novelgene0214"; transcript_id "Novelgene0214_novel01"; exon_number "1";
chr26	protein_coding	exon	29698538	29699065	.	+	.	gene_id "Novelgene0215"; transcript_id "Novelgene0215_novel01"; exon_number "1";
chr26	protein_coding	exon	39173186	39176344	.	+	.	gene_id "Novelgene0216"; transcript_id "Novelgene0216_novel01"; exon_number "1";
chr26	protein_coding	exon	71388790	71391253	.	+	.	gene_id "Novelgene0220"; transcript_id "Novelgene0220_novel01"; exon_number "1";
chr27	protein_coding	exon	4208347	4211620	.	+	.	gene_id "Novelgene0221"; transcript_id "Novelgene0221_novel01"; exon_number "1";
chr27	protein_coding	exon	7495159	7498753	.	+	.	gene_id "Novelgene0222"; transcript_id "Novelgene0222_novel01"; exon_number "1";
chr27	protein_coding	exon	10960828	10964194	.	+	.	gene_id "Novelgene0223"; transcript_id "Novelgene0223_novel01"; exon_number "1";
chr27	protein_coding	exon	23816545	23820480	.	+	.	gene_id "Novelgene0226"; transcript_id "Novelgene0226_novel01"; exon_number "1";
chr27	protein_coding	exon	24050821	24053741	.	+	.	gene_id "Novelgene0227"; transcript_id "Novelgene0227_novel01"; exon_number "1";
chr27	protein_coding	exon	24109657	24112189	.	+	.	gene_id "Novelgene0228"; transcript_id "Novelgene0228_novel01"; exon_number "1";
chr24	protein_coding	exon	7133569	7137724	.	+	.	gene_id "Novelgene0234"; transcript_id "Novelgene0234_novel01"; exon_number "1";
chr24	protein_coding	exon	48281126	48283853	.	+	.	gene_id "Novelgene0237"; transcript_id "Novelgene0237_novel01"; exon_number "1";
chr25	protein_coding	exon	74831309	74832514	.	+	.	gene_id "Novelgene0244"; transcript_id "Novelgene0244_novel01"; exon_number "1";
chr22	protein_coding	exon	31985029	31986520	.	+	.	gene_id "Novelgene0250"; transcript_id "Novelgene0250_novel02"; exon_number "1";
chr22	protein_coding	exon	32002798	32002846	.	+	.	gene_id "Novelgene0250"; transcript_id "Novelgene0250_novel02"; exon_number "2";
chr22	protein_coding	exon	53377791	53380635	.	+	.	gene_id "Novelgene0251"; transcript_id "Novelgene0251_novel01"; exon_number "1";
chr22	protein_coding	exon	74417172	74419006	.	+	.	gene_id "Novelgene0253"; transcript_id "Novelgene0253_novel01"; exon_number "1";
chr23	protein_coding	exon	40603472	40605368	.	+	.	gene_id "Novelgene0254"; transcript_id "Novelgene0254_novel01"; exon_number "1";
chr23	protein_coding	exon	81501625	81503311	.	+	.	gene_id "Novelgene0255"; transcript_id "Novelgene0255_novel01"; exon_number "1";
chr20	protein_coding	exon	26290509	26294658	.	+	.	gene_id "Novelgene0258"; transcript_id "Novelgene0258_novel01"; exon_number "1";
chr20	protein_coding	exon	67016573	67017629	.	+	.	gene_id "Novelgene0268"; transcript_id "Novelgene0268_novel01"; exon_number "1";
chr21	protein_coding	exon	1919948	1920651	.	+	.	gene_id "Novelgene0272"; transcript_id "Novelgene0272_novel01"; exon_number "1";
chr21	protein_coding	exon	26527299	26531794	.	+	.	gene_id "Novelgene0275"; transcript_id "Novelgene0275_novel01"; exon_number "1";
chr21	protein_coding	exon	26529642	26531794	.	+	.	gene_id "Novelgene0275"; transcript_id "Novelgene0275_novel02"; exon_number "1";
chr28	protein_coding	exon	26579420	26579475	.	+	.	gene_id "Novelgene0284"; transcript_id "Novelgene0284_novel01"; exon_number "1";
chr28	protein_coding	exon	26586230	26588976	.	+	.	gene_id "Novelgene0284"; transcript_id "Novelgene0284_novel01"; exon_number "2";
chr28	protein_coding	exon	53928349	53930591	.	+	.	gene_id "Novelgene0286"; transcript_id "Novelgene0286_novel01"; exon_number "1";
chr29	protein_coding	exon	10554489	10558130	.	+	.	gene_id "Novelgene0291"; transcript_id "Novelgene0291_novel01"; exon_number "1";
chr29	protein_coding	exon	30170124	30172906	.	+	.	gene_id "Novelgene0294"; transcript_id "Novelgene0294_novel01"; exon_number "1";
chr7	protein_coding	exon	18147030	18148741	.	+	.	gene_id "Novelgene0297"; transcript_id "Novelgene0297_novel01"; exon_number "1";
chr7	protein_coding	exon	19685527	19687527	.	+	.	gene_id "Novelgene0298"; transcript_id "Novelgene0298_novel01"; exon_number "1";
chr7	protein_coding	exon	82545696	82548347	.	+	.	gene_id "Novelgene0308"; transcript_id "Novelgene0308_novel01"; exon_number "1";
chr7	protein_coding	exon	100678195	100681146	.	+	.	gene_id "Novelgene0310"; transcript_id "Novelgene0310_novel01"; exon_number "1";
chr7	protein_coding	exon	105290638	105294153	.	+	.	gene_id "Novelgene0311"; transcript_id "Novelgene0311_novel01"; exon_number "1";
chr7	protein_coding	exon	114072357	114075203	.	+	.	gene_id "Novelgene0314"; transcript_id "Novelgene0314_novel01"; exon_number "1";
chr35	protein_coding	exon	6313249	6315566	.	+	.	gene_id "Novelgene0318"; transcript_id "Novelgene0318_novel01"; exon_number "1";
chr35	protein_coding	exon	9802962	9804748	.	+	.	gene_id "Novelgene0319"; transcript_id "Novelgene0319_novel01"; exon_number "1";
chr35	protein_coding	exon	27559398	27562598	.	+	.	gene_id "Novelgene0324"; transcript_id "Novelgene0324_novel01"; exon_number "1";
chr35	protein_coding	exon	42747428	42750156	.	+	.	gene_id "Novelgene0328"; transcript_id "Novelgene0328_novel01"; exon_number "1";
chr35	protein_coding	exon	52123716	52125230	.	+	.	gene_id "Novelgene0329"; transcript_id "Novelgene0329_novel01"; exon_number "1";
chr5	protein_coding	exon	5985332	5988180	.	+	.	gene_id "Novelgene0330"; transcript_id "Novelgene0330_novel01"; exon_number "1";
chr5	protein_coding	exon	28590797	28594010	.	+	.	gene_id "Novelgene0331"; transcript_id "Novelgene0331_novel01"; exon_number "1";
chr5	protein_coding	exon	52719412	52720672	.	+	.	gene_id "Novelgene0332"; transcript_id "Novelgene0332_novel01"; exon_number "1";
chr5	protein_coding	exon	71368889	71370186	.	+	.	gene_id "Novelgene0333"; transcript_id "Novelgene0333_novel01"; exon_number "1";
chr5	protein_coding	exon	71370245	71370342	.	+	.	gene_id "Novelgene0333"; transcript_id "Novelgene0333_novel01"; exon_number "2";
chr5	protein_coding	exon	71370557	71370580	.	+	.	gene_id "Novelgene0333"; transcript_id "Novelgene0333_novel01"; exon_number "3";
chr5	protein_coding	exon	71370855	71371076	.	+	.	gene_id "Novelgene0333"; transcript_id "Novelgene0333_novel01"; exon_number "4";
chr5	protein_coding	exon	71371164	71371588	.	+	.	gene_id "Novelgene0333"; transcript_id "Novelgene0333_novel01"; exon_number "5";
chr5	protein_coding	exon	74346404	74347643	.	+	.	gene_id "Novelgene0334"; transcript_id "Novelgene0334_novel01"; exon_number "1";
chr5	protein_coding	exon	78512786	78516904	.	+	.	gene_id "Novelgene0337"; transcript_id "Novelgene0337_novel01"; exon_number "1";
chr5	protein_coding	exon	129906152	129908310	.	+	.	gene_id "Novelgene0341"; transcript_id "Novelgene0341_novel01"; exon_number "1";
chr5	protein_coding	exon	129909970	129912535	.	+	.	gene_id "Novelgene0342"; transcript_id "Novelgene0342_novel01"; exon_number "1";
chr4	protein_coding	exon	20577093	20579531	.	+	.	gene_id "Novelgene0345"; transcript_id "Novelgene0345_novel01"; exon_number "1";
chr4	protein_coding	exon	20579229	20584983	.	+	.	gene_id "Novelgene0345"; transcript_id "Novelgene0345_novel02"; exon_number "1";
chr4	protein_coding	exon	20581435	20584993	.	+	.	gene_id "Novelgene0345"; transcript_id "Novelgene0345_novel03"; exon_number "1";
chr4	protein_coding	exon	38749342	38751029	.	+	.	gene_id "Novelgene0347"; transcript_id "Novelgene0347_novel01"; exon_number "1";
chr4	protein_coding	exon	94331320	94334188	.	+	.	gene_id "Novelgene0350"; transcript_id "Novelgene0350_novel01"; exon_number "1";
chr4	protein_coding	exon	122806221	122809681	.	+	.	gene_id "Novelgene0351"; transcript_id "Novelgene0351_novel01"; exon_number "1";
chr4	protein_coding	exon	124289844	124295001	.	+	.	gene_id "Novelgene0352"; transcript_id "Novelgene0352_novel01"; exon_number "1";
chr4	protein_coding	exon	138445075	138445182	.	+	.	gene_id "Novelgene0355"; transcript_id "Novelgene0355_novel01"; exon_number "1";
chr4	protein_coding	exon	138446098	138447066	.	+	.	gene_id "Novelgene0355"; transcript_id "Novelgene0355_novel01"; exon_number "2";
chr4	protein_coding	exon	138452072	138454077	.	+	.	gene_id "Novelgene0355"; transcript_id "Novelgene0355_novel01"; exon_number "3";
chr3	protein_coding	exon	46807331	46809742	.	+	.	gene_id "Novelgene0362"; transcript_id "Novelgene0362_novel01"; exon_number "1";
chr3	protein_coding	exon	46809756	46810180	.	+	.	gene_id "Novelgene0362"; transcript_id "Novelgene0362_novel01"; exon_number "2";
chr3	protein_coding	exon	46809990	46812453	.	+	.	gene_id "Novelgene0362"; transcript_id "Novelgene0362_novel02"; exon_number "1";
chr3	protein_coding	exon	48858814	48858936	.	+	.	gene_id "Novelgene0363"; transcript_id "Novelgene0363_novel01"; exon_number "1";
chr3	protein_coding	exon	48926732	48926819	.	+	.	gene_id "Novelgene0363"; transcript_id "Novelgene0363_novel01"; exon_number "2";
chr3	protein_coding	exon	48927575	48927752	.	+	.	gene_id "Novelgene0363"; transcript_id "Novelgene0363_novel01"; exon_number "3";
chr3	protein_coding	exon	48929671	48929790	.	+	.	gene_id "Novelgene0363"; transcript_id "Novelgene0363_novel01"; exon_number "4";
chr3	protein_coding	exon	48931827	48931943	.	+	.	gene_id "Novelgene0363"; transcript_id "Novelgene0363_novel01"; exon_number "5";
chr3	protein_coding	exon	48932356	48932746	.	+	.	gene_id "Novelgene0363"; transcript_id "Novelgene0363_novel01"; exon_number "6";
chr3	protein_coding	exon	98565414	98568138	.	+	.	gene_id "Novelgene0368"; transcript_id "Novelgene0368_novel01"; exon_number "1";
chr3	protein_coding	exon	98592091	98595949	.	+	.	gene_id "Novelgene0369"; transcript_id "Novelgene0369_novel01"; exon_number "1";
chr3	protein_coding	exon	99170901	99174035	.	+	.	gene_id "Novelgene0370"; transcript_id "Novelgene0370_novel01"; exon_number "1";
chr3	protein_coding	exon	126094583	126097085	.	+	.	gene_id "Novelgene0373"; transcript_id "Novelgene0373_novel01"; exon_number "1";
chr2	protein_coding	exon	22774940	22776517	.	+	.	gene_id "Novelgene0375"; transcript_id "Novelgene0375_novel01"; exon_number "1";
chr2	protein_coding	exon	34418585	34420671	.	+	.	gene_id "Novelgene0376"; transcript_id "Novelgene0376_novel01"; exon_number "1";
chr2	protein_coding	exon	53007393	53010201	.	+	.	gene_id "Novelgene0377"; transcript_id "Novelgene0377_novel01"; exon_number "1";
chr2	protein_coding	exon	75423300	75425715	.	+	.	gene_id "Novelgene0380"; transcript_id "Novelgene0380_novel01"; exon_number "1";
chr2	protein_coding	exon	105935215	105938044	.	+	.	gene_id "Novelgene0382"; transcript_id "Novelgene0382_novel01"; exon_number "1";
chr2	protein_coding	exon	119757613	119758935	.	+	.	gene_id "Novelgene0384"; transcript_id "Novelgene0384_novel04"; exon_number "1";
chr2	protein_coding	exon	133835708	133837516	.	+	.	gene_id "Novelgene0386"; transcript_id "Novelgene0386_novel01"; exon_number "1";
chr2	protein_coding	exon	133843652	133844524	.	+	.	gene_id "Novelgene0386"; transcript_id "Novelgene0386_novel01"; exon_number "2";
chr1	protein_coding	exon	91797569	91799494	.	+	.	gene_id "Novelgene0392"; transcript_id "Novelgene0392_novel01"; exon_number "1";
chr1	protein_coding	exon	130427615	130430044	.	+	.	gene_id "Novelgene0396"; transcript_id "Novelgene0396_novel01"; exon_number "1";
chr1	protein_coding	exon	130432372	130432439	.	+	.	gene_id "Novelgene0396"; transcript_id "Novelgene0396_novel01"; exon_number "2";
chr1	protein_coding	exon	149830297	149832043	.	+	.	gene_id "Novelgene0399"; transcript_id "Novelgene0399_novel01"; exon_number "1";
chr1	protein_coding	exon	156714291	156717162	.	+	.	gene_id "Novelgene0401"; transcript_id "Novelgene0401_novel01"; exon_number "1";
chr1	protein_coding	exon	173141444	173142623	.	+	.	gene_id "Novelgene0402"; transcript_id "Novelgene0402_novel01"; exon_number "1";
chr1	protein_coding	exon	191672478	191677385	.	+	.	gene_id "Novelgene0403"; transcript_id "Novelgene0403_novel01"; exon_number "1";
chr1	protein_coding	exon	192828840	192830082	.	+	.	gene_id "Novelgene0404"; transcript_id "Novelgene0404_novel01"; exon_number "1";
chr1	protein_coding	exon	192830137	192832193	.	+	.	gene_id "Novelgene0404"; transcript_id "Novelgene0404_novel01"; exon_number "2";
chr34	protein_coding	exon	1834644	1837897	.	+	.	gene_id "Novelgene0407"; transcript_id "Novelgene0407_novel01"; exon_number "1";
chr34	protein_coding	exon	4201519	4205499	.	+	.	gene_id "Novelgene0408"; transcript_id "Novelgene0408_novel01"; exon_number "1";
chr34	protein_coding	exon	20226076	20227659	.	+	.	gene_id "Novelgene0411"; transcript_id "Novelgene0411_novel01"; exon_number "1";
chr9	protein_coding	exon	7366941	7368095	.	+	.	gene_id "Novelgene0425"; transcript_id "Novelgene0425_novel01"; exon_number "1";
chr9	protein_coding	exon	8945290	8948425	.	+	.	gene_id "Novelgene0426"; transcript_id "Novelgene0426_novel01"; exon_number "1";
chr9	protein_coding	exon	8949816	8949868	.	+	.	gene_id "Novelgene0426"; transcript_id "Novelgene0426_novel01"; exon_number "2";
chr9	protein_coding	exon	8945294	8948425	.	+	.	gene_id "Novelgene0426"; transcript_id "Novelgene0426_novel02"; exon_number "1";
chr9	protein_coding	exon	8949816	8949905	.	+	.	gene_id "Novelgene0426"; transcript_id "Novelgene0426_novel02"; exon_number "2";
chr9	protein_coding	exon	8967783	8967921	.	+	.	gene_id "Novelgene0426"; transcript_id "Novelgene0426_novel02"; exon_number "3";
chr9	protein_coding	exon	8968490	8968548	.	+	.	gene_id "Novelgene0426"; transcript_id "Novelgene0426_novel02"; exon_number "4";
chr9	protein_coding	exon	12362640	12364531	.	+	.	gene_id "Novelgene0427"; transcript_id "Novelgene0427_novel01"; exon_number "1";
chr9	protein_coding	exon	14488991	14490337	.	+	.	gene_id "Novelgene0428"; transcript_id "Novelgene0428_novel01"; exon_number "1";
chr9	protein_coding	exon	50654374	50656184	.	+	.	gene_id "Novelgene0430"; transcript_id "Novelgene0430_novel01"; exon_number "1";
chr9	protein_coding	exon	53778351	53779723	.	+	.	gene_id "Novelgene0431"; transcript_id "Novelgene0431_novel01"; exon_number "1";
chr9	protein_coding	exon	90497916	90500085	.	+	.	gene_id "Novelgene0438"; transcript_id "Novelgene0438_novel01"; exon_number "1";
chr9	protein_coding	exon	91498588	91500601	.	+	.	gene_id "Novelgene0439"; transcript_id "Novelgene0439_novel02"; exon_number "1";
chr9	protein_coding	exon	102826176	102826697	.	+	.	gene_id "Novelgene0441"; transcript_id "Novelgene0441_novel01"; exon_number "1";
chr9	protein_coding	exon	102827007	102828931	.	+	.	gene_id "Novelgene0441"; transcript_id "Novelgene0441_novel01"; exon_number "2";
chr8	protein_coding	exon	44420602	44424379	.	+	.	gene_id "Novelgene0444"; transcript_id "Novelgene0444_novel01"; exon_number "1";
chr8	protein_coding	exon	60823933	60827737	.	+	.	gene_id "Novelgene0450"; transcript_id "Novelgene0450_novel01"; exon_number "1";
chr8	protein_coding	exon	60836456	60838045	.	+	.	gene_id "Novelgene0452"; transcript_id "Novelgene0452_novel01"; exon_number "1";
chr8	protein_coding	exon	60867121	60869065	.	+	.	gene_id "Novelgene0454"; transcript_id "Novelgene0454_novel01"; exon_number "1";
chr8	protein_coding	exon	60871949	60874463	.	+	.	gene_id "Novelgene0455"; transcript_id "Novelgene0455_novel01"; exon_number "1";
chr8	protein_coding	exon	81862259	81866886	.	+	.	gene_id "Novelgene0459"; transcript_id "Novelgene0459_novel01"; exon_number "1";
chr8	protein_coding	exon	93348047	93349577	.	+	.	gene_id "Novelgene0461"; transcript_id "Novelgene0461_novel01"; exon_number "1";
chr36	protein_coding	exon	30463117	30466508	.	+	.	gene_id "Novelgene0463"; transcript_id "Novelgene0463_novel01"; exon_number "1";
chr31	protein_coding	exon	43613502	43616335	.	+	.	gene_id "Novelgene0472"; transcript_id "Novelgene0472_novel01"; exon_number "1";
chr30	protein_coding	exon	5927605	5927742	.	+	.	gene_id "Novelgene0477"; transcript_id "Novelgene0477_novel01"; exon_number "1";
chr30	protein_coding	exon	5944971	5945026	.	+	.	gene_id "Novelgene0477"; transcript_id "Novelgene0477_novel01"; exon_number "2";
chr30	protein_coding	exon	5949581	5949677	.	+	.	gene_id "Novelgene0477"; transcript_id "Novelgene0477_novel01"; exon_number "3";
chr30	protein_coding	exon	5952059	5952196	.	+	.	gene_id "Novelgene0477"; transcript_id "Novelgene0477_novel01"; exon_number "4";
chr30	protein_coding	exon	5953606	5953819	.	+	.	gene_id "Novelgene0477"; transcript_id "Novelgene0477_novel01"; exon_number "5";
chr30	protein_coding	exon	5955345	5955555	.	+	.	gene_id "Novelgene0477"; transcript_id "Novelgene0477_novel01"; exon_number "6";
chr30	protein_coding	exon	41833002	41835135	.	+	.	gene_id "Novelgene0486"; transcript_id "Novelgene0486_novel01"; exon_number "1";
chr30	protein_coding	exon	53630686	53632492	.	+	.	gene_id "Novelgene0487"; transcript_id "Novelgene0487_novel01"; exon_number "1";
chr15	protein_coding	exon	59479088	59479151	.	-	.	gene_id "Novelgene0493"; transcript_id "Novelgene0493_novel01"; exon_number "1";
chr15	protein_coding	exon	59459215	59461361	.	-	.	gene_id "Novelgene0493"; transcript_id "Novelgene0493_novel01"; exon_number "2";
chr36	protein_coding	exon	995801	995932	.	-	.	gene_id "Novelgene0505"; transcript_id "Novelgene0505_novel02"; exon_number "1";
chr36	protein_coding	exon	977188	977257	.	-	.	gene_id "Novelgene0505"; transcript_id "Novelgene0505_novel02"; exon_number "2";
chr36	protein_coding	exon	967594	969545	.	-	.	gene_id "Novelgene0505"; transcript_id "Novelgene0505_novel02"; exon_number "3";
chr30	protein_coding	exon	67823943	67827453	.	-	.	gene_id "Novelgene0512"; transcript_id "Novelgene0512_novel01"; exon_number "1";
chr19	protein_coding	exon	22700905	22701006	.	-	.	gene_id "Novelgene0520"; transcript_id "Novelgene0520_novel01"; exon_number "1";
chr19	protein_coding	exon	22688484	22688766	.	-	.	gene_id "Novelgene0520"; transcript_id "Novelgene0520_novel01"; exon_number "2";
chr19	protein_coding	exon	22675754	22679257	.	-	.	gene_id "Novelgene0520"; transcript_id "Novelgene0520_novel01"; exon_number "3";
chr18	protein_coding	exon	82227206	82230485	.	-	.	gene_id "Novelgene0529"; transcript_id "Novelgene0529_novel01"; exon_number "1";
chr44	protein_coding	exon	33881185	33881347	.	-	.	gene_id "Novelgene0543"; transcript_id "Novelgene0543_novel01"; exon_number "1";
chr44	protein_coding	exon	33877884	33878007	.	-	.	gene_id "Novelgene0543"; transcript_id "Novelgene0543_novel01"; exon_number "2";
chr44	protein_coding	exon	33868759	33869478	.	-	.	gene_id "Novelgene0543"; transcript_id "Novelgene0543_novel01"; exon_number "3";
chr49	protein_coding	exon	5949136	5950134	.	-	.	gene_id "Novelgene0554"; transcript_id "Novelgene0554_novel01"; exon_number "1";
chr49	protein_coding	exon	5948366	5948919	.	-	.	gene_id "Novelgene0554"; transcript_id "Novelgene0554_novel01"; exon_number "2";
chr27	protein_coding	exon	8127890	8127988	.	-	.	gene_id "Novelgene0558"; transcript_id "Novelgene0558_novel01"; exon_number "1";
chr27	protein_coding	exon	8126708	8126834	.	-	.	gene_id "Novelgene0558"; transcript_id "Novelgene0558_novel01"; exon_number "2";
chr27	protein_coding	exon	8125477	8126100	.	-	.	gene_id "Novelgene0558"; transcript_id "Novelgene0558_novel01"; exon_number "3";
chr24	protein_coding	exon	53496888	53498056	.	-	.	gene_id "Novelgene0565"; transcript_id "Novelgene0565_novel01"; exon_number "1";
chr21	protein_coding	exon	77859548	77859578	.	-	.	gene_id "Novelgene0571"; transcript_id "Novelgene0571_novel01"; exon_number "1";
chr21	protein_coding	exon	77845332	77845478	.	-	.	gene_id "Novelgene0571"; transcript_id "Novelgene0571_novel01"; exon_number "2";
chr21	protein_coding	exon	77778597	77778737	.	-	.	gene_id "Novelgene0571"; transcript_id "Novelgene0571_novel01"; exon_number "3";
chr21	protein_coding	exon	77776879	77778370	.	-	.	gene_id "Novelgene0571"; transcript_id "Novelgene0571_novel01"; exon_number "4";
chr7	protein_coding	exon	116798925	116800461	.	-	.	gene_id "Novelgene0579"; transcript_id "Novelgene0579_novel02"; exon_number "1";
chr5	protein_coding	exon	28590797	28592448	.	-	.	gene_id "Novelgene0584"; transcript_id "Novelgene0584_novel01"; exon_number "1";
chr5	protein_coding	exon	129909970	129911624	.	-	.	gene_id "Novelgene0586"; transcript_id "Novelgene0586_novel01"; exon_number "1";
chr3	protein_coding	exon	69000361	69000387	.	-	.	gene_id "Novelgene0590"; transcript_id "Novelgene0590_novel01"; exon_number "1";
chr3	protein_coding	exon	68981237	68982985	.	-	.	gene_id "Novelgene0590"; transcript_id "Novelgene0590_novel01"; exon_number "2";
chr2	protein_coding	exon	62043464	62044573	.	-	.	gene_id "Novelgene0595"; transcript_id "Novelgene0595_novel01"; exon_number "1";
chr8	protein_coding	exon	60801624	60804036	.	-	.	gene_id "Novelgene0608"; transcript_id "Novelgene0608_novel01"; exon_number "1";
chr10	protein_coding	exon	87313502	87314328	.	-	.	gene_id "Novelgene0613"; transcript_id "Novelgene0613_novel01"; exon_number "1";
chr10	protein_coding	exon	87469205	87469645	.	-	.	gene_id "Novelgene0614"; transcript_id "Novelgene0614_novel01"; exon_number "1";
chr10	protein_coding	exon	103910699	103910732	.	-	.	gene_id "Novelgene0620"; transcript_id "Novelgene0620_novel01"; exon_number "1";
chr10	protein_coding	exon	103909127	103910165	.	-	.	gene_id "Novelgene0620"; transcript_id "Novelgene0620_novel01"; exon_number "2";
