# Supplementary material for: PacBio single-molecule long-read sequencing provides new insights into the complexity of full-length transcripts in oriental river prawn, macrobrachium nipponense
Source: BMC Genomics. 2023 Jun 20;24:340. doi: 10.1186/s12864-023-09442-x (PMC10280851; doi:10.1186/s12864-023-09442-x)
Supplement: Supplementary file 11 — Supplementary Material 11 [file 12864_2023_9442_MOESM11_ESM.xlsx]

## Sheet: Sheet1
Annotation information for new genes
Gene_id	{nr}	{SwissProt}	{KEGG}	{KOG}	{GO}	{nt}	{pfam}
Annotation_num	252	169	214	134	273	74	273
Novelgene0001	{NA}	{NA}	{NA}	{NA}	{NA}	{NA}	{NA}
Novelgene0002	{XP_014785626.1; PREDICTED: SET and MYND domain-containing protein 4-like [Octopus bimaculoides]}	{sp|Q5R5X9|SMYD4_PONAB; SET and MYND domain-containing protein 4 OS=Pongo abelii GN=SMYD4 PE=2 SV=1}	{aec:105148677; - - - - -}	{Hs22062883; KOG2084 Predicted histone tail methylase containing SET domain B Chromatin structure and dynamics ;}	{GO:0016817; hydrolase activity, acting on acid anhydrides; molecular_function GO:0008270; zinc ion binding; molecular_function GO:0008060; ARF GTPase activator activity; molecular_function GO:0032312; regulation of ARF GTPase activity; biological_process GO:0005515; protein binding; molecular_function GO:0005515; protein binding; molecular_function}	{KM657819.1; Macrobrachium nipponense gonad inhibiting hormone gene, complete cds}	{PF01412:Putative GTPase activating protein for Arf PF11648:C-terminal domain of RIG-I PF00856:SET domain PF00515:Tetratricopeptide repeat PF00856:SET domain}
Novelgene0003	{NA}	{NA}	{NA}	{NA}	{NA}	{NA}	{NA}
Novelgene0004	{NA}	{NA}	{NA}	{NA}	{NA}	{NA}	{NA}
Novelgene0005	{NA}	{NA}	{NA}	{NA}	{GO:0016538; cyclin-dependent protein kinase regulator activity; molecular_function GO:0007049; cell cycle; biological_process}	{NA}	{PF01111:Cyclin-dependent kinase regulatory subunit}
Novelgene0006	{NA}	{NA}	{NA}	{NA}	{GO:0016758; transferase activity, transferring hexosyl groups; molecular_function GO:0009312; oligosaccharide biosynthetic process; biological_process GO:0009877; nodulation; biological_process}	{NA}	{PF05830:Nodulation protein Z (NodZ)}
Novelgene0007	{JAS87335.1; hypothetical protein g.10758, partial [Homalodisca liturata]}	{NA}	{hmg:101235465; - - - - -}	{NA}	{NA}	{NA}	{NA}
Novelgene0008	{XP_018017849.1; PREDICTED: intron-binding protein aquarius-like [Hyalella azteca]}	{sp|O60306|AQR_HUMAN; Intron-binding protein aquarius OS=Homo sapiens GN=AQR PE=1 SV=4}	{phu:Phum_PHUM420720; K12874 AQR intron-binding protein aquarius - ko03040; Genetic Information Processing; Transcription; Spliceosome}	{Hs14750549; KOG1806 DEAD box containing helicases L Replication, recombination and repair ;}	{GO:0005198; NA GO:0016787; hydrolase activity; molecular_function GO:0003677; DNA binding; molecular_function GO:0005524; ATP binding; molecular_function GO:0003676; nucleic acid binding; molecular_function GO:0009432; SOS response; biological_process GO:0008026; ATP-dependent helicase activity; molecular_function GO:0003678; DNA helicase activity; molecular_function GO:0006281; DNA repair; biol…	{XM_020032666.1; PREDICTED: Cerapachys biroi intron-binding protein aquarius (LOC105282395), mRNA}	{PF02337:Retroviral GAG p10 protein PF07728:AAA domain (dynein-related subfamily) PF00004:ATPase family associated with various cellular activities (AAA) PF02562:PhoH-like protein PF03796:DnaB-like helicase C terminal domain PF00154:recA bacterial DNA recombination protein PF00580:UvrD/REP helicase N-terminal domain PF04851:Type III restriction enzyme, res subunit PF00270:DEAD/DEAH box helicase}
Novelgene0009	{NA}	{NA}	{NA}	{NA}	{GO:0006508; proteolysis; biological_process GO:0004190; aspartic-type endopeptidase activity; molecular_function GO:0030436; asexual sporulation; biological_process}	{NA}	{PF03419:Sporulation factor SpoIIGA }
Novelgene0010	{GAU93875.1; hypothetical protein RvY_05743 [Ramazzottius varieornatus]}	{sp|Q9NZR2|LRP1B_HUMAN; Low-density lipoprotein receptor-related protein 1B OS=Homo sapiens GN=LRP1B PE=1 SV=2}	{sbq:101039107; K20049 LRP1B low-density lipoprotein receptor-related protein 1B - -}	{Hs9055270; KOG1215 Low-density lipoprotein receptors containing Ca2+-binding EGF-like domains T Signal transduction mechanisms ;}	{GO:0006352; transcription initiation, DNA-dependent; biological_process GO:0005515; protein binding; molecular_function}	{NA}	{PF00057:Low-density lipoprotein receptor domain class A PF02291:Transcription initiation factor IID, 31kD subunit}
Novelgene0011	{NA}	{NA}	{NA}	{NA}	{NA}	{NA}	{NA}
Novelgene0012	{NA}	{NA}	{NA}	{NA}	{NA}	{NA}	{NA}
Novelgene0013	{KOX74132.1; RNA exonuclease 1 like protein [Melipona quadrifasciata]}	{sp|Q7TT28|REXO1_MOUSE; RNA exonuclease 1 homolog OS=Mus musculus GN=Rexo1 PE=1 SV=1}	{lve:103084236; K14570 REX1, REXO1, RNH70 RNA exonuclease 1 3.1.-.- ko03008; Genetic Information Processing; Translation; Ribosome biogenesis in eukaryotes}	{Hs14764743; KOG2248 3'-5' exonuclease L Replication, recombination and repair ;}	{NA}	{NA}	{NA}
Novelgene0014	{NA}	{NA}	{NA}	{NA}	{NA}	{NA}	{NA}
Novelgene0015	{NA}	{NA}	{NA}	{NA}	{NA}	{NA}	{NA}
Novelgene0016	{NA}	{NA}	{NA}	{NA}	{NA}	{NA}	{NA}
Novelgene0017	{NA}	{NA}	{NA}	{NA}	{NA}	{HM210600.1; Macrobrachium nipponense clone Mni145 microsatellite sequence}	{NA}
Novelgene0018	{NA}	{NA}	{NA}	{NA}	{NA}	{NA}	{NA}
Novelgene0019	{NA}	{NA}	{NA}	{NA}	{NA}	{NA}	{NA}
Novelgene0020	{NA}	{NA}	{NA}	{NA}	{NA}	{NA}	{NA}
Novelgene0021	{NA}	{NA}	{NA}	{NA}	{NA}	{NA}	{NA}
Novelgene0022	{NA}	{NA}	{NA}	{NA}	{NA}	{NA}	{NA}
Novelgene0023	{NA}	{NA}	{NA}	{NA}	{NA}	{NA}	{NA}
Novelgene0024	{NA}	{NA}	{NA}	{NA}	{NA}	{NA}	{NA}
Novelgene0025	{NA}	{NA}	{NA}	{NA}	{NA}	{NA}	{NA}
Novelgene0026	{NA}	{NA}	{NA}	{NA}	{GO:0016010; dystrophin-associated glycoprotein complex; cellular_component GO:0007016; cytoskeletal anchoring at plasma membrane; biological_process}	{NA}	{PF05454:Dystroglycan (Dystrophin-associated glycoprotein 1)}
Novelgene0027	{AGW23861.1; calmodulin, partial [Procambarus clarkii]}	{sp|O02367|CALM_CIOIN; Calmodulin OS=Ciona intestinalis PE=2 SV=3}	{tng:GSTEN00006151G001; K02183 CALM calmodulin - ko04014; Environmental Information Processing; Signal transduction; Ras signaling pathway | ko04015; Environmental Information Processing; Signal transduction; Rap1 signaling pathway | ko04016; Environmental Information Processing; Signal transduction; MAPK signaling pathway - plant | ko04371; Environmental Information Processing; Signal transducti…	{Hs4885109; KOG0027 Calmodulin and related proteins (EF-Hand superfamily) T Signal transduction mechanisms ;}	{GO:0016021; integral to membrane; cellular_component}	{NA}	{PF03798:TLC domain}
Novelgene0028	{NA}	{NA}	{NA}	{NA}	{NA}	{NA}	{NA}
Novelgene0029	{NA}	{NA}	{NA}	{NA}	{GO:0045947; negative regulation of translational initiation; biological_process GO:0008190; eukaryotic initiation factor 4E binding; molecular_function GO:0005634; nucleus; cellular_component GO:0006397; mRNA processing; biological_process GO:0046660; female sex differentiation; biological_process GO:0016021; integral to membrane; cellular_component}	{NA}	{PF06495:Fruit fly transformer protein PF09726:Transmembrane protein PF05456:Eukaryotic translation initiation factor 4E binding protein (EIF4EBP)}
Novelgene0030	{NA}	{NA}	{NA}	{NA}	{NA}	{NA}	{NA}
Novelgene0031	{NA}	{NA}	{NA}	{NA}	{NA}	{NA}	{NA}
Novelgene0032	{NA}	{NA}	{NA}	{NA}	{NA}	{NA}	{NA}
Novelgene0033	{NA}	{NA}	{NA}	{NA}	{GO:0004867; serine-type endopeptidase inhibitor activity; molecular_function}	{NA}	{PF02822:Antistasin family}
Novelgene0034	{NA}	{NA}	{NA}	{NA}	{GO:0005840; ribosome; cellular_component GO:0003735; structural constituent of ribosome; molecular_function GO:0005622; intracellular; cellular_component GO:0006412; translation; biological_process}	{NA}	{PF01280:Ribosomal protein L19e}
Novelgene0035	{NA}	{NA}	{NA}	{NA}	{NA}	{NA}	{NA}
Novelgene0036	{XP_002427524.1; hypothetical protein Phum_PHUM326140 [Pediculus humanus corporis]}	{NA}	{phu:Phum_PHUM326140; - - - - -}	{NA}	{GO:0016021; integral to membrane; cellular_component}	{NA}	{PF00822:PMP-22/EMP/MP20/Claudin family PF13903:PMP-22/EMP/MP20/Claudin tight junction}
Novelgene0037	{XP_018019255.1; PREDICTED: uncharacterized protein LOC108675738 isoform X3 [Hyalella azteca]}	{NA}	{NA}	{NA}	{GO:0006367; transcription initiation from RNA polymerase II promoter; biological_process GO:0005672; transcription factor TFIIA complex; cellular_component}	{NA}	{PF03153:Transcription factor IIA, alpha/beta subunit}
Novelgene0038	{XP_017290531.1; PREDICTED: uncharacterized protein LOC108247140 [Kryptolebias marmoratus]}	{sp|Q6XKE6|POLG_PVCV2; Genome polyprotein OS=Petunia vein clearing virus (isolate Hohn) PE=3 SV=1}	{xla:108705810; - - - - -}	{NA}	{GO:0016021; integral to membrane; cellular_component}	{NA}	{PF01537:Herpesvirus glycoprotein D/GG/GX domain}
Novelgene0039	{NA}	{NA}	{NA}	{NA}	{NA}	{NA}	{NA}
Novelgene0040	{NA}	{NA}	{NA}	{NA}	{GO:0048255; mRNA stabilization; biological_process}	{NA}	{PF13929:mRNA stabilisation}
Novelgene0041	{NA}	{NA}	{NA}	{NA}	{NA}	{NA}	{NA}
Novelgene0042	{NA}	{NA}	{NA}	{NA}	{GO:0016829; lyase activity; molecular_function GO:0006814; sodium ion transport; biological_process}	{NA}	{PF03977:Na+-transporting oxaloacetate decarboxylase beta subunit}
Novelgene0043	{XP_018025014.1; PREDICTED: fukutin-related protein-like [Hyalella azteca]}	{sp|Q8CG64|FKRP_MOUSE; Fukutin-related protein OS=Mus musculus GN=Fkrp PE=1 SV=1}	{sko:100378266; K19873 FKRP fukutin-related protein 2.7.8.- ko00515; Metabolism; Glycan biosynthesis and metabolism; Mannose type O-glycan biosynthesis}	{NA}	{GO:0051479; mannosylglycerate biosynthetic process; biological_process GO:0050504; mannosyl-3-phosphoglycerate synthase activity; molecular_function GO:0005737; cytoplasm; cellular_component GO:0005634; nucleus; cellular_component GO:0006355; regulation of transcription, DNA-dependent; biological_process GO:0007275; multicellular organismal development; biological_process GO:0004402; histone ace…	{NA}	{PF09488:Mannosyl-3-phosphoglycerate synthase (osmo_MPGsynth) PF06466:PCAF (P300/CBP-associated factor) N-terminal domain PF06573:Churchill protein}
Novelgene0044	{KDR22347.1; WD repeat-containing protein 36 [Zootermopsis nevadensis]}	{sp|Q8NI36|WDR36_HUMAN; WD repeat-containing protein 36 OS=Homo sapiens GN=WDR36 PE=1 SV=1}	{tca:655179; K14554 UTP21, WDR36 U3 small nucleolar RNA-associated protein 21 - ko03008; Genetic Information Processing; Translation; Ribosome biogenesis in eukaryotes}	{Hs21281677; KOG1539 WD repeat protein R General function prediction only ;}	{GO:0016021; integral to membrane; cellular_component GO:0030269; tetrahydromethanopterin S-methyltransferase activity; molecular_function GO:0015948; methanogenesis; biological_process GO:0006364; rRNA processing; biological_process GO:0032040; small-subunit processome; cellular_component GO:0005515; protein binding; molecular_function}	{NA}	{PF00400:WD domain, G-beta repeat PF04192:Utp21 specific WD40 associated putative domain PF04210:Tetrahydromethanopterin S-methyltransferase, subunit G }
Novelgene0045	{NA}	{NA}	{NA}	{NA}	{NA}	{NA}	{NA}
Novelgene0046	{XP_018007473.1; PREDICTED: uncharacterized protein LOC108665248 [Hyalella azteca]}	{NA}	{NA}	{NA}	{GO:0005622; intracellular; cellular_component GO:0006414; translational elongation; biological_process GO:0003682; chromatin binding; molecular_function GO:0005634; nucleus; cellular_component GO:0003735; structural constituent of ribosome; molecular_function GO:0005840; ribosome; cellular_component GO:0006355; regulation of transcription, DNA-dependent; biological_process GO:0000775; chromosome…	{NA}	{PF00428:60s Acidic ribosomal protein PF09026:Centromere protein B dimerisation domain PF07648:Kazal-type serine protease inhibitor domain PF01080:Presenilin}
Novelgene0047	{YP_214006.1; cytochrome b [Macrobrachium rosenbergii]}	{sp|P00160|CYB_XENLA; Cytochrome b OS=Xenopus laevis GN=mt-cyb PE=3 SV=2}	{nve:NEMVE_v1g90967; K00412 CYTB, petB ubiquinol-cytochrome c reductase cytochrome b subunit - ko00190; Metabolism; Energy metabolism; Oxidative phosphorylation | ko02020; Environmental Information Processing; Signal transduction; Two-component system | ko04260; Organismal Systems; Circulatory system; Cardiac muscle contraction | ko05010; Human Diseases; Neurodegenerative diseases; Alzheimer's di…	{DmMi013; KOG4663 Cytochrome b C Energy production and conversion ;}	{GO:0022904; respiratory electron transport chain; biological_process GO:0016020; membrane; cellular_component GO:0055114; oxidation-reduction process; biological_process GO:0016020; membrane; cellular_component}	{HQ830201.1; Macrobrachium nipponense mitochondrion, complete genome}	{PF00033:Cytochrome b/b6/petB PF00146:NADH dehydrogenase}
Novelgene0048	{AAW33054.1; NADH dehydrogenase subunit 4, partial (mitochondrion) [Macrobrachium nipponense]}	{sp|P34852|NU4M_ANOGA; NADH-ubiquinone oxidoreductase chain 4 OS=Anopheles gambiae GN=mt:ND4 PE=3 SV=1}	{cmy:102929425; K03881 ND4 NADH-ubiquinone oxidoreductase chain 4 1.6.5.3 ko00190; Metabolism; Energy metabolism; Oxidative phosphorylation | ko05012; Human Diseases; Neurodegenerative diseases; Parkinson's disease}	{DmMi009; KOG4845 NADH dehydrogenase, subunit 4 C Energy production and conversion ;}	{GO:0055114; oxidation-reduction process; biological_process GO:0042773; ATP synthesis coupled electron transport; biological_process GO:0016651; oxidoreductase activity, acting on NADH or NADPH; molecular_function GO:0055114; oxidation-reduction process; biological_process GO:0008137; NADH dehydrogenase (ubiquinone) activity; molecular_function}	{HQ830201.1; Macrobrachium nipponense mitochondrion, complete genome}	{PF00361:Proton-conducting membrane transporter PF00420:NADH-ubiquinone/plastoquinone oxidoreductase chain 4L}
Novelgene0049	{YP_004221776.1; NADH dehydrogenase subunit 5 [Macrobrachium nipponense]}	{sp|P34854|NU5M_ANOGA; NADH-ubiquinone oxidoreductase chain 5 OS=Anopheles gambiae GN=mt:ND5 PE=3 SV=1}	{phd:102315967; - - - - -}	{DmMi011; KOG4668 NADH dehydrogenase subunits 2, 5, and related proteins C Energy production and conversion ;}	{GO:0055114; oxidation-reduction process; biological_process GO:0042773; ATP synthesis coupled electron transport; biological_process GO:0008137; NADH dehydrogenase (ubiquinone) activity; molecular_function GO:0042773; ATP synthesis coupled electron transport; biological_process GO:0008137; NADH dehydrogenase (ubiquinone) activity; molecular_function GO:0055114; oxidation-reduction process; biolo…	{HQ830201.1; Macrobrachium nipponense mitochondrion, complete genome}	{PF00361:Proton-conducting membrane transporter PF06455:NADH dehydrogenase subunit 5 C-terminus PF00361:Proton-conducting membrane transporter PF00662:NADH-Ubiquinone oxidoreductase (complex I), chain 5 N-terminus}
Novelgene0050	{YP_004221780.1; cytochrome b [Macrobrachium nipponense]}	{sp|P07704|CYB_DROYA; Cytochrome b OS=Drosophila yakuba GN=mt:Cyt-b PE=3 SV=1}	{isc:IscW_ISCW016730; - - - - -}	{DmMi013; KOG4663 Cytochrome b C Energy production and conversion ;}	{NA}	{HQ830201.1; Macrobrachium nipponense mitochondrion, complete genome}	{NA}
Novelgene0051	{NA}	{NA}	{NA}	{NA}	{NA}	{HQ830201.1; Macrobrachium nipponense mitochondrion, complete genome}	{NA}
Novelgene0052	{YP_004221781.1; NADH dehydrogenase subunit 1 [Macrobrachium nipponense]}	{sp|P33502|NU1M_ANOQU; NADH-ubiquinone oxidoreductase chain 1 OS=Anopheles quadrimaculatus GN=ND1 PE=3 SV=1}	{nvi:107981501; K03878 ND1 NADH-ubiquinone oxidoreductase chain 1 1.6.5.3 ko00190; Metabolism; Energy metabolism; Oxidative phosphorylation | ko05012; Human Diseases; Neurodegenerative diseases; Parkinson's disease}	{DmMi006; KOG4770 NADH dehydrogenase subunit 1 C Energy production and conversion ;}	{GO:0055114; oxidation-reduction process; biological_process GO:0016020; membrane; cellular_component}	{HQ830201.1; Macrobrachium nipponense mitochondrion, complete genome}	{PF00146:NADH dehydrogenase}
Novelgene0053	{YP_004221776.1; NADH dehydrogenase subunit 5 [Macrobrachium nipponense]}	{sp|P34854|NU5M_ANOGA; NADH-ubiquinone oxidoreductase chain 5 OS=Anopheles gambiae GN=mt:ND5 PE=3 SV=1}	{dpl:KGM_19442; K03883 ND5 NADH-ubiquinone oxidoreductase chain 5 1.6.5.3 ko00190; Metabolism; Energy metabolism; Oxidative phosphorylation | ko05012; Human Diseases; Neurodegenerative diseases; Parkinson's disease}	{DmMi011; KOG4668 NADH dehydrogenase subunits 2, 5, and related proteins C Energy production and conversion ;}	{GO:0042773; ATP synthesis coupled electron transport; biological_process GO:0008137; NADH dehydrogenase (ubiquinone) activity; molecular_function GO:0055114; oxidation-reduction process; biological_process GO:0008137; NADH dehydrogenase (ubiquinone) activity; molecular_function GO:0042773; ATP synthesis coupled electron transport; biological_process GO:0055114; oxidation-reduction process; biolo…	{HQ830201.1; Macrobrachium nipponense mitochondrion, complete genome}	{PF00361:Proton-conducting membrane transporter PF00361:Proton-conducting membrane transporter PF00662:NADH-Ubiquinone oxidoreductase (complex I), chain 5 N-terminus PF01956:Integral membrane protein DUF106 PF07664:Ferrous iron transport protein B C terminus PF00507:NADH-ubiquinone/plastoquinone oxidoreductase, chain 3 PF00361:Proton-conducting membrane transporter PF06455:NADH dehydrogenase subu…
Novelgene0054	{NA}	{NA}	{NA}	{NA}	{NA}	{HQ830201.1; Macrobrachium nipponense mitochondrion, complete genome}	{NA}
Novelgene0055	{YP_004221770.1; cytochrome c oxidase subunit I [Macrobrachium nipponense]}	{sp|P00399|COX1_DROME; Cytochrome c oxidase subunit 1 OS=Drosophila melanogaster GN=mt:CoI PE=2 SV=2}	{phd:102341612; - - - - -}	{DmMi003; KOG4769 Cytochrome c oxidase, subunit I C Energy production and conversion ;}	{NA}	{HQ830201.1; Macrobrachium nipponense mitochondrion, complete genome}	{NA}
Novelgene0056	{YP_004221771.1; cytochrome c oxidase subunit II [Macrobrachium nipponense]}	{sp|P50253|COX2_DROSI; Cytochrome c oxidase subunit 2 OS=Drosophila simulans GN=mt:CoII PE=3 SV=2}	{isc:IscW_ISCW016021; - - - - -}	{DmMi004; KOG4766 Uncharacterized conserved protein S Function unknown ;}	{NA}	{HQ830201.1; Macrobrachium nipponense mitochondrion, complete genome}	{NA}
Novelgene0057	{AKO62849.1; scavenger receptor B1 [Marsupenaeus japonicus]}	{sp|P27615|SCRB2_RAT; Lysosome membrane protein 2 OS=Rattus norvegicus GN=Scarb2 PE=1 SV=2}	{ptg:102970649; K12384 SCARB2, LIMP2, CD36L2 lysosome membrane protein 2 - ko04142; Cellular Processes; Transport and catabolism; Lysosome}	{Hs5031631; KOG3776 Plasma membrane glycoprotein CD36 and related membrane receptors T Signal transduction mechanisms ;}	{GO:0008948; oxaloacetate decarboxylase activity; molecular_function GO:0015081; sodium ion transmembrane transporter activity; molecular_function GO:0007155; cell adhesion; biological_process GO:0016020; membrane; cellular_component GO:0071436; sodium ion export; biological_process}	{KP121407.1; Marsupenaeus japonicus scavenger receptor B1 mRNA, complete cds}	{PF04277:Oxaloacetate decarboxylase, gamma chain PF01130:CD36 family}
Novelgene0058	{XP_018020325.1; PREDICTED: uncharacterized protein LOC108676706 [Hyalella azteca]}	{NA}	{NA}	{NA}	{GO:0005840; ribosome; cellular_component GO:0003735; structural constituent of ribosome; molecular_function GO:0006414; translational elongation; biological_process GO:0005622; intracellular; cellular_component}	{NA}	{PF00428:60s Acidic ribosomal protein}
Novelgene0059	{KZS07400.1; Uncharacterized protein APZ42_028944 [Daphnia magna]}	{NA}	{acs:107983103; - - - - -}	{NA}	{GO:0003964; RNA-directed DNA polymerase activity; molecular_function GO:0003723; RNA binding; molecular_function GO:0006278; RNA-dependent DNA replication; biological_process}	{NA}	{PF00078:Reverse transcriptase (RNA-dependent DNA polymerase)}
Novelgene0060	{KZS09709.1; Uncharacterized protein APZ42_025993 [Daphnia magna]}	{NA}	{xtr:101734340; - - - - -}	{NA}	{NA}	{NA}	{NA}
Novelgene0061	{NA}	{NA}	{NA}	{NA}	{NA}	{NA}	{NA}
Novelgene0062	{NA}	{NA}	{NA}	{NA}	{GO:0018024; histone-lysine N-methyltransferase activity; molecular_function}	{NA}	{PF10440:Ubiquitin-binding WIYLD domain}
Novelgene0063	{NA}	{NA}	{NA}	{NA}	{NA}	{NA}	{NA}
Novelgene0064	{NA}	{NA}	{NA}	{NA}	{GO:0016021; integral to membrane; cellular_component}	{NA}	{PF09726:Transmembrane protein}
Novelgene0065	{NA}	{NA}	{NA}	{NA}	{GO:0009378; four-way junction helicase activity; molecular_function GO:0006281; DNA repair; biological_process GO:0006310; DNA recombination; biological_process}	{NA}	{PF05496:Holliday junction DNA helicase ruvB N-terminus}
Novelgene0066	{NA}	{NA}	{NA}	{NA}	{NA}	{NA}	{NA}
Novelgene0067	{NA}	{NA}	{NA}	{NA}	{NA}	{NA}	{NA}
Novelgene0068	{NA}	{NA}	{NA}	{NA}	{NA}	{NA}	{NA}
Novelgene0069	{XP_969416.2; PREDICTED: uncharacterized protein LOC657896 [Tribolium castaneum]}	{NA}	{tca:657896; - - - - -}	{NA}	{NA}	{NA}	{NA}
Novelgene0070	{NA}	{NA}	{NA}	{NA}	{NA}	{NA}	{NA}
Novelgene0071	{NA}	{NA}	{NA}	{NA}	{NA}	{NA}	{NA}
Novelgene0072	{XP_001848188.1; predicted protein [Culex quinquefasciatus]}	{NA}	{cqu:CpipJ_CPIJ006504; - - - - -}	{NA}	{GO:0042302; structural constituent of cuticle; molecular_function}	{NA}	{PF00379:Insect cuticle protein}
Novelgene0073	{NA}	{NA}	{NA}	{NA}	{NA}	{NA}	{NA}
Novelgene0074	{NA}	{NA}	{NA}	{NA}	{NA}	{NA}	{NA}
Novelgene0075	{NA}	{NA}	{NA}	{NA}	{NA}	{NA}	{NA}
Novelgene0076	{NA}	{NA}	{NA}	{NA}	{NA}	{NA}	{NA}
Novelgene0077	{NA}	{NA}	{NA}	{NA}	{NA}	{NA}	{NA}
Novelgene0078	{NA}	{NA}	{NA}	{NA}	{NA}	{NA}	{NA}
Novelgene0079	{AKB96203.1; heat shock protein [Cherax quadricarinatus]}	{sp|O02192|HSP83_DROAV; Heat shock protein 83 OS=Drosophila auraria GN=Hsp83 PE=3 SV=1}	{hst:105191941; K04079 HSP90A, htpG molecular chaperone HtpG - ko04141; Genetic Information Processing; Folding, sorting and degradation; Protein processing in endoplasmic reticulum | ko04151; Environmental Information Processing; Signal transduction; PI3K-Akt signaling pathway | ko04621; Organismal Systems; Immune system; NOD-like receptor signaling pathway | ko04612; Organismal Systems; Immune …	{7292327; KOG0019 Molecular chaperone (HSP90 family) O Posttranslational modification, protein turnover, chaperones ;}	{GO:0005524; ATP binding; molecular_function GO:0005524; ATP binding; molecular_function GO:0006457; protein folding; biological_process GO:0051082; unfolded protein binding; molecular_function GO:0006950; response to stress; biological_process GO:0005524; ATP binding; molecular_function GO:0006457; protein folding; biological_process GO:0051082; unfolded protein binding; molecular_function GO:00…	{GU319963.1; Macrobrachium nipponense heat shock protein 90 mRNA, complete cds}	{PF02518:Histidine kinase-, DNA gyrase B-, and HSP90-like ATPase PF00183:Hsp90 protein PF02518:Histidine kinase-, DNA gyrase B-, and HSP90-like ATPase PF00183:Hsp90 protein PF00183:Hsp90 protein}
Novelgene0080	{NA}	{NA}	{NA}	{NA}	{GO:0055114; oxidation-reduction process; biological_process GO:0004097; catechol oxidase activity; molecular_function}	{NA}	{PF12143:Protein of unknown function (DUF_B2219)}
Novelgene0081	{NA}	{NA}	{NA}	{NA}	{NA}	{NA}	{NA}
Novelgene0082	{NA}	{NA}	{NA}	{NA}	{GO:0019012; NA GO:0016032; NA}	{NA}	{PF01006:Hepatitis C virus non-structural protein NS4a}
Novelgene0083	{AFM75821.1; myosin light chain 2 [Procambarus clarkii]}	{sp|Q1HPS0|MLR_BOMMO; Myosin regulatory light chain 2 OS=Bombyx mori PE=1 SV=1}	{dpl:KGM_20052; - - - - -}	{7301908; KOG0031 Myosin regulatory light chain, EF-Hand protein superfamily Z Cytoskeleton ;}	{GO:0005509; calcium ion binding; molecular_function}	{JN006038.1; Pandalus platyceros clone PLSCT1 mRNA sequence}	{PF13202:EF hand PF13405:EF-hand domain PF13499:EF-hand domain pair PF00036:EF hand}
Novelgene0084	{NA}	{NA}	{NA}	{NA}	{NA}	{NA}	{NA}
Novelgene0085	{XP_008561655.1; PREDICTED: LOW QUALITY PROTEIN: zinc finger protein 260-like, partial [Galeopterus variegatus]}	{sp|P51786|ZN157_HUMAN; Zinc finger protein 157 OS=Homo sapiens GN=ZNF157 PE=2 SV=2}	{dre:100141328; - - - - -}	{Hs4507999; KOG1721 FOG: Zn-finger R General function prediction only ;}	{GO:0005740; mitochondrial envelope; cellular_component GO:0006351; transcription, DNA-dependent; biological_process GO:0003676; nucleic acid binding; molecular_function GO:0008270; zinc ion binding; molecular_function GO:0004129; cytochrome-c oxidase activity; molecular_function GO:0046872; metal ion binding; molecular_function GO:0008270; zinc ion binding; molecular_function GO:0006888; ER to G…	{NA}	{PF01096:Transcription factor S-II (TFIIS) PF00096:Zinc finger, C2H2 type PF01215:Cytochrome c oxidase subunit Vb PF00569:Zinc finger, ZZ type PF00130:Phorbol esters/diacylglycerol binding domain (C1 domain) PF06397:Desulfoferrodoxin, N-terminal domain PF04810:Sec23/Sec24 zinc finger PF02892:BED zinc finger PF00096:Zinc finger, C2H2 type PF01363:FYVE zinc finger PF01428:AN1-like Zinc finger}
Novelgene0086	{NA}	{NA}	{NA}	{NA}	{NA}	{NA}	{NA}
Novelgene0087	{NA}	{NA}	{NA}	{NA}	{NA}	{NA}	{NA}
Novelgene0088	{NA}	{NA}	{NA}	{NA}	{GO:0003735; structural constituent of ribosome; molecular_function GO:0005840; ribosome; cellular_component GO:0006412; translation; biological_process GO:0005622; intracellular; cellular_component}	{NA}	{PF01779:Ribosomal L29e protein family}
Novelgene0089	{NA}	{NA}	{NA}	{NA}	{NA}	{NA}	{NA}
Novelgene0090	{NA}	{NA}	{NA}	{NA}	{NA}	{NA}	{NA}
Novelgene0091	{NA}	{NA}	{NA}	{NA}	{NA}	{NA}	{NA}
Novelgene0092	{XP_014678629.1; PREDICTED: keratin-associated protein 4-4-like, partial [Priapulus caudatus]}	{NA}	{NA}	{NA}	{NA}	{NA}	{NA}
Novelgene0093	{NA}	{NA}	{NA}	{NA}	{NA}	{NA}	{NA}
Novelgene0094	{XP_018023775.1; PREDICTED: probable cardiolipin synthase (CMP-forming) [Hyalella azteca]}	{sp|Q8MZC4|CRLS1_DROME; Probable cardiolipin synthase (CMP-forming) OS=Drosophila melanogaster GN=CLS PE=2 SV=1}	{hst:105191943; K08744 CRLS cardiolipin synthase (CMP-forming) 2.7.8.41 ko00564; Metabolism; Lipid metabolism; Glycerophospholipid metabolism}	{Hs10092647; KOG1617 CDP-alcohol phosphatidyltransferase/Phosphatidylglycerol-phosphate synthase I Lipid transport and metabolism ;}	{GO:0016020; membrane; cellular_component GO:0016780; phosphotransferase activity, for other substituted phosphate groups; molecular_function GO:0008654; phospholipid biosynthetic process; biological_process GO:0042246; tissue regeneration; biological_process GO:0016021; integral to membrane; cellular_component GO:0007155; cell adhesion; biological_process}	{NA}	{PF01066:CDP-alcohol phosphatidyltransferase PF04923:Ninjurin }
Novelgene0095	{NA}	{NA}	{NA}	{NA}	{NA}	{NA}	{NA}
Novelgene0096	{NA}	{NA}	{NA}	{NA}	{NA}	{NA}	{NA}
Novelgene0097	{NA}	{NA}	{NA}	{NA}	{NA}	{NA}	{NA}
Novelgene0098	{XP_015824203.1; PREDICTED: sialidase-like, partial [Nothobranchius furzeri]}	{NA}	{cfo:105259082; - - - - -}	{NA}	{GO:0035556; intracellular signal transduction; biological_process GO:0042742; defense response to bacterium; biological_process GO:0004519; endonuclease activity; molecular_function GO:0006298; mismatch repair; biological_process}	{NA}	{PF07525:SOCS box PF03852:DNA mismatch endonuclease Vsr PF07359:Liver-expressed antimicrobial peptide 2 precursor (LEAP-2)}
Novelgene0099	{BAB64297.1; I-connectin [Procambarus clarkii]}	{NA}	{bim:100743641; K12567 TTN titin 2.7.11.1 ko05410; Human Diseases; Cardiovascular diseases; Hypertrophic cardiomyopathy (HCM) | ko05414; Human Diseases; Cardiovascular diseases; Dilated cardiomyopathy}	{NA}	{NA}	{NA}	{NA}
Novelgene0100	{KFM64787.1; Tetratricopeptide repeat protein 19, mitochondrial, partial [Stegodyphus mimosarum]}	{sp|Q6DKK2|TTC19_HUMAN; Tetratricopeptide repeat protein 19, mitochondrial OS=Homo sapiens GN=TTC19 PE=1 SV=4}	{phu:Phum_PHUM463510; K18169 TTC19 tetratricopeptide repeat protein 19, mitochondrial - -}	{7298526; KOG1840 Kinesin light chain Z Cytoskeleton ;}	{GO:0005515; protein binding; molecular_function}	{NA}	{PF00515:Tetratricopeptide repeat PF13176:Tetratricopeptide repeat PF13181:Tetratricopeptide repeat}
Novelgene0101	{XP_018012408.1; PREDICTED: probable ATP-dependent RNA helicase DDX46 isoform X3 [Hyalella azteca]}	{sp|Q4TVV3|DDX46_DANRE; Probable ATP-dependent RNA helicase DDX46 OS=Danio rerio GN=ddx46 PE=2 SV=1}	{aag:AaeL_AAEL013985; K12811 DDX46, PRP5 ATP-dependent RNA helicase DDX46/PRP5 3.6.4.13 ko03040; Genetic Information Processing; Transcription; Spliceosome}	{Hs7662318; KOG0334 RNA helicase A RNA processing and modification ;}	{GO:0008026; ATP-dependent helicase activity; molecular_function GO:0005524; ATP binding; molecular_function GO:0003676; nucleic acid binding; molecular_function GO:0004386; helicase activity; molecular_function}	{XM_011504385.1; PREDICTED: Ceratosolen solmsi marchali probable ATP-dependent RNA helicase DDX46 (LOC105366040), mRNA}	{PF00270:DEAD/DEAH box helicase PF00271:Helicase conserved C-terminal domain}
Novelgene0102	{NA}	{NA}	{NA}	{NA}	{NA}	{NA}	{NA}
Novelgene0103	{XP_002431501.1; enzymatic polyprotein, putative [Pediculus humanus corporis]}	{sp|P04323|POL3_DROME; Retrovirus-related Pol polyprotein from transposon 17.6 OS=Drosophila melanogaster GN=pol PE=3 SV=1}	{phu:Phum_PHUM531970; - - - - -}	{NA}	{GO:0006278; RNA-dependent DNA replication; biological_process GO:0003723; RNA binding; molecular_function GO:0003964; RNA-directed DNA polymerase activity; molecular_function GO:0003676; nucleic acid binding; molecular_function GO:0004112; cyclic-nucleotide phosphodiesterase activity; molecular_function GO:0008270; zinc ion binding; molecular_function}	{NA}	{PF00078:Reverse transcriptase (RNA-dependent DNA polymerase) PF00098:Zinc knuckle PF07823:Cyclic phosphodiesterase-like protein}
Novelgene0104	{XP_018011753.1; PREDICTED: uncharacterized protein LOC108668980 [Hyalella azteca]}	{NA}	{hst:105184954; K12737 SDCCAG10 peptidyl-prolyl cis-trans isomerase SDCCAG10 5.2.1.8 -}	{NA}	{NA}	{NA}	{NA}
Novelgene0105	{JAU02096.1; protein phosphatase 1k mitochondrial [Amblyomma sculptum]}	{sp|Q8BXN7|PPM1K_MOUSE; Protein phosphatase 1K, mitochondrial OS=Mus musculus GN=Ppm1k PE=1 SV=1}	{dpx:DAPPUDRAFT_45296; K17505 PPM1K, PP2CM protein phosphatase 1K 3.1.3.16 -}	{Hs20535993; KOG0698 Serine/threonine protein phosphatase T Signal transduction mechanisms ;}	{NA}	{NA}	{NA}
Novelgene0106	{XP_018026413.1; PREDICTED: uncharacterized protein LOC108681850 [Hyalella azteca]}	{sp|Q8BTN6|LENG9_MOUSE; Leukocyte receptor cluster member 9 OS=Mus musculus GN=Leng9 PE=2 SV=1}	{lgi:LOTGIDRAFT_138311; - - - - -}	{NA}	{GO:0006886; intracellular protein transport; biological_process GO:0005622; intracellular; cellular_component GO:0046872; metal ion binding; molecular_function}	{XM_008176821.1; PREDICTED: Chrysemys picta bellii leukocyte receptor cluster (LRC) member 9 (LENG9), mRNA}	{PF00642:Zinc finger C-x8-C-x5-C-x3-H type (and similar) PF03127:GAT domain}
Novelgene0107	{NA}	{NA}	{NA}	{NA}	{GO:0015643; toxin binding; molecular_function GO:0030153; bacteriocin immunity; biological_process GO:0005524; ATP binding; molecular_function GO:0043531; ADP binding; molecular_function GO:0016301; kinase activity; molecular_function GO:0005622; intracellular; cellular_component GO:0006412; translation; biological_process GO:0005840; ribosome; cellular_component GO:0006810; transport; biologica…	{NA}	{PF01443:Viral (Superfamily 1) RNA helicase PF06414:Zeta toxin PF00004:ATPase family associated with various cellular activities (AAA) PF00910:RNA helicase PF01637:ATPase domain predominantly from Archaea PF00931:NB-ARC domain PF00437:Type II/IV secretion system protein PF00366:Ribosomal protein S17 PF09204:Bacterial self-protective colicin-like immunity}
Novelgene0108	{NA}	{NA}	{NA}	{NA}	{NA}	{NA}	{NA}
Novelgene0109	{NA}	{NA}	{NA}	{NA}	{NA}	{NA}	{NA}
Novelgene0110	{XP_018024269.1; PREDICTED: vacuolar protein sorting-associated protein 18 homolog [Hyalella azteca]}	{sp|P59015|VPS18_DANRE; Vacuolar protein sorting-associated protein 18 homolog OS=Danio rerio GN=vps18 PE=2 SV=2}	{ame:413525; K20181 VPS18, PEP3 vacuolar protein sorting-associated protein 18 - ko04138; Cellular Processes; Transport and catabolism; Autophagy - yeast}	{HsM17978485; KOG2034 Vacuolar sorting protein PEP3/VPS18 U Intracellular trafficking, secretion, and vesicular transport ;}	{GO:0005680; anaphase-promoting complex; cellular_component GO:0005515; protein binding; molecular_function GO:0006886; intracellular protein transport; biological_process GO:0016192; vesicle-mediated transport; biological_process GO:0008270; zinc ion binding; molecular_function GO:0004842; ubiquitin-protein ligase activity; molecular_function}	{NA}	{PF00637:Region in Clathrin and VPS PF12861:Anaphase-promoting complex subunit 11 RING-H2 finger PF13639:Ring finger domain PF12678:RING-H2 zinc finger domain PF14634:zinc-RING finger domain}
Novelgene0111	{NA}	{NA}	{NA}	{NA}	{NA}	{NA}	{NA}
Novelgene0112	{NA}	{NA}	{NA}	{NA}	{NA}	{NA}	{NA}
Novelgene0113	{NA}	{NA}	{NA}	{NA}	{GO:0007010; cytoskeleton organization; biological_process GO:0003779; actin binding; molecular_function}	{NA}	{PF01213:Adenylate cyclase associated (CAP) N terminal}
Novelgene0114	{NA}	{NA}	{NA}	{NA}	{NA}	{NA}	{NA}
Novelgene0115	{NA}	{NA}	{NA}	{NA}	{NA}	{NA}	{NA}
Novelgene0116	{NA}	{NA}	{NA}	{NA}	{NA}	{NA}	{NA}
Novelgene0117	{NA}	{NA}	{NA}	{NA}	{NA}	{NA}	{NA}
Novelgene0118	{XP_014488770.1; PREDICTED: CBP80/20-dependent translation initiation factor isoform X1 [Dinoponera quadriceps]}	{sp|O43310|CTIF_HUMAN; CBP80/20-dependent translation initiation factor OS=Homo sapiens GN=CTIF PE=1 SV=1}	{ame:410091; - - - - -}	{7297569; KOG3942 MIF4G domain-containing protein J Translation, ribosomal structure and biogenesis ;}	{GO:0005515; protein binding; molecular_function GO:0016021; integral to membrane; cellular_component GO:0003723; RNA binding; molecular_function}	{XM_017118524.1; PREDICTED: Drosophila rhopaloa transcription factor Ken (LOC108040869), mRNA}	{PF02854:MIF4G domain PF09726:Transmembrane protein}
Novelgene0119	{NA}	{NA}	{NA}	{NA}	{GO:0016020; membrane; cellular_component GO:0016020; membrane; cellular_component GO:0005024; transforming growth factor beta receptor activity; molecular_function GO:0005576; NA GO:0004675; transmembrane receptor protein serine/threonine kinase activity; molecular_function}	{NA}	{PF00087:Snake toxin PF01064:Activin types I and II receptor domain PF01061:ABC-2 type transporter}
Novelgene0120	{XP_002431503.1; enzymatic polyprotein; Endonuclease; Reverse transcriptase, putative [Pediculus humanus corporis]}	{sp|P04323|POL3_DROME; Retrovirus-related Pol polyprotein from transposon 17.6 OS=Drosophila melanogaster GN=pol PE=3 SV=1}	{phu:Phum_PHUM531990; - - - - -}	{At1g35647; KOG0017 FOG: Transposon-encoded proteins with TYA, reverse transcriptase, integrase domains in various combinations R General function prediction only ;}	{GO:0004112; cyclic-nucleotide phosphodiesterase activity; molecular_function GO:0003723; RNA binding; molecular_function GO:0006278; RNA-dependent DNA replication; biological_process GO:0003964; RNA-directed DNA polymerase activity; molecular_function GO:0006278; RNA-dependent DNA replication; biological_process GO:0003723; RNA binding; molecular_function GO:0003964; RNA-directed DNA polymerase …	{NA}	{PF07823:Cyclic phosphodiesterase-like protein PF00078:Reverse transcriptase (RNA-dependent DNA polymerase) PF00078:Reverse transcriptase (RNA-dependent DNA polymerase)}
Novelgene0121	{XP_018023338.1; PREDICTED: la-related protein 6-like [Hyalella azteca]}	{sp|Q8BN59|LARP6_MOUSE; La-related protein 6 OS=Mus musculus GN=Larp6 PE=1 SV=1}	{lgi:LOTGIDRAFT_112382; K18733 LARP6 la-related protein 6 - -}	{7303182; KOG1855 Predicted RNA-binding protein R General function prediction only ;}	{GO:0016702; oxidoreductase activity, acting on single donors with incorporation of molecular oxygen, incorporation of two atoms of oxygen; molecular_function GO:0003676; nucleic acid binding; molecular_function GO:0055114; oxidation-reduction process; biological_process GO:0005783; endoplasmic reticulum; cellular_component GO:0004656; procollagen-proline 4-dioxygenase activity; molecular_functio…	{KT380947.1; Macrobrachium nipponense feminization-1 (FEM-1) gene, complete cds}	{PF00076:RNA recognition motif. (a.k.a. RRM, RBD, or RNP domain) PF08336:Prolyl 4-Hydroxylase alpha-subunit, N-terminal region}
Novelgene0122	{NA}	{NA}	{NA}	{NA}	{GO:0030674; protein binding, bridging; molecular_function GO:0009424; bacterial-type flagellum hook; cellular_component GO:0030168; platelet activation; biological_process GO:0009405; pathogenesis; biological_process GO:0016020; membrane; cellular_component GO:0007165; signal transduction; biological_process GO:0005577; fibrinogen complex; cellular_component GO:0005102; receptor binding; molecul…	{NA}	{PF01607:Chitin binding Peritrophin-A domain PF05791:Bacillus haemolytic enterotoxin (HBL) PF08702:Fibrinogen alpha/beta chain family PF01166:TSC-22/dip/bun family PF02465:Flagellar hook-associated protein 2 N-terminus PF07544:RNA polymerase II transcription mediator complex subunit 9}
Novelgene0123	{NA}	{NA}	{NA}	{NA}	{GO:0016021; integral to membrane; cellular_component}	{NA}	{PF09726:Transmembrane protein}
Novelgene0124	{NA}	{NA}	{NA}	{NA}	{NA}	{NA}	{NA}
Novelgene0125	{NA}	{NA}	{NA}	{NA}	{GO:0019028; viral capsid; cellular_component}	{KU214500.1; Gecarcinus lateralis calmodulin mRNA, complete cds}	{PF07267:Nucleopolyhedrovirus capsid protein P87}
Novelgene0126	{XP_018307258.1; PREDICTED: uncharacterized protein LOC108725004 [Trachymyrmex zeteki]}	{sp|Q6P8J2|SAT2_MOUSE; Diamine acetyltransferase 2 OS=Mus musculus GN=Sat2 PE=1 SV=1}	{aec:105143672; - - - - -}	{Hs19424126; KOG3216 Diamine acetyltransferase E Amino acid transport and metabolism ;}	{GO:0008080; N-acetyltransferase activity; molecular_function GO:0016747; transferase activity, transferring acyl groups other than amino-acyl groups; molecular_function}	{NA}	{PF13673:Acetyltransferase (GNAT) domain PF00583:Acetyltransferase (GNAT) family PF13508:Acetyltransferase (GNAT) domain PF08445:FR47-like protein}
Novelgene0127	{XP_002643074.1; Hypothetical protein CBG22994 [Caenorhabditis briggsae]}	{NA}	{NA}	{NA}	{NA}	{NA}	{NA}
Novelgene0128	{NA}	{NA}	{NA}	{NA}	{NA}	{NA}	{NA}
Novelgene0129	{NA}	{NA}	{NA}	{NA}	{NA}	{NA}	{NA}
Novelgene0130	{NA}	{NA}	{NA}	{NA}	{GO:0016779; nucleotidyltransferase activity; molecular_function}	{NA}	{PF01983:Guanylyl transferase CofC like}
Novelgene0131	{NA}	{NA}	{NA}	{NA}	{NA}	{NA}	{NA}
Novelgene0132	{JAS50164.1; hypothetical protein g.15529 [Cuerna arida]}	{sp|O59896|LAC1_PYCCI; Laccase OS=Pycnoporus cinnabarinus GN=LCC3-1 PE=1 SV=1}	{dpx:DAPPUDRAFT_317026; - - - - -}	{7297515; KOG1263 Multicopper oxidases Q Secondary metabolites biosynthesis, transport and catabolism ;}	{GO:0005507; copper ion binding; molecular_function GO:0016491; oxidoreductase activity; molecular_function GO:0055114; oxidation-reduction process; biological_process GO:0005507; copper ion binding; molecular_function}	{NA}	{PF07732:Multicopper oxidase PF07732:Multicopper oxidase PF07731:Multicopper oxidase PF00394:Multicopper oxidase}
Novelgene0133	{XP_008178161.1; PREDICTED: uncharacterized protein LOC103307708 [Acyrthosiphon pisum]}	{NA}	{api:103307708; - - - - -}	{NA}	{NA}	{NA}	{NA}
Novelgene0134	{XP_018017930.1; PREDICTED: arrestin homolog [Hyalella azteca]}	{sp|P32122|ARRH_LOCMI; Arrestin homolog OS=Locusta migratoria PE=2 SV=1}	{ame:550791; K13805 ARR2 arrestin-2 - ko04745; Organismal Systems; Sensory system; Phototransduction - fly}	{7295053; KOG3865 Arrestin T Signal transduction mechanisms ;}	{GO:0006812; cation transport; biological_process GO:0016021; integral to membrane; cellular_component GO:0008324; cation transmembrane transporter activity; molecular_function GO:0016021; integral to membrane; cellular_component GO:0042626; ATPase activity, coupled to transmembrane movement of substances; molecular_function GO:0055085; transmembrane transport; biological_process GO:0006810; tran…	{NA}	{PF13748:ABC transporter transmembrane region PF01899:Na+/H+ ion antiporter subunit}
Novelgene0135	{XP_014305052.1; PREDICTED: tigger transposable element-derived protein 1-like [Myotis lucifugus]}	{sp|Q96MW7|TIGD1_HUMAN; Tigger transposable element-derived protein 1 OS=Homo sapiens GN=TIGD1 PE=1 SV=1}	{phd:102338266; - - - - -}	{Hs20537842; KOG3105 DNA-binding centromere protein B (CENP-B) BD Chromatin structure and dynamics ; Cell cycle control, cell division, chromosome partitioning ;}	{GO:0006352; transcription initiation, DNA-dependent; biological_process GO:0003700; sequence-specific DNA binding transcription factor activity; molecular_function GO:0043565; sequence-specific DNA binding; molecular_function GO:0003677; DNA binding; molecular_function GO:0003676; nucleic acid binding; molecular_function GO:0016987; sigma factor activity; molecular_function GO:0006355; regulatio…	{NA}	{PF00329:Respiratory-chain NADH dehydrogenase, 30 Kd subunit PF04545:Sigma-70, region 4 PF13404:AsnC-type helix-turn-helix domain PF00196:Bacterial regulatory proteins, luxR family PF04218:CENP-B N-terminal DNA-binding domain PF03184:DDE superfamily endonuclease}
Novelgene0136	{NA}	{NA}	{NA}	{NA}	{GO:0019870; potassium channel inhibitor activity; molecular_function GO:0005576; NA GO:0009405; pathogenesis; biological_process}	{NA}	{PF08119:Scorpion acidic alpha-KTx toxin family}
Novelgene0137	{XP_018009856.1; PREDICTED: uncharacterized protein LOC108667351 [Hyalella azteca]}	{NA}	{spu:584294; - - - - -}	{NA}	{NA}	{NA}	{NA}
Novelgene0138	{NA}	{NA}	{NA}	{NA}	{NA}	{NA}	{NA}
Novelgene0139	{NA}	{NA}	{NA}	{NA}	{NA}	{NA}	{NA}
Novelgene0140	{NA}	{NA}	{NA}	{NA}	{NA}	{NA}	{NA}
Novelgene0141	{XP_018020318.1; PREDICTED: uncharacterized protein LOC108676702 [Hyalella azteca]}	{sp|Q75VW3|DNAJ_HYDTT; Chaperone protein DnaJ OS=Hydrogenobacter thermophilus (strain DSM 6534 / IAM 12695 / TK-6) GN=dnaJ PE=3 SV=1}	{cmk:103175048; K17867 DPH4, DNAJC24 diphthamide biosynthesis protein 4 - -}	{Hs17459648; KOG0715 Molecular chaperone (DnaJ superfamily) O Posttranslational modification, protein turnover, chaperones ;}	{NA}	{NA}	{NA}
Novelgene0142	{AHG98659.1; neuroparsin [Jasus lalandii]}	{NA}	{NA}	{NA}	{NA}	{NA}	{NA}
Novelgene0143	{NA}	{NA}	{NA}	{NA}	{NA}	{NA}	{NA}
Novelgene0144	{XP_018017995.1; PREDICTED: uncharacterized protein LOC108674546 [Hyalella azteca]}	{sp|Q28034|GLU2B_BOVIN; Glucosidase 2 subunit beta OS=Bos taurus GN=PRKCSH PE=2 SV=1}	{nvi:100118043; - - - - -}	{Hs4506077; KOG2397 Protein kinase C substrate, 80 KD protein, heavy chain T Signal transduction mechanisms ;}	{GO:0008408; 3'-5' exonuclease activity; molecular_function GO:0006260; DNA replication; biological_process GO:0005515; protein binding; molecular_function}	{XM_011262204.2; PREDICTED: Camponotus floridanus uncharacterized LOC105253870 (LOC105253870), mRNA}	{PF00057:Low-density lipoprotein receptor domain class A PF07733:Bacterial DNA polymerase III alpha subunit}
Novelgene0145	{NA}	{NA}	{NA}	{NA}	{NA}	{NA}	{NA}
Novelgene0146	{XP_013771968.1; PREDICTED: NAD(P) transhydrogenase, mitochondrial-like [Limulus polyphemus]}	{sp|P11024|NNTM_BOVIN; NAD(P) transhydrogenase, mitochondrial OS=Bos taurus GN=NNT PE=1 SV=3}	{dpx:DAPPUDRAFT_315656; K00323 NNT NAD(P) transhydrogenase 1.6.1.2 ko00760; Metabolism; Metabolism of cofactors and vitamins; Nicotinate and nicotinamide metabolism}	{NA}	{GO:0016491; oxidoreductase activity; molecular_function GO:0008750; NAD(P)+ transhydrogenase (AB-specific) activity; molecular_function GO:0050661; NADP binding; molecular_function GO:0050660; flavin adenine dinucleotide binding; molecular_function GO:0048037; cofactor binding; molecular_function GO:0008033; tRNA processing; biological_process GO:0008270; zinc ion binding; molecular_function GO:…	{XM_019517893.1; PREDICTED: Gavialis gangeticus nicotinamide nucleotide transhydrogenase (NNT), transcript variant X2, mRNA}	{PF02233:NAD(P) transhydrogenase beta subunit PF02233:NAD(P) transhydrogenase beta subunit PF01134:Glucose inhibited division protein A PF02826:D-isomer specific 2-hydroxyacid dehydrogenase, NAD binding domain PF00107:Zinc-binding dehydrogenase PF02233:NAD(P) transhydrogenase beta subunit PF07992:Pyridine nucleotide-disulphide oxidoreductase PF02233:NAD(P) transhydrogenase beta subunit}
Novelgene0147	{NA}	{NA}	{NA}	{NA}	{GO:0005219; ryanodine-sensitive calcium-release channel activity; molecular_function GO:0006874; cellular calcium ion homeostasis; biological_process GO:0005666; DNA-directed RNA polymerase III complex; cellular_component GO:0005634; nucleus; cellular_component GO:0016021; integral to membrane; cellular_component GO:0009236; cobalamin biosynthetic process; biological_process GO:0046872; metal io…	{NA}	{PF12326:N-glycosylation protein PF08496:Peptidase family S49 N-terminal PF06459:Ryanodine Receptor TM 4-6 PF04592:Selenoprotein P, N terminal region PF10220:Uncharacterized conserved protein (DUF2146) PF02862:DDHD domain PF04931:DNA polymerase phi PF06213:Cobalamin biosynthesis protein CobT PF02724:CDC45-like protein PF05132:RNA polymerase III RPC4 PF09507:DNA polymerase subunit Cdc27}
Novelgene0148	{NA}	{NA}	{NA}	{NA}	{NA}	{NA}	{NA}
Novelgene0149	{NA}	{NA}	{NA}	{NA}	{GO:0016820; hydrolase activity, acting on acid anhydrides, catalyzing transmembrane movement of substances; molecular_function}	{NA}	{PF12592:Protein of unknown function (DUF3763)}
Novelgene0150	{NA}	{NA}	{NA}	{NA}	{NA}	{NA}	{NA}
Novelgene0151	{XP_013776412.1; PREDICTED: RNA-binding protein 7-like [Limulus polyphemus]}	{sp|Q9Y580|RBM7_HUMAN; RNA-binding protein 7 OS=Homo sapiens GN=RBM7 PE=1 SV=1}	{acs:100554131; K13188 RBM7 RNA-binding protein 7 - -}	{Hs9994185; KOG4454 RNA binding protein (RRM superfamily) R General function prediction only ;}	{GO:0003676; nucleic acid binding; molecular_function}	{NA}	{PF00076:RNA recognition motif. (a.k.a. RRM, RBD, or RNP domain)}
Novelgene0152	{NA}	{NA}	{NA}	{NA}	{NA}	{NA}	{NA}
Novelgene0153	{NA}	{NA}	{NA}	{NA}	{GO:0006629; lipid metabolic process; biological_process}	{NA}	{PF05184:Saposin-like type B, region 1}
Novelgene0154	{NA}	{NA}	{NA}	{NA}	{GO:0008146; sulfotransferase activity; molecular_function}	{NA}	{PF00685:Sulfotransferase domain}
Novelgene0155	{NA}	{NA}	{NA}	{NA}	{NA}	{NA}	{NA}
Novelgene0156	{NA}	{NA}	{NA}	{NA}	{NA}	{NA}	{NA}
Novelgene0157	{NA}	{NA}	{NA}	{NA}	{NA}	{NA}	{NA}
Novelgene0158	{NA}	{NA}	{NA}	{NA}	{NA}	{NA}	{NA}
Novelgene0159	{NA}	{NA}	{NA}	{NA}	{NA}	{NA}	{NA}
Novelgene0160	{NA}	{NA}	{NA}	{NA}	{NA}	{NA}	{NA}
Novelgene0161	{NA}	{NA}	{NA}	{NA}	{NA}	{NA}	{NA}
Novelgene0162	{NA}	{NA}	{NA}	{NA}	{NA}	{NA}	{NA}
Novelgene0163	{NA}	{NA}	{NA}	{NA}	{GO:0016020; membrane; cellular_component}	{NA}	{PF05887:Procyclic acidic repetitive protein (PARP)}
Novelgene0164	{NA}	{NA}	{NA}	{NA}	{NA}	{NA}	{NA}
Novelgene0165	{XP_015765541.1; PREDICTED: uncharacterized protein LOC107344406 [Acropora digitifera]}	{NA}	{adf:107337592; - - - - -}	{NA}	{GO:0003700; sequence-specific DNA binding transcription factor activity; molecular_function GO:0003677; DNA binding; molecular_function GO:0016987; sigma factor activity; molecular_function GO:0006355; regulation of transcription, DNA-dependent; biological_process GO:0006352; transcription initiation, DNA-dependent; biological_process GO:0006886; intracellular protein transport; biological_proce…	{HM210578.1; Macrobrachium nipponense clone Mni123 microsatellite sequence}	{PF08281:Sigma-70, region 4 PF04281:Mitochondrial import receptor subunit Tom22 }
Novelgene0166	{NA}	{NA}	{NA}	{NA}	{GO:0016021; integral to membrane; cellular_component GO:0000910; cytokinesis; biological_process GO:0008017; microtubule binding; molecular_function GO:0000226; microtubule cytoskeleton organization; biological_process}	{NA}	{PF03999:Microtubule associated protein (MAP65/ASE1 family) PF09726:Transmembrane protein}
Novelgene0167	{XP_018022549.1; PREDICTED: GRIP and coiled-coil domain-containing protein 2-like [Hyalella azteca]}	{NA}	{obi:106872124; - - - - -}	{NA}	{GO:0016021; integral to membrane; cellular_component GO:0031514; motile cilium; cellular_component GO:0016020; membrane; cellular_component GO:0048870; cell motility; biological_process GO:0005737; cytoplasm; cellular_component}	{NA}	{PF03694:Erg28 like protein PF06818:Fez1 PF13851:Growth-arrest specific micro-tubule binding}
Novelgene0168	{NA}	{NA}	{NA}	{NA}	{NA}	{NA}	{NA}
Novelgene0169	{NA}	{NA}	{NA}	{NA}	{GO:0016021; integral to membrane; cellular_component}	{NA}	{PF09726:Transmembrane protein}
Novelgene0170	{NA}	{NA}	{NA}	{NA}	{NA}	{NA}	{NA}
Novelgene0171	{XP_018023219.1; PREDICTED: ceramide synthase 6-like [Hyalella azteca]}	{sp|Q6ZMG9|CERS6_HUMAN; Ceramide synthase 6 OS=Homo sapiens GN=CERS6 PE=1 SV=1}	{bter:100650450; K04710 CERS ceramide synthetase 2.3.1.24 ko00600; Metabolism; Lipid metabolism; Sphingolipid metabolism | ko04071; Environmental Information Processing; Signal transduction; Sphingolipid signaling pathway; bter:100650450; K04710 CERS ceramide synthetase 2.3.1.24 ko00600; Metabolism; Lipid metabolism; Sphingolipid metabolism | ko04071; Environmental Information Processing; Signal …	{Hs13375717; KOG1607 Protein transporter of the TRAM (translocating chain-associating membrane) superfamily U Intracellular trafficking, secretion, and vesicular transport ;}	{GO:0006355; regulation of transcription, DNA-dependent; biological_process GO:0016021; integral to membrane; cellular_component GO:0003700; sequence-specific DNA binding transcription factor activity; molecular_function GO:0043565; sequence-specific DNA binding; molecular_function}	{NA}	{PF03798:TLC domain PF00046:Homeobox domain}
Novelgene0172	{KOF69818.1; hypothetical protein OCBIM_22004025mg [Octopus bimaculoides]}	{sp|Q5MCW4|ZN569_HUMAN; Zinc finger protein 569 OS=Homo sapiens GN=ZNF569 PE=1 SV=1}	{ocu:100358570; K09228 KRAB KRAB domain-containing zinc finger protein - -}	{Hs14758036; KOG1721 FOG: Zn-finger R General function prediction only ;}	{GO:0003779; actin binding; molecular_function GO:0007010; cytoskeleton organization; biological_process GO:0046872; metal ion binding; molecular_function}	{XM_011492732.1; PREDICTED: Oryzias latipes gastrula zinc finger protein XlCGF8.2DB-like (LOC101168013), partial mRNA}	{PF00096:Zinc finger, C2H2 type PF01213:Adenylate cyclase associated (CAP) N terminal}
Novelgene0173	{XP_015798258.1; PREDICTED: gastrula zinc finger protein XlCGF57.1-like [Nothobranchius furzeri]}	{sp|P10076|ZFP26_MOUSE; Zinc finger protein 26 OS=Mus musculus GN=Zfp26 PE=2 SV=2}	{ola:105353948; K09228 KRAB KRAB domain-containing zinc finger protein - -}	{Hs14741267; KOG1721 FOG: Zn-finger R General function prediction only ;}	{GO:0016651; oxidoreductase activity, acting on NADH or NADPH; molecular_function GO:0046872; metal ion binding; molecular_function GO:0004017; adenylate kinase activity; molecular_function GO:0051287; NAD binding; molecular_function GO:0055114; oxidation-reduction process; biological_process GO:0048038; quinone binding; molecular_function}	{NA}	{PF05191:Adenylate kinase, active site lid PF00096:Zinc finger, C2H2 type PF00346:Respiratory-chain NADH dehydrogenase, 49 Kd subunit}
Novelgene0174	{NA}	{NA}	{NA}	{NA}	{NA}	{NA}	{NA}
Novelgene0175	{XP_018020496.1; PREDICTED: uncharacterized protein LOC108676805 isoform X9 [Hyalella azteca]}	{NA}	{NA}	{NA}	{GO:0016032; NA GO:0016070; RNA metabolic process; biological_process GO:0019012; NA}	{NA}	{PF01350:Flavivirus non-structural protein NS4A}
Novelgene0176	{ACD74843.1; trehalose-6-phosphate synthase [Fenneropenaeus chinensis]}	{sp|G4RK44|TPSP_THETK; Bifunctional trehalose-6-phosphate synthase/phosphatase OS=Thermoproteus tenax (strain ATCC 35583 / DSM 2078 / JCM 9277 / NBRC 100435 / Kra 1) GN=tpsp PE=1 SV=1}	{bter:100647847; K16055 TPS trehalose 6-phosphate synthase/phosphatase [EC:2.4.1.15 3.1.3.12] 2.4.1.15,3.1.3.12 ko00500; Metabolism; Carbohydrate metabolism; Starch and sucrose metabolism; bter:100647847; K16055 TPS trehalose 6-phosphate synthase/phosphatase [EC:2.4.1.15 3.1.3.12] 2.4.1.15,3.1.3.12 ko00500; Metabolism; Carbohydrate metabolism; Starch and sucrose metabolism}	{7295715; KOG1050 Trehalose-6-phosphate synthase component TPS1 and related subunits G Carbohydrate transport and metabolism ;}	{GO:0003824; NA GO:0005992; trehalose biosynthetic process; biological_process GO:0005992; trehalose biosynthetic process; biological_process GO:0003824; NA}	{XM_017049911.1; PREDICTED: Apis cerana alpha,alpha-trehalose-phosphate synthase [UDP-forming] (LOC107993483), mRNA}	{PF00982:Glycosyltransferase family 20 PF02358:Trehalose-phosphatase PF00982:Glycosyltransferase family 20}
Novelgene0177	{NA}	{NA}	{NA}	{NA}	{NA}	{KF466279.1; Macrobrachium nipponense chitinase 4 mRNA, complete cds}	{NA}
Novelgene0178	{XP_018021042.1; PREDICTED: uncharacterized protein LOC108677336 [Hyalella azteca]}	{NA}	{cmk:103182152; K12597 AIR1_2 protein AIR1/2 - ko03018; Genetic Information Processing; Folding, sorting and degradation; RNA degradation}	{NA}	{GO:0003723; RNA binding; molecular_function GO:0042025; host cell nucleus; cellular_component}	{NA}	{PF01517:Hepatitis delta virus delta antigen}
Novelgene0179	{NA}	{NA}	{NA}	{NA}	{GO:0004064; arylesterase activity; molecular_function}	{NA}	{PF01731:Arylesterase}
Novelgene0180	{XP_014305398.1; PREDICTED: tigger transposable element-derived protein 1-like [Myotis lucifugus]}	{sp|Q96MW7|TIGD1_HUMAN; Tigger transposable element-derived protein 1 OS=Homo sapiens GN=TIGD1 PE=1 SV=1}	{pss:102446496; - - - - -}	{Hs20537842; KOG3105 DNA-binding centromere protein B (CENP-B) BD Chromatin structure and dynamics ; Cell cycle control, cell division, chromosome partitioning ;}	{GO:0055114; oxidation-reduction process; biological_process GO:0008137; NADH dehydrogenase (ubiquinone) activity; molecular_function GO:0003676; nucleic acid binding; molecular_function}	{NA}	{PF03184:DDE superfamily endonuclease PF00329:Respiratory-chain NADH dehydrogenase, 30 Kd subunit}
Novelgene0181	{NA}	{NA}	{NA}	{NA}	{NA}	{NA}	{NA}
Novelgene0182	{NA}	{NA}	{NA}	{NA}	{NA}	{NA}	{NA}
Novelgene0183	{NA}	{NA}	{NA}	{NA}	{NA}	{DQ847929.1; Cherax quadricarinatus clone epi12_C11 mRNA sequence}	{NA}
Novelgene0184	{XP_011557758.1; PREDICTED: glutaminyl-peptide cyclotransferase-like isoform X2 [Plutella xylostella]}	{sp|A7ISW1|QPCT_BOIIR; Glutaminyl-peptide cyclotransferase OS=Boiga irregularis GN=QPCT PE=2 SV=1}	{dpx:DAPPUDRAFT_314716; K00683 QPCT glutaminyl-peptide cyclotransferase 2.3.2.5 -}	{7296321; KOG3946 Glutaminyl cyclase O Posttranslational modification, protein turnover, chaperones ;}	{GO:0008233; peptidase activity; molecular_function GO:0006508; proteolysis; biological_process}	{NA}	{PF04389:Peptidase family M28}
Novelgene0185	{NA}	{NA}	{NA}	{NA}	{NA}	{NA}	{NA}
Novelgene0186	{NA}	{NA}	{NA}	{NA}	{NA}	{NA}	{NA}
Novelgene0187	{NA}	{NA}	{NA}	{NA}	{GO:0046332; SMAD binding; molecular_function}	{NA}	{PF08782:c-SKI Smad4 binding domain}
Novelgene0188	{ALQ28594.1; kinin, partial [Scylla paramamosain]}	{NA}	{lgi:LOTGIDRAFT_159923; - - - - -}	{NA}	{NA}	{NA}	{NA}
Novelgene0189	{NA}	{NA}	{NA}	{NA}	{NA}	{KM657819.1; Macrobrachium nipponense gonad inhibiting hormone gene, complete cds}	{NA}
Novelgene0190	{NA}	{NA}	{NA}	{NA}	{NA}	{NA}	{NA}
Novelgene0191	{NA}	{NA}	{NA}	{NA}	{NA}	{NA}	{NA}
Novelgene0192	{NA}	{NA}	{NA}	{NA}	{GO:0007049; cell cycle; biological_process GO:0006914; autophagy; biological_process}	{NA}	{PF04111:Autophagy protein Apg6 PF04977:Septum formation initiator}
Novelgene0193	{NA}	{NA}	{NA}	{NA}	{NA}	{NA}	{NA}
Novelgene0194	{NA}	{NA}	{NA}	{NA}	{NA}	{NA}	{NA}
Novelgene0195	{XP_014064042.1; PREDICTED: MICOS complex subunit MIC19 isoform X2 [Salmo salar]}	{sp|P02674|FIBA1_PETMA; Fibrinogen alpha-1 chain (Fragment) OS=Petromyzon marinus PE=1 SV=2}	{nve:NEMVE_v1g127027; - - - - -}	{NA}	{GO:0008270; zinc ion binding; molecular_function}	{NA}	{PF06220:U1 zinc finger}
Novelgene0196	{NA}	{NA}	{NA}	{NA}	{NA}	{NA}	{NA}
Novelgene0197	{NA}	{NA}	{NA}	{NA}	{NA}	{NA}	{NA}
Novelgene0198	{XP_019211098.1; PREDICTED: zinc finger MYM-type protein 1-like isoform X1 [Oreochromis niloticus]}	{sp|Q5SVZ6|ZMYM1_HUMAN; Zinc finger MYM-type protein 1 OS=Homo sapiens GN=ZMYM1 PE=1 SV=1}	{hmg:101238804; - - - - -}	{NA}	{GO:0046983; protein dimerization activity; molecular_function GO:0045892; negative regulation of transcription, DNA-dependent; biological_process}	{LN592415.1; Cyprinus carpio genome assembly common carp genome ,scaffold 000000143}	{PF02909:Tetracyclin repressor, C-terminal all-alpha domain PF05699:hAT family C-terminal dimerisation region}
Novelgene0199	{NA}	{NA}	{NA}	{NA}	{NA}	{NA}	{NA}
Novelgene0200	{NA}	{NA}	{NA}	{NA}	{GO:0016651; oxidoreductase activity, acting on NADH or NADPH; molecular_function GO:0048038; quinone binding; molecular_function GO:0055114; oxidation-reduction process; biological_process GO:0051287; NAD binding; molecular_function}	{NA}	{PF00346:Respiratory-chain NADH dehydrogenase, 49 Kd subunit}
Novelgene0201	{XP_013389548.1; PREDICTED: fibrillin-2-like isoform X3 [Lingula anatina]}	{sp|P35555|FBN1_HUMAN; Fibrillin-1 OS=Homo sapiens GN=FBN1 PE=1 SV=3}	{nve:NEMVE_v1g157742; - - - - -}	{Hs20549163; KOG1217 Fibrillins and related proteins containing Ca2+-binding EGF-like domains T Signal transduction mechanisms ;}	{GO:0005515; protein binding; molecular_function GO:0005509; calcium ion binding; molecular_function}	{AJ508049.1; Macrobrachium rosenbergii microsatellite DNA, clone Mr-25}	{PF07645:Calcium-binding EGF domain PF00008:EGF-like domain}
Novelgene0202	{NA}	{NA}	{NA}	{NA}	{NA}	{NA}	{NA}
Novelgene0203	{NA}	{NA}	{NA}	{NA}	{NA}	{NA}	{NA}
Novelgene0204	{NA}	{NA}	{NA}	{NA}	{NA}	{NA}	{NA}
Novelgene0205	{NA}	{NA}	{NA}	{NA}	{NA}	{NA}	{NA}
Novelgene0206	{NA}	{NA}	{NA}	{NA}	{NA}	{NA}	{NA}
Novelgene0207	{NA}	{NA}	{NA}	{NA}	{GO:0006396; RNA processing; biological_process GO:0004525; ribonuclease III activity; molecular_function GO:0003723; RNA binding; molecular_function}	{NA}	{PF00636:Ribonuclease III domain}
Novelgene0208	{NA}	{NA}	{NA}	{NA}	{NA}	{DQ019863.1; Macrobrachium rosenbergii clone Prk8E/1 microsatellite sequence}	{NA}
Novelgene0209	{NA}	{NA}	{NA}	{NA}	{NA}	{NA}	{NA}
Novelgene0210	{NA}	{NA}	{NA}	{NA}	{GO:0016020; membrane; cellular_component}	{NA}	{PF01184:GPR1/FUN34/yaaH family}
Novelgene0211	{ANH79228.1; VLIG2 [Macrobrachium rosenbergii]}	{sp|Q80SU7|GVIN1_MOUSE; Interferon-induced very large GTPase 1 OS=Mus musculus GN=Gvin1 PE=1 SV=1}	{xtr:101730895; - - - - -}	{NA}	{GO:0005525; GTP binding; molecular_function GO:0003924; GTPase activity; molecular_function GO:0015097; mercury ion transmembrane transporter activity; molecular_function GO:0015694; mercury ion transport; biological_process GO:0016020; membrane; cellular_component}	{KU359425.1; Macrobrachium rosenbergii VLIG2 mRNA, complete cds}	{PF01926:50S ribosome-binding GTPase PF00350:Dynamin family PF05052:MerE protein}
Novelgene0212	{NA}	{NA}	{NA}	{NA}	{NA}	{NA}	{NA}
Novelgene0213	{NA}	{NA}	{NA}	{NA}	{NA}	{NA}	{NA}
Novelgene0214	{NA}	{NA}	{NA}	{NA}	{NA}	{NA}	{NA}
Novelgene0215	{BAA90876.1; DD9B, partial [Marsupenaeus japonicus]}	{sp|P81384|CU1A_HOMAM; Cuticle protein AMP1A OS=Homarus americanus PE=1 SV=1}	{dwi:Dwil_GK22929; - - - - -}	{NA}	{NA}	{NA}	{NA}
Novelgene0216	{NA}	{NA}	{NA}	{NA}	{NA}	{NA}	{NA}
Novelgene0217	{ABH00987.1; rhodopsin, partial [Litopenaeus vannamei]}	{sp|P35356|OPSD_PROCL; Rhodopsin OS=Procambarus clarkii GN=RHO PE=2 SV=1}	{aec:105148964; K04255 OPN4, Rh2_7 r-opsin - -}	{7300031; KOG3656 FOG: 7 transmembrane receptor R General function prediction only ;}	{GO:0007186; G-protein coupled receptor protein signaling pathway; biological_process GO:0004930; G-protein coupled receptor activity; molecular_function GO:0016021; integral to membrane; cellular_component}	{XM_018160769.1; PREDICTED: Hyalella azteca rhodopsin-like (LOC108673002), transcript variant X3, mRNA}	{PF00001:7 transmembrane receptor (rhodopsin family)}
Novelgene0218	{ABH00987.1; rhodopsin, partial [Litopenaeus vannamei]}	{sp|P35356|OPSD_PROCL; Rhodopsin OS=Procambarus clarkii GN=RHO PE=2 SV=1}	{cfo:105252466; K04255 OPN4, Rh2_7 r-opsin - -}	{7300031; KOG3656 FOG: 7 transmembrane receptor R General function prediction only ;}	{GO:0007186; G-protein coupled receptor protein signaling pathway; biological_process GO:0004930; G-protein coupled receptor activity; molecular_function GO:0016021; integral to membrane; cellular_component}	{DQ852588.1; Homarus gammarus clone KC2162-c2 opsin (Rh) gene, partial cds}	{PF00001:7 transmembrane receptor (rhodopsin family)}
Novelgene0219	{AEV42254.1; ferritin [Palaemon carinicauda]}	{sp|P07229|FRI1_LITCT; Ferritin, higher subunit OS=Lithobates catesbeiana PE=1 SV=3}	{cpic:101939802; K00522 FTH1 ferritin heavy chain 1.16.3.2 ko04978; Organismal Systems; Digestive system; Mineral absorption; cpic:101939802; K00522 FTH1 ferritin heavy chain 1.16.3.2 ko04978; Organismal Systems; Digestive system; Mineral absorption}	{Hs22053792; KOG2332 Ferritin P Inorganic ion transport and metabolism ;}	{GO:0008199; ferric iron binding; molecular_function GO:0046872; metal ion binding; molecular_function GO:0055114; oxidation-reduction process; biological_process GO:0006879; cellular iron ion homeostasis; biological_process GO:0016491; oxidoreductase activity; molecular_function GO:0008199; ferric iron binding; molecular_function GO:0006879; cellular iron ion homeostasis; biological_process GO:0…	{KM283424.1; Procambarus clarkii ferritin mRNA, complete cds}	{PF00210:Ferritin-like domain PF02915:Rubrerythrin PF09174:Maf1 regulator PF00210:Ferritin-like domain}
Novelgene0220	{XP_014007793.1; PREDICTED: uncharacterized protein LOC106575685, partial [Salmo salar]}	{NA}	{NA}	{NA}	{NA}	{NA}	{NA}
Novelgene0221	{NA}	{NA}	{NA}	{NA}	{NA}	{NA}	{NA}
Novelgene0222	{NA}	{NA}	{NA}	{NA}	{NA}	{NA}	{NA}
Novelgene0223	{NA}	{NA}	{NA}	{NA}	{NA}	{NA}	{NA}
Novelgene0224	{NA}	{NA}	{NA}	{NA}	{NA}	{NA}	{NA}
Novelgene0225	{XP_018575353.1; PREDICTED: uncharacterized protein DDB_G0290685-like, partial [Anoplophora glabripennis]}	{NA}	{cfo:105253769; - - - - -}	{NA}	{GO:0042302; structural constituent of cuticle; molecular_function GO:0009055; NA GO:0020037; heme binding; molecular_function}	{NA}	{PF00379:Insect cuticle protein PF13442:Cytochrome C oxidase, cbb3-type, subunit III }
Novelgene0226	{NA}	{NA}	{NA}	{NA}	{NA}	{NA}	{NA}
Novelgene0227	{NA}	{NA}	{NA}	{NA}	{NA}	{NA}	{NA}
Novelgene0228	{NA}	{NA}	{NA}	{NA}	{NA}	{NA}	{NA}
Novelgene0229	{XP_006812410.1; PREDICTED: uncharacterized protein LOC102807507 [Saccoglossus kowalevskii]}	{NA}	{NA}	{NA}	{GO:0048013; ephrin receptor signaling pathway; biological_process}	{NA}	{PF01404:Ephrin receptor ligand binding domain}
Novelgene0230	{AHJ90473.1; hemocyanin [Macrobrachium nipponense]}	{sp|P80888|HCY_PALVU; Hemocyanin OS=Palinurus vulgaris PE=1 SV=2}	{phu:Phum_PHUM494820; - - - - -}	{NA}	{GO:0008152; NA GO:0016491; oxidoreductase activity; molecular_function}	{KF431830.1; Macrobrachium nipponense hemocyanin mRNA, complete cds}	{PF00264:Common central domain of tyrosinase}
Novelgene0231	{AHJ90473.1; hemocyanin [Macrobrachium nipponense]}	{sp|P80888|HCY_PALVU; Hemocyanin OS=Palinurus vulgaris PE=1 SV=2}	{phu:Phum_PHUM494820; - - - - -}	{NA}	{GO:0008152; NA GO:0016491; oxidoreductase activity; molecular_function}	{KF431830.1; Macrobrachium nipponense hemocyanin mRNA, complete cds}	{PF00264:Common central domain of tyrosinase}
Novelgene0232	{AEC46861.1; hemocyanin [Macrobrachium nipponense]}	{sp|P10787|HCYB_PANIN; Hemocyanin B chain OS=Panulirus interruptus PE=1 SV=1}	{cqu:CpipJ_CPIJ001820; - - - - -}	{NA}	{GO:0016491; oxidoreductase activity; molecular_function GO:0008152; NA}	{JF683437.1; Macrobrachium nipponense hemocyanin mRNA, complete cds}	{PF00264:Common central domain of tyrosinase}
Novelgene0233	{AEC46861.1; hemocyanin [Macrobrachium nipponense]}	{sp|P80888|HCY_PALVU; Hemocyanin OS=Palinurus vulgaris PE=1 SV=2}	{cqu:CpipJ_CPIJ001820; - - - - -}	{NA}	{GO:0016491; oxidoreductase activity; molecular_function GO:0008152; NA GO:0034508; centromere complex assembly; biological_process GO:0000776; kinetochore; cellular_component}	{JF683437.1; Macrobrachium nipponense hemocyanin mRNA, complete cds}	{PF00264:Common central domain of tyrosinase PF07778:Mis6 }
Novelgene0234	{NA}	{NA}	{NA}	{NA}	{NA}	{NA}	{NA}
Novelgene0235	{ACL79884.1; putative articulin p60, partial [Rimicaris exoculata]}	{NA}	{NA}	{NA}	{GO:0005524; ATP binding; molecular_function GO:0003824; NA}	{NA}	{PF01163:RIO1 family}
Novelgene0236	{XP_004206951.1; PREDICTED: zinc finger MYM-type protein 5-like [Hydra vulgaris]}	{sp|Q4R3D6|ZMYM5_MACFA; Zinc finger MYM-type protein 5 OS=Macaca fascicularis GN=ZMYM5 PE=2 SV=3}	{hmg:101239157; - - - - -}	{NA}	{GO:0046983; protein dimerization activity; molecular_function GO:0046983; protein dimerization activity; molecular_function}	{NA}	{PF05699:hAT family C-terminal dimerisation region PF05699:hAT family C-terminal dimerisation region}
Novelgene0237	{NA}	{NA}	{NA}	{NA}	{NA}	{AY626793.1; Litopenaeus vannamei G protein beta 1 subunit mRNA, complete cds}	{NA}
Novelgene0238	{XP_015811577.1; PREDICTED: uncharacterized protein LOC107383465 [Nothobranchius furzeri]}	{sp|P0C691|DPOL_DHBV3; Protein P OS=Duck hepatitis B virus (strain Germany/DHBV-3) GN=P PE=1 SV=1}	{pxy:105382760; - - - - -}	{At3g32917; KOG0017 FOG: Transposon-encoded proteins with TYA, reverse transcriptase, integrase domains in various combinations R General function prediction only ;}	{GO:0003964; RNA-directed DNA polymerase activity; molecular_function GO:0006278; RNA-dependent DNA replication; biological_process GO:0003723; RNA binding; molecular_function GO:0016021; integral to membrane; cellular_component GO:0006355; regulation of transcription, DNA-dependent; biological_process GO:0005634; nucleus; cellular_component}	{NA}	{PF00078:Reverse transcriptase (RNA-dependent DNA polymerase) PF06881:RNA polymerase II transcription factor SIII (Elongin) subunit A}
Novelgene0239	{NA}	{NA}	{NA}	{NA}	{GO:0003723; RNA binding; molecular_function}	{NA}	{PF01818:Bacteriophage translational regulator}
Novelgene0240	{KXJ21548.1; Copia protein [Exaiptasia pallida]}	{sp|P10978|POLX_TOBAC; Retrovirus-related Pol polyprotein from transposon TNT 1-94 OS=Nicotiana tabacum PE=2 SV=1}	{tsp:Tsp_01017; - - - - -}	{At1g21945; KOG0017 FOG: Transposon-encoded proteins with TYA, reverse transcriptase, integrase domains in various combinations R General function prediction only ;}	{GO:0003676; nucleic acid binding; molecular_function GO:0008270; zinc ion binding; molecular_function}	{NA}	{PF00098:Zinc knuckle}
Novelgene0241	{NA}	{NA}	{NA}	{NA}	{GO:0006508; proteolysis; biological_process GO:0004197; cysteine-type endopeptidase activity; molecular_function}	{NA}	{PF00770:Adenovirus endoprotease}
Novelgene0242	{NA}	{NA}	{NA}	{NA}	{NA}	{NA}	{NA}
Novelgene0243	{XP_005100058.1; PREDICTED: uncharacterized protein LOC101846737 [Aplysia californica]}	{NA}	{obi:106871772; - - - - -}	{NA}	{NA}	{NA}	{NA}
Novelgene0244	{NA}	{NA}	{NA}	{NA}	{NA}	{NA}	{NA}
Novelgene0245	{NA}	{NA}	{NA}	{NA}	{NA}	{NA}	{NA}
Novelgene0246	{NA}	{NA}	{NA}	{NA}	{NA}	{NA}	{NA}
Novelgene0247	{NA}	{NA}	{NA}	{NA}	{GO:0043066; negative regulation of apoptosis; biological_process GO:0043027; caspase inhibitor activity; molecular_function GO:0034618; arginine binding; molecular_function GO:0051259; protein oligomerization; biological_process}	{NA}	{PF02331:Apoptosis preventing protein PF02863:Arginine repressor, C-terminal domain}
Novelgene0248	{NA}	{NA}	{NA}	{NA}	{NA}	{NA}	{NA}
Novelgene0249	{NA}	{NA}	{NA}	{NA}	{GO:0007050; cell cycle arrest; biological_process GO:0015078; hydrogen ion transmembrane transporter activity; molecular_function GO:0005634; nucleus; cellular_component GO:0033179; proton-transporting V-type ATPase, V0 domain; cellular_component GO:0015991; ATP hydrolysis coupled proton transport; biological_process}	{NA}	{PF04636:PA26 p53-induced protein (sestrin) PF01496:V-type ATPase 116kDa subunit family }
Novelgene0250	{XP_018014264.1; PREDICTED: hemocyte protein-glutamine gamma-glutamyltransferase-like isoform X2 [Hyalella azteca]}	{sp|P23606|TGM1_RAT; Protein-glutamine gamma-glutamyltransferase K OS=Rattus norvegicus GN=Tgm1 PE=1 SV=1}	{dpx:DAPPUDRAFT_192601; K05619 TGM1 transglutaminase 1 2.3.2.13 -}	{NA}	{GO:0018149; peptide cross-linking; biological_process GO:0003810; protein-glutamine gamma-glutamyltransferase activity; molecular_function}	{NA}	{PF00927:Transglutaminase family, C-terminal ig like domain}
Novelgene0251	{NA}	{NA}	{NA}	{NA}	{GO:0008033; tRNA processing; biological_process GO:0050660; flavin adenine dinucleotide binding; molecular_function GO:0055114; oxidation-reduction process; biological_process GO:0017150; tRNA dihydrouridine synthase activity; molecular_function GO:0003677; DNA binding; molecular_function GO:0003700; sequence-specific DNA binding transcription factor activity; molecular_function GO:0003899; DNA-…	{NA}	{PF00309:Sigma-54 factor, Activator interacting domain (AID) PF01207:Dihydrouridine synthase (Dus)}
Novelgene0252	{NA}	{NA}	{NA}	{NA}	{NA}	{NA}	{NA}
Novelgene0253	{NA}	{NA}	{NA}	{NA}	{NA}	{NA}	{NA}
Novelgene0254	{NA}	{NA}	{NA}	{NA}	{NA}	{NA}	{NA}
Novelgene0255	{NA}	{NA}	{NA}	{NA}	{NA}	{NA}	{NA}
Novelgene0256	{XP_014214210.1; PREDICTED: hemocytin [Copidosoma floridanum]}	{NA}	{bter:100642980; - - - - -; bter:100642980; - - - - -}	{NA}	{GO:0005615; extracellular space; cellular_component GO:0006270; DNA-dependent DNA replication initiation; biological_process}	{NA}	{PF05463:Sclerostin (SOST) PF02724:CDC45-like protein}
Novelgene0257	{NA}	{NA}	{NA}	{NA}	{NA}	{NA}	{NA}
Novelgene0258	{NA}	{NA}	{NA}	{NA}	{NA}	{NA}	{NA}
Novelgene0259	{NA}	{NA}	{NA}	{NA}	{NA}	{NA}	{NA}
Novelgene0260	{NA}	{NA}	{NA}	{NA}	{NA}	{NA}	{NA}
Novelgene0261	{NA}	{NA}	{NA}	{NA}	{NA}	{NA}	{NA}
Novelgene0262	{AHJ78589.1; dLp/HDL-BGBP precursor [Pontastacus leptodactylus]}	{sp|P81182|BGBP_LITVA; Beta-1,3-glucan-binding protein OS=Litopenaeus vannamei PE=1 SV=2}	{NA}	{NA}	{GO:0005634; nucleus; cellular_component GO:0006333; chromatin assembly or disassembly; biological_process}	{NA}	{PF04729:ASF1 like histone chaperone}
Novelgene0263	{AHK23026.1; beta-1,3-glucan-binding protein precursor [Astacus astacus]}	{sp|P81182|BGBP_LITVA; Beta-1,3-glucan-binding protein OS=Litopenaeus vannamei PE=1 SV=2}	{isc:IscW_ISCW009032; - - - - -}	{NA}	{GO:0051536; iron-sulfur cluster binding; molecular_function GO:0005506; iron ion binding; molecular_function GO:0016226; iron-sulfur cluster assembly; biological_process GO:0005515; protein binding; molecular_function}	{NA}	{PF01106:NifU-like domain PF13013:F-box-like domain}
Novelgene0264	{AHK23026.1; beta-1,3-glucan-binding protein precursor [Astacus astacus]}	{sp|Q9U943|APLP_LOCMI; Apolipophorins OS=Locusta migratoria PE=1 SV=2}	{crg:105342035; - - - - -}	{7297541; KOG4338 Predicted lipoprotein I Lipid transport and metabolism ;}	{GO:0005319; lipid transporter activity; molecular_function GO:0006869; lipid transport; biological_process}	{NA}	{PF09172:Domain of unknown function (DUF1943) PF01347:Lipoprotein amino terminal region}
Novelgene0265	{XP_018022350.1; PREDICTED: uncharacterized protein LOC108678440 [Hyalella azteca]}	{sp|O94952|FBX21_HUMAN; F-box only protein 21 OS=Homo sapiens GN=FBXO21 PE=2 SV=2}	{fab:101815941; K10301 FBXO21 F-box protein 21 - -}	{NA}	{GO:0005515; protein binding; molecular_function GO:0003677; DNA binding; molecular_function}	{NA}	{PF08755:Hemimethylated DNA-binding protein YccV like PF00646:F-box domain}
Novelgene0266	{NA}	{NA}	{NA}	{NA}	{NA}	{NA}	{NA}
Novelgene0267	{NA}	{NA}	{NA}	{NA}	{NA}	{NA}	{NA}
Novelgene0268	{XP_018017963.1; PREDICTED: collagen alpha-1(I) chain-like isoform X1 [Hyalella azteca]}	{sp|P02466|CO1A2_RAT; Collagen alpha-2(I) chain OS=Rattus norvegicus GN=Col1a2 PE=1 SV=3}	{aec:105154648; K19719 COL2A collagen, type II, alpha - ko04151; Environmental Information Processing; Signal transduction; PI3K-Akt signaling pathway | ko04512; Environmental Information Processing; Signaling molecules and interaction; ECM-receptor interaction | ko04510; Cellular Processes; Cellular community - eukaryotes; Focal adhesion | ko04974; Organismal Systems; Digestive system; Protein d…	{Hs13435125; KOG3544 Collagens (type IV and type XIII), and related proteins W Extracellular structures ;}	{NA}	{NA}	{NA}
Novelgene0269	{AEO92002.1; C-type lectin 2 [Scylla paramamosain]}	{NA}	{dre:100147856; - - - - -}	{NA}	{GO:0030246; carbohydrate binding; molecular_function}	{NA}	{PF00059:Lectin C-type domain}
Novelgene0270	{XP_974634.1; PREDICTED: ribonuclease P/MRP protein subunit POP5 [Tribolium castaneum]}	{sp|Q5BJI6|POP5_DANRE; Ribonuclease P/MRP protein subunit POP5 OS=Danio rerio GN=pop5 PE=2 SV=1}	{dpl:KGM_09230; K03537 POP5 ribonuclease P/MRP protein subunit POP5 3.1.26.5 ko03013; Genetic Information Processing; Translation; RNA transport | ko03008; Genetic Information Processing; Translation; Ribosome biogenesis in eukaryotes}	{7294016; KOG4639 RNase P/RNase MRP subunit POP5 J Translation, ribosomal structure and biogenesis ;}	{GO:0004540; ribonuclease activity; molecular_function GO:0008033; tRNA processing; biological_process GO:0009882; blue light photoreceptor activity; molecular_function GO:0071949; FAD binding; molecular_function}	{NA}	{PF04940:Sensors of blue-light using FAD PF01900:Rpp14/Pop5 family}
Novelgene0271	{KZC10939.1; Cytochrome b-c1 complex subunit 10, partial [Dufourea novaeangliae]}	{NA}	{nvi:100115051; K00420 QCR10, UQCR ubiquinol-cytochrome c reductase subunit 10 - ko00190; Metabolism; Energy metabolism; Oxidative phosphorylation | ko04260; Organismal Systems; Circulatory system; Cardiac muscle contraction | ko05010; Human Diseases; Neurodegenerative diseases; Alzheimer's disease | ko05012; Human Diseases; Neurodegenerative diseases; Parkinson's disease | ko05016; Human Disease…	{NA}	{GO:0009055; NA GO:0008121; ubiquinol-cytochrome-c reductase activity; molecular_function}	{NA}	{PF08997:Ubiquinol-cytochrome C reductase complex, 6.4kD protein}
Novelgene0272	{NA}	{NA}	{NA}	{NA}	{GO:0008855; exodeoxyribonuclease VII activity; molecular_function GO:0016021; integral to membrane; cellular_component GO:0004190; aspartic-type endopeptidase activity; molecular_function}	{NA}	{PF01080:Presenilin PF02601:Exonuclease VII, large subunit}
Novelgene0273	{XP_016050356.1; PREDICTED: zinc finger protein 709-like [Erinaceus europaeus]}	{sp|Q96IR2|ZN845_HUMAN; Zinc finger protein 845 OS=Homo sapiens GN=ZNF845 PE=2 SV=3}	{api:103307693; - - - - -}	{Hs11386193; KOG1721 FOG: Zn-finger R General function prediction only ;}	{GO:0008270; zinc ion binding; molecular_function GO:0046872; metal ion binding; molecular_function GO:0006355; regulation of transcription, DNA-dependent; biological_process GO:0003677; DNA binding; molecular_function}	{XM_005963336.1; PREDICTED: Pantholops hodgsonii zinc finger protein 471 (ZNF471), mRNA}	{PF00096:Zinc finger, C2H2 type PF05443:ROS/MUCR transcriptional regulator protein}
Novelgene0274	{XP_018008304.1; PREDICTED: uncharacterized protein LOC108666010 [Hyalella azteca]}	{NA}	{aag:AaeL_AAEL005091; - - - - -}	{7290117; KOG4735 Extracellular protein with conserved cysteines S Function unknown ;}	{NA}	{NA}	{NA}
Novelgene0275	{NA}	{NA}	{NA}	{NA}	{GO:0005634; nucleus; cellular_component}	{NA}	{PF09468:Ydr279p protein family (RNase H2 complex component)}
Novelgene0276	{NA}	{NA}	{NA}	{NA}	{NA}	{NA}	{NA}
Novelgene0277	{XP_783005.4; PREDICTED: retrovirus-related Pol polyprotein from transposon 412 [Strongylocentrotus purpuratus]}	{sp|Q8I7P9|POL5_DROME; Retrovirus-related Pol polyprotein from transposon opus OS=Drosophila melanogaster GN=pol PE=3 SV=1}	{spu:762694; - - - - -}	{At2g07660; KOG0017 FOG: Transposon-encoded proteins with TYA, reverse transcriptase, integrase domains in various combinations R General function prediction only ;}	{GO:0006278; RNA-dependent DNA replication; biological_process GO:0003723; RNA binding; molecular_function GO:0003964; RNA-directed DNA polymerase activity; molecular_function}	{NA}	{PF00078:Reverse transcriptase (RNA-dependent DNA polymerase)}
Novelgene0278	{NA}	{NA}	{NA}	{NA}	{NA}	{JX457335.1; Macrobrachium nipponense sex-lethal 2 (sxl2) mRNA, complete cds}	{NA}
Novelgene0279	{NA}	{NA}	{NA}	{NA}	{GO:0016772; transferase activity, transferring phosphorus-containing groups; molecular_function GO:0016310; phosphorylation; biological_process}	{NA}	{PF00391:PEP-utilising enzyme, mobile domain}
Novelgene0280	{NA}	{NA}	{NA}	{NA}	{GO:0042025; host cell nucleus; cellular_component GO:0019058; viral infectious cycle; biological_process}	{NA}	{PF00522:VPR/VPX protein}
Novelgene0281	{ACI23566.1; skeletal muscle actin 3 [Homarus americanus]}	{sp|P20399|ACT2_XENTR; Actin, alpha cardiac muscle 2 OS=Xenopus tropicalis PE=2 SV=1}	{sasa:106610721; K10354 ACTA1 actin, alpha skeletal muscle - -; sasa:106610721; K10354 ACTA1 actin, alpha skeletal muscle - -}	{Hs4501881; KOG0676 Actin and related proteins Z Cytoskeleton ;}	{NA}	{FJ217213.1; Homarus americanus skeletal muscle actin 8 mRNA, complete cds}	{NA}
Novelgene0282	{ACI23569.1; skeletal muscle actin 6 [Homarus americanus]}	{sp|P45521|ACT_PROCL; Actin (Fragment) OS=Procambarus clarkii PE=1 SV=1}	{mde:101890414; K05692 ACTB_G1 actin beta/gamma 1 - ko04015; Environmental Information Processing; Signal transduction; Rap1 signaling pathway | ko04390; Environmental Information Processing; Signal transduction; Hippo signaling pathway | ko04391; Environmental Information Processing; Signal transduction; Hippo signaling pathway - fly | ko04145; Cellular Processes; Transport and catabolism; Phago…	{Hs4501881; KOG0676 Actin and related proteins Z Cytoskeleton ;}	{NA}	{FJ217213.1; Homarus americanus skeletal muscle actin 8 mRNA, complete cds}	{NA}
Novelgene0283	{XP_018017255.1; PREDICTED: actin-5, muscle-specific-like isoform X1 [Hyalella azteca]}	{sp|P02574|ACT4_DROME; Actin, larval muscle OS=Drosophila melanogaster GN=Act79B PE=1 SV=2}	{dgr:Dgri_GH14437; K05692 ACTB_G1 actin beta/gamma 1 - ko04015; Environmental Information Processing; Signal transduction; Rap1 signaling pathway | ko04390; Environmental Information Processing; Signal transduction; Hippo signaling pathway | ko04391; Environmental Information Processing; Signal transduction; Hippo signaling pathway - fly | ko04145; Cellular Processes; Transport and catabolism; Ph…	{7290649; KOG0676 Actin and related proteins Z Cytoskeleton ;}	{GO:0008168; methyltransferase activity; molecular_function}	{FJ217211.1; Homarus americanus skeletal muscle actin 6 mRNA, complete cds}	{PF03141:Putative S-adenosyl-L-methionine-dependent methyltransferase}
Novelgene0284	{NA}	{NA}	{NA}	{NA}	{GO:0004553; hydrolase activity, hydrolyzing O-glycosyl compounds; molecular_function GO:0005975; carbohydrate metabolic process; biological_process}	{NA}	{PF00232:Glycosyl hydrolase family 1}
Novelgene0285	{XP_018967376.1; PREDICTED: uncharacterized protein LOC109098236 [Cyprinus carpio]}	{sp|P04323|POL3_DROME; Retrovirus-related Pol polyprotein from transposon 17.6 OS=Drosophila melanogaster GN=pol PE=3 SV=1}	{phu:Phum_PHUM531970; - - - - -}	{YGR109w-b; KOG0017 FOG: Transposon-encoded proteins with TYA, reverse transcriptase, integrase domains in various combinations R General function prediction only ;}	{GO:0006278; RNA-dependent DNA replication; biological_process GO:0003723; RNA binding; molecular_function GO:0003964; RNA-directed DNA polymerase activity; molecular_function}	{NA}	{PF00078:Reverse transcriptase (RNA-dependent DNA polymerase)}
Novelgene0286	{NA}	{NA}	{NA}	{NA}	{NA}	{NA}	{NA}
Novelgene0287	{NA}	{NA}	{NA}	{NA}	{NA}	{NA}	{NA}
Novelgene0288	{NA}	{NA}	{NA}	{NA}	{GO:0016020; membrane; cellular_component GO:0008158; hedgehog receptor activity; molecular_function}	{NA}	{PF02460:Patched family}
Novelgene0289	{XP_011448421.1; PREDICTED: UPF0538 protein C2orf76 homolog isoform X1 [Crassostrea gigas]}	{sp|Q66IB8|CB076_DANRE; UPF0538 protein C2orf76 homolog OS=Danio rerio GN=zgc:101851 PE=2 SV=1}	{dpx:DAPPUDRAFT_41247; - - - - -}	{Hs17441792; KOG4147 Uncharacterized conserved protein S Function unknown ;}	{NA}	{NA}	{NA}
Novelgene0290	{NA}	{NA}	{NA}	{NA}	{NA}	{NA}	{NA}
Novelgene0291	{NA}	{NA}	{NA}	{NA}	{NA}	{NA}	{NA}
Novelgene0292	{XP_018019606.1; PREDICTED: glutamate-gated chloride channel alpha-like [Hyalella azteca]}	{sp|O75311|GLRA3_HUMAN; Glycine receptor subunit alpha-3 OS=Homo sapiens GN=GLRA3 PE=1 SV=2}	{xma:102228103; K05194 GLRA2 glycine receptor alpha-2 - ko04080; Environmental Information Processing; Signaling molecules and interaction; Neuroactive ligand-receptor interaction}	{Hs5729844; KOG3644 Ligand-gated ion channel T Signal transduction mechanisms ;}	{GO:0043461; proton-transporting ATP synthase complex assembly; biological_process GO:0006810; transport; biological_process GO:0005230; extracellular ligand-gated ion channel activity; molecular_function GO:0016020; membrane; cellular_component GO:0006811; ion transport; biological_process}	{NA}	{PF02932:Neurotransmitter-gated ion-channel transmembrane region PF07542:ATP12 chaperone protein PF02931:Neurotransmitter-gated ion-channel ligand binding domain}
Novelgene0293	{XP_009992827.1; PREDICTED: la-related protein 6 [Chaetura pelagica]}	{sp|Q9BRS8|LARP6_HUMAN; La-related protein 6 OS=Homo sapiens GN=LARP6 PE=1 SV=1}	{phu:Phum_PHUM210130; K18733 LARP6 la-related protein 6 - -}	{Hs8922934; KOG1855 Predicted RNA-binding protein R General function prediction only ;}	{NA}	{NA}	{NA}
Novelgene0294	{NA}	{NA}	{NA}	{NA}	{NA}	{NA}	{NA}
Novelgene0295	{NA}	{NA}	{NA}	{NA}	{NA}	{NA}	{NA}
Novelgene0296	{XP_015396103.1; PREDICTED: zinc finger protein 268 [Panthera tigris altaica]}	{sp|P52741|ZN134_HUMAN; Zinc finger protein 134 OS=Homo sapiens GN=ZNF134 PE=2 SV=2}	{shr:100919647; K09228 KRAB KRAB domain-containing zinc finger protein - -}	{Hs4507983; KOG1721 FOG: Zn-finger R General function prediction only ;}	{GO:0046373; L-arabinose metabolic process; biological_process GO:0046556; alpha-N-arabinofuranosidase activity; molecular_function GO:0016020; membrane; cellular_component GO:0030001; metal ion transport; biological_process GO:0004190; aspartic-type endopeptidase activity; molecular_function GO:0046873; metal ion transmembrane transporter activity; molecular_function GO:0016021; integral to memb…	{XM_015970538.1; PREDICTED: Nothobranchius furzeri translocase of inner mitochondrial membrane 13 (timm13), mRNA}	{PF00096:Zinc finger, C2H2 type PF05191:Adenylate kinase, active site lid PF05495:CHY zinc finger PF00412:LIM domain PF01155:Hydrogenase/urease nickel incorporation, metallochaperone, hypA PF01844:HNH endonuclease PF02535:ZIP Zinc transporter PF01080:Presenilin PF06964:Alpha-L-arabinofuranosidase C-terminal domain}
Novelgene0297	{NA}	{NA}	{NA}	{NA}	{NA}	{NA}	{NA}
Novelgene0298	{NA}	{NA}	{NA}	{NA}	{NA}	{NA}	{NA}
Novelgene0299	{XP_018011453.1; PREDICTED: nicastrin-like [Hyalella azteca]}	{sp|Q92542|NICA_HUMAN; Nicastrin OS=Homo sapiens GN=NCSTN PE=1 SV=2}	{obi:106874840; K06171 NCSTN nicastrin - ko04330; Environmental Information Processing; Signal transduction; Notch signaling pathway | ko05010; Human Diseases; Neurodegenerative diseases; Alzheimer's disease}	{Hs16165796; KOG2657 Transmembrane glycoprotein nicastrin TO Signal transduction mechanisms ; Posttranslational modification, protein turnover, chaperones ;}	{GO:0016021; integral to membrane; cellular_component GO:0008233; peptidase activity; molecular_function GO:0006508; proteolysis; biological_process GO:0016485; protein processing; biological_process}	{NA}	{PF05450:Nicastrin PF04389:Peptidase family M28}
Novelgene0300	{XP_967353.1; PREDICTED: protein phosphatase 1 regulatory subunit 16A [Tribolium castaneum]}	{sp|Q923M0|PP16A_MOUSE; Protein phosphatase 1 regulatory subunit 16A OS=Mus musculus GN=Ppp1r16a PE=1 SV=1}	{tca:655699; K17458 PPP1R16A, MYPT3 protein phosphatase 1 regulatory subunit 16A - -}	{Hs14770818; KOG0505 Myosin phosphatase, regulatory subunit OT Posttranslational modification, protein turnover, chaperones ; Signal transduction mechanisms ;}	{GO:0005515; protein binding; molecular_function}	{NA}	{PF00023:Ankyrin repeat PF13606:Ankyrin repeat}
Novelgene0301	{XP_019716745.1; PREDICTED: tigger transposable element-derived protein 1-like [Hippocampus comes]}	{sp|Q96MW7|TIGD1_HUMAN; Tigger transposable element-derived protein 1 OS=Homo sapiens GN=TIGD1 PE=1 SV=1}	{aju:106979998; - - - - -}	{Hs20537842; KOG3105 DNA-binding centromere protein B (CENP-B) BD Chromatin structure and dynamics ; Cell cycle control, cell division, chromosome partitioning ;}	{GO:0003676; nucleic acid binding; molecular_function}	{XM_019362220.1; PREDICTED: Oreochromis niloticus tigger transposable element-derived protein 1-like (LOC102081365), mRNA}	{PF03184:DDE superfamily endonuclease}
Novelgene0302	{XP_001633907.1; predicted protein [Nematostella vectensis]}	{NA}	{NA}	{NA}	{GO:0052331; hemolysis in other organism involved in symbiotic interaction; biological_process GO:0015267; channel activity; molecular_function GO:0046931; pore complex assembly; biological_process GO:0046930; pore complex; cellular_component GO:0006812; cation transport; biological_process}	{NA}	{PF06369:Sea anemone cytotoxic protein}
Novelgene0303	{XP_002431503.1; enzymatic polyprotein; Endonuclease; Reverse transcriptase, putative [Pediculus humanus corporis]}	{sp|P20825|POL2_DROME; Retrovirus-related Pol polyprotein from transposon 297 OS=Drosophila melanogaster GN=pol PE=3 SV=1}	{phu:Phum_PHUM531990; - - - - -}	{At1g35647; KOG0017 FOG: Transposon-encoded proteins with TYA, reverse transcriptase, integrase domains in various combinations R General function prediction only ;}	{GO:0006278; RNA-dependent DNA replication; biological_process GO:0003723; RNA binding; molecular_function GO:0003964; RNA-directed DNA polymerase activity; molecular_function GO:0008270; zinc ion binding; molecular_function GO:0003676; nucleic acid binding; molecular_function}	{NA}	{PF00078:Reverse transcriptase (RNA-dependent DNA polymerase) PF00098:Zinc knuckle}
Novelgene0304	{NA}	{NA}	{NA}	{NA}	{NA}	{NA}	{NA}
Novelgene0305	{NA}	{NA}	{NA}	{NA}	{NA}	{NA}	{NA}
Novelgene0306	{NA}	{NA}	{NA}	{NA}	{NA}	{NA}	{NA}
Novelgene0307	{NA}	{NA}	{NA}	{NA}	{GO:0004514; nicotinate-nucleotide diphosphorylase (carboxylating) activity; molecular_function GO:0009435; NAD biosynthetic process; biological_process}	{NA}	{PF01729:Quinolinate phosphoribosyl transferase, C-terminal domain}
Novelgene0308	{NA}	{NA}	{NA}	{NA}	{NA}	{NA}	{NA}
Novelgene0309	{BAD07269.1; crustocalcin-b [Marsupenaeus japonicus]}	{NA}	{NA}	{NA}	{GO:0003677; DNA binding; molecular_function GO:0005634; nucleus; cellular_component GO:0045893; positive regulation of transcription, DNA-dependent; biological_process GO:0007131; reciprocal meiotic recombination; biological_process GO:0042302; structural constituent of cuticle; molecular_function GO:0007059; chromosome segregation; biological_process}	{NA}	{PF00379:Insect cuticle protein PF05793:Transcription initiation factor IIF, alpha subunit (TFIIF-alpha) PF07964:Rec10 / Red1}
Novelgene0310	{NA}	{NA}	{NA}	{NA}	{NA}	{NA}	{NA}
Novelgene0311	{XP_018018475.1; PREDICTED: uncharacterized protein LOC108674996 [Hyalella azteca]}	{NA}	{NA}	{NA}	{NA}	{NA}	{NA}
Novelgene0312	{XP_018007287.1; PREDICTED: putative transferase CAF17 homolog, mitochondrial [Hyalella azteca]}	{sp|B8JMH0|CAF17_DANRE; Putative transferase CAF17 homolog, mitochondrial OS=Danio rerio GN=iba57 PE=3 SV=1}	{aec:105144471; - - - - -}	{7299068; KOG2929 Transcription factor, component of CCR4 transcriptional complex K Transcription ;}	{GO:0006546; glycine catabolic process; biological_process GO:0005737; cytoplasm; cellular_component GO:0004047; aminomethyltransferase activity; molecular_function}	{NA}	{PF01571:Aminomethyltransferase folate-binding domain}
Novelgene0313	{NA}	{NA}	{NA}	{NA}	{NA}	{NA}	{NA}
Novelgene0314	{NA}	{NA}	{NA}	{NA}	{GO:0008270; zinc ion binding; molecular_function}	{NA}	{PF01529:DHHC palmitoyltransferase}
Novelgene0315	{NA}	{NA}	{NA}	{NA}	{NA}	{NA}	{NA}
Novelgene0316	{XP_006818070.1; PREDICTED: mucin-2-like [Saccoglossus kowalevskii]}	{NA}	{sko:100378023; - - - - -}	{NA}	{GO:0019028; viral capsid; cellular_component GO:0005198; NA GO:0042601; endospore-forming forespore; cellular_component GO:0030436; asexual sporulation; biological_process}	{NA}	{PF01543:Hepatitis C virus capsid protein PF08175:Small acid-soluble spore protein O family}
Novelgene0317	{NA}	{NA}	{NA}	{NA}	{NA}	{NA}	{NA}
Novelgene0318	{NA}	{NA}	{NA}	{NA}	{GO:0003735; structural constituent of ribosome; molecular_function GO:0005840; ribosome; cellular_component GO:0006412; translation; biological_process GO:0005622; intracellular; cellular_component}	{NA}	{PF00468:Ribosomal protein L34}
Novelgene0319	{NA}	{NA}	{NA}	{NA}	{GO:0015986; ATP synthesis coupled proton transport; biological_process GO:0000276; mitochondrial proton-transporting ATP synthase complex, coupling factor F(o); cellular_component GO:0015078; hydrogen ion transmembrane transporter activity; molecular_function}	{NA}	{PF02326:Plant ATP synthase F0}
Novelgene0320	{XP_018023015.1; PREDICTED: serine-rich adhesin for platelets-like [Hyalella azteca]}	{NA}	{hst:105189193; - - - - -}	{NA}	{GO:0008270; zinc ion binding; molecular_function GO:0005576; NA GO:0003700; sequence-specific DNA binding transcription factor activity; molecular_function GO:0003677; DNA binding; molecular_function GO:0009405; pathogenesis; biological_process GO:0005634; nucleus; cellular_component GO:0006952; defense response; biological_process GO:0042742; defense response to bacterium; biological_process GO…	{NA}	{PF03286:Pox virus Ag35 surface protein PF09026:Centromere protein B dimerisation domain PF03032:Frog skin active peptide family signal and propeptide PF06524:NOA36 protein PF04546:Sigma-70, non-essential region PF02724:CDC45-like protein PF02950:Conotoxin PF04147:Nop14-like family PF01607:Chitin binding Peritrophin-A domain}
Novelgene0321	{JAS57564.1; hypothetical protein g.4444, partial [Cuerna arida]}	{NA}	{mde:101897353; - - - - -}	{NA}	{NA}	{NA}	{NA}
Novelgene0322	{XP_014305281.1; PREDICTED: tigger transposable element-derived protein 1-like [Myotis lucifugus]}	{sp|Q96MW7|TIGD1_HUMAN; Tigger transposable element-derived protein 1 OS=Homo sapiens GN=TIGD1 PE=1 SV=1}	{xla:108706921; - - - - -}	{Hs20537842; KOG3105 DNA-binding centromere protein B (CENP-B) BD Chromatin structure and dynamics ; Cell cycle control, cell division, chromosome partitioning ;}	{GO:0008137; NADH dehydrogenase (ubiquinone) activity; molecular_function GO:0055114; oxidation-reduction process; biological_process GO:0006352; transcription initiation, DNA-dependent; biological_process GO:0003677; DNA binding; molecular_function GO:0003700; sequence-specific DNA binding transcription factor activity; molecular_function GO:0016987; sigma factor activity; molecular_function GO:…	{NA}	{PF00329:Respiratory-chain NADH dehydrogenase, 30 Kd subunit PF04218:CENP-B N-terminal DNA-binding domain PF04545:Sigma-70, region 4 PF03184:DDE superfamily endonuclease}
Novelgene0323	{XP_012777265.1; PREDICTED: LOW QUALITY PROTEIN: tigger transposable element-derived protein 1-like [Maylandia zebra]}	{NA}	{tru:105417073; - - - - -}	{Hs21450792; KOG3105 DNA-binding centromere protein B (CENP-B) BD Chromatin structure and dynamics ; Cell cycle control, cell division, chromosome partitioning ;}	{GO:0003677; DNA binding; molecular_function}	{NA}	{PF04218:CENP-B N-terminal DNA-binding domain}
Novelgene0324	{NA}	{NA}	{NA}	{NA}	{NA}	{NA}	{NA}
Novelgene0325	{XP_013073927.1; PREDICTED: EF-hand calcium-binding domain-containing protein 7-like isoform X6 [Biomphalaria glabrata]}	{sp|Q6DCF6|EFCB7_XENLA; EF-hand calcium-binding domain-containing protein 7 OS=Xenopus laevis GN=efcab7 PE=2 SV=1}	{gga:100858847; - - - - -}	{Hs17436802; KOG0027 Calmodulin and related proteins (EF-Hand superfamily) T Signal transduction mechanisms ;}	{GO:0005509; calcium ion binding; molecular_function GO:0004222; metalloendopeptidase activity; molecular_function GO:0006508; proteolysis; biological_process}	{NA}	{PF13202:EF hand PF13405:EF-hand domain PF13499:EF-hand domain pair PF00036:EF hand PF02102:Deuterolysin metalloprotease (M35) family}
Novelgene0326	{NA}	{NA}	{NA}	{NA}	{NA}	{NA}	{NA}
Novelgene0327	{XP_018018234.1; PREDICTED: uncharacterized protein LOC108674774 [Hyalella azteca]}	{NA}	{NA}	{NA}	{NA}	{NA}	{NA}
Novelgene0328	{NA}	{NA}	{NA}	{NA}	{NA}	{NA}	{NA}
Novelgene0329	{NA}	{NA}	{NA}	{NA}	{NA}	{NA}	{NA}
Novelgene0330	{NA}	{NA}	{NA}	{NA}	{GO:0042302; structural constituent of cuticle; molecular_function}	{NA}	{PF01484:Nematode cuticle collagen N-terminal domain}
Novelgene0331	{NA}	{NA}	{NA}	{NA}	{NA}	{NA}	{NA}
Novelgene0332	{NA}	{NA}	{NA}	{NA}	{NA}	{NA}	{NA}
Novelgene0333	{NA}	{NA}	{NA}	{NA}	{NA}	{NA}	{NA}
Novelgene0334	{NA}	{NA}	{NA}	{NA}	{NA}	{NA}	{NA}
Novelgene0335	{NA}	{NA}	{NA}	{NA}	{NA}	{NA}	{NA}
Novelgene0336	{NA}	{NA}	{NA}	{NA}	{NA}	{NA}	{NA}
Novelgene0337	{NA}	{NA}	{NA}	{NA}	{NA}	{NA}	{NA}
Novelgene0338	{XP_018006417.1; PREDICTED: endoplasmic reticulum resident protein 29-like [Hyalella azteca]}	{sp|P81623|ERP29_BOVIN; Endoplasmic reticulum resident protein 29 OS=Bos taurus GN=ERP29 PE=1 SV=2}	{phu:Phum_PHUM260550; K09586 ERP29 endoplasmic reticulum protein 29 - ko04141; Genetic Information Processing; Folding, sorting and degradation; Protein processing in endoplasmic reticulum}	{NA}	{GO:0005788; endoplasmic reticulum lumen; cellular_component GO:0009306; protein secretion; biological_process GO:0005783; endoplasmic reticulum; cellular_component}	{NA}	{PF07749:Endoplasmic reticulum protein ERp29, C-terminal domain PF07912:ERp29, N-terminal domain}
Novelgene0339	{KDR22811.1; Elongator complex protein 4 [Zootermopsis nevadensis]}	{sp|Q2TBH6|ELP4_BOVIN; Elongator complex protein 4 OS=Bos taurus GN=ELP4 PE=2 SV=1}	{lav:100665043; K11375 ELP4 elongator complex protein 4 - -}	{HsM9506685; KOG3949 RNA polymerase II elongator complex, subunit ELP4 BK Chromatin structure and dynamics ; Transcription ;}	{GO:0006357; regulation of transcription from RNA polymerase II promoter; biological_process GO:0033588; Elongator holoenzyme complex; cellular_component GO:0033588; Elongator holoenzyme complex; cellular_component GO:0006357; regulation of transcription from RNA polymerase II promoter; biological_process}	{NA}	{PF05625:PAXNEB protein PF05625:PAXNEB protein}
Novelgene0340	{XP_012934906.1; PREDICTED: uncharacterized protein LOC101849279 [Aplysia californica]}	{sp|Q61555|FBN2_MOUSE; Fibrillin-2 OS=Mus musculus GN=Fbn2 PE=1 SV=2}	{adf:107330941; - - - - -}	{Hs4503667; KOG1217 Fibrillins and related proteins containing Ca2+-binding EGF-like domains T Signal transduction mechanisms ;}	{GO:0005509; calcium ion binding; molecular_function GO:0009986; cell surface; cellular_component GO:0005515; protein binding; molecular_function GO:0016020; membrane; cellular_component}	{NA}	{PF06247:Pvs28 EGF domain PF07645:Calcium-binding EGF domain PF00008:EGF-like domain}
Novelgene0341	{NA}	{NA}	{NA}	{NA}	{NA}	{NA}	{NA}
Novelgene0342	{NA}	{NA}	{NA}	{NA}	{NA}	{NA}	{NA}
Novelgene0343	{NA}	{NA}	{NA}	{NA}	{NA}	{NA}	{NA}
Novelgene0344	{XP_013792060.1; PREDICTED: protein OPI10 homolog [Limulus polyphemus]}	{sp|Q7PRB5|OPI10_ANOGA; Protein OPI10 homolog OS=Anopheles gambiae GN=AGAP002426 PE=3 SV=3}	{soc:105199453; - - - - -}	{Hs21361535; KOG4067 Uncharacterized conserved protein S Function unknown ;}	{NA}	{NA}	{NA}
Novelgene0345	{NA}	{NA}	{NA}	{NA}	{NA}	{NA}	{NA}
Novelgene0346	{KFD66295.1; hypothetical protein M514_21582 [Trichuris suis]}	{NA}	{NA}	{NA}	{NA}	{NA}	{NA}
Novelgene0347	{XP_018015992.1; PREDICTED: protein extra-macrochaetae-like [Hyalella azteca]}	{NA}	{dpx:DAPPUDRAFT_347553; - - - - -}	{NA}	{GO:0046983; protein dimerization activity; molecular_function}	{NA}	{PF00010:Helix-loop-helix DNA-binding domain}
Novelgene0348	{XP_006820442.1; PREDICTED: uncharacterized protein LOC102805810 [Saccoglossus kowalevskii]}	{sp|P07572|POL_MPMV; Pol polyprotein OS=Mason-Pfizer monkey virus GN=pol PE=3 SV=1}	{pss:102444675; - - - - -}	{YGR109w-b; KOG0017 FOG: Transposon-encoded proteins with TYA, reverse transcriptase, integrase domains in various combinations R General function prediction only ;}	{GO:0006355; regulation of transcription, DNA-dependent; biological_process GO:0005634; nucleus; cellular_component GO:0000981; sequence-specific DNA binding RNA polymerase II transcription factor activity; molecular_function GO:0003677; DNA binding; molecular_function GO:0009307; DNA restriction-modification system; biological_process GO:0009036; Type II site-specific deoxyribonuclease activity;…	{NA}	{PF00078:Reverse transcriptase (RNA-dependent DNA polymerase) PF00172:Fungal Zn(2)-Cys(6) binuclear cluster domain PF09568:MjaI restriction endonuclease}
Novelgene0349	{NA}	{NA}	{NA}	{NA}	{GO:0005634; nucleus; cellular_component GO:0003677; DNA binding; molecular_function GO:0003887; DNA-directed DNA polymerase activity; molecular_function GO:0006351; transcription, DNA-dependent; biological_process GO:0045893; positive regulation of transcription, DNA-dependent; biological_process GO:0032040; small-subunit processome; cellular_component}	{NA}	{PF04147:Nop14-like family PF05793:Transcription initiation factor IIF, alpha subunit (TFIIF-alpha) PF04931:DNA polymerase phi}
Novelgene0350	{NA}	{NA}	{NA}	{NA}	{GO:0016491; oxidoreductase activity; molecular_function GO:0055114; oxidation-reduction process; biological_process GO:0010181; FMN binding; molecular_function GO:0042602; flavin reductase activity; molecular_function}	{NA}	{PF01613:Flavin reductase like domain}
Novelgene0351	{NA}	{NA}	{NA}	{NA}	{NA}	{NA}	{NA}
Novelgene0352	{NA}	{NA}	{NA}	{NA}	{NA}	{NA}	{NA}
Novelgene0353	{NA}	{NA}	{NA}	{NA}	{NA}	{NA}	{NA}
Novelgene0354	{AGJ03552.1; calreticulin [Palaemon carinicauda]}	{sp|P29413|CALR_DROME; Calreticulin OS=Drosophila melanogaster GN=Crc PE=1 SV=2}	{dpl:KGM_20296; K08057 CALR calreticulin - ko04141; Genetic Information Processing; Folding, sorting and degradation; Protein processing in endoplasmic reticulum | ko04145; Cellular Processes; Transport and catabolism; Phagosome | ko04612; Organismal Systems; Immune system; Antigen processing and presentation | ko05166; Human Diseases; Infectious diseases: Viral; HTLV-I infection | ko05142; Human…	{7299219; KOG0674 Calreticulin O Posttranslational modification, protein turnover, chaperones ;}	{GO:0009279; cell outer membrane; cellular_component}	{NA}	{PF00818:Ice nucleation protein repeat}
Novelgene0355	{NA}	{NA}	{NA}	{NA}	{GO:0009405; pathogenesis; biological_process GO:0019867; outer membrane; cellular_component GO:0007155; cell adhesion; biological_process GO:0005604; basement membrane; cellular_component GO:0016021; integral to membrane; cellular_component}	{NA}	{PF07851:TMPIT-like protein PF06009:Laminin Domain II PF05658:Head domain of trimeric autotransporter adhesin}
Novelgene0356	{XP_018017658.1; PREDICTED: uncharacterized protein LOC108674232 [Hyalella azteca]}	{NA}	{NA}	{NA}	{NA}	{NA}	{NA}
Novelgene0357	{AGK89911.1; nicotinic acetylcholine receptor subunit alpha 12 [Pandalopsis japonica]}	{sp|P43681|ACHA4_HUMAN; Neuronal acetylcholine receptor subunit alpha-4 OS=Homo sapiens GN=CHRNA4 PE=1 SV=2}	{cqu:CpipJ_CPIJ002435; - - - - -}	{Hs4502827; KOG3645 Acetylcholine receptor T Signal transduction mechanisms ;}	{GO:0006811; ion transport; biological_process GO:0016757; transferase activity, transferring glycosyl groups; molecular_function GO:0016020; membrane; cellular_component GO:0005230; extracellular ligand-gated ion channel activity; molecular_function GO:0008152; NA GO:0006810; transport; biological_process}	{NA}	{PF02932:Neurotransmitter-gated ion-channel transmembrane region PF01075:Glycosyltransferase family 9 (heptosyltransferase) PF02931:Neurotransmitter-gated ion-channel ligand binding domain}
Novelgene0358	{AGK89909.1; nicotinic acetylcholine receptor subunit alpha 10 [Pandalopsis japonica]}	{sp|Q866A2|ACHA7_MACMU; Neuronal acetylcholine receptor subunit alpha-7 OS=Macaca mulatta GN=CHRNA7 PE=2 SV=1}	{aag:AaeL_AAEL006526; - - - - -}	{Hs4502831; KOG3646 Acetylcholine receptor U Intracellular trafficking, secretion, and vesicular transport ;}	{GO:0005230; extracellular ligand-gated ion channel activity; molecular_function GO:0006810; transport; biological_process GO:0006811; ion transport; biological_process GO:0016020; membrane; cellular_component GO:0007155; cell adhesion; biological_process}	{NA}	{PF01621:Cell fusion glycoprotein K PF02932:Neurotransmitter-gated ion-channel transmembrane region PF02931:Neurotransmitter-gated ion-channel ligand binding domain}
Novelgene0359	{NA}	{NA}	{NA}	{NA}	{NA}	{NA}	{NA}
Novelgene0360	{NA}	{NA}	{NA}	{NA}	{GO:0016021; integral to membrane; cellular_component}	{NA}	{PF03798:TLC domain}
Novelgene0361	{NA}	{NA}	{NA}	{NA}	{GO:0046872; metal ion binding; molecular_function GO:0004852; uroporphyrinogen-III synthase activity; molecular_function GO:0033014; tetrapyrrole biosynthetic process; biological_process}	{NA}	{PF00097:Zinc finger, C3HC4 type (RING finger) PF02602:Uroporphyrinogen-III synthase HemD}
Novelgene0362	{NA}	{NA}	{NA}	{NA}	{NA}	{NA}	{NA}
Novelgene0363	{NA}	{NA}	{NA}	{NA}	{NA}	{NA}	{NA}
Novelgene0364	{YP_004221773.1; ATP synthase F0 subunit 6 [Macrobrachium nipponense]}	{sp|Q7IV55|ATP6_DROMA; ATP synthase subunit a OS=Drosophila mauritiana GN=mt:ATPase6 PE=3 SV=2}	{NA}	{DmMi001; KOG4665 ATP synthase F0 subunit 6 and related proteins C Energy production and conversion ;}	{GO:0045263; proton-transporting ATP synthase complex, coupling factor F(o); cellular_component GO:0015986; ATP synthesis coupled proton transport; biological_process GO:0015078; hydrogen ion transmembrane transporter activity; molecular_function}	{HQ830201.1; Macrobrachium nipponense mitochondrion, complete genome}	{PF00119:ATP synthase A chain}
Novelgene0365	{AKC54668.1; hypoxia-inducible factor 1-alpha inhibitor [Macrobrachium nipponense]}	{sp|P59723|HIF1N_DANRE; Hypoxia-inducible factor 1-alpha inhibitor OS=Danio rerio GN=hif1an PE=2 SV=2}	{phu:Phum_PHUM407820; K18055 HIF1AN hypoxia-inducible factor 1-alpha inhibitor (HIF hydroxylase) 1.14.11.30 -}	{Hs14741442; KOG2132 Uncharacterized conserved protein, contains JmjC domain BT Chromatin structure and dynamics ; Signal transduction mechanisms ;}	{GO:0005515; protein binding; molecular_function}	{KP965882.1; Macrobrachium nipponense hypoxia-inducible factor 1-alpha inhibitor (FIH-1) mRNA, complete cds}	{PF08007:Cupin superfamily protein PF02373:JmjC domain, hydroxylase}
Novelgene0366	{ACU25385.1; crustin 4 [Panulirus japonicus]}	{NA}	{NA}	{NA}	{NA}	{NA}	{NA}
Novelgene0367	{XP_002427307.1; hypothetical protein Phum_PHUM308880 [Pediculus humanus corporis]}	{NA}	{phu:Phum_PHUM308880; - - - - -}	{NA}	{GO:0005737; cytoplasm; cellular_component GO:0003723; RNA binding; molecular_function GO:0006397; mRNA processing; biological_process GO:0005634; nucleus; cellular_component}	{NA}	{PF06003:Survival motor neuron protein (SMN)}
Novelgene0368	{NA}	{NA}	{NA}	{NA}	{NA}	{NA}	{NA}
Novelgene0369	{NA}	{NA}	{NA}	{NA}	{NA}	{NA}	{NA}
Novelgene0370	{NA}	{NA}	{NA}	{NA}	{NA}	{NA}	{NA}
Novelgene0371	{NA}	{NA}	{NA}	{NA}	{NA}	{NA}	{NA}
Novelgene0372	{NA}	{NA}	{NA}	{NA}	{NA}	{NA}	{NA}
Novelgene0373	{NA}	{NA}	{NA}	{NA}	{NA}	{NA}	{NA}
Novelgene0374	{AIE48080.1; kruppel-like factor [Litopenaeus vannamei]}	{sp|O08876|KLF10_RAT; Krueppel-like factor 10 OS=Rattus norvegicus GN=Klf10 PE=2 SV=1}	{dpx:DAPPUDRAFT_312628; K09209 KLF10_11, TIEG krueppel-like factor 10/11 - -}	{Hs5032177; KOG1721 FOG: Zn-finger R General function prediction only ;}	{GO:0046872; metal ion binding; molecular_function GO:0035023; regulation of Rho protein signal transduction; biological_process GO:0005089; Rho guanyl-nucleotide exchange factor activity; molecular_function}	{XM_009066199.1; Lottia gigantea hypothetical protein partial mRNA}	{PF00096:Zinc finger, C2H2 type PF00621:RhoGEF domain}
Novelgene0375	{NA}	{NA}	{NA}	{NA}	{NA}	{NA}	{NA}
Novelgene0376	{NA}	{NA}	{NA}	{NA}	{NA}	{NA}	{NA}
Novelgene0377	{NA}	{NA}	{NA}	{NA}	{NA}	{NA}	{NA}
Novelgene0378	{XP_008480563.1; PREDICTED: RNA-directed DNA polymerase from mobile element jockey-like [Diaphorina citri]}	{NA}	{bmor:105842995; - - - - -; bmor:105842995; - - - - -}	{NA}	{NA}	{GU189604.1; Macrobrachium nipponense clone WXM05 microsatellite sequence}	{NA}
Novelgene0379	{XP_002739843.1; PREDICTED: protein O-mannose kinase-like [Saccoglossus kowalevskii]}	{sp|Q5U3W1|SG196_DANRE; Protein O-mannose kinase OS=Danio rerio GN=pomk PE=1 SV=1}	{ocu:100346922; K17547 SGK196 glycoprotein-mannosyl O6-kinase 2.7.1.183 ko00515; Metabolism; Glycan biosynthesis and metabolism; Mannose type O-glycan biosynthesis}	{NA}	{GO:0006355; regulation of transcription, DNA-dependent; biological_process GO:0003677; DNA binding; molecular_function}	{NA}	{PF05920:Homeobox KN domain}
Novelgene0380	{NA}	{NA}	{NA}	{NA}	{NA}	{NA}	{NA}
Novelgene0381	{NA}	{NA}	{NA}	{NA}	{NA}	{NA}	{NA}
Novelgene0382	{NA}	{NA}	{NA}	{NA}	{NA}	{NA}	{NA}
Novelgene0383	{XP_017545475.1; PREDICTED: LOW QUALITY PROTEIN: neuroblast differentiation-associated protein AHNAK-like [Pygocentrus nattereri]}	{sp|Q09666|AHNK_HUMAN; Neuroblast differentiation-associated protein AHNAK OS=Homo sapiens GN=AHNAK PE=1 SV=2}	{acs:100556673; - - - - -}	{NA}	{GO:0051087; chaperone binding; molecular_function GO:0001671; ATPase activator activity; molecular_function}	{NA}	{PF09229:Activator of Hsp90 ATPase, N-terminal}
Novelgene0384	{XP_019138054.1; PREDICTED: neuroblast differentiation-associated protein AHNAK [Corvus cornix cornix]}	{NA}	{ccw:104685787; - - - - -}	{NA}	{GO:0005576; NA GO:0007618; mating; biological_process}	{NA}	{PF03082:Male accessory gland secretory protein}
Novelgene0385	{NA}	{NA}	{NA}	{NA}	{NA}	{NA}	{NA}
Novelgene0386	{NA}	{NA}	{NA}	{Hs4502861; KOG0936 Clathrin adaptor complex, small subunit U Intracellular trafficking, secretion, and vesicular transport ;}	{NA}	{NA}	{NA}
Novelgene0387	{XP_012555558.1; PREDICTED: uncharacterized protein LOC105844012 [Hydra vulgaris]}	{NA}	{hmg:105844012; - - - - -}	{NA}	{NA}	{NA}	{NA}
Novelgene0388	{AHA85992.1; putative clotting protein [Macrobrachium rosenbergii]}	{sp|Q9U572|CLOT_PENMO; Hemolymph clottable protein OS=Penaeus monodon PE=1 SV=1}	{cqu:CpipJ_CPIJ001358; - - - - -}	{NA}	{GO:0006869; lipid transport; biological_process GO:0005319; lipid transporter activity; molecular_function}	{NA}	{PF01347:Lipoprotein amino terminal region}
Novelgene0389	{KXJ09461.1; Retrovirus-related Pol polyprotein from type-1 retrotransposable element R2 [Exaiptasia pallida]}	{sp|Q03274|PO22_POPJA; Retrovirus-related Pol polyprotein from type-1 retrotransposable element R2 (Fragment) OS=Popillia japonica PE=3 SV=1}	{adf:107327609; - - - - -}	{CE00800; KOG1075 FOG: Reverse transcriptase R General function prediction only ;}	{GO:0003723; RNA binding; molecular_function GO:0006278; RNA-dependent DNA replication; biological_process GO:0003964; RNA-directed DNA polymerase activity; molecular_function GO:0016021; integral to membrane; cellular_component GO:0051205; protein insertion into membrane; biological_process}	{GQ853091.1; Macrobrachium rosenbergii clone SBhMT79112_2 microsatellite sequence}	{PF02096:60Kd inner membrane protein PF00078:Reverse transcriptase (RNA-dependent DNA polymerase)}
Novelgene0390	{XP_015275836.1; PREDICTED: coiled-coil domain-containing protein 57 [Gekko japonicus]}	{NA}	{acs:107983103; - - - - -}	{NA}	{GO:0016021; integral to membrane; cellular_component}	{NA}	{PF09726:Transmembrane protein}
Novelgene0391	{NA}	{NA}	{NA}	{NA}	{NA}	{NA}	{NA}
Novelgene0392	{NA}	{NA}	{NA}	{NA}	{NA}	{NA}	{NA}
Novelgene0393	{NA}	{NA}	{NA}	{NA}	{NA}	{NA}	{NA}
Novelgene0394	{XP_004211470.1; PREDICTED: zinc finger MYM-type protein 1-like [Hydra vulgaris]}	{sp|Q5SVZ6|ZMYM1_HUMAN; Zinc finger MYM-type protein 1 OS=Homo sapiens GN=ZMYM1 PE=1 SV=1}	{hmg:101236418; - - - - -}	{NA}	{GO:0046983; protein dimerization activity; molecular_function}	{NA}	{PF05699:hAT family C-terminal dimerisation region}
Novelgene0395	{XP_015372801.1; PREDICTED: uncharacterized protein LOC107168047 [Diuraphis noxia]}	{NA}	{NA}	{NA}	{NA}	{NA}	{NA}
Novelgene0396	{NA}	{NA}	{NA}	{NA}	{NA}	{NA}	{NA}
Novelgene0397	{KRZ08374.1; hypothetical protein T11_13270 [Trichinella zimbabwensis]}	{NA}	{hro:HELRODRAFT_168397; - - - - -}	{NA}	{NA}	{NA}	{NA}
Novelgene0398	{NA}	{NA}	{NA}	{NA}	{NA}	{NA}	{NA}
Novelgene0399	{NA}	{NA}	{NA}	{NA}	{NA}	{NA}	{NA}
Novelgene0400	{KZS08397.1; Uncharacterized protein APZ42_027610 [Daphnia magna]}	{sp|P13846|DPOL_HHBV; Protein P OS=Heron hepatitis B virus GN=P PE=3 SV=1}	{acs:107983103; - - - - -}	{NA}	{GO:0016021; integral to membrane; cellular_component GO:0003964; RNA-directed DNA polymerase activity; molecular_function GO:0006278; RNA-dependent DNA replication; biological_process GO:0003723; RNA binding; molecular_function}	{NA}	{PF00078:Reverse transcriptase (RNA-dependent DNA polymerase) PF09726:Transmembrane protein}
Novelgene0401	{NA}	{NA}	{NA}	{NA}	{NA}	{NA}	{NA}
Novelgene0402	{NA}	{NA}	{NA}	{NA}	{NA}	{NA}	{NA}
Novelgene0403	{NA}	{NA}	{NA}	{NA}	{GO:0019684; photosynthesis, light reaction; biological_process GO:0016021; integral to membrane; cellular_component GO:0045156; electron transporter, transferring electrons within the cyclic electron transport pathway of photosynthesis activity; molecular_function GO:0030077; plasma membrane light-harvesting complex; cellular_component}	{NA}	{PF00556:Antenna complex alpha/beta subunit}
Novelgene0404	{NA}	{NA}	{NA}	{NA}	{GO:0031515; tRNA (m1A) methyltransferase complex; cellular_component GO:0030488; tRNA methylation; biological_process GO:0016429; tRNA (adenine-N1-)-methyltransferase activity; molecular_function}	{NA}	{PF08704:tRNA methyltransferase complex GCD14 subunit}
Novelgene0405	{NA}	{NA}	{NA}	{NA}	{NA}	{NA}	{NA}
Novelgene0406	{NA}	{NA}	{NA}	{NA}	{NA}	{NA}	{NA}
Novelgene0407	{NA}	{NA}	{NA}	{NA}	{GO:0006629; lipid metabolic process; biological_process GO:0008962; phosphatidylglycerophosphatase activity; molecular_function}	{NA}	{PF04608:Phosphatidylglycerophosphatase A}
Novelgene0408	{NA}	{NA}	{NA}	{NA}	{GO:0019079; viral genome replication; biological_process}	{NA}	{PF00739:Trans-activation protein X}
Novelgene0409	{NA}	{NA}	{NA}	{NA}	{NA}	{NA}	{NA}
Novelgene0410	{XP_018006582.1; PREDICTED: protein FAM46C-like [Hyalella azteca]}	{sp|Q7ZUP1|FA46C_DANRE; Protein FAM46C OS=Danio rerio GN=fam46c PE=2 SV=1}	{soc:105193264; - - - - -}	{7304162; KOG3852 Uncharacterized conserved protein S Function unknown ;}	{NA}	{XM_009896865.1; PREDICTED: Picoides pubescens family with sequence similarity 46, member D (FAM46D), mRNA}	{NA}
Novelgene0411	{NA}	{NA}	{NA}	{NA}	{NA}	{NA}	{NA}
Novelgene0412	{XP_018015811.1; PREDICTED: 5'-nucleotidase domain-containing protein 1-like [Hyalella azteca]}	{sp|Q5TFE4|NT5D1_HUMAN; 5'-nucleotidase domain-containing protein 1 OS=Homo sapiens GN=NT5DC1 PE=1 SV=1}	{aga:AgaP_AGAP001319; - - - - -}	{7292058; KOG2469 IMP-GMP specific 5'-nucleotidase F Nucleotide transport and metabolism ;}	{NA}	{NA}	{NA}
Novelgene0413	{NA}	{NA}	{NA}	{NA}	{NA}	{NA}	{NA}
Novelgene0414	{NA}	{NA}	{NA}	{NA}	{GO:0005840; ribosome; cellular_component GO:0003735; structural constituent of ribosome; molecular_function GO:0006270; DNA-dependent DNA replication initiation; biological_process GO:0005622; intracellular; cellular_component GO:0006414; translational elongation; biological_process GO:0046872; metal ion binding; molecular_function GO:0009878; nodule morphogenesis; biological_process}	{NA}	{PF07127:Late nodulin protein PF02724:CDC45-like protein PF00428:60s Acidic ribosomal protein}
Novelgene0415	{NA}	{NA}	{NA}	{NA}	{NA}	{NA}	{NA}
Novelgene0416	{NA}	{NA}	{NA}	{NA}	{NA}	{NA}	{NA}
Novelgene0417	{NA}	{NA}	{NA}	{NA}	{NA}	{NA}	{NA}
Novelgene0418	{XP_018008105.1; PREDICTED: mevalonate kinase-like [Hyalella azteca]}	{sp|Q5E9T8|KIME_BOVIN; Mevalonate kinase OS=Bos taurus GN=MVK PE=2 SV=1}	{bacu:103000461; K00869 E2.7.1.36, MVK, mvaK1 mevalonate kinase 2.7.1.36 ko00900; Metabolism; Metabolism of terpenoids and polyketides; Terpenoid backbone biosynthesis | ko04146; Cellular Processes; Transport and catabolism; Peroxisome; bacu:103000461; K00869 E2.7.1.36, MVK, mvaK1 mevalonate kinase 2.7.1.36 ko00900; Metabolism; Metabolism of terpenoids and polyketides; Terpenoid backbone biosynth…	{Hs4557769; KOG1511 Mevalonate kinase MVK/ERG12 I Lipid transport and metabolism ;}	{GO:0005524; ATP binding; molecular_function}	{NA}	{PF00288:GHMP kinases N terminal domain}
Novelgene0419	{XP_015241860.1; PREDICTED: NEDD4-binding protein 2-like 2 [Cyprinodon variegatus]}	{sp|Q3V2Q8|N42L1_MOUSE; NEDD4-binding protein 2-like 1 OS=Mus musculus GN=N4bp2l1 PE=2 SV=1}	{gga:418914; - - - - -}	{Hs20357507; KOG2401 Predicted MutS-related protein involved in mismatch repair L Replication, recombination and repair ;}	{GO:0016301; kinase activity; molecular_function GO:0043531; ADP binding; molecular_function GO:0043565; sequence-specific DNA binding; molecular_function GO:0005524; ATP binding; molecular_function}	{NA}	{PF00931:NB-ARC domain PF02954:Bacterial regulatory protein, Fis family PF06414:Zeta toxin}
Novelgene0420	{NA}	{NA}	{NA}	{NA}	{NA}	{NA}	{NA}
Novelgene0421	{NA}	{NA}	{NA}	{NA}	{NA}	{NA}	{NA}
Novelgene0422	{XP_018023215.1; PREDICTED: uncharacterized protein LOC108679144 [Hyalella azteca]}	{sp|Q6ZWQ0|SYNE2_MOUSE; Nesprin-2 OS=Mus musculus GN=Syne2 PE=1 SV=2}	{soc:105208141; K19326 SYNE1 nesprin-1 - -}	{Hs19526753; KOG0516 Dystonin, GAS (Growth-arrest-specific protein), and related proteins Z Cytoskeleton ;}	{GO:0005515; protein binding; molecular_function GO:0019031; viral envelope; cellular_component GO:0016021; integral to membrane; cellular_component GO:0061025; membrane fusion; biological_process GO:0003779; actin binding; molecular_function GO:0006355; regulation of transcription, DNA-dependent; biological_process GO:0003700; sequence-specific DNA binding transcription factor activity; molecula…	{NA}	{PF07531:NHR1 homology to TAF PF10541:Nuclear envelope localisation domain PF01601:Coronavirus S2 glycoprotein PF00435:Spectrin repeat}
Novelgene0423	{NA}	{NA}	{NA}	{NA}	{GO:0016021; integral to membrane; cellular_component GO:0001772; immunological synapse; cellular_component GO:0097197; NA GO:0016787; hydrolase activity; molecular_function}	{NA}	{PF01674:Lipase (class 2) PF15050:SCIMP protein}
Novelgene0424	{NA}	{NA}	{NA}	{NA}	{NA}	{NA}	{NA}
Novelgene0425	{NA}	{sp|A2V735|TPM_CHIOP; Tropomyosin OS=Chionoecetes opilio GN=TM1 PE=1 SV=1}	{NA}	{NA}	{NA}	{KF910723.1; Macrobrachium nipponense slow tropomyosin isoform mRNA, complete cds}	{NA}
Novelgene0426	{XP_018019982.1; PREDICTED: uncharacterized protein LOC108676419, partial [Hyalella azteca]}	{NA}	{NA}	{NA}	{NA}	{NA}	{NA}
Novelgene0427	{NA}	{NA}	{NA}	{NA}	{NA}	{KP216755.1; Macrobrachium rosenbergii Rab1A mRNA, complete cds}	{NA}
Novelgene0428	{NA}	{NA}	{NA}	{NA}	{GO:0006810; transport; biological_process GO:0006869; lipid transport; biological_process GO:0006914; autophagy; biological_process GO:0043565; sequence-specific DNA binding; molecular_function GO:0005524; ATP binding; molecular_function GO:0007049; cell cycle; biological_process GO:0006355; regulation of transcription, DNA-dependent; biological_process GO:0005737; cytoplasm; cellular_component …	{NA}	{PF01166:TSC-22/dip/bun family PF09172:Domain of unknown function (DUF1943) PF04636:PA26 p53-induced protein (sestrin) PF04977:Septum formation initiator PF07926:TPR/MLP1/MLP2-like protein PF04632:Fusaric acid resistance protein family PF02601:Exonuclease VII, large subunit PF03131:bZIP Maf transcription factor PF02403:Seryl-tRNA synthetase N-terminal domain PF04111:Autophagy protein Apg6 PF07716…
Novelgene0429	{XP_018017978.1; PREDICTED: 2-aminoethanethiol dioxygenase-like [Hyalella azteca]}	{sp|Q6PDY2|AEDO_MOUSE; 2-aminoethanethiol dioxygenase OS=Mus musculus GN=Ado PE=1 SV=2}	{obi:106869111; K10712 ADO cysteamine dioxygenase 1.13.11.19 ko00430; Metabolism; Metabolism of other amino acids; Taurine and hypotaurine metabolism}	{Hs14249486; KOG4281 Uncharacterized conserved protein S Function unknown ;}	{GO:0047800; cysteamine dioxygenase activity; molecular_function GO:0055114; oxidation-reduction process; biological_process}	{NA}	{PF07847:Protein of unknown function (DUF1637)}
Novelgene0430	{NA}	{NA}	{NA}	{NA}	{GO:0031423; hexon binding; molecular_function}	{NA}	{PF01310:Adenovirus hexon associated protein, protein VIII}
Novelgene0431	{NA}	{NA}	{NA}	{NA}	{NA}	{NA}	{NA}
Novelgene0432	{XP_018023677.1; PREDICTED: calcium-binding protein P-like [Hyalella azteca]}	{NA}	{pxy:105398206; - - - - -}	{NA}	{GO:0009279; cell outer membrane; cellular_component}	{NA}	{PF05211:Neuraminyllactose-binding hemagglutinin precursor (NLBH)}
Novelgene0433	{NA}	{NA}	{NA}	{NA}	{GO:0016021; integral to membrane; cellular_component}	{NA}	{PF04159:NB glycoprotein}
Novelgene0434	{NA}	{NA}	{NA}	{NA}	{GO:0005634; nucleus; cellular_component}	{NA}	{PF04618:HD-ZIP protein N terminus}
Novelgene0435	{NA}	{NA}	{NA}	{NA}	{GO:0000166; nucleotide binding; molecular_function GO:0016879; ligase activity, forming carbon-nitrogen bonds; molecular_function GO:0008033; tRNA processing; biological_process GO:0005524; ATP binding; molecular_function GO:0016021; integral to membrane; cellular_component GO:0019012; NA GO:0005737; cytoplasm; cellular_component GO:0005515; protein binding; molecular_function GO:0005634; nucleu…	{NA}	{PF07243:Phlebovirus glycoprotein G1 PF09179:TilS substrate binding domain PF14634:zinc-RING finger domain PF00097:Zinc finger, C3HC4 type (RING finger) PF13639:Ring finger domain PF05793:Transcription initiation factor IIF, alpha subunit (TFIIF-alpha)}
Novelgene0436	{XP_018013669.1; PREDICTED: uncharacterized protein LOC108670693 [Hyalella azteca]}	{NA}	{bter:100642402; - - - - -; bter:100642402; - - - - -}	{NA}	{GO:0005507; copper ion binding; molecular_function GO:0004129; cytochrome-c oxidase activity; molecular_function GO:0016020; membrane; cellular_component GO:0016568; chromatin modification; biological_process GO:0005634; nucleus; cellular_component GO:0004386; helicase activity; molecular_function}	{NA}	{PF07443:HepA-related protein (HARP) PF00116:Cytochrome C oxidase subunit II, periplasmic domain}
Novelgene0437	{NA}	{NA}	{NA}	{NA}	{NA}	{NA}	{NA}
Novelgene0438	{NA}	{NA}	{NA}	{NA}	{NA}	{NA}	{NA}
Novelgene0439	{XP_018008261.1; PREDICTED: clustered mitochondria protein homolog isoform X2 [Hyalella azteca]}	{sp|Q17N71|CLU_AEDAE; Clustered mitochondria protein homolog OS=Aedes aegypti GN=AAEL000794 PE=3 SV=1}	{phu:Phum_PHUM438320; K03255 TIF31, CLU1 protein TIF31 - -}	{7302977; KOG1839 Uncharacterized protein CLU1/cluA/TIF31 involved in mitochondrial morphology/distribution, also found associated with eIF-3 R General function prediction only ;}	{GO:0005515; protein binding; molecular_function GO:0046872; metal ion binding; molecular_function}	{NA}	{PF02862:DDHD domain PF00515:Tetratricopeptide repeat PF13176:Tetratricopeptide repeat PF13181:Tetratricopeptide repeat}
Novelgene0440	{XP_010775863.1; PREDICTED: TATA box-binding protein-associated factor RNA polymerase I subunit C isoform X2 [Notothenia coriiceps]}	{NA}	{NA}	{NA}	{NA}	{NA}	{NA}
Novelgene0441	{NA}	{NA}	{NA}	{NA}	{NA}	{NA}	{NA}
Novelgene0442	{XP_018402590.1; PREDICTED: uncharacterized protein LOC108779630 [Cyphomyrmex costatus]}	{sp|P20825|POL2_DROME; Retrovirus-related Pol polyprotein from transposon 297 OS=Drosophila melanogaster GN=pol PE=3 SV=1}	{phu:Phum_PHUM531970; - - - - -}	{At1g35647; KOG0017 FOG: Transposon-encoded proteins with TYA, reverse transcriptase, integrase domains in various combinations R General function prediction only ;}	{GO:0003676; nucleic acid binding; molecular_function GO:0008270; zinc ion binding; molecular_function GO:0003964; RNA-directed DNA polymerase activity; molecular_function GO:0006278; RNA-dependent DNA replication; biological_process GO:0003723; RNA binding; molecular_function GO:0072686; mitotic spindle; cellular_component GO:0008608; attachment of spindle microtubules to kinetochore; biological…	{NA}	{PF00078:Reverse transcriptase (RNA-dependent DNA polymerase) PF00098:Zinc knuckle PF07823:Cyclic phosphodiesterase-like protein PF08655:DASH complex subunit Ask1}
Novelgene0443	{NA}	{NA}	{NA}	{NA}	{NA}	{NA}	{NA}
Novelgene0444	{NA}	{NA}	{NA}	{NA}	{NA}	{NA}	{NA}
Novelgene0445	{NA}	{NA}	{NA}	{NA}	{GO:0015979; photosynthesis; biological_process GO:0009523; photosystem II; cellular_component GO:0005509; calcium ion binding; molecular_function GO:0009654; oxygen evolving complex; cellular_component GO:0019898; extrinsic to membrane; cellular_component GO:0008544; epidermis development; biological_process}	{NA}	{PF05757:Oxygen evolving enhancer protein 3 (PsbQ) PF14672:Late cornified envelope }
Novelgene0446	{EKC35405.1; hypothetical protein CGI_10021010 [Crassostrea gigas]}	{NA}	{NA}	{NA}	{NA}	{NA}	{NA}
Novelgene0447	{NA}	{NA}	{NA}	{NA}	{GO:0016740; transferase activity; molecular_function}	{NA}	{PF05889:O-phosphoseryl-tRNA(Sec) selenium transferase, SepSecS}
Novelgene0448	{NA}	{NA}	{NA}	{NA}	{NA}	{NA}	{NA}
Novelgene0449	{NA}	{NA}	{NA}	{NA}	{GO:0035091; phosphatidylinositol binding; molecular_function}	{NA}	{PF00787:PX domain}
Novelgene0450	{NA}	{NA}	{NA}	{NA}	{NA}	{NA}	{NA}
Novelgene0451	{NA}	{NA}	{NA}	{NA}	{NA}	{NA}	{NA}
Novelgene0452	{NA}	{NA}	{NA}	{NA}	{NA}	{NA}	{NA}
Novelgene0453	{NA}	{NA}	{NA}	{NA}	{NA}	{NA}	{NA}
Novelgene0454	{NA}	{NA}	{NA}	{NA}	{NA}	{NA}	{NA}
Novelgene0455	{NA}	{NA}	{NA}	{NA}	{NA}	{NA}	{NA}
Novelgene0456	{NA}	{NA}	{NA}	{NA}	{NA}	{NA}	{NA}
Novelgene0457	{XP_018025894.1; PREDICTED: headcase protein-like [Hyalella azteca]}	{sp|Q9N2M8|HDC_DROME; Headcase protein OS=Drosophila melanogaster GN=hdc PE=1 SV=2}	{bter:100644701; - - - - -; bter:100644701; - - - - -}	{7301926; KOG3816 Cell differentiation regulator of the Headcase family T Signal transduction mechanisms ;}	{NA}	{NA}	{NA}
Novelgene0458	{XP_018406776.1; PREDICTED: uncharacterized protein LOC108771307 [Cyphomyrmex costatus]}	{sp|P0C691|DPOL_DHBV3; Protein P OS=Duck hepatitis B virus (strain Germany/DHBV-3) GN=P PE=1 SV=1}	{xtr:101734340; - - - - -}	{CE14062_2; KOG0017 FOG: Transposon-encoded proteins with TYA, reverse transcriptase, integrase domains in various combinations R General function prediction only ;}	{GO:0008740; L-rhamnose isomerase activity; molecular_function GO:0006278; RNA-dependent DNA replication; biological_process GO:0003723; RNA binding; molecular_function GO:0003964; RNA-directed DNA polymerase activity; molecular_function GO:0019299; rhamnose metabolic process; biological_process GO:0030145; manganese ion binding; molecular_function}	{NA}	{PF00078:Reverse transcriptase (RNA-dependent DNA polymerase) PF06134:L-rhamnose isomerase (RhaA)}
Novelgene0459	{KXZ75804.1; hypothetical protein TcasGA2_TC034201 [Tribolium castaneum]}	{NA}	{NA}	{NA}	{NA}	{NA}	{NA}
Novelgene0460	{KPJ02649.1; Sodium/potassium-transporting ATPase subunit alpha [Papilio xuthus]}	{sp|P81225|CU21_LOCMI; Cuticle protein 21 OS=Locusta migratoria GN=ACP21 PE=1 SV=1}	{dpl:KGM_01613; - - - - -}	{NA}	{GO:0042302; structural constituent of cuticle; molecular_function}	{NA}	{PF00379:Insect cuticle protein}
Novelgene0461	{NA}	{NA}	{NA}	{NA}	{GO:0003676; nucleic acid binding; molecular_function}	{NA}	{PF00076:RNA recognition motif. (a.k.a. RRM, RBD, or RNP domain)}
Novelgene0462	{NA}	{NA}	{NA}	{NA}	{NA}	{GU189604.1; Macrobrachium nipponense clone WXM05 microsatellite sequence}	{NA}
Novelgene0463	{NA}	{NA}	{NA}	{NA}	{GO:0016021; integral to membrane; cellular_component GO:0004190; aspartic-type endopeptidase activity; molecular_function}	{NA}	{PF01080:Presenilin}
Novelgene0464	{XP_013387805.1; PREDICTED: thioredoxin domain-containing protein 17-like [Lingula anatina]}	{sp|T1SH39|TXD17_EPICO; Thioredoxin domain-containing protein 17 OS=Epinephelus coioides PE=2 SV=1}	{lgi:LOTGIDRAFT_214285; - - - - -}	{7296982; KOG3425 Uncharacterized conserved protein S Function unknown ;}	{GO:0045454; cell redox homeostasis; biological_process}	{XM_019981238.1; PREDICTED: Bos indicus thioredoxin domain containing 17 (TXNDC17), mRNA}	{PF00085:Thioredoxin}
Novelgene0465	{NA}	{NA}	{NA}	{NA}	{NA}	{NA}	{NA}
Novelgene0466	{ODN02728.1; putative epidermal cell surface receptor, partial [Orchesella cincta]}	{sp|Q04164|SAS_DROME; Putative epidermal cell surface receptor OS=Drosophila melanogaster GN=sas PE=2 SV=2}	{cfo:105250661; - - - - -}	{NA}	{GO:0030328; prenylcysteine catabolic process; biological_process GO:0016670; oxidoreductase activity, acting on a sulfur group of donors, oxygen as acceptor; molecular_function GO:0005515; protein binding; molecular_function GO:0055114; oxidation-reduction process; biological_process}	{NA}	{PF00041:Fibronectin type III domain PF07156:Prenylcysteine lyase}
Novelgene0467	{NA}	{NA}	{NA}	{NA}	{NA}	{NA}	{NA}
Novelgene0468	{NA}	{NA}	{NA}	{NA}	{NA}	{NA}	{NA}
Novelgene0469	{NA}	{NA}	{NA}	{NA}	{GO:0016020; membrane; cellular_component}	{NA}	{PF02723:Non-structural protein NS3/Small envelope protein E}
Novelgene0470	{NA}	{NA}	{NA}	{NA}	{NA}	{NA}	{NA}
Novelgene0471	{KZS05415.1; Uncharacterized protein APZ42_031433 [Daphnia magna]}	{sp|Q09575|YRD6_CAEEL; Uncharacterized protein K02A2.6 OS=Caenorhabditis elegans GN=K02A2.6 PE=4 SV=1}	{spu:105439565; - - - - -}	{CE14062_2; KOG0017 FOG: Transposon-encoded proteins with TYA, reverse transcriptase, integrase domains in various combinations R General function prediction only ;}	{GO:0003723; RNA binding; molecular_function GO:0006278; RNA-dependent DNA replication; biological_process GO:0003964; RNA-directed DNA polymerase activity; molecular_function GO:0015074; DNA integration; biological_process}	{NA}	{PF00078:Reverse transcriptase (RNA-dependent DNA polymerase) PF00665:Integrase core domain}
Novelgene0472	{NA}	{NA}	{NA}	{NA}	{NA}	{NA}	{NA}
Novelgene0473	{NA}	{NA}	{NA}	{NA}	{NA}	{KF601805.1; Macrobrachium nipponense microsatellite X631 sequence}	{NA}
Novelgene0474	{KXJ07214.1; Transposon Ty3-I Gag-Pol polyprotein [Exaiptasia pallida]}	{sp|P04323|POL3_DROME; Retrovirus-related Pol polyprotein from transposon 17.6 OS=Drosophila melanogaster GN=pol PE=3 SV=1}	{hmg:105844927; - - - - -}	{CE13102_2; KOG0017 FOG: Transposon-encoded proteins with TYA, reverse transcriptase, integrase domains in various combinations R General function prediction only ;}	{GO:0006278; RNA-dependent DNA replication; biological_process GO:0003723; RNA binding; molecular_function GO:0003964; RNA-directed DNA polymerase activity; molecular_function GO:0015074; DNA integration; biological_process}	{NA}	{PF00665:Integrase core domain PF00078:Reverse transcriptase (RNA-dependent DNA polymerase)}
Novelgene0475	{NA}	{NA}	{NA}	{NA}	{NA}	{NA}	{NA}
Novelgene0476	{XP_018012781.1; PREDICTED: chymotrypsinogen A-like [Hyalella azteca]}	{sp|P98073|ENTK_HUMAN; Enteropeptidase OS=Homo sapiens GN=TMPRSS15 PE=1 SV=3}	{ame:726126; - - - - -}	{7293767; KOG3627 Trypsin E Amino acid transport and metabolism ;}	{GO:0006508; proteolysis; biological_process GO:0004252; serine-type endopeptidase activity; molecular_function}	{NA}	{PF00089:Trypsin}
Novelgene0477	{NA}	{NA}	{NA}	{NA}	{NA}	{NA}	{NA}
Novelgene0478	{NA}	{NA}	{NA}	{NA}	{NA}	{NA}	{NA}
Novelgene0479	{NA}	{NA}	{NA}	{NA}	{GO:0008757; S-adenosylmethionine-dependent methyltransferase activity; molecular_function}	{XM_019678955.1; PREDICTED: Aedes albopictus guanine nucleotide-binding protein subunit gamma-e (LOC109405896), mRNA}	{PF05724:Thiopurine S-methyltransferase (TPMT)}
Novelgene0480	{XP_018009983.1; PREDICTED: uncharacterized protein LOC108667470 isoform X2 [Hyalella azteca]}	{NA}	{ame:408677; - - - - -}	{NA}	{NA}	{NA}	{NA}
Novelgene0481	{XP_015909232.1; PREDICTED: biogenesis of lysosome-related organelles complex 1 subunit 4-like [Parasteatoda tepidariorum]}	{sp|Q8VED2|BL1S4_MOUSE; Biogenesis of lysosome-related organelles complex 1 subunit 4 OS=Mus musculus GN=Bloc1s4 PE=1 SV=1}	{bim:100749128; K08366 BLOC1S4, CNO biogenesis of lysosome-related organelles complex 1 subunit 4 - -}	{NA}	{GO:0008289; lipid binding; molecular_function GO:0042157; lipoprotein metabolic process; biological_process GO:0008083; growth factor activity; molecular_function GO:0005137; interleukin-5 receptor binding; molecular_function GO:0006869; lipid transport; biological_process GO:0008017; microtubule binding; molecular_function GO:0006955; immune response; biological_process GO:0005576; NA}	{NA}	{PF06657:Centrosome microtubule-binding domain of Cep57 PF01442:Apolipoprotein A1/A4/E domain PF02025:Interleukin 5}
Novelgene0482	{KFM61834.1; RNA-directed DNA polymerase from mobile element jockey, partial [Stegodyphus mimosarum]}	{NA}	{soc:105208105; - - - - -}	{NA}	{GO:0003676; nucleic acid binding; molecular_function}	{NA}	{PF00076:RNA recognition motif. (a.k.a. RRM, RBD, or RNP domain)}
Novelgene0483	{ACC76803.1; Lit v 3 allergen myosin light chain [Litopenaeus vannamei]}	{sp|Q1HPS0|MLR_BOMMO; Myosin regulatory light chain 2 OS=Bombyx mori PE=1 SV=1}	{dpx:DAPPUDRAFT_442798; - - - - -}	{7301908; KOG0031 Myosin regulatory light chain, EF-Hand protein superfamily Z Cytoskeleton ;}	{GO:0005509; calcium ion binding; molecular_function GO:0009877; nodulation; biological_process}	{EU449515.1; Litopenaeus vannamei Lit v 3 allergen myosin light chain mRNA, complete cds}	{PF13499:EF-hand domain pair PF00036:EF hand PF13202:EF hand PF13405:EF-hand domain PF06635:Nodulation protein NolV}
Novelgene0484	{XP_018020254.1; PREDICTED: protein TSSC4-like [Hyalella azteca]}	{sp|Q9JHE7|TSSC4_MOUSE; Protein TSSC4 OS=Mus musculus GN=Tssc4 PE=1 SV=1}	{aag:AaeL_AAEL006755; - - - - -}	{NA}	{NA}	{NA}	{NA}
Novelgene0485	{NA}	{NA}	{NA}	{NA}	{NA}	{NA}	{NA}
Novelgene0486	{NA}	{NA}	{NA}	{NA}	{GO:0046872; metal ion binding; molecular_function}	{NA}	{PF00096:Zinc finger, C2H2 type}
Novelgene0487	{NA}	{NA}	{NA}	{NA}	{NA}	{NA}	{NA}
Novelgene0488	{XP_002431501.1; enzymatic polyprotein, putative [Pediculus humanus corporis]}	{sp|P04323|POL3_DROME; Retrovirus-related Pol polyprotein from transposon 17.6 OS=Drosophila melanogaster GN=pol PE=3 SV=1}	{phu:Phum_PHUM531970; - - - - -}	{NA}	{GO:0006278; RNA-dependent DNA replication; biological_process GO:0003723; RNA binding; molecular_function GO:0003964; RNA-directed DNA polymerase activity; molecular_function}	{NA}	{PF00078:Reverse transcriptase (RNA-dependent DNA polymerase)}
Novelgene0489	{XP_018024421.1; PREDICTED: uncharacterized protein LOC108680160 [Hyalella azteca]}	{NA}	{api:100167808; - - - - -}	{NA}	{NA}	{NA}	{NA}
Novelgene0490	{NA}	{NA}	{NA}	{NA}	{GO:0042254; ribosome biogenesis; biological_process GO:0005524; ATP binding; molecular_function GO:0051085; chaperone mediated protein folding requiring cofactor; biological_process}	{NA}	{PF06309:Torsin PF09377:SBDS protein C-terminal domain}
Novelgene0491	{KDR20847.1; Tryptophanyl-tRNA synthetase, mitochondrial [Zootermopsis nevadensis]}	{sp|Q9CYK1|SYWM_MOUSE; Tryptophan--tRNA ligase, mitochondrial OS=Mus musculus GN=Wars2 PE=1 SV=2}	{aag:AaeL_AAEL006769; K01867 WARS, trpS tryptophanyl-tRNA synthetase 6.1.1.2 ko00970; Genetic Information Processing; Translation; Aminoacyl-tRNA biosynthesis}	{7293931; KOG2713 Mitochondrial tryptophanyl-tRNA synthetase J Translation, ribosomal structure and biogenesis ;}	{GO:0004812; aminoacyl-tRNA ligase activity; molecular_function GO:0000166; nucleotide binding; molecular_function GO:0006418; tRNA aminoacylation for protein translation; biological_process GO:0005524; ATP binding; molecular_function}	{NA}	{PF00579:tRNA synthetases class I (W and Y)}
Novelgene0492	{XP_013074920.1; PREDICTED: uncharacterized protein C7orf50-like isoform X1 [Biomphalaria glabrata]}	{NA}	{cin:100186970; - - - - -}	{NA}	{NA}	{NA}	{NA}
Novelgene0493	{XP_015246792.1; PREDICTED: zinc finger protein 883-like [Cyprinodon variegatus]}	{sp|Q9NUA8|ZBT40_HUMAN; Zinc finger and BTB domain-containing protein 40 OS=Homo sapiens GN=ZBTB40 PE=1 SV=4}	{lgi:LOTGIDRAFT_180523; K20796 PRDM7_9 histone-lysine N-methyltransferase PRDM7/9 2.1.1.43 ko00310; Metabolism; Amino acid metabolism; Lysine degradation}	{Hs7662154; KOG1721 FOG: Zn-finger R General function prediction only ;}	{NA}	{NA}	{NA}
Novelgene0494	{NA}	{NA}	{NA}	{NA}	{NA}	{NA}	{NA}
Novelgene0495	{NA}	{NA}	{NA}	{NA}	{NA}	{NA}	{NA}
Novelgene0496	{XP_014217261.1; PREDICTED: ubiquitin-conjugating enzyme E2 C [Copidosoma floridanum]}	{sp|P56616|UBE2C_XENLA; Ubiquitin-conjugating enzyme E2 C OS=Xenopus laevis GN=ube2c PE=1 SV=1}	{cfo:105255057; K06688 UBE2C, UBC11 ubiquitin-conjugating enzyme E2 C 2.3.2.23 ko04120; Genetic Information Processing; Folding, sorting and degradation; Ubiquitin mediated proteolysis}	{7294569; KOG0421 Ubiquitin-protein ligase O Posttranslational modification, protein turnover, chaperones ;}	{GO:0006464; protein modification process; biological_process GO:0016881; acid-amino acid ligase activity; molecular_function GO:0005515; protein binding; molecular_function GO:0015031; protein transport; biological_process}	{NA}	{PF05773:RWD domain PF00179:Ubiquitin-conjugating enzyme PF05743:UEV domain}
Novelgene0497	{NA}	{NA}	{NA}	{NA}	{GO:0005622; intracellular; cellular_component GO:0005521; lamin binding; molecular_function GO:0043066; negative regulation of apoptosis; biological_process GO:0019028; viral capsid; cellular_component GO:0006886; intracellular protein transport; biological_process}	{NA}	{PF01691:Adenovirus E1B 19K protein / small t-antigen PF03127:GAT domain PF05531:Nucleopolyhedrovirus P10 protein}
Novelgene0498	{XP_018008334.1; PREDICTED: suppressor protein SRP40-like [Hyalella azteca]}	{NA}	{dre:563088; - - - - -}	{Hs6912426; KOG2177 Predicted E3 ubiquitin ligase O Posttranslational modification, protein turnover, chaperones ;}	{GO:0046872; metal ion binding; molecular_function GO:0008270; zinc ion binding; molecular_function GO:0005515; protein binding; molecular_function GO:0016020; membrane; cellular_component GO:0004190; aspartic-type endopeptidase activity; molecular_function GO:0030001; metal ion transport; biological_process GO:0046873; metal ion transmembrane transporter activity; molecular_function GO:0016021; …	{NA}	{PF14634:zinc-RING finger domain PF01363:FYVE zinc finger PF00097:Zinc finger, C3HC4 type (RING finger) PF13639:Ring finger domain PF04116:Fatty acid hydroxylase superfamily PF01080:Presenilin PF02535:ZIP Zinc transporter}
Novelgene0499	{NA}	{NA}	{NA}	{NA}	{NA}	{NA}	{NA}
Novelgene0500	{NA}	{NA}	{NA}	{NA}	{GO:0005840; ribosome; cellular_component GO:0003735; structural constituent of ribosome; molecular_function GO:0006414; translational elongation; biological_process GO:0005622; intracellular; cellular_component}	{NA}	{PF00428:60s Acidic ribosomal protein}
Novelgene0501	{NA}	{NA}	{NA}	{NA}	{NA}	{NA}	{NA}
Novelgene0502	{XP_018016210.1; PREDICTED: uncharacterized protein LOC108672951 [Hyalella azteca]}	{NA}	{NA}	{NA}	{NA}	{NA}	{NA}
Novelgene0503	{XP_015925588.1; PREDICTED: slit homolog 1 protein-like isoform X1 [Parasteatoda tepidariorum]}	{sp|O70210|CHAD_RAT; Chondroadherin OS=Rattus norvegicus GN=Chad PE=2 SV=1}	{dgr:Dgri_GH19994; - - - - -}	{7304111; KOG0619 FOG: Leucine rich repeat R General function prediction only ;}	{GO:0005515; protein binding; molecular_function GO:0005515; protein binding; molecular_function}	{NA}	{PF00560:Leucine Rich Repeat PF00560:Leucine Rich Repeat}
Novelgene0504	{XP_018023215.1; PREDICTED: uncharacterized protein LOC108679144 [Hyalella azteca]}	{NA}	{NA}	{NA}	{GO:0009098; leucine biosynthetic process; biological_process GO:0003723; RNA binding; molecular_function GO:0000175; 3'-5'-exoribonuclease activity; molecular_function GO:0006396; RNA processing; biological_process}	{NA}	{PF08054:Leucine operon leader peptide PF03726:Polyribonucleotide nucleotidyltransferase, RNA binding domain}
Novelgene0505	{NA}	{NA}	{NA}	{NA}	{NA}	{NA}	{NA}
Novelgene0506	{XP_018007215.1; PREDICTED: uncharacterized protein LOC108665015 [Hyalella azteca]}	{NA}	{NA}	{NA}	{NA}	{NA}	{NA}
Novelgene0507	{XP_018014762.1; PREDICTED: succinate dehydrogenase [ubiquinone] cytochrome b small subunit, mitochondrial-like [Hyalella azteca]}	{sp|Q9VCI5|DHSD_DROME; Succinate dehydrogenase [ubiquinone] cytochrome b small subunit, mitochondrial OS=Drosophila melanogaster GN=SdhD PE=2 SV=1}	{mde:101892117; K00237 SDHD, SDH4 succinate dehydrogenase (ubiquinone) membrane anchor subunit - ko01200; Metabolism; Global and overview maps; Carbon metabolism | ko00020; Metabolism; Carbohydrate metabolism; Citrate cycle (TCA cycle) | ko00190; Metabolism; Energy metabolism; Oxidative phosphorylation | ko05010; Human Diseases; Neurodegenerative diseases; Alzheimer's disease | ko05012; Human Dis…	{7301044; KOG4097 Succinate dehydrogenase membrane anchor subunit and related proteins CU Energy production and conversion ; Intracellular trafficking, secretion, and vesicular transport ;}	{GO:0009512; cytochrome b6f complex; cellular_component GO:0005740; mitochondrial envelope; cellular_component GO:0016021; integral to membrane; cellular_component}	{NA}	{PF05328:CybS, succinate dehydrogenase cytochrome B small subunit PF02529:Cytochrome B6-F complex subunit 5}
Novelgene0508	{ABN58714.1; pol-like protein [Biomphalaria glabrata]}	{sp|P21329|RTJK_DROFU; RNA-directed DNA polymerase from mobile element jockey OS=Drosophila funebris GN=jockey\pol PE=1 SV=1}	{lgi:LOTGIDRAFT_173709; - - - - -}	{CE11738; KOG1075 FOG: Reverse transcriptase R General function prediction only ;}	{GO:0005506; iron ion binding; molecular_function}	{NA}	{PF06397:Desulfoferrodoxin, N-terminal domain}
Novelgene0509	{XP_419766.4; PREDICTED: dehydrodolichyl diphosphate syntase complex subunit NUS1 [Gallus gallus]}	{sp|Q99LJ8|NGBR_MOUSE; Dehydrodolichyl diphosphate synthase complex subunit Nus1 OS=Mus musculus GN=Nus1 PE=2 SV=1}	{gga:421733; K19177 NUS1 dehydrodolichyl diphosphate syntase complex subunit NUS1 2.5.1.87 ko00900; Metabolism; Metabolism of terpenoids and polyketides; Terpenoid backbone biosynthesis}	{Hs20270243; KOG2818 Predicted undecaprenyl diphosphate synthase I Lipid transport and metabolism ;}	{GO:0016765; transferase activity, transferring alkyl or aryl (other than methyl) groups; molecular_function}	{NA}	{PF01255:Putative undecaprenyl diphosphate synthase}
Novelgene0510	{XP_013773351.1; PREDICTED: DCN1-like protein 3 [Limulus polyphemus]}	{sp|Q8K0V2|DCNL3_MOUSE; DCN1-like protein 3 OS=Mus musculus GN=Dcun1d3 PE=2 SV=1}	{hst:105188169; K17823 DCUN1D3 DCN1-like protein 3 - -}	{Hs17447631; KOG3077 Uncharacterized conserved protein S Function unknown ;}	{NA}	{XM_002432511.1; Pediculus humanus corporis conserved hypothetical protein, mRNA}	{NA}
Novelgene0511	{XP_018020252.1; PREDICTED: RNA-directed DNA polymerase from mobile element jockey-like [Hyalella azteca]}	{NA}	{api:103311982; - - - - -}	{NA}	{GO:0003723; RNA binding; molecular_function GO:0006278; RNA-dependent DNA replication; biological_process GO:0003964; RNA-directed DNA polymerase activity; molecular_function GO:0003964; RNA-directed DNA polymerase activity; molecular_function GO:0003723; RNA binding; molecular_function GO:0006278; RNA-dependent DNA replication; biological_process}	{NA}	{PF00078:Reverse transcriptase (RNA-dependent DNA polymerase) PF00078:Reverse transcriptase (RNA-dependent DNA polymerase)}
Novelgene0512	{NA}	{NA}	{NA}	{NA}	{NA}	{NA}	{NA}
Novelgene0513	{NA}	{NA}	{NA}	{NA}	{NA}	{NA}	{NA}
Novelgene0514	{XP_018009674.1; PREDICTED: uncharacterized protein LOC108667192 [Hyalella azteca]}	{sp|Q8TD23|ZN675_HUMAN; Zinc finger protein 675 OS=Homo sapiens GN=ZNF675 PE=1 SV=3}	{ngi:103729540; - - - - -}	{Hs18546723; KOG1721 FOG: Zn-finger R General function prediction only ;}	{GO:0003735; structural constituent of ribosome; molecular_function GO:0006464; protein modification process; biological_process GO:0005840; ribosome; cellular_component GO:0006412; translation; biological_process GO:0035556; intracellular signal transduction; biological_process GO:0006281; DNA repair; biological_process GO:0016151; nickel ion binding; molecular_function GO:0008270; zinc ion bind…	{NA}	{PF01155:Hydrogenase/urease nickel incorporation, metallochaperone, hypA PF07975:TFIIH C1-like domain PF00130:Phorbol esters/diacylglycerol binding domain (C1 domain) PF05191:Adenylate kinase, active site lid PF03947:Ribosomal Proteins L2, C-terminal domain PF00096:Zinc finger, C2H2 type}
Novelgene0515	{XP_012810455.1; PREDICTED: gastrula zinc finger protein XlCGF57.1-like [Xenopus tropicalis]}	{sp|P18729|ZG57_XENLA; Gastrula zinc finger protein XlCGF57.1 (Fragment) OS=Xenopus laevis PE=3 SV=1}	{xtr:105945142; - - - - -}	{Hs4508037; KOG1721 FOG: Zn-finger R General function prediction only ;}	{GO:0006464; protein modification process; biological_process GO:0046872; metal ion binding; molecular_function GO:0004017; adenylate kinase activity; molecular_function GO:0008270; zinc ion binding; molecular_function GO:0016151; nickel ion binding; molecular_function GO:0031556; transcriptional attenuation by ribosome; biological_process GO:0031554; regulation of transcription termination, DNA-…	{NA}	{PF08053:Tryptophanase operon leader peptide PF01428:AN1-like Zinc finger PF05191:Adenylate kinase, active site lid PF00096:Zinc finger, C2H2 type PF01155:Hydrogenase/urease nickel incorporation, metallochaperone, hypA PF00412:LIM domain PF00587:tRNA synthetase class II core domain (G, H, P, S and T)}
Novelgene0516	{JAS34832.1; hypothetical protein g.4382 [Clastoptera arizonana]}	{sp|Q65Z55|YPEL5_CHLAE; Protein yippee-like 5 OS=Chlorocebus aethiops GN=YPEL5 PE=2 SV=1}	{asn:102384395; - - - - -}	{Hs7706341; KOG3399 Predicted Yippee-type zinc-binding protein R General function prediction only ;}	{GO:0055114; oxidation-reduction process; biological_process GO:0033743; peptide-methionine (R)-S-oxide reductase activity; molecular_function GO:0016817; hydrolase activity, acting on acid anhydrides; molecular_function}	{NA}	{PF01641:SelR domain PF11648:C-terminal domain of RIG-I}
Novelgene0517	{XP_018024778.1; PREDICTED: uncharacterized protein LOC108680469 isoform X1 [Hyalella azteca]}	{NA}	{NA}	{NA}	{NA}	{NA}	{NA}
Novelgene0518	{XP_018019174.1; PREDICTED: uncharacterized protein LOC108675658 [Hyalella azteca]}	{sp|P08048|ZFY_HUMAN; Zinc finger Y-chromosomal protein OS=Homo sapiens GN=ZFY PE=1 SV=3}	{cqu:CpipJ_CPIJ013537; - - - - -}	{Hs4507967; KOG1721 FOG: Zn-finger R General function prediction only ;}	{GO:0046872; metal ion binding; molecular_function}	{NA}	{PF00096:Zinc finger, C2H2 type}
Novelgene0519	{XP_018023261.1; PREDICTED: chitobiosyldiphosphodolichol beta-mannosyltransferase-like [Hyalella azteca]}	{sp|Q5R7A2|ALG1_PONAB; Chitobiosyldiphosphodolichol beta-mannosyltransferase OS=Pongo abelii GN=ALG1 PE=2 SV=1}	{dpx:DAPPUDRAFT_304651; K03842 ALG1 beta-1,4-mannosyltransferase 2.4.1.142 ko00510; Metabolism; Glycan biosynthesis and metabolism; N-Glycan biosynthesis | ko00513; Metabolism; Glycan biosynthesis and metabolism; Various types of N-glycan biosynthesis}	{Hs9506783; KOG2941 Beta-1,4-mannosyltransferase O Posttranslational modification, protein turnover, chaperones ;}	{GO:0009058; biosynthetic process; biological_process}	{XM_009507688.1; PREDICTED: Phalacrocorax carbo chitobiosyldiphosphodolichol beta-mannosyltransferase-like (LOC104039750), partial mRNA}	{PF00534:Glycosyl transferases group 1}
Novelgene0520	{NA}	{NA}	{NA}	{NA}	{NA}	{NA}	{NA}
Novelgene0521	{NA}	{NA}	{NA}	{NA}	{NA}	{NA}	{NA}
Novelgene0522	{XP_002611625.1; hypothetical protein BRAFLDRAFT_63711 [Branchiostoma floridae]}	{NA}	{bfo:BRAFLDRAFT_63711; K15720 N4BP2 NEDD4-binding protein 2 3.-.-.- -}	{NA}	{NA}	{NA}	{NA}
Novelgene0523	{XP_018011708.1; PREDICTED: zinc finger protein 239-like isoform X2 [Hyalella azteca]}	{sp|Q8IYX0|ZN679_HUMAN; Zinc finger protein 679 OS=Homo sapiens GN=ZNF679 PE=1 SV=2}	{acs:100553022; - - - - -}	{Hs22046623_2; KOG1721 FOG: Zn-finger R General function prediction only ;}	{GO:0004017; adenylate kinase activity; molecular_function GO:0046872; metal ion binding; molecular_function GO:0016151; nickel ion binding; molecular_function GO:0008270; zinc ion binding; molecular_function GO:0006281; DNA repair; biological_process GO:0005576; NA GO:0006464; protein modification process; biological_process GO:0009405; pathogenesis; biological_process}	{XM_014912038.1; PREDICTED: Octopus bimaculoides zinc finger protein 271-like (LOC106867226), mRNA}	{PF01155:Hydrogenase/urease nickel incorporation, metallochaperone, hypA PF02048:Heat-stable enterotoxin ST PF07975:TFIIH C1-like domain PF05191:Adenylate kinase, active site lid PF00096:Zinc finger, C2H2 type}
Novelgene0524	{XP_018009665.1; PREDICTED: zinc finger protein 525-like [Hyalella azteca]}	{sp|Q9UJU3|ZN112_HUMAN; Zinc finger protein 112 OS=Homo sapiens GN=ZNF112 PE=2 SV=2}	{lav:100665670; K09228 KRAB KRAB domain-containing zinc finger protein - -}	{Hs7019595; KOG1721 FOG: Zn-finger R General function prediction only ;}	{GO:0006323; DNA packaging; biological_process GO:0008270; zinc ion binding; molecular_function GO:0046872; metal ion binding; molecular_function GO:0006281; DNA repair; biological_process GO:0003677; DNA binding; molecular_function GO:0003676; nucleic acid binding; molecular_function GO:0004519; endonuclease activity; molecular_function}	{XM_014497914.1; PREDICTED: Latimeria chalumnae zinc finger protein 708-like (LOC106701817), transcript variant X3, mRNA}	{PF02499:Probable DNA packing protein, C-terminus PF01844:HNH endonuclease PF02178:AT hook motif PF00096:Zinc finger, C2H2 type PF07975:TFIIH C1-like domain}
Novelgene0525	{NA}	{NA}	{NA}	{NA}	{GO:0016020; membrane; cellular_component GO:0006955; immune response; biological_process GO:0000902; cell morphogenesis; biological_process}	{NA}	{PF05083:LST-1 protein}
Novelgene0526	{XP_019946267.1; PREDICTED: nuclear pore complex protein Nup153 isoform X1 [Paralichthys olivaceus]}	{sp|Q9VXE6|NU153_DROME; Nuclear pore complex protein Nup153 OS=Drosophila melanogaster GN=Nup153 PE=1 SV=4}	{lco:104924552; K14296 NUP153 nuclear pore complex protein Nup153 - ko03013; Genetic Information Processing; Translation; RNA transport}	{7293246; KOG4719 Nuclear pore complex protein YU Nuclear structure ; Intracellular trafficking, secretion, and vesicular transport ;}	{GO:0003723; RNA binding; molecular_function GO:0006886; intracellular protein transport; biological_process GO:0008270; zinc ion binding; molecular_function GO:0006888; ER to Golgi vesicle-mediated transport; biological_process GO:0030127; COPII vesicle coat; cellular_component}	{NA}	{PF00641:Zn-finger in Ran binding protein and others PF03854:P-11 zinc finger PF04810:Sec23/Sec24 zinc finger}
Novelgene0527	{NA}	{NA}	{NA}	{NA}	{NA}	{NA}	{NA}
Novelgene0528	{NA}	{NA}	{NA}	{NA}	{GO:0006281; DNA repair; biological_process GO:0005634; nucleus; cellular_component GO:0004519; endonuclease activity; molecular_function GO:0003684; damaged DNA binding; molecular_function}	{NA}	{PF03834:Binding domain of DNA repair protein Ercc1 (rad10/Swi10)}
Novelgene0529	{NA}	{NA}	{NA}	{NA}	{NA}	{NA}	{NA}
Novelgene0530	{XP_018942668.1; PREDICTED: gastrula zinc finger protein XlCGF57.1-like [Cyprinus carpio]}	{sp|Q9NYT6|ZN226_HUMAN; Zinc finger protein 226 OS=Homo sapiens GN=ZNF226 PE=2 SV=2}	{api:103307693; - - - - -}	{Hs7706781; KOG1721 FOG: Zn-finger R General function prediction only ;}	{GO:0046872; metal ion binding; molecular_function GO:0006355; regulation of transcription, DNA-dependent; biological_process GO:0003700; sequence-specific DNA binding transcription factor activity; molecular_function}	{NA}	{PF00096:Zinc finger, C2H2 type PF03614:Repressor of phase-1 flagellin}
Novelgene0531	{KFM77707.1; hypothetical protein X975_06413, partial [Stegodyphus mimosarum]}	{NA}	{api:100573179; - - - - -}	{NA}	{NA}	{NA}	{NA}
Novelgene0532	{XP_013786325.1; PREDICTED: low-density lipoprotein receptor-related protein 2-like, partial [Limulus polyphemus]}	{sp|Q9JI18|LRP1B_MOUSE; Low-density lipoprotein receptor-related protein 1B OS=Mus musculus GN=Lrp1b PE=1 SV=1}	{aec:105146039; - - - - -}	{Hs9055270; KOG1215 Low-density lipoprotein receptors containing Ca2+-binding EGF-like domains T Signal transduction mechanisms ;}	{GO:0005509; calcium ion binding; molecular_function GO:0005515; protein binding; molecular_function}	{NA}	{PF00008:EGF-like domain PF07645:Calcium-binding EGF domain PF00057:Low-density lipoprotein receptor domain class A}
Novelgene0533	{NA}	{NA}	{NA}	{NA}	{NA}	{NA}	{NA}
Novelgene0534	{NA}	{NA}	{NA}	{NA}	{NA}	{NA}	{NA}
Novelgene0535	{XP_014675318.1; PREDICTED: uncharacterized protein LOC106815378 [Priapulus caudatus]}	{NA}	{NA}	{NA}	{GO:0016021; integral to membrane; cellular_component}	{NA}	{PF05808:Podoplanin}
Novelgene0536	{NA}	{NA}	{NA}	{NA}	{NA}	{NA}	{NA}
Novelgene0537	{JAS14113.1; hypothetical protein g.15349 [Clastoptera arizonana]}	{sp|Q8K4G6|MACD1_RAT; O-acetyl-ADP-ribose deacetylase MACROD1 (Fragment) OS=Rattus norvegicus GN=Macrod1 PE=2 SV=2}	{hst:105183959; - - - - -}	{Hs13569840; KOG2633 Hismacro and SEC14 domain-containing proteins BK Chromatin structure and dynamics ; Transcription ;}	{GO:0005515; protein binding; molecular_function}	{NA}	{PF02798:Glutathione S-transferase, N-terminal domain}
Novelgene0538	{NA}	{NA}	{NA}	{NA}	{NA}	{NA}	{NA}
Novelgene0539	{NA}	{NA}	{NA}	{NA}	{NA}	{NA}	{NA}
Novelgene0540	{XP_018011342.1; PREDICTED: ankyrin repeat domain-containing protein 50-like [Hyalella azteca]}	{sp|Q9ULJ7|ANR50_HUMAN; Ankyrin repeat domain-containing protein 50 OS=Homo sapiens GN=ANKRD50 PE=1 SV=4}	{bter:100645921; K21440 - - - -; bter:100645921; - - - - -}	{7301689; KOG0504 FOG: Ankyrin repeat R General function prediction only ;}	{GO:0009036; Type II site-specific deoxyribonuclease activity; molecular_function GO:0003677; DNA binding; molecular_function GO:0009307; DNA restriction-modification system; biological_process GO:0005515; protein binding; molecular_function}	{NA}	{PF13606:Ankyrin repeat PF00023:Ankyrin repeat PF09019:EcoRII C terminal}
Novelgene0541	{NA}	{NA}	{NA}	{NA}	{NA}	{NA}	{NA}
Novelgene0542	{AJG01357.1; cuticular protein 34 [Eriocheir sinensis]}	{sp|P81580|CUPC1_CANPG; Cuticle protein CP1158 OS=Cancer pagurus PE=1 SV=1}	{NA}	{NA}	{GO:0042302; structural constituent of cuticle; molecular_function}	{NA}	{PF08140:Crustacean cuticle protein repeat}
Novelgene0543	{XP_018024589.1; PREDICTED: ribonuclease kappa-B-like [Hyalella azteca]}	{sp|Q7Z0Q2|RNKB_CERCA; Ribonuclease kappa-B OS=Ceratitis capitata PE=3 SV=1}	{dpx:DAPPUDRAFT_222243; K19770 RNASEK ribonuclease kappa 3.1.-.- ko04212; Organismal Systems; Aging; Longevity regulating pathway - worm}	{NA}	{NA}	{NA}	{NA}
Novelgene0544	{NA}	{NA}	{NA}	{NA}	{NA}	{NA}	{NA}
Novelgene0545	{XP_018027510.1; PREDICTED: translation initiation factor IF-2-like, partial [Hyalella azteca]}	{NA}	{NA}	{NA}	{NA}	{NA}	{NA}
Novelgene0546	{XP_018612296.1; PREDICTED: methyltransferase-like protein 23 isoform X1 [Scleropages formosus]}	{sp|Q6DJF8|MET23_XENLA; Methyltransferase-like protein 23 OS=Xenopus laevis GN=mettl23 PE=2 SV=1}	{bfo:BRAFLDRAFT_270745; - - - - -}	{Hs17457521; KOG2793 Putative N2,N2-dimethylguanosine tRNA methyltransferase A RNA processing and modification ;}	{GO:0000062; fatty-acyl-CoA binding; molecular_function GO:0005515; protein binding; molecular_function GO:0003676; nucleic acid binding; molecular_function}	{NA}	{PF13606:Ankyrin repeat PF00887:Acyl CoA binding protein PF00023:Ankyrin repeat PF00076:RNA recognition motif. (a.k.a. RRM, RBD, or RNP domain)}
Novelgene0547	{NA}	{NA}	{NA}	{NA}	{NA}	{NA}	{NA}
Novelgene0548	{XP_018015037.1; PREDICTED: uncharacterized protein LOC108671948 isoform X4 [Hyalella azteca]}	{NA}	{NA}	{NA}	{GO:0006030; chitin metabolic process; biological_process GO:0008061; chitin binding; molecular_function GO:0005576; NA}	{NA}	{PF01607:Chitin binding Peritrophin-A domain}
Novelgene0549	{NA}	{NA}	{NA}	{NA}	{GO:0005576; NA GO:0042742; defense response to bacterium; biological_process}	{NA}	{PF06451:Moricin}
Novelgene0550	{XP_018011706.1; PREDICTED: serine/threonine-protein kinase fused-like [Hyalella azteca]}	{sp|Q69ZM6|STK36_MOUSE; Serine/threonine-protein kinase 36 OS=Mus musculus GN=Stk36 PE=1 SV=3}	{xma:102238395; K06228 FU fused 2.7.11.1 ko04341; Environmental Information Processing; Signal transduction; Hedgehog signaling pathway - fly | ko05200; Human Diseases; Cancers: Overview; Pathways in cancer | ko05217; Human Diseases; Cancers: Specific types; Basal cell carcinoma}	{Hs18552621; KOG0597 Serine-threonine protein kinase FUSED R General function prediction only ;}	{GO:0016020; membrane; cellular_component GO:0009103; lipopolysaccharide biosynthetic process; biological_process GO:0006468; protein phosphorylation; biological_process GO:0005524; ATP binding; molecular_function GO:0016773; phosphotransferase activity, alcohol group as acceptor; molecular_function GO:0004672; protein kinase activity; molecular_function}	{NA}	{PF06293:Lipopolysaccharide kinase (Kdo/WaaP) family PF00069:Protein kinase domain PF07714:Protein tyrosine kinase}
Novelgene0551	{NA}	{NA}	{NA}	{NA}	{NA}	{NA}	{NA}
Novelgene0552	{NA}	{NA}	{NA}	{NA}	{NA}	{NA}	{NA}
Novelgene0553	{NA}	{NA}	{NA}	{NA}	{NA}	{NA}	{NA}
Novelgene0554	{NA}	{NA}	{NA}	{NA}	{NA}	{NA}	{NA}
Novelgene0555	{NA}	{NA}	{NA}	{NA}	{GO:0042710; biofilm formation; biological_process}	{NA}	{PF13994:PgaD-like protein}
Novelgene0556	{XP_017950218.1; PREDICTED: gastrula zinc finger protein XlCGF57.1-like [Xenopus tropicalis]}	{sp|P18729|ZG57_XENLA; Gastrula zinc finger protein XlCGF57.1 (Fragment) OS=Xenopus laevis PE=3 SV=1}	{xtr:105945142; - - - - -}	{Hs4508037; KOG1721 FOG: Zn-finger R General function prediction only ;}	{GO:0042916; alkylphosphonate transport; biological_process GO:0035556; intracellular signal transduction; biological_process GO:0019700; phosphonate catabolic process; biological_process GO:0006464; protein modification process; biological_process GO:0016151; nickel ion binding; molecular_function GO:0008270; zinc ion binding; molecular_function GO:0004017; adenylate kinase activity; molecular_f…	{XM_005590208.2; PREDICTED: Macaca fascicularis zinc finger protein 160 (ZNF160), transcript variant X3, mRNA}	{PF00130:Phorbol esters/diacylglycerol binding domain (C1 domain) PF01155:Hydrogenase/urease nickel incorporation, metallochaperone, hypA PF06007:Phosphonate metabolism protein PhnJ PF01428:AN1-like Zinc finger PF00096:Zinc finger, C2H2 type PF02892:BED zinc finger PF05191:Adenylate kinase, active site lid PF00412:LIM domain PF01485:IBR domain, a half RING-finger domain}
Novelgene0557	{XP_012934906.1; PREDICTED: uncharacterized protein LOC101849279 [Aplysia californica]}	{sp|Q14767|LTBP2_HUMAN; Latent-transforming growth factor beta-binding protein 2 OS=Homo sapiens GN=LTBP2 PE=1 SV=3}	{bfo:BRAFLDRAFT_280675; - - - - -}	{Hs4557733; KOG1217 Fibrillins and related proteins containing Ca2+-binding EGF-like domains T Signal transduction mechanisms ;}	{GO:0005515; protein binding; molecular_function GO:0009986; cell surface; cellular_component GO:0005509; calcium ion binding; molecular_function GO:0016020; membrane; cellular_component}	{NA}	{PF00008:EGF-like domain PF07645:Calcium-binding EGF domain PF06247:Pvs28 EGF domain}
Novelgene0558	{G4V4G0.1; RecName: Full=Single insulin-like growth factor-binding domain protein-2; Short=SIBD-2; Flags: Precursor}	{sp|G4V4G0|SIBD2_CUPSA; Single insulin-like growth factor-binding domain protein-2 OS=Cupiennius salei PE=1 SV=1}	{spu:105437833; - - - - -}	{NA}	{GO:0005520; insulin-like growth factor binding; molecular_function GO:0005576; NA GO:0001558; regulation of cell growth; biological_process}	{NA}	{PF00219:Insulin-like growth factor binding protein}
Novelgene0559	{XP_018018524.1; PREDICTED: collagen alpha-1(I) chain-like [Hyalella azteca]}	{NA}	{NA}	{NA}	{NA}	{NA}	{NA}
Novelgene0560	{NA}	{NA}	{NA}	{NA}	{GO:0046872; metal ion binding; molecular_function}	{NA}	{PF00096:Zinc finger, C2H2 type}
Novelgene0561	{XP_013141498.1; PREDICTED: uncharacterized protein LOC106105622 [Papilio polytes]}	{NA}	{dpl:KGM_13863; K10339 ASB17 ankyrin repeat and SOCS box protein 17 - -}	{NA}	{GO:0035556; intracellular signal transduction; biological_process}	{NA}	{PF07525:SOCS box}
Novelgene0562	{AOF80290.1; lectin [Macrobrachium rosenbergii]}	{sp|Q8CJ91|C209B_MOUSE; CD209 antigen-like protein B OS=Mus musculus GN=Cd209b PE=1 SV=2}	{xtr:101735287; - - - - -}	{Hs20149606; KOG4297 C-type lectin TV Signal transduction mechanisms ; Defense mechanisms ;}	{GO:0030246; carbohydrate binding; molecular_function}	{KX495215.1; Macrobrachium rosenbergii lectin mRNA, complete cds}	{PF00059:Lectin C-type domain}
Novelgene0563	{XP_003700835.1; PREDICTED: U8-agatoxin-Ao1a-like isoform X1 [Megachile rotundata]}	{NA}	{cfo:105251271; - - - - -}	{NA}	{GO:0009755; hormone-mediated signaling pathway; biological_process GO:0005576; NA GO:0009405; pathogenesis; biological_process GO:0008200; ion channel inhibitor activity; molecular_function}	{NA}	{PF05039:Agouti protein PF02819:Spider toxin PF02950:Conotoxin}
Novelgene0564	{KDR14048.1; hypothetical protein L798_11961 [Zootermopsis nevadensis]}	{sp|Q8R3C1|CB042_MOUSE; Uncharacterized protein C2orf42 homolog OS=Mus musculus PE=2 SV=1}	{crg:105328833; - - - - -}	{NA}	{NA}	{NA}	{NA}
Novelgene0565	{NA}	{NA}	{NA}	{NA}	{NA}	{NA}	{NA}
Novelgene0566	{NA}	{NA}	{NA}	{NA}	{GO:0016817; hydrolase activity, acting on acid anhydrides; molecular_function}	{NA}	{PF12300:Protein of unknown function (DUF3628)}
Novelgene0567	{XP_018017837.1; PREDICTED: uncharacterized protein LOC108674405 [Hyalella azteca]}	{NA}	{mde:105262361; K15626 NUPR1, COM1 nuclear protein, 1 - ko05202; Human Diseases; Cancers: Overview; Transcriptional misregulation in cancer}	{7297905; KOG4319 DNA-binding nuclear protein p8 K Transcription ;}	{NA}	{NA}	{NA}
Novelgene0568	{NA}	{NA}	{NA}	{NA}	{GO:0004523; ribonuclease H activity; molecular_function GO:0008092; cytoskeletal protein binding; molecular_function GO:0005737; cytoplasm; cellular_component GO:0019898; extrinsic to membrane; cellular_component}	{NA}	{PF00769:Ezrin/radixin/moesin family PF00336:DNA polymerase (viral) C-terminal domain}
Novelgene0569	{XP_018012545.1; PREDICTED: uncharacterized protein LOC108669659 [Hyalella azteca]}	{sp|B4J3A3|MAEL_DROGR; Protein maelstrom OS=Drosophila grimshawi GN=mael PE=3 SV=1}	{ame:100576828; - - - - -}	{NA}	{NA}	{NA}	{NA}
Novelgene0570	{NP_001267493.1; uncharacterized protein LOC100159490 [Acyrthosiphon pisum]}	{NA}	{api:100159490; - - - - -}	{NA}	{GO:0008080; N-acetyltransferase activity; molecular_function GO:0016747; transferase activity, transferring acyl groups other than amino-acyl groups; molecular_function}	{NA}	{PF00583:Acetyltransferase (GNAT) family PF13673:Acetyltransferase (GNAT) domain PF08445:FR47-like protein PF13508:Acetyltransferase (GNAT) domain}
Novelgene0571	{NA}	{NA}	{NA}	{NA}	{GO:0005787; signal peptidase complex; cellular_component GO:0008233; peptidase activity; molecular_function GO:0016021; integral to membrane; cellular_component GO:0006465; signal peptide processing; biological_process}	{NA}	{PF06703:Microsomal signal peptidase 25 kDa subunit (SPC25)}
Novelgene0572	{XP_018028333.1; PREDICTED: uncharacterized protein LOC108683529 [Hyalella azteca]}	{NA}	{NA}	{NA}	{GO:0008152; NA GO:0016846; carbon-sulfur lyase activity; molecular_function}	{NA}	{PF04828:Glutathione-dependent formaldehyde-activating enzyme}
Novelgene0573	{ACI23566.1; skeletal muscle actin 3 [Homarus americanus]}	{sp|P20399|ACT2_XENTR; Actin, alpha cardiac muscle 2 OS=Xenopus tropicalis PE=2 SV=1}	{sasa:106610721; K10354 ACTA1 actin, alpha skeletal muscle - -; sasa:106610721; K10354 ACTA1 actin, alpha skeletal muscle - -}	{Hs4501881; KOG0676 Actin and related proteins Z Cytoskeleton ;}	{NA}	{AY430093.1; Cherax quadricarinatus beta actin mRNA, complete cds}	{NA}
Novelgene0574	{NA}	{NA}	{NA}	{NA}	{GO:0006810; transport; biological_process GO:0005215; NA GO:0016020; membrane; cellular_component}	{NA}	{PF03137:Organic Anion Transporter Polypeptide (OATP) family}
Novelgene0575	{XP_011448421.1; PREDICTED: UPF0538 protein C2orf76 homolog isoform X1 [Crassostrea gigas]}	{sp|Q66IB8|CB076_DANRE; UPF0538 protein C2orf76 homolog OS=Danio rerio GN=zgc:101851 PE=2 SV=1}	{cpic:101936481; - - - - -; cpic:101936481; - - - - -}	{Hs17441792; KOG4147 Uncharacterized conserved protein S Function unknown ;}	{NA}	{NA}	{NA}
Novelgene0576	{XP_013789135.1; PREDICTED: protein unc-119 homolog B-like [Limulus polyphemus]}	{sp|A6NIH7|U119B_HUMAN; Protein unc-119 homolog B OS=Homo sapiens GN=UNC119B PE=1 SV=1}	{bfo:BRAFLDRAFT_89535; - - - - -}	{Hs4827048; KOG4037 Photoreceptor synaptic vesicle protein HRG4/UNC-119 UT Intracellular trafficking, secretion, and vesicular transport ; Signal transduction mechanisms ;}	{NA}	{XM_013291301.1; PREDICTED: Papilio polytes protein unc-119 homolog (LOC106109705), mRNA}	{NA}
Novelgene0577	{AIM43577.1; Na+/K+/2Cl- cotransporter isoform 1, partial [Halocaridina rubra]}	{sp|Q25479|NKCL_MANSE; Bumetanide-sensitive sodium-(potassium)-chloride cotransporter OS=Manduca sexta PE=2 SV=1}	{hst:105182005; K10951 SLC12A2, NKCC1 solute carrier family 12 (sodium/potassium/chloride transporter), member 2 - ko04970; Organismal Systems; Digestive system; Salivary secretion | ko04972; Organismal Systems; Digestive system; Pancreatic secretion | ko05110; Human Diseases; Infectious diseases: Bacterial; Vibrio cholerae infection}	{7294587; KOG2083 Na+/K+ symporter P Inorganic ion transport and metabolism ;}	{GO:0016020; membrane; cellular_component GO:0006811; ion transport; biological_process GO:0005215; NA}	{XM_018152549.1; PREDICTED: Hyalella azteca bumetanide-sensitive sodium-(potassium)-chloride cotransporter-like (LOC108665755), partial mRNA}	{PF03522:Solute carrier family 12}
Novelgene0578	{XP_015795291.1; PREDICTED: ferric-chelate reductase 1-like [Tetranychus urticae]}	{sp|Q9V3Y3|DFP_DROME; Defense protein l(2)34Fc OS=Drosophila melanogaster GN=l(2)34Fc PE=2 SV=1}	{dwi:Dwil_GK18114; - - - - -}	{NA}	{NA}	{NA}	{NA}
Novelgene0579	{XP_012534635.1; PREDICTED: cell adhesion molecule 2-like [Monomorium pharaonis]}	{NA}	{hst:105187701; - - - - -}	{NA}	{NA}	{NA}	{NA}
Novelgene0580	{ALS05143.1; protein TEX261 [Paracalanus parvus]}	{sp|Q6UWH6|TX261_HUMAN; Protein TEX261 OS=Homo sapiens GN=TEX261 PE=2 SV=1}	{xla:108697226; - - - - -}	{7291561; KOG4136 Predicted mitochondrial cholesterol transporter TI Signal transduction mechanisms ; Lipid transport and metabolism ;}	{NA}	{NA}	{NA}
Novelgene0581	{XP_009059460.1; hypothetical protein LOTGIDRAFT_164694 [Lottia gigantea]}	{sp|Q86I14|COMD7_DICDI; COMM domain-containing protein 7 OS=Dictyostelium discoideum GN=commd7 PE=4 SV=1}	{crg:105327561; - - - - -}	{NA}	{NA}	{NA}	{NA}
Novelgene0582	{NA}	{NA}	{NA}	{NA}	{GO:0030246; carbohydrate binding; molecular_function}	{NA}	{PF00059:Lectin C-type domain}
Novelgene0583	{XP_018014814.1; PREDICTED: serine-rich adhesin for platelets-like [Hyalella azteca]}	{NA}	{NA}	{NA}	{NA}	{NA}	{NA}
Novelgene0584	{NA}	{NA}	{NA}	{NA}	{NA}	{NA}	{NA}
Novelgene0585	{XP_019639046.1; PREDICTED: neurogenic locus notch homolog protein 1-like [Branchiostoma belcheri]}	{NA}	{NA}	{NA}	{NA}	{NA}	{NA}
Novelgene0586	{NA}	{NA}	{NA}	{NA}	{NA}	{NA}	{NA}
Novelgene0587	{NA}	{NA}	{NA}	{NA}	{GO:0051536; iron-sulfur cluster binding; molecular_function}	{NA}	{PF13183:4Fe-4S dicluster domain}
Novelgene0588	{XP_018006757.1; PREDICTED: methylglutaconyl-CoA hydratase, mitochondrial-like [Hyalella azteca]}	{sp|Q13825|AUHM_HUMAN; Methylglutaconyl-CoA hydratase, mitochondrial OS=Homo sapiens GN=AUH PE=1 SV=1}	{ipu:108277225; K05607 AUH methylglutaconyl-CoA hydratase 4.2.1.18 ko00280; Metabolism; Amino acid metabolism; Valine, leucine and isoleucine degradation}	{Hs4502327; KOG1679 Enoyl-CoA hydratase I Lipid transport and metabolism ;}	{GO:0003824; NA GO:0008152; NA}	{NA}	{PF00378:Enoyl-CoA hydratase/isomerase}
Novelgene0589	{NA}	{NA}	{NA}	{NA}	{NA}	{NA}	{NA}
Novelgene0590	{NA}	{NA}	{NA}	{NA}	{GO:0006525; arginine metabolic process; biological_process GO:0006355; regulation of transcription, DNA-dependent; biological_process GO:0003700; sequence-specific DNA binding transcription factor activity; molecular_function}	{NA}	{PF01316:Arginine repressor, DNA binding domain}
Novelgene0591	{ALQ28581.1; eclosion hormone [Scylla paramamosain]}	{sp|P25331|ECLH_BOMMO; Eclosion hormone OS=Bombyx mori PE=1 SV=2}	{dwi:Dwil_GK11451; - - - - -}	{NA}	{GO:0008255; ecdysis-triggering hormone activity; molecular_function GO:0018990; ecdysis, chitin-based cuticle; biological_process GO:0007218; neuropeptide signaling pathway; biological_process GO:0008199; ferric iron binding; molecular_function GO:0016226; iron-sulfur cluster assembly; biological_process}	{NA}	{PF01491:Frataxin-like domain PF04736:Eclosion hormone}
Novelgene0592	{NA}	{NA}	{NA}	{NA}	{NA}	{NA}	{NA}
Novelgene0593	{XP_015678899.1; PREDICTED: zinc finger protein 208-like [Protobothrops mucrosquamatus]}	{sp|O75123|ZN623_HUMAN; Zinc finger protein 623 OS=Homo sapiens GN=ZNF623 PE=2 SV=2}	{gja:107109870; K09228 KRAB KRAB domain-containing zinc finger protein - -}	{Hs22053909; KOG1721 FOG: Zn-finger R General function prediction only ;}	{GO:0046872; metal ion binding; molecular_function}	{NA}	{PF00096:Zinc finger, C2H2 type}
Novelgene0594	{XP_018015865.1; PREDICTED: ribonuclease kappa-like [Hyalella azteca]}	{sp|Q8MSF5|RNK_DROME; Ribonuclease kappa OS=Drosophila melanogaster GN=CG40127 PE=3 SV=1}	{ame:725572; K19770 RNASEK ribonuclease kappa 3.1.-.- ko04212; Organismal Systems; Aging; Longevity regulating pathway - worm}	{NA}	{NA}	{NA}	{NA}
Novelgene0595	{NA}	{NA}	{NA}	{NA}	{NA}	{NA}	{NA}
Novelgene0596	{NA}	{NA}	{NA}	{NA}	{GO:0031412; gas vesicle organization; biological_process GO:0031411; gas vesicle; cellular_component GO:0042302; structural constituent of cuticle; molecular_function}	{NA}	{PF01304:Gas vesicles protein GVPc repeated domain PF01484:Nematode cuticle collagen N-terminal domain}
Novelgene0597	{AIS36112.1; C-type lectin [Palaemon carinicauda]}	{NA}	{nve:NEMVE_v1g238062; K06560 MRC, CD206, CD280 mannose receptor, C type - ko04145; Cellular Processes; Transport and catabolism; Phagosome | ko05152; Human Diseases; Infectious diseases: Bacterial; Tuberculosis}	{NA}	{GO:0030246; carbohydrate binding; molecular_function}	{NA}	{PF00059:Lectin C-type domain}
Novelgene0598	{NA}	{NA}	{NA}	{NA}	{NA}	{NA}	{NA}
Novelgene0599	{KXJ25924.1; Fibropellin-1 [Exaiptasia pallida]}	{NA}	{NA}	{NA}	{NA}	{NA}	{NA}
Novelgene0600	{NA}	{NA}	{NA}	{NA}	{GO:0008270; zinc ion binding; molecular_function}	{NA}	{PF06220:U1 zinc finger}
Novelgene0601	{XP_001649301.1; AAEL014668-PA, partial [Aedes aegypti]}	{sp|Q5UQJ2|YR863_MIMIV; Putative ankyrin repeat protein R863 OS=Acanthamoeba polyphaga mimivirus GN=MIMI_L863 PE=4 SV=1}	{aag:AaeL_AAEL014668; K15503 ANKRD44 serine/threonine-protein phosphatase 6 regulatory ankyrin repeat subunit B - -}	{Hs10947056; KOG4177 Ankyrin M Cell wall/membrane/envelope biogenesis ;}	{GO:0005515; protein binding; molecular_function}	{NA}	{PF13606:Ankyrin repeat PF00023:Ankyrin repeat}
Novelgene0602	{NA}	{NA}	{NA}	{NA}	{NA}	{NA}	{NA}
Novelgene0603	{NA}	{NA}	{NA}	{NA}	{GO:0008083; growth factor activity; molecular_function}	{NA}	{PF00167:Fibroblast growth factor}
Novelgene0604	{JAN74759.1; Lysoplasmalogenase protein TMEM86A [Daphnia magna]}	{sp|F1RMN2|TM86B_PIG; Lysoplasmalogenase OS=Sus scrofa GN=TMEM86B PE=3 SV=1}	{dpx:DAPPUDRAFT_305610; - - - - -}	{Hs22066486; KOG4804 Predicted membrane protein R General function prediction only ;}	{GO:0016021; integral to membrane; cellular_component}	{NA}	{PF07947:YhhN-like protein}
Novelgene0605	{NA}	{NA}	{NA}	{NA}	{GO:0004867; serine-type endopeptidase inhibitor activity; molecular_function}	{NA}	{PF00014:Kunitz/Bovine pancreatic trypsin inhibitor domain}
Novelgene0606	{ADW08726.1; C-type lectin-1 [Litopenaeus vannamei]}	{NA}	{crg:105345413; - - - - -}	{NA}	{GO:0030246; carbohydrate binding; molecular_function GO:0016192; vesicle-mediated transport; biological_process GO:0005198; NA GO:0006886; intracellular protein transport; biological_process GO:0030126; COPI vesicle coat; cellular_component GO:0005515; protein binding; molecular_function}	{NA}	{PF06957:Coatomer (COPI) alpha subunit C-terminus PF00059:Lectin C-type domain}
Novelgene0607	{XP_018007719.1; PREDICTED: uncharacterized protein LOC108665476 [Hyalella azteca]}	{NA}	{NA}	{NA}	{NA}	{NA}	{NA}
Novelgene0608	{NA}	{NA}	{NA}	{NA}	{NA}	{NA}	{NA}
Novelgene0609	{NA}	{NA}	{NA}	{NA}	{NA}	{NA}	{NA}
Novelgene0610	{NA}	{NA}	{NA}	{NA}	{NA}	{NA}	{NA}
Novelgene0611	{JAT32529.1; hypothetical protein g.50092, partial [Graphocephala atropunctata]}	{sp|P82166|CU198_LOCMI; Cuticle protein 19.8 OS=Locusta migratoria PE=1 SV=1}	{dpl:KGM_01613; - - - - -}	{NA}	{GO:0042302; structural constituent of cuticle; molecular_function}	{NA}	{PF00379:Insect cuticle protein}
Novelgene0612	{NA}	{NA}	{NA}	{NA}	{GO:0004022; alcohol dehydrogenase (NAD) activity; molecular_function GO:0055114; oxidation-reduction process; biological_process GO:0015946; methanol oxidation; biological_process}	{NA}	{PF02315:Methanol dehydrogenase beta subunit}
Novelgene0613	{NA}	{NA}	{NA}	{NA}	{NA}	{DQ017161.1; Macrobrachium nipponense isolate X1 16S ribosomal RNA gene, partial sequence; mitochondrial}	{NA}
Novelgene0614	{NA}	{NA}	{NA}	{NA}	{NA}	{EF016272.1; Macrobrachium superbum voucher YP05070SJX10(ECNU) 16S ribosomal RNA gene, partial sequence; mitochondrial}	{NA}
Novelgene0615	{YP_004221782.1; NADH dehydrogenase subunit 2 [Macrobrachium nipponense]}	{sp|P03895|NU2M_DROYA; NADH-ubiquinone oxidoreductase chain 2 OS=Drosophila yakuba GN=mt:ND2 PE=3 SV=1}	{obi:106869121; K03879 ND2 NADH-ubiquinone oxidoreductase chain 2 1.6.5.3 ko00190; Metabolism; Energy metabolism; Oxidative phosphorylation | ko05012; Human Diseases; Neurodegenerative diseases; Parkinson's disease}	{DmMi007; KOG4668 NADH dehydrogenase subunits 2, 5, and related proteins C Energy production and conversion ;}	{NA}	{HQ830201.1; Macrobrachium nipponense mitochondrion, complete genome}	{NA}
Novelgene0616	{YP_004221780.1; cytochrome b [Macrobrachium nipponense]}	{sp|P07704|CYB_DROYA; Cytochrome b OS=Drosophila yakuba GN=mt:Cyt-b PE=3 SV=1}	{isc:IscW_ISCW016730; - - - - -}	{DmMi013; KOG4663 Cytochrome b C Energy production and conversion ;}	{NA}	{HQ830201.1; Macrobrachium nipponense mitochondrion, complete genome}	{NA}
Novelgene0617	{NA}	{NA}	{NA}	{NA}	{GO:0032040; small-subunit processome; cellular_component}	{NA}	{PF04147:Nop14-like family }
Novelgene0618	{JAN80179.1; NADH dehydrogenase [ubiquinone] 1 alpha subcomplex assembly factor [Daphnia magna]}	{sp|Q9BU61|NDUF3_HUMAN; NADH dehydrogenase [ubiquinone] 1 alpha subcomplex assembly factor 3 OS=Homo sapiens GN=NDUFAF3 PE=1 SV=1}	{der:Dere_GG22894; K09008 NDUFAF3 NADH dehydrogenase [ubiquinone] 1 alpha subcomplex assembly factor 3 - -}	{7291660; KOG3363 Uncharacterized conserved nuclear protein S Function unknown ;}	{NA}	{NA}	{NA}
Novelgene0619	{XP_014305052.1; PREDICTED: tigger transposable element-derived protein 1-like [Myotis lucifugus]}	{sp|Q96MW7|TIGD1_HUMAN; Tigger transposable element-derived protein 1 OS=Homo sapiens GN=TIGD1 PE=1 SV=1}	{phd:102338266; - - - - -}	{Hs20537842; KOG3105 DNA-binding centromere protein B (CENP-B) BD Chromatin structure and dynamics ; Cell cycle control, cell division, chromosome partitioning ;}	{GO:0003677; DNA binding; molecular_function GO:0043565; sequence-specific DNA binding; molecular_function GO:0003700; sequence-specific DNA binding transcription factor activity; molecular_function GO:0003676; nucleic acid binding; molecular_function GO:0016987; sigma factor activity; molecular_function GO:0006355; regulation of transcription, DNA-dependent; biological_process GO:0006352; transc…	{NA}	{PF00329:Respiratory-chain NADH dehydrogenase, 30 Kd subunit PF04545:Sigma-70, region 4 PF00196:Bacterial regulatory proteins, luxR family PF13404:AsnC-type helix-turn-helix domain PF03184:DDE superfamily endonuclease PF04218:CENP-B N-terminal DNA-binding domain}
Novelgene0620	{NA}	{NA}	{NA}	{NA}	{NA}	{NA}	{NA}
