# Supplementary material for: PacBio single-molecule long-read sequencing provides new insights into the complexity of full-length transcripts in oriental river prawn, macrobrachium nipponense
Source: BMC Genomics. 2023 Jun 20;24:340. doi: 10.1186/s12864-023-09442-x (PMC10280851; doi:10.1186/s12864-023-09442-x)
Supplement: Supplementary file 12 — Supplementary Material 12 [file 12864_2023_9442_MOESM12_ESM.xlsx]

## Sheet: Sheet1
Annotation information for known genes
Gene_id	{nr}	{SwissProt}	{KEGG}	{KOG}	{GO}	{nt}	{pfam}
Annotation_num	5740	5024	5453	4367	972	2068	972
Novelgene0001_novel01	{NA}	{NA}	{NA}	{NA}	{NA}	{NA}	{NA}
Novelgene0002_novel01	{XP_014785626.1; PREDICTED: SET and MYND domain-containing protein 4-like [Octopus bimaculoides]}	{sp|Q5R5X9|SMYD4_PONAB; SET and MYND domain-containing protein 4 OS=Pongo abelii GN=SMYD4 PE=2 SV=1}	{aec:105148677; - - - - -}	{Hs22062883; KOG2084 Predicted histone tail methylase containing SET domain B Chromatin structure and dynamics ;}	{NA}	{KM657819.1; Macrobrachium nipponense gonad inhibiting hormone gene, complete cds}	{NA}
Novelgene0002_novel02	{XP_014785626.1; PREDICTED: SET and MYND domain-containing protein 4-like [Octopus bimaculoides]}	{sp|Q5R5X9|SMYD4_PONAB; SET and MYND domain-containing protein 4 OS=Pongo abelii GN=SMYD4 PE=2 SV=1}	{aec:105148677; - - - - -}	{Hs22062883; KOG2084 Predicted histone tail methylase containing SET domain B Chromatin structure and dynamics ;}	{NA}	{KM657819.1; Macrobrachium nipponense gonad inhibiting hormone gene, complete cds}	{NA}
Novelgene0002_novel03	{XP_014785626.1; PREDICTED: SET and MYND domain-containing protein 4-like [Octopus bimaculoides]}	{sp|Q5R5X9|SMYD4_PONAB; SET and MYND domain-containing protein 4 OS=Pongo abelii GN=SMYD4 PE=2 SV=1}	{aec:105148677; - - - - -}	{Hs22062883; KOG2084 Predicted histone tail methylase containing SET domain B Chromatin structure and dynamics ;}	{NA}	{KM657819.1; Macrobrachium nipponense gonad inhibiting hormone gene, complete cds}	{NA}
Novelgene0003_novel01	{NA}	{NA}	{NA}	{NA}	{NA}	{NA}	{NA}
Novelgene0004_novel01	{NA}	{NA}	{NA}	{NA}	{NA}	{NA}	{NA}
Novelgene0005_novel01	{NA}	{NA}	{NA}	{NA}	{NA}	{NA}	{NA}
Novelgene0006_novel01	{NA}	{NA}	{NA}	{NA}	{NA}	{NA}	{NA}
Novelgene0007_novel01	{JAS87335.1; hypothetical protein g.10758, partial [Homalodisca liturata]}	{NA}	{hmg:101235465; - - - - -}	{NA}	{NA}	{NA}	{NA}
Novelgene0008_novel01	{XP_018017849.1; PREDICTED: intron-binding protein aquarius-like [Hyalella azteca]}	{sp|O60306|AQR_HUMAN; Intron-binding protein aquarius OS=Homo sapiens GN=AQR PE=1 SV=4}	{phu:Phum_PHUM420720; K12874 AQR intron-binding protein aquarius - ko03040; Genetic Information Processing; Transcription; Spliceosome}	{Hs14750549; KOG1806 DEAD box containing helicases L Replication, recombination and repair ;}	{NA}	{XM_020032666.1; PREDICTED: Cerapachys biroi intron-binding protein aquarius (LOC105282395), mRNA}	{NA}
Novelgene0009_novel01	{NA}	{NA}	{NA}	{NA}	{NA}	{NA}	{NA}
Novelgene0010_novel01	{GAU93875.1; hypothetical protein RvY_05743 [Ramazzottius varieornatus]}	{sp|Q9NZR2|LRP1B_HUMAN; Low-density lipoprotein receptor-related protein 1B OS=Homo sapiens GN=LRP1B PE=1 SV=2}	{sbq:101039107; K20049 LRP1B low-density lipoprotein receptor-related protein 1B - -}	{Hs9055270; KOG1215 Low-density lipoprotein receptors containing Ca2+-binding EGF-like domains T Signal transduction mechanisms ;}	{NA}	{NA}	{NA}
Novelgene0011_novel01	{NA}	{NA}	{NA}	{NA}	{NA}	{NA}	{NA}
Novelgene0012_novel01	{NA}	{NA}	{NA}	{NA}	{NA}	{NA}	{NA}
Novelgene0013_novel01	{KOX74132.1; RNA exonuclease 1 like protein [Melipona quadrifasciata]}	{sp|Q7TT28|REXO1_MOUSE; RNA exonuclease 1 homolog OS=Mus musculus GN=Rexo1 PE=1 SV=1}	{lve:103084236; K14570 REX1, REXO1, RNH70 RNA exonuclease 1 3.1.-.- ko03008; Genetic Information Processing; Translation; Ribosome biogenesis in eukaryotes}	{Hs14764743; KOG2248 3'-5' exonuclease L Replication, recombination and repair ;}	{NA}	{NA}	{NA}
Novelgene0014_novel01	{NA}	{NA}	{NA}	{NA}	{NA}	{NA}	{NA}
Novelgene0015_novel01	{NA}	{NA}	{NA}	{NA}	{NA}	{NA}	{NA}
Novelgene0016_novel01	{NA}	{NA}	{NA}	{NA}	{NA}	{NA}	{NA}
Novelgene0017_novel01	{NA}	{NA}	{NA}	{NA}	{NA}	{HM210600.1; Macrobrachium nipponense clone Mni145 microsatellite sequence}	{NA}
Novelgene0018_novel01	{NA}	{NA}	{NA}	{NA}	{NA}	{NA}	{NA}
Novelgene0019_novel01	{NA}	{NA}	{NA}	{NA}	{NA}	{NA}	{NA}
Novelgene0020_novel01	{NA}	{NA}	{NA}	{NA}	{NA}	{NA}	{NA}
Novelgene0021_novel01	{NA}	{NA}	{NA}	{NA}	{NA}	{NA}	{NA}
Novelgene0022_novel01	{NA}	{NA}	{NA}	{NA}	{NA}	{NA}	{NA}
Novelgene0022_novel02	{NA}	{NA}	{NA}	{NA}	{NA}	{NA}	{NA}
Novelgene0023_novel01	{NA}	{NA}	{NA}	{NA}	{NA}	{NA}	{NA}
Novelgene0024_novel01	{NA}	{NA}	{NA}	{NA}	{NA}	{NA}	{NA}
Novelgene0025_novel01	{NA}	{NA}	{NA}	{NA}	{NA}	{NA}	{NA}
Novelgene0026_novel01	{NA}	{NA}	{NA}	{NA}	{NA}	{NA}	{NA}
Novelgene0027_novel01	{AGW23861.1; calmodulin, partial [Procambarus clarkii]}	{sp|O02367|CALM_CIOIN; Calmodulin OS=Ciona intestinalis PE=2 SV=3}	{tng:GSTEN00006151G001; K02183 CALM calmodulin - ko04014; Environmental Information Processing; Signal transduction; Ras signaling pathway | ko04015; Environmental Information Processing; Signal transduction; Rap1 signaling pathway | ko04016; Environmental Information Processing; Signal transduction; MAPK signaling pathway - plant | ko04371; Environmental Information Processing; Signal transducti…	{Hs4885109; KOG0027 Calmodulin and related proteins (EF-Hand superfamily) T Signal transduction mechanisms ;}	{NA}	{NA}	{NA}
Novelgene0028_novel01	{NA}	{NA}	{NA}	{NA}	{NA}	{NA}	{NA}
Novelgene0029_novel01	{NA}	{NA}	{NA}	{NA}	{NA}	{NA}	{NA}
Novelgene0030_novel01	{NA}	{NA}	{NA}	{NA}	{NA}	{NA}	{NA}
Novelgene0031_novel01	{NA}	{NA}	{NA}	{NA}	{NA}	{NA}	{NA}
Novelgene0032_novel01	{NA}	{NA}	{NA}	{NA}	{NA}	{NA}	{NA}
Novelgene0033_novel01	{NA}	{NA}	{NA}	{NA}	{NA}	{NA}	{NA}
Novelgene0034_novel01	{NA}	{NA}	{NA}	{NA}	{NA}	{NA}	{NA}
Novelgene0035_novel01	{NA}	{NA}	{NA}	{NA}	{NA}	{NA}	{NA}
Novelgene0036_novel01	{XP_002427524.1; hypothetical protein Phum_PHUM326140 [Pediculus humanus corporis]}	{NA}	{phu:Phum_PHUM326140; - - - - -}	{NA}	{NA}	{NA}	{NA}
Novelgene0037_novel01	{XP_018019255.1; PREDICTED: uncharacterized protein LOC108675738 isoform X3 [Hyalella azteca]}	{NA}	{NA}	{NA}	{NA}	{NA}	{NA}
Novelgene0038_novel01	{XP_017290531.1; PREDICTED: uncharacterized protein LOC108247140 [Kryptolebias marmoratus]}	{sp|Q6XKE6|POLG_PVCV2; Genome polyprotein OS=Petunia vein clearing virus (isolate Hohn) PE=3 SV=1}	{xla:108705810; - - - - -}	{NA}	{NA}	{NA}	{NA}
Novelgene0039_novel01	{NA}	{NA}	{NA}	{NA}	{NA}	{NA}	{NA}
Novelgene0040_novel01	{NA}	{NA}	{NA}	{NA}	{NA}	{NA}	{NA}
Novelgene0041_novel01	{NA}	{NA}	{NA}	{NA}	{NA}	{NA}	{NA}
Novelgene0042_novel01	{NA}	{NA}	{NA}	{NA}	{NA}	{NA}	{NA}
Novelgene0043_novel01	{XP_018025014.1; PREDICTED: fukutin-related protein-like [Hyalella azteca]}	{sp|Q8CG64|FKRP_MOUSE; Fukutin-related protein OS=Mus musculus GN=Fkrp PE=1 SV=1}	{sko:100378266; K19873 FKRP fukutin-related protein 2.7.8.- ko00515; Metabolism; Glycan biosynthesis and metabolism; Mannose type O-glycan biosynthesis}	{NA}	{NA}	{NA}	{NA}
Novelgene0044_novel01	{KDR22347.1; WD repeat-containing protein 36 [Zootermopsis nevadensis]}	{sp|Q8NI36|WDR36_HUMAN; WD repeat-containing protein 36 OS=Homo sapiens GN=WDR36 PE=1 SV=1}	{tca:655179; K14554 UTP21, WDR36 U3 small nucleolar RNA-associated protein 21 - ko03008; Genetic Information Processing; Translation; Ribosome biogenesis in eukaryotes}	{Hs21281677; KOG1539 WD repeat protein R General function prediction only ;}	{NA}	{NA}	{NA}
Novelgene0045_novel01	{NA}	{NA}	{NA}	{NA}	{NA}	{NA}	{NA}
Novelgene0046_novel01	{NA}	{NA}	{NA}	{NA}	{NA}	{NA}	{NA}
Novelgene0046_novel02	{XP_018007473.1; PREDICTED: uncharacterized protein LOC108665248 [Hyalella azteca]}	{NA}	{NA}	{NA}	{NA}	{NA}	{NA}
Novelgene0047_novel01	{YP_214006.1; cytochrome b [Macrobrachium rosenbergii]}	{sp|P00160|CYB_XENLA; Cytochrome b OS=Xenopus laevis GN=mt-cyb PE=3 SV=2}	{nve:NEMVE_v1g90967; K00412 CYTB, petB ubiquinol-cytochrome c reductase cytochrome b subunit - ko00190; Metabolism; Energy metabolism; Oxidative phosphorylation | ko02020; Environmental Information Processing; Signal transduction; Two-component system | ko04260; Organismal Systems; Circulatory system; Cardiac muscle contraction | ko05010; Human Diseases; Neurodegenerative diseases; Alzheimer's di…	{DmMi013; KOG4663 Cytochrome b C Energy production and conversion ;}	{NA}	{HQ830201.1; Macrobrachium nipponense mitochondrion, complete genome}	{NA}
Novelgene0048_novel01	{AAW33054.1; NADH dehydrogenase subunit 4, partial (mitochondrion) [Macrobrachium nipponense]}	{sp|P34852|NU4M_ANOGA; NADH-ubiquinone oxidoreductase chain 4 OS=Anopheles gambiae GN=mt:ND4 PE=3 SV=1}	{cmy:102929425; K03881 ND4 NADH-ubiquinone oxidoreductase chain 4 1.6.5.3 ko00190; Metabolism; Energy metabolism; Oxidative phosphorylation | ko05012; Human Diseases; Neurodegenerative diseases; Parkinson's disease}	{DmMi009; KOG4845 NADH dehydrogenase, subunit 4 C Energy production and conversion ;}	{NA}	{HQ830201.1; Macrobrachium nipponense mitochondrion, complete genome}	{NA}
Novelgene0049_novel01	{YP_004221776.1; NADH dehydrogenase subunit 5 [Macrobrachium nipponense]}	{sp|P34854|NU5M_ANOGA; NADH-ubiquinone oxidoreductase chain 5 OS=Anopheles gambiae GN=mt:ND5 PE=3 SV=1}	{phd:102315967; - - - - -}	{DmMi011; KOG4668 NADH dehydrogenase subunits 2, 5, and related proteins C Energy production and conversion ;}	{NA}	{HQ830201.1; Macrobrachium nipponense mitochondrion, complete genome}	{NA}
Novelgene0050_novel01	{YP_004221780.1; cytochrome b [Macrobrachium nipponense]}	{sp|P07704|CYB_DROYA; Cytochrome b OS=Drosophila yakuba GN=mt:Cyt-b PE=3 SV=1}	{isc:IscW_ISCW016730; - - - - -}	{DmMi013; KOG4663 Cytochrome b C Energy production and conversion ;}	{NA}	{HQ830201.1; Macrobrachium nipponense mitochondrion, complete genome}	{NA}
Novelgene0051_novel01	{NA}	{NA}	{NA}	{NA}	{NA}	{HQ830201.1; Macrobrachium nipponense mitochondrion, complete genome}	{NA}
Novelgene0052_novel01	{YP_004221781.1; NADH dehydrogenase subunit 1 [Macrobrachium nipponense]}	{sp|P33502|NU1M_ANOQU; NADH-ubiquinone oxidoreductase chain 1 OS=Anopheles quadrimaculatus GN=ND1 PE=3 SV=1}	{nvi:107981501; K03878 ND1 NADH-ubiquinone oxidoreductase chain 1 1.6.5.3 ko00190; Metabolism; Energy metabolism; Oxidative phosphorylation | ko05012; Human Diseases; Neurodegenerative diseases; Parkinson's disease}	{DmMi006; KOG4770 NADH dehydrogenase subunit 1 C Energy production and conversion ;}	{NA}	{HQ830201.1; Macrobrachium nipponense mitochondrion, complete genome}	{NA}
Novelgene0053_novel01	{YP_004221776.1; NADH dehydrogenase subunit 5 [Macrobrachium nipponense]}	{sp|P34854|NU5M_ANOGA; NADH-ubiquinone oxidoreductase chain 5 OS=Anopheles gambiae GN=mt:ND5 PE=3 SV=1}	{dpl:KGM_19442; K03883 ND5 NADH-ubiquinone oxidoreductase chain 5 1.6.5.3 ko00190; Metabolism; Energy metabolism; Oxidative phosphorylation | ko05012; Human Diseases; Neurodegenerative diseases; Parkinson's disease}	{DmMi011; KOG4668 NADH dehydrogenase subunits 2, 5, and related proteins C Energy production and conversion ;}	{NA}	{HQ830201.1; Macrobrachium nipponense mitochondrion, complete genome}	{NA}
Novelgene0054_novel01	{NA}	{NA}	{NA}	{NA}	{NA}	{HQ830201.1; Macrobrachium nipponense mitochondrion, complete genome}	{NA}
Novelgene0055_novel01	{YP_004221770.1; cytochrome c oxidase subunit I [Macrobrachium nipponense]}	{sp|P00399|COX1_DROME; Cytochrome c oxidase subunit 1 OS=Drosophila melanogaster GN=mt:CoI PE=2 SV=2}	{phd:102341612; - - - - -}	{DmMi003; KOG4769 Cytochrome c oxidase, subunit I C Energy production and conversion ;}	{NA}	{HQ830201.1; Macrobrachium nipponense mitochondrion, complete genome}	{NA}
Novelgene0056_novel01	{YP_004221771.1; cytochrome c oxidase subunit II [Macrobrachium nipponense]}	{sp|P50253|COX2_DROSI; Cytochrome c oxidase subunit 2 OS=Drosophila simulans GN=mt:CoII PE=3 SV=2}	{isc:IscW_ISCW016021; - - - - -}	{DmMi004; KOG4766 Uncharacterized conserved protein S Function unknown ;}	{NA}	{HQ830201.1; Macrobrachium nipponense mitochondrion, complete genome}	{NA}
Novelgene0057_novel01	{AKO62849.1; scavenger receptor B1 [Marsupenaeus japonicus]}	{sp|P27615|SCRB2_RAT; Lysosome membrane protein 2 OS=Rattus norvegicus GN=Scarb2 PE=1 SV=2}	{ptg:102970649; K12384 SCARB2, LIMP2, CD36L2 lysosome membrane protein 2 - ko04142; Cellular Processes; Transport and catabolism; Lysosome}	{Hs5031631; KOG3776 Plasma membrane glycoprotein CD36 and related membrane receptors T Signal transduction mechanisms ;}	{NA}	{KP121407.1; Marsupenaeus japonicus scavenger receptor B1 mRNA, complete cds}	{NA}
Novelgene0058_novel01	{XP_018020325.1; PREDICTED: uncharacterized protein LOC108676706 [Hyalella azteca]}	{NA}	{NA}	{NA}	{NA}	{NA}	{NA}
Novelgene0059_novel01	{KZS07400.1; Uncharacterized protein APZ42_028944 [Daphnia magna]}	{NA}	{acs:107983103; - - - - -}	{NA}	{NA}	{NA}	{NA}
Novelgene0060_novel01	{KZS09709.1; Uncharacterized protein APZ42_025993 [Daphnia magna]}	{NA}	{xtr:101734340; - - - - -}	{NA}	{NA}	{NA}	{NA}
Novelgene0061_novel01	{NA}	{NA}	{NA}	{NA}	{NA}	{NA}	{NA}
Novelgene0062_novel01	{NA}	{NA}	{NA}	{NA}	{NA}	{NA}	{NA}
Novelgene0063_novel01	{NA}	{NA}	{NA}	{NA}	{NA}	{NA}	{NA}
Novelgene0064_novel01	{NA}	{NA}	{NA}	{NA}	{NA}	{NA}	{NA}
Novelgene0065_novel01	{NA}	{NA}	{NA}	{NA}	{NA}	{NA}	{NA}
Novelgene0066_novel01	{NA}	{NA}	{NA}	{NA}	{NA}	{NA}	{NA}
Novelgene0067_novel01	{NA}	{NA}	{NA}	{NA}	{NA}	{NA}	{NA}
Novelgene0068_novel01	{NA}	{NA}	{NA}	{NA}	{NA}	{NA}	{NA}
Novelgene0069_novel01	{XP_969416.2; PREDICTED: uncharacterized protein LOC657896 [Tribolium castaneum]}	{NA}	{tca:657896; - - - - -}	{NA}	{NA}	{NA}	{NA}
Novelgene0069_novel02	{NA}	{NA}	{NA}	{NA}	{NA}	{NA}	{NA}
Novelgene0070_novel01	{NA}	{NA}	{NA}	{NA}	{NA}	{NA}	{NA}
Novelgene0071_novel01	{NA}	{NA}	{NA}	{NA}	{NA}	{NA}	{NA}
Novelgene0072_novel01	{NA}	{NA}	{NA}	{NA}	{NA}	{NA}	{NA}
Novelgene0072_novel02	{XP_001848188.1; predicted protein [Culex quinquefasciatus]}	{NA}	{cqu:CpipJ_CPIJ006504; - - - - -}	{NA}	{NA}	{NA}	{NA}
Novelgene0072_novel03	{NA}	{NA}	{NA}	{NA}	{NA}	{NA}	{NA}
Novelgene0072_novel04	{XP_001848188.1; predicted protein [Culex quinquefasciatus]}	{NA}	{cqu:CpipJ_CPIJ006504; - - - - -}	{NA}	{NA}	{NA}	{NA}
Novelgene0072_novel05	{NA}	{NA}	{NA}	{NA}	{NA}	{NA}	{NA}
Novelgene0072_novel06	{XP_001848188.1; predicted protein [Culex quinquefasciatus]}	{NA}	{cqu:CpipJ_CPIJ006504; - - - - -}	{NA}	{NA}	{NA}	{NA}
Novelgene0072_novel07	{XP_001848188.1; predicted protein [Culex quinquefasciatus]}	{NA}	{cqu:CpipJ_CPIJ006504; - - - - -}	{NA}	{NA}	{NA}	{NA}
Novelgene0072_novel08	{XP_001848188.1; predicted protein [Culex quinquefasciatus]}	{NA}	{cqu:CpipJ_CPIJ006504; - - - - -}	{NA}	{NA}	{NA}	{NA}
Novelgene0072_novel09	{NA}	{NA}	{NA}	{NA}	{NA}	{NA}	{NA}
Novelgene0072_novel10	{XP_001848188.1; predicted protein [Culex quinquefasciatus]}	{NA}	{cqu:CpipJ_CPIJ006504; - - - - -}	{NA}	{NA}	{NA}	{NA}
Novelgene0072_novel11	{XP_001848188.1; predicted protein [Culex quinquefasciatus]}	{NA}	{cqu:CpipJ_CPIJ006504; - - - - -}	{NA}	{NA}	{NA}	{NA}
Novelgene0072_novel12	{XP_001848188.1; predicted protein [Culex quinquefasciatus]}	{NA}	{cqu:CpipJ_CPIJ006504; - - - - -}	{NA}	{NA}	{NA}	{NA}
Novelgene0072_novel13	{XP_001848188.1; predicted protein [Culex quinquefasciatus]}	{NA}	{cqu:CpipJ_CPIJ006504; - - - - -}	{NA}	{NA}	{NA}	{NA}
Novelgene0072_novel14	{XP_001848188.1; predicted protein [Culex quinquefasciatus]}	{NA}	{cqu:CpipJ_CPIJ006504; - - - - -}	{NA}	{NA}	{NA}	{NA}
Novelgene0072_novel15	{XP_001848188.1; predicted protein [Culex quinquefasciatus]}	{NA}	{cqu:CpipJ_CPIJ006504; - - - - -}	{NA}	{NA}	{NA}	{NA}
Novelgene0072_novel16	{XP_001848188.1; predicted protein [Culex quinquefasciatus]}	{NA}	{cqu:CpipJ_CPIJ006504; - - - - -}	{NA}	{NA}	{NA}	{NA}
Novelgene0072_novel17	{XP_001848188.1; predicted protein [Culex quinquefasciatus]}	{NA}	{cqu:CpipJ_CPIJ006504; - - - - -}	{NA}	{NA}	{NA}	{NA}
Novelgene0072_novel18	{NA}	{NA}	{NA}	{NA}	{NA}	{NA}	{NA}
Novelgene0073_novel01	{NA}	{NA}	{NA}	{NA}	{NA}	{NA}	{NA}
Novelgene0074_novel01	{NA}	{NA}	{NA}	{NA}	{NA}	{NA}	{NA}
Novelgene0075_novel01	{NA}	{NA}	{NA}	{NA}	{NA}	{NA}	{NA}
Novelgene0076_novel01	{NA}	{NA}	{NA}	{NA}	{NA}	{NA}	{NA}
Novelgene0077_novel01	{NA}	{NA}	{NA}	{NA}	{NA}	{NA}	{NA}
Novelgene0078_novel01	{NA}	{NA}	{NA}	{NA}	{NA}	{NA}	{NA}
Novelgene0079_novel01	{AKB96203.1; heat shock protein [Cherax quadricarinatus]}	{sp|O02192|HSP83_DROAV; Heat shock protein 83 OS=Drosophila auraria GN=Hsp83 PE=3 SV=1}	{hst:105191941; K04079 HSP90A, htpG molecular chaperone HtpG - ko04141; Genetic Information Processing; Folding, sorting and degradation; Protein processing in endoplasmic reticulum | ko04151; Environmental Information Processing; Signal transduction; PI3K-Akt signaling pathway | ko04621; Organismal Systems; Immune system; NOD-like receptor signaling pathway | ko04612; Organismal Systems; Immune …	{7292327; KOG0019 Molecular chaperone (HSP90 family) O Posttranslational modification, protein turnover, chaperones ;}	{NA}	{GU319963.1; Macrobrachium nipponense heat shock protein 90 mRNA, complete cds}	{NA}
Novelgene0080_novel01	{NA}	{NA}	{NA}	{NA}	{NA}	{NA}	{NA}
Novelgene0081_novel01	{NA}	{NA}	{NA}	{NA}	{NA}	{NA}	{NA}
Novelgene0082_novel01	{NA}	{NA}	{NA}	{NA}	{NA}	{NA}	{NA}
Novelgene0083_novel01	{AFM75821.1; myosin light chain 2 [Procambarus clarkii]}	{sp|Q1HPS0|MLR_BOMMO; Myosin regulatory light chain 2 OS=Bombyx mori PE=1 SV=1}	{dpl:KGM_20052; - - - - -}	{7301908; KOG0031 Myosin regulatory light chain, EF-Hand protein superfamily Z Cytoskeleton ;}	{NA}	{JN006038.1; Pandalus platyceros clone PLSCT1 mRNA sequence}	{NA}
Novelgene0083_novel02	{AFM75821.1; myosin light chain 2 [Procambarus clarkii]}	{sp|Q1HPS0|MLR_BOMMO; Myosin regulatory light chain 2 OS=Bombyx mori PE=1 SV=1}	{dpl:KGM_20052; - - - - -}	{7301908; KOG0031 Myosin regulatory light chain, EF-Hand protein superfamily Z Cytoskeleton ;}	{NA}	{JN006038.1; Pandalus platyceros clone PLSCT1 mRNA sequence}	{NA}
Novelgene0083_novel03	{AFM75821.1; myosin light chain 2 [Procambarus clarkii]}	{sp|Q1HPS0|MLR_BOMMO; Myosin regulatory light chain 2 OS=Bombyx mori PE=1 SV=1}	{dpl:KGM_20052; - - - - -}	{7301908; KOG0031 Myosin regulatory light chain, EF-Hand protein superfamily Z Cytoskeleton ;}	{NA}	{JN006038.1; Pandalus platyceros clone PLSCT1 mRNA sequence}	{NA}
Novelgene0083_novel04	{AFM75821.1; myosin light chain 2 [Procambarus clarkii]}	{sp|Q1HPS0|MLR_BOMMO; Myosin regulatory light chain 2 OS=Bombyx mori PE=1 SV=1}	{dpl:KGM_20052; - - - - -}	{7301908; KOG0031 Myosin regulatory light chain, EF-Hand protein superfamily Z Cytoskeleton ;}	{NA}	{JN006038.1; Pandalus platyceros clone PLSCT1 mRNA sequence}	{NA}
Novelgene0083_novel05	{AFM75821.1; myosin light chain 2 [Procambarus clarkii]}	{sp|Q1HPS0|MLR_BOMMO; Myosin regulatory light chain 2 OS=Bombyx mori PE=1 SV=1}	{dpl:KGM_20052; - - - - -}	{7301908; KOG0031 Myosin regulatory light chain, EF-Hand protein superfamily Z Cytoskeleton ;}	{NA}	{JN006038.1; Pandalus platyceros clone PLSCT1 mRNA sequence}	{NA}
Novelgene0083_novel06	{AFM75821.1; myosin light chain 2 [Procambarus clarkii]}	{sp|Q1HPS0|MLR_BOMMO; Myosin regulatory light chain 2 OS=Bombyx mori PE=1 SV=1}	{dpl:KGM_20052; - - - - -}	{7301908; KOG0031 Myosin regulatory light chain, EF-Hand protein superfamily Z Cytoskeleton ;}	{NA}	{NA}	{NA}
Novelgene0083_novel07	{AFM75821.1; myosin light chain 2 [Procambarus clarkii]}	{sp|Q1HPS0|MLR_BOMMO; Myosin regulatory light chain 2 OS=Bombyx mori PE=1 SV=1}	{dpl:KGM_20052; - - - - -}	{7301908; KOG0031 Myosin regulatory light chain, EF-Hand protein superfamily Z Cytoskeleton ;}	{NA}	{NA}	{NA}
Novelgene0083_novel08	{AFM75821.1; myosin light chain 2 [Procambarus clarkii]}	{sp|Q1HPS0|MLR_BOMMO; Myosin regulatory light chain 2 OS=Bombyx mori PE=1 SV=1}	{dpl:KGM_20052; - - - - -}	{7301908; KOG0031 Myosin regulatory light chain, EF-Hand protein superfamily Z Cytoskeleton ;}	{NA}	{JN006038.1; Pandalus platyceros clone PLSCT1 mRNA sequence}	{NA}
Novelgene0084_novel01	{NA}	{NA}	{NA}	{NA}	{NA}	{NA}	{NA}
Novelgene0085_novel01	{XP_008561655.1; PREDICTED: LOW QUALITY PROTEIN: zinc finger protein 260-like, partial [Galeopterus variegatus]}	{sp|P51786|ZN157_HUMAN; Zinc finger protein 157 OS=Homo sapiens GN=ZNF157 PE=2 SV=2}	{dre:100141328; - - - - -}	{Hs4507999; KOG1721 FOG: Zn-finger R General function prediction only ;}	{NA}	{NA}	{NA}
Novelgene0086_novel01	{NA}	{NA}	{NA}	{NA}	{NA}	{NA}	{NA}
Novelgene0087_novel01	{NA}	{NA}	{NA}	{NA}	{NA}	{NA}	{NA}
Novelgene0088_novel01	{NA}	{NA}	{NA}	{NA}	{NA}	{NA}	{NA}
Novelgene0089_novel01	{NA}	{NA}	{NA}	{NA}	{NA}	{NA}	{NA}
Novelgene0090_novel01	{NA}	{NA}	{NA}	{NA}	{NA}	{NA}	{NA}
Novelgene0091_novel01	{NA}	{NA}	{NA}	{NA}	{NA}	{NA}	{NA}
Novelgene0092_novel01	{XP_014678629.1; PREDICTED: keratin-associated protein 4-4-like, partial [Priapulus caudatus]}	{NA}	{NA}	{NA}	{NA}	{NA}	{NA}
Novelgene0093_novel01	{NA}	{NA}	{NA}	{NA}	{NA}	{NA}	{NA}
Novelgene0093_novel02	{NA}	{NA}	{NA}	{NA}	{NA}	{NA}	{NA}
Novelgene0094_novel01	{XP_018023775.1; PREDICTED: probable cardiolipin synthase (CMP-forming) [Hyalella azteca]}	{sp|Q8MZC4|CRLS1_DROME; Probable cardiolipin synthase (CMP-forming) OS=Drosophila melanogaster GN=CLS PE=2 SV=1}	{hst:105191943; K08744 CRLS cardiolipin synthase (CMP-forming) 2.7.8.41 ko00564; Metabolism; Lipid metabolism; Glycerophospholipid metabolism}	{Hs10092647; KOG1617 CDP-alcohol phosphatidyltransferase/Phosphatidylglycerol-phosphate synthase I Lipid transport and metabolism ;}	{NA}	{NA}	{NA}
Novelgene0094_novel02	{XP_001607058.1; PREDICTED: probable cardiolipin synthase (CMP-forming) [Nasonia vitripennis]}	{sp|Q8MZC4|CRLS1_DROME; Probable cardiolipin synthase (CMP-forming) OS=Drosophila melanogaster GN=CLS PE=2 SV=1}	{hst:105191943; K08744 CRLS cardiolipin synthase (CMP-forming) 2.7.8.41 ko00564; Metabolism; Lipid metabolism; Glycerophospholipid metabolism}	{Hs10092647; KOG1617 CDP-alcohol phosphatidyltransferase/Phosphatidylglycerol-phosphate synthase I Lipid transport and metabolism ;}	{NA}	{NA}	{NA}
Novelgene0094_novel03	{XP_001607058.1; PREDICTED: probable cardiolipin synthase (CMP-forming) [Nasonia vitripennis]}	{sp|Q8MZC4|CRLS1_DROME; Probable cardiolipin synthase (CMP-forming) OS=Drosophila melanogaster GN=CLS PE=2 SV=1}	{hst:105191943; K08744 CRLS cardiolipin synthase (CMP-forming) 2.7.8.41 ko00564; Metabolism; Lipid metabolism; Glycerophospholipid metabolism}	{Hs10092647; KOG1617 CDP-alcohol phosphatidyltransferase/Phosphatidylglycerol-phosphate synthase I Lipid transport and metabolism ;}	{NA}	{NA}	{NA}
Novelgene0094_novel04	{XP_018023775.1; PREDICTED: probable cardiolipin synthase (CMP-forming) [Hyalella azteca]}	{sp|Q8MZC4|CRLS1_DROME; Probable cardiolipin synthase (CMP-forming) OS=Drosophila melanogaster GN=CLS PE=2 SV=1}	{hst:105191943; K08744 CRLS cardiolipin synthase (CMP-forming) 2.7.8.41 ko00564; Metabolism; Lipid metabolism; Glycerophospholipid metabolism}	{Hs10092647; KOG1617 CDP-alcohol phosphatidyltransferase/Phosphatidylglycerol-phosphate synthase I Lipid transport and metabolism ;}	{NA}	{NA}	{NA}
Novelgene0095_novel01	{NA}	{NA}	{NA}	{NA}	{NA}	{NA}	{NA}
Novelgene0096_novel01	{NA}	{NA}	{NA}	{NA}	{NA}	{NA}	{NA}
Novelgene0097_novel01	{NA}	{NA}	{NA}	{NA}	{NA}	{NA}	{NA}
Novelgene0098_novel01	{XP_015824203.1; PREDICTED: sialidase-like, partial [Nothobranchius furzeri]}	{NA}	{cfo:105259082; - - - - -}	{NA}	{NA}	{NA}	{NA}
Novelgene0099_novel01	{BAB64297.1; I-connectin [Procambarus clarkii]}	{NA}	{bim:100743641; K12567 TTN titin 2.7.11.1 ko05410; Human Diseases; Cardiovascular diseases; Hypertrophic cardiomyopathy (HCM) | ko05414; Human Diseases; Cardiovascular diseases; Dilated cardiomyopathy}	{NA}	{NA}	{NA}	{NA}
Novelgene0099_novel02	{BAB64297.1; I-connectin [Procambarus clarkii]}	{NA}	{bim:100743641; K12567 TTN titin 2.7.11.1 ko05410; Human Diseases; Cardiovascular diseases; Hypertrophic cardiomyopathy (HCM) | ko05414; Human Diseases; Cardiovascular diseases; Dilated cardiomyopathy}	{NA}	{NA}	{NA}	{NA}
Novelgene0100_novel01	{KFM64787.1; Tetratricopeptide repeat protein 19, mitochondrial, partial [Stegodyphus mimosarum]}	{sp|Q6DKK2|TTC19_HUMAN; Tetratricopeptide repeat protein 19, mitochondrial OS=Homo sapiens GN=TTC19 PE=1 SV=4}	{phu:Phum_PHUM463510; K18169 TTC19 tetratricopeptide repeat protein 19, mitochondrial - -}	{7298526; KOG1840 Kinesin light chain Z Cytoskeleton ;}	{NA}	{NA}	{NA}
Novelgene0101_novel01	{XP_018012408.1; PREDICTED: probable ATP-dependent RNA helicase DDX46 isoform X3 [Hyalella azteca]}	{sp|Q4TVV3|DDX46_DANRE; Probable ATP-dependent RNA helicase DDX46 OS=Danio rerio GN=ddx46 PE=2 SV=1}	{aag:AaeL_AAEL013985; K12811 DDX46, PRP5 ATP-dependent RNA helicase DDX46/PRP5 3.6.4.13 ko03040; Genetic Information Processing; Transcription; Spliceosome}	{Hs7662318; KOG0334 RNA helicase A RNA processing and modification ;}	{NA}	{XM_011504385.1; PREDICTED: Ceratosolen solmsi marchali probable ATP-dependent RNA helicase DDX46 (LOC105366040), mRNA}	{NA}
Novelgene0102_novel01	{NA}	{NA}	{NA}	{NA}	{NA}	{NA}	{NA}
Novelgene0103_novel01	{XP_002431501.1; enzymatic polyprotein, putative [Pediculus humanus corporis]}	{sp|P04323|POL3_DROME; Retrovirus-related Pol polyprotein from transposon 17.6 OS=Drosophila melanogaster GN=pol PE=3 SV=1}	{phu:Phum_PHUM531970; - - - - -}	{NA}	{NA}	{NA}	{NA}
Novelgene0104_novel01	{XP_018011753.1; PREDICTED: uncharacterized protein LOC108668980 [Hyalella azteca]}	{NA}	{hst:105184954; K12737 SDCCAG10 peptidyl-prolyl cis-trans isomerase SDCCAG10 5.2.1.8 -}	{NA}	{NA}	{NA}	{NA}
Novelgene0105_novel01	{JAU02096.1; protein phosphatase 1k mitochondrial [Amblyomma sculptum]}	{sp|Q8BXN7|PPM1K_MOUSE; Protein phosphatase 1K, mitochondrial OS=Mus musculus GN=Ppm1k PE=1 SV=1}	{dpx:DAPPUDRAFT_45296; K17505 PPM1K, PP2CM protein phosphatase 1K 3.1.3.16 -}	{Hs20535993; KOG0698 Serine/threonine protein phosphatase T Signal transduction mechanisms ;}	{NA}	{NA}	{NA}
Novelgene0106_novel01	{XP_018026413.1; PREDICTED: uncharacterized protein LOC108681850 [Hyalella azteca]}	{sp|Q8BTN6|LENG9_MOUSE; Leukocyte receptor cluster member 9 OS=Mus musculus GN=Leng9 PE=2 SV=1}	{lgi:LOTGIDRAFT_138311; - - - - -}	{NA}	{NA}	{XM_008176821.1; PREDICTED: Chrysemys picta bellii leukocyte receptor cluster (LRC) member 9 (LENG9), mRNA}	{NA}
Novelgene0107_novel01	{NA}	{NA}	{NA}	{NA}	{NA}	{NA}	{NA}
Novelgene0108_novel01	{NA}	{NA}	{NA}	{NA}	{NA}	{NA}	{NA}
Novelgene0109_novel01	{NA}	{NA}	{NA}	{NA}	{NA}	{NA}	{NA}
Novelgene0110_novel01	{XP_018024269.1; PREDICTED: vacuolar protein sorting-associated protein 18 homolog [Hyalella azteca]}	{sp|P59015|VPS18_DANRE; Vacuolar protein sorting-associated protein 18 homolog OS=Danio rerio GN=vps18 PE=2 SV=2}	{ame:413525; K20181 VPS18, PEP3 vacuolar protein sorting-associated protein 18 - ko04138; Cellular Processes; Transport and catabolism; Autophagy - yeast}	{HsM17978485; KOG2034 Vacuolar sorting protein PEP3/VPS18 U Intracellular trafficking, secretion, and vesicular transport ;}	{NA}	{NA}	{NA}
Novelgene0111_novel01	{NA}	{NA}	{NA}	{NA}	{NA}	{NA}	{NA}
Novelgene0112_novel01	{NA}	{NA}	{NA}	{NA}	{NA}	{NA}	{NA}
Novelgene0113_novel01	{NA}	{NA}	{NA}	{NA}	{NA}	{NA}	{NA}
Novelgene0114_novel01	{NA}	{NA}	{NA}	{NA}	{NA}	{NA}	{NA}
Novelgene0115_novel01	{NA}	{NA}	{NA}	{NA}	{NA}	{NA}	{NA}
Novelgene0116_novel01	{NA}	{NA}	{NA}	{NA}	{NA}	{NA}	{NA}
Novelgene0117_novel01	{NA}	{NA}	{NA}	{NA}	{NA}	{NA}	{NA}
Novelgene0118_novel01	{XP_014488770.1; PREDICTED: CBP80/20-dependent translation initiation factor isoform X1 [Dinoponera quadriceps]}	{sp|Q0V9S3|CTIF_XENTR; CBP80/20-dependent translation initiation factor OS=Xenopus tropicalis GN=ctif PE=2 SV=1}	{bim:100742774; - - - - -}	{7297569; KOG3942 MIF4G domain-containing protein J Translation, ribosomal structure and biogenesis ;}	{NA}	{NA}	{NA}
Novelgene0118_novel02	{XP_003706124.1; PREDICTED: CBP80/20-dependent translation initiation factor [Megachile rotundata]}	{sp|O43310|CTIF_HUMAN; CBP80/20-dependent translation initiation factor OS=Homo sapiens GN=CTIF PE=1 SV=1}	{ame:410091; - - - - -}	{7297569; KOG3942 MIF4G domain-containing protein J Translation, ribosomal structure and biogenesis ;}	{NA}	{NA}	{NA}
Novelgene0118_novel03	{NA}	{NA}	{NA}	{NA}	{NA}	{NA}	{NA}
Novelgene0118_novel04	{XP_014605611.1; PREDICTED: CBP80/20-dependent translation initiation factor isoform X2 [Polistes canadensis]}	{NA}	{bim:100742774; - - - - -}	{7297569; KOG3942 MIF4G domain-containing protein J Translation, ribosomal structure and biogenesis ;}	{NA}	{NA}	{NA}
Novelgene0118_novel05	{XP_014488770.1; PREDICTED: CBP80/20-dependent translation initiation factor isoform X1 [Dinoponera quadriceps]}	{sp|Q0V9S3|CTIF_XENTR; CBP80/20-dependent translation initiation factor OS=Xenopus tropicalis GN=ctif PE=2 SV=1}	{bim:100742774; - - - - -}	{7297569; KOG3942 MIF4G domain-containing protein J Translation, ribosomal structure and biogenesis ;}	{NA}	{NA}	{NA}
Novelgene0118_novel06	{XP_014488770.1; PREDICTED: CBP80/20-dependent translation initiation factor isoform X1 [Dinoponera quadriceps]}	{sp|O43310|CTIF_HUMAN; CBP80/20-dependent translation initiation factor OS=Homo sapiens GN=CTIF PE=1 SV=1}	{ame:410091; - - - - -}	{7297569; KOG3942 MIF4G domain-containing protein J Translation, ribosomal structure and biogenesis ;}	{NA}	{XM_017118524.1; PREDICTED: Drosophila rhopaloa transcription factor Ken (LOC108040869), mRNA}	{NA}
Novelgene0118_novel07	{XP_014488770.1; PREDICTED: CBP80/20-dependent translation initiation factor isoform X1 [Dinoponera quadriceps]}	{sp|O43310|CTIF_HUMAN; CBP80/20-dependent translation initiation factor OS=Homo sapiens GN=CTIF PE=1 SV=1}	{ame:410091; - - - - -}	{7297569; KOG3942 MIF4G domain-containing protein J Translation, ribosomal structure and biogenesis ;}	{NA}	{XM_017118524.1; PREDICTED: Drosophila rhopaloa transcription factor Ken (LOC108040869), mRNA}	{NA}
Novelgene0118_novel08	{XP_014488770.1; PREDICTED: CBP80/20-dependent translation initiation factor isoform X1 [Dinoponera quadriceps]}	{sp|Q0V9S3|CTIF_XENTR; CBP80/20-dependent translation initiation factor OS=Xenopus tropicalis GN=ctif PE=2 SV=1}	{bim:100742774; - - - - -}	{7297569; KOG3942 MIF4G domain-containing protein J Translation, ribosomal structure and biogenesis ;}	{NA}	{XM_017118524.1; PREDICTED: Drosophila rhopaloa transcription factor Ken (LOC108040869), mRNA}	{NA}
Novelgene0118_novel09	{XP_012236408.1; PREDICTED: CBP80/20-dependent translation initiation factor isoform X2 [Bombus impatiens]}	{sp|Q0V9S3|CTIF_XENTR; CBP80/20-dependent translation initiation factor OS=Xenopus tropicalis GN=ctif PE=2 SV=1}	{bim:100742774; - - - - -}	{7297569; KOG3942 MIF4G domain-containing protein J Translation, ribosomal structure and biogenesis ;}	{NA}	{NA}	{NA}
Novelgene0118_novel10	{XP_014488770.1; PREDICTED: CBP80/20-dependent translation initiation factor isoform X1 [Dinoponera quadriceps]}	{sp|Q0V9S3|CTIF_XENTR; CBP80/20-dependent translation initiation factor OS=Xenopus tropicalis GN=ctif PE=2 SV=1}	{bim:100742774; - - - - -}	{7297569; KOG3942 MIF4G domain-containing protein J Translation, ribosomal structure and biogenesis ;}	{NA}	{NA}	{NA}
Novelgene0118_novel11	{XP_014488770.1; PREDICTED: CBP80/20-dependent translation initiation factor isoform X1 [Dinoponera quadriceps]}	{sp|O43310|CTIF_HUMAN; CBP80/20-dependent translation initiation factor OS=Homo sapiens GN=CTIF PE=1 SV=1}	{ame:410091; - - - - -}	{7297569; KOG3942 MIF4G domain-containing protein J Translation, ribosomal structure and biogenesis ;}	{NA}	{NA}	{NA}
Novelgene0118_novel12	{XP_014488770.1; PREDICTED: CBP80/20-dependent translation initiation factor isoform X1 [Dinoponera quadriceps]}	{sp|Q0V9S3|CTIF_XENTR; CBP80/20-dependent translation initiation factor OS=Xenopus tropicalis GN=ctif PE=2 SV=1}	{bim:100742774; - - - - -}	{7297569; KOG3942 MIF4G domain-containing protein J Translation, ribosomal structure and biogenesis ;}	{NA}	{NA}	{NA}
Novelgene0118_novel13	{XP_014605610.1; PREDICTED: CBP80/20-dependent translation initiation factor isoform X1 [Polistes canadensis]}	{NA}	{ame:410091; - - - - -}	{7297569; KOG3942 MIF4G domain-containing protein J Translation, ribosomal structure and biogenesis ;}	{NA}	{NA}	{NA}
Novelgene0118_novel14	{XP_017886180.1; PREDICTED: CBP80/20-dependent translation initiation factor isoform X1 [Ceratina calcarata]}	{sp|O43310|CTIF_HUMAN; CBP80/20-dependent translation initiation factor OS=Homo sapiens GN=CTIF PE=1 SV=1}	{bim:100742774; - - - - -}	{7297569; KOG3942 MIF4G domain-containing protein J Translation, ribosomal structure and biogenesis ;}	{NA}	{NA}	{NA}
Novelgene0119_novel01	{NA}	{NA}	{NA}	{NA}	{NA}	{NA}	{NA}
Novelgene0119_novel02	{NA}	{NA}	{NA}	{NA}	{NA}	{NA}	{NA}
Novelgene0120_novel01	{XP_002431503.1; enzymatic polyprotein; Endonuclease; Reverse transcriptase, putative [Pediculus humanus corporis]}	{sp|P04323|POL3_DROME; Retrovirus-related Pol polyprotein from transposon 17.6 OS=Drosophila melanogaster GN=pol PE=3 SV=1}	{phu:Phum_PHUM531990; - - - - -}	{At1g35647; KOG0017 FOG: Transposon-encoded proteins with TYA, reverse transcriptase, integrase domains in various combinations R General function prediction only ;}	{NA}	{NA}	{NA}
Novelgene0121_novel01	{XP_018023338.1; PREDICTED: la-related protein 6-like [Hyalella azteca]}	{sp|Q8BN59|LARP6_MOUSE; La-related protein 6 OS=Mus musculus GN=Larp6 PE=1 SV=1}	{lgi:LOTGIDRAFT_112382; K18733 LARP6 la-related protein 6 - -}	{7303182; KOG1855 Predicted RNA-binding protein R General function prediction only ;}	{NA}	{KT380947.1; Macrobrachium nipponense feminization-1 (FEM-1) gene, complete cds}	{NA}
Novelgene0122_novel01	{NA}	{NA}	{NA}	{NA}	{NA}	{NA}	{NA}
Novelgene0123_novel01	{NA}	{NA}	{NA}	{NA}	{NA}	{NA}	{NA}
Novelgene0124_novel01	{NA}	{NA}	{NA}	{NA}	{NA}	{NA}	{NA}
Novelgene0125_novel01	{NA}	{NA}	{NA}	{NA}	{NA}	{KU214500.1; Gecarcinus lateralis calmodulin mRNA, complete cds}	{NA}
Novelgene0126_novel01	{XP_018307258.1; PREDICTED: uncharacterized protein LOC108725004 [Trachymyrmex zeteki]}	{sp|Q6P8J2|SAT2_MOUSE; Diamine acetyltransferase 2 OS=Mus musculus GN=Sat2 PE=1 SV=1}	{aec:105143672; - - - - -}	{Hs19424126; KOG3216 Diamine acetyltransferase E Amino acid transport and metabolism ;}	{NA}	{NA}	{NA}
Novelgene0127_novel01	{XP_002643074.1; Hypothetical protein CBG22994 [Caenorhabditis briggsae]}	{NA}	{NA}	{NA}	{NA}	{NA}	{NA}
Novelgene0128_novel01	{NA}	{NA}	{NA}	{NA}	{NA}	{NA}	{NA}
Novelgene0129_novel01	{NA}	{NA}	{NA}	{NA}	{NA}	{NA}	{NA}
Novelgene0130_novel01	{NA}	{NA}	{NA}	{NA}	{NA}	{NA}	{NA}
Novelgene0131_novel01	{NA}	{NA}	{NA}	{NA}	{NA}	{NA}	{NA}
Novelgene0132_novel01	{XP_008487811.1; PREDICTED: laccase [Diaphorina citri]}	{sp|Q99044|LAC1_TRAVI; Laccase-1 OS=Trametes villosa GN=LCC1 PE=3 SV=1}	{dpx:DAPPUDRAFT_49503; - - - - -}	{7301401; KOG1263 Multicopper oxidases Q Secondary metabolites biosynthesis, transport and catabolism ;}	{NA}	{NA}	{NA}
Novelgene0132_novel02	{JAS50164.1; hypothetical protein g.15529 [Cuerna arida]}	{sp|O59896|LAC1_PYCCI; Laccase OS=Pycnoporus cinnabarinus GN=LCC3-1 PE=1 SV=1}	{dpx:DAPPUDRAFT_317026; - - - - -}	{7297515; KOG1263 Multicopper oxidases Q Secondary metabolites biosynthesis, transport and catabolism ;}	{NA}	{NA}	{NA}
Novelgene0132_novel03	{XP_008204291.1; PREDICTED: L-ascorbate oxidase-like [Nasonia vitripennis]}	{sp|Q99044|LAC1_TRAVI; Laccase-1 OS=Trametes villosa GN=LCC1 PE=3 SV=1}	{dpx:DAPPUDRAFT_49503; - - - - -}	{7301401; KOG1263 Multicopper oxidases Q Secondary metabolites biosynthesis, transport and catabolism ;}	{NA}	{NA}	{NA}
Novelgene0132_novel04	{JAS50164.1; hypothetical protein g.15529 [Cuerna arida]}	{sp|O59896|LAC1_PYCCI; Laccase OS=Pycnoporus cinnabarinus GN=LCC3-1 PE=1 SV=1}	{dpx:DAPPUDRAFT_317026; - - - - -}	{7297515; KOG1263 Multicopper oxidases Q Secondary metabolites biosynthesis, transport and catabolism ;}	{NA}	{NA}	{NA}
Novelgene0132_novel05	{JAS50164.1; hypothetical protein g.15529 [Cuerna arida]}	{sp|Q69L99|LAC14_ORYSJ; Laccase-14 OS=Oryza sativa subsp. japonica GN=LAC14 PE=3 SV=1}	{dpx:DAPPUDRAFT_317026; - - - - -}	{7297515; KOG1263 Multicopper oxidases Q Secondary metabolites biosynthesis, transport and catabolism ;}	{NA}	{NA}	{NA}
Novelgene0133_novel01	{XP_008178161.1; PREDICTED: uncharacterized protein LOC103307708 [Acyrthosiphon pisum]}	{NA}	{api:103307708; - - - - -}	{NA}	{NA}	{NA}	{NA}
Novelgene0134_novel01	{XP_018017930.1; PREDICTED: arrestin homolog [Hyalella azteca]}	{sp|P32122|ARRH_LOCMI; Arrestin homolog OS=Locusta migratoria PE=2 SV=1}	{ame:550791; K13805 ARR2 arrestin-2 - ko04745; Organismal Systems; Sensory system; Phototransduction - fly}	{7295053; KOG3865 Arrestin T Signal transduction mechanisms ;}	{NA}	{NA}	{NA}
Novelgene0135_novel01	{XP_014305052.1; PREDICTED: tigger transposable element-derived protein 1-like [Myotis lucifugus]}	{sp|Q96MW7|TIGD1_HUMAN; Tigger transposable element-derived protein 1 OS=Homo sapiens GN=TIGD1 PE=1 SV=1}	{phd:102338266; - - - - -}	{Hs20537842; KOG3105 DNA-binding centromere protein B (CENP-B) BD Chromatin structure and dynamics ; Cell cycle control, cell division, chromosome partitioning ;}	{NA}	{NA}	{NA}
Novelgene0136_novel01	{NA}	{NA}	{NA}	{NA}	{NA}	{NA}	{NA}
Novelgene0137_novel01	{XP_018009856.1; PREDICTED: uncharacterized protein LOC108667351 [Hyalella azteca]}	{NA}	{spu:584294; - - - - -}	{NA}	{NA}	{NA}	{NA}
Novelgene0138_novel01	{NA}	{NA}	{NA}	{NA}	{NA}	{NA}	{NA}
Novelgene0139_novel01	{NA}	{NA}	{NA}	{NA}	{NA}	{NA}	{NA}
Novelgene0140_novel01	{NA}	{NA}	{NA}	{NA}	{NA}	{NA}	{NA}
Novelgene0141_novel01	{XP_018020318.1; PREDICTED: uncharacterized protein LOC108676702 [Hyalella azteca]}	{sp|Q75VW3|DNAJ_HYDTT; Chaperone protein DnaJ OS=Hydrogenobacter thermophilus (strain DSM 6534 / IAM 12695 / TK-6) GN=dnaJ PE=3 SV=1}	{cmk:103175048; K17867 DPH4, DNAJC24 diphthamide biosynthesis protein 4 - -}	{Hs17459648; KOG0715 Molecular chaperone (DnaJ superfamily) O Posttranslational modification, protein turnover, chaperones ;}	{NA}	{NA}	{NA}
Novelgene0142_novel01	{AHG98659.1; neuroparsin [Jasus lalandii]}	{NA}	{NA}	{NA}	{NA}	{NA}	{NA}
Novelgene0142_novel02	{NA}	{NA}	{NA}	{NA}	{NA}	{NA}	{NA}
Novelgene0142_novel03	{NA}	{NA}	{NA}	{NA}	{NA}	{NA}	{NA}
Novelgene0143_novel01	{NA}	{NA}	{NA}	{NA}	{NA}	{NA}	{NA}
Novelgene0144_novel01	{XP_018017995.1; PREDICTED: uncharacterized protein LOC108674546 [Hyalella azteca]}	{sp|Q28034|GLU2B_BOVIN; Glucosidase 2 subunit beta OS=Bos taurus GN=PRKCSH PE=2 SV=1}	{nvi:100118043; - - - - -}	{Hs4506077; KOG2397 Protein kinase C substrate, 80 KD protein, heavy chain T Signal transduction mechanisms ;}	{NA}	{XM_011262204.2; PREDICTED: Camponotus floridanus uncharacterized LOC105253870 (LOC105253870), mRNA}	{NA}
Novelgene0145_novel01	{NA}	{NA}	{NA}	{NA}	{NA}	{NA}	{NA}
Novelgene0146_novel01	{XP_013771968.1; PREDICTED: NAD(P) transhydrogenase, mitochondrial-like [Limulus polyphemus]}	{sp|P11024|NNTM_BOVIN; NAD(P) transhydrogenase, mitochondrial OS=Bos taurus GN=NNT PE=1 SV=3}	{dpx:DAPPUDRAFT_315656; K00323 NNT NAD(P) transhydrogenase 1.6.1.2 ko00760; Metabolism; Metabolism of cofactors and vitamins; Nicotinate and nicotinamide metabolism}	{NA}	{NA}	{XM_019517893.1; PREDICTED: Gavialis gangeticus nicotinamide nucleotide transhydrogenase (NNT), transcript variant X2, mRNA}	{NA}
Novelgene0146_novel02	{ODM95891.1; NAD(P) transhydrogenase, mitochondrial [Orchesella cincta]}	{sp|Q13423|NNTM_HUMAN; NAD(P) transhydrogenase, mitochondrial OS=Homo sapiens GN=NNT PE=1 SV=3}	{aga:AgaP_AGAP003167; K00323 NNT NAD(P) transhydrogenase 1.6.1.2 ko00760; Metabolism; Metabolism of cofactors and vitamins; Nicotinate and nicotinamide metabolism}	{NA}	{NA}	{XM_010200190.1; PREDICTED: Colius striatus nicotinamide nucleotide transhydrogenase (NNT), mRNA}	{NA}
Novelgene0146_novel03	{KZS13829.1; NAD(P) transhydrogenase, mitochondrial [Daphnia magna]}	{sp|P11024|NNTM_BOVIN; NAD(P) transhydrogenase, mitochondrial OS=Bos taurus GN=NNT PE=1 SV=3}	{dpx:DAPPUDRAFT_315656; K00323 NNT NAD(P) transhydrogenase 1.6.1.2 ko00760; Metabolism; Metabolism of cofactors and vitamins; Nicotinate and nicotinamide metabolism}	{NA}	{NA}	{XM_019517893.1; PREDICTED: Gavialis gangeticus nicotinamide nucleotide transhydrogenase (NNT), transcript variant X2, mRNA}	{NA}
Novelgene0147_novel01	{NA}	{NA}	{NA}	{NA}	{NA}	{NA}	{NA}
Novelgene0148_novel01	{NA}	{NA}	{NA}	{NA}	{NA}	{NA}	{NA}
Novelgene0149_novel01	{NA}	{NA}	{NA}	{NA}	{NA}	{NA}	{NA}
Novelgene0149_novel02	{NA}	{NA}	{NA}	{NA}	{NA}	{NA}	{NA}
Novelgene0150_novel01	{NA}	{NA}	{NA}	{NA}	{NA}	{NA}	{NA}
Novelgene0151_novel01	{XP_013776412.1; PREDICTED: RNA-binding protein 7-like [Limulus polyphemus]}	{sp|Q9Y580|RBM7_HUMAN; RNA-binding protein 7 OS=Homo sapiens GN=RBM7 PE=1 SV=1}	{acs:100554131; K13188 RBM7 RNA-binding protein 7 - -}	{Hs9994185; KOG4454 RNA binding protein (RRM superfamily) R General function prediction only ;}	{NA}	{NA}	{NA}
Novelgene0152_novel01	{NA}	{NA}	{NA}	{NA}	{NA}	{NA}	{NA}
Novelgene0153_novel01	{NA}	{NA}	{NA}	{NA}	{NA}	{NA}	{NA}
Novelgene0154_novel01	{NA}	{NA}	{NA}	{NA}	{NA}	{NA}	{NA}
Novelgene0155_novel01	{NA}	{NA}	{NA}	{NA}	{NA}	{NA}	{NA}
Novelgene0156_novel01	{NA}	{NA}	{NA}	{NA}	{NA}	{NA}	{NA}
Novelgene0157_novel01	{NA}	{NA}	{NA}	{NA}	{NA}	{NA}	{NA}
Novelgene0158_novel01	{NA}	{NA}	{NA}	{NA}	{NA}	{NA}	{NA}
Novelgene0159_novel01	{NA}	{NA}	{NA}	{NA}	{NA}	{NA}	{NA}
Novelgene0160_novel01	{NA}	{NA}	{NA}	{NA}	{NA}	{NA}	{NA}
Novelgene0161_novel01	{NA}	{NA}	{NA}	{NA}	{NA}	{NA}	{NA}
Novelgene0162_novel01	{NA}	{NA}	{NA}	{NA}	{NA}	{NA}	{NA}
Novelgene0163_novel01	{NA}	{NA}	{NA}	{NA}	{NA}	{NA}	{NA}
Novelgene0164_novel01	{NA}	{NA}	{NA}	{NA}	{NA}	{NA}	{NA}
Novelgene0165_novel01	{XP_015765541.1; PREDICTED: uncharacterized protein LOC107344406 [Acropora digitifera]}	{NA}	{adf:107337592; - - - - -}	{NA}	{NA}	{GU189604.1; Macrobrachium nipponense clone WXM05 microsatellite sequence}	{NA}
Novelgene0165_novel02	{XP_015765541.1; PREDICTED: uncharacterized protein LOC107344406 [Acropora digitifera]}	{NA}	{adf:107337592; - - - - -}	{NA}	{NA}	{HM210578.1; Macrobrachium nipponense clone Mni123 microsatellite sequence}	{NA}
Novelgene0166_novel01	{NA}	{NA}	{NA}	{NA}	{NA}	{NA}	{NA}
Novelgene0167_novel01	{XP_018022549.1; PREDICTED: GRIP and coiled-coil domain-containing protein 2-like [Hyalella azteca]}	{NA}	{NA}	{NA}	{NA}	{NA}	{NA}
Novelgene0167_novel02	{XP_018022549.1; PREDICTED: GRIP and coiled-coil domain-containing protein 2-like [Hyalella azteca]}	{NA}	{obi:106872124; - - - - -}	{NA}	{NA}	{NA}	{NA}
Novelgene0168_novel01	{NA}	{NA}	{NA}	{NA}	{NA}	{NA}	{NA}
Novelgene0168_novel02	{NA}	{NA}	{NA}	{NA}	{NA}	{NA}	{NA}
Novelgene0168_novel03	{NA}	{NA}	{NA}	{NA}	{NA}	{NA}	{NA}
Novelgene0168_novel04	{NA}	{NA}	{NA}	{NA}	{NA}	{NA}	{NA}
Novelgene0169_novel01	{NA}	{NA}	{NA}	{NA}	{NA}	{NA}	{NA}
Novelgene0170_novel01	{NA}	{NA}	{NA}	{NA}	{NA}	{NA}	{NA}
Novelgene0171_novel01	{XP_018023219.1; PREDICTED: ceramide synthase 6-like [Hyalella azteca]}	{sp|Q6ZMG9|CERS6_HUMAN; Ceramide synthase 6 OS=Homo sapiens GN=CERS6 PE=1 SV=1}	{bter:100650450; K04710 CERS ceramide synthetase 2.3.1.24 ko00600; Metabolism; Lipid metabolism; Sphingolipid metabolism | ko04071; Environmental Information Processing; Signal transduction; Sphingolipid signaling pathway; bter:100650450; K04710 CERS ceramide synthetase 2.3.1.24 ko00600; Metabolism; Lipid metabolism; Sphingolipid metabolism | ko04071; Environmental Information Processing; Signal …	{Hs13375717; KOG1607 Protein transporter of the TRAM (translocating chain-associating membrane) superfamily U Intracellular trafficking, secretion, and vesicular transport ;}	{NA}	{NA}	{NA}
Novelgene0172_novel01	{KOF69818.1; hypothetical protein OCBIM_22004025mg [Octopus bimaculoides]}	{sp|Q5MCW4|ZN569_HUMAN; Zinc finger protein 569 OS=Homo sapiens GN=ZNF569 PE=1 SV=1}	{ocu:100358570; K09228 KRAB KRAB domain-containing zinc finger protein - -}	{Hs14758036; KOG1721 FOG: Zn-finger R General function prediction only ;}	{NA}	{XM_011492732.1; PREDICTED: Oryzias latipes gastrula zinc finger protein XlCGF8.2DB-like (LOC101168013), partial mRNA}	{NA}
Novelgene0173_novel01	{XP_015798258.1; PREDICTED: gastrula zinc finger protein XlCGF57.1-like [Nothobranchius furzeri]}	{sp|P10076|ZFP26_MOUSE; Zinc finger protein 26 OS=Mus musculus GN=Zfp26 PE=2 SV=2}	{ola:105353948; K09228 KRAB KRAB domain-containing zinc finger protein - -}	{Hs14741267; KOG1721 FOG: Zn-finger R General function prediction only ;}	{NA}	{NA}	{NA}
Novelgene0174_novel01	{NA}	{NA}	{NA}	{NA}	{NA}	{NA}	{NA}
Novelgene0175_novel01	{XP_018020496.1; PREDICTED: uncharacterized protein LOC108676805 isoform X9 [Hyalella azteca]}	{NA}	{NA}	{NA}	{NA}	{NA}	{NA}
Novelgene0176_novel01	{ACD74843.1; trehalose-6-phosphate synthase [Fenneropenaeus chinensis]}	{sp|G4RK44|TPSP_THETK; Bifunctional trehalose-6-phosphate synthase/phosphatase OS=Thermoproteus tenax (strain ATCC 35583 / DSM 2078 / JCM 9277 / NBRC 100435 / Kra 1) GN=tpsp PE=1 SV=1}	{bter:100647847; K16055 TPS trehalose 6-phosphate synthase/phosphatase [EC:2.4.1.15 3.1.3.12] 2.4.1.15,3.1.3.12 ko00500; Metabolism; Carbohydrate metabolism; Starch and sucrose metabolism; bter:100647847; K16055 TPS trehalose 6-phosphate synthase/phosphatase [EC:2.4.1.15 3.1.3.12] 2.4.1.15,3.1.3.12 ko00500; Metabolism; Carbohydrate metabolism; Starch and sucrose metabolism}	{7295715; KOG1050 Trehalose-6-phosphate synthase component TPS1 and related subunits G Carbohydrate transport and metabolism ;}	{NA}	{XM_017049911.1; PREDICTED: Apis cerana alpha,alpha-trehalose-phosphate synthase [UDP-forming] (LOC107993483), mRNA}	{NA}
Novelgene0177_novel01	{NA}	{NA}	{NA}	{NA}	{NA}	{KF466279.1; Macrobrachium nipponense chitinase 4 mRNA, complete cds}	{NA}
Novelgene0178_novel01	{XP_018021042.1; PREDICTED: uncharacterized protein LOC108677336 [Hyalella azteca]}	{NA}	{cmk:103182152; K12597 AIR1_2 protein AIR1/2 - ko03018; Genetic Information Processing; Folding, sorting and degradation; RNA degradation}	{NA}	{NA}	{NA}	{NA}
Novelgene0179_novel01	{NA}	{NA}	{NA}	{NA}	{NA}	{NA}	{NA}
Novelgene0180_novel01	{XP_014305398.1; PREDICTED: tigger transposable element-derived protein 1-like [Myotis lucifugus]}	{sp|Q96MW7|TIGD1_HUMAN; Tigger transposable element-derived protein 1 OS=Homo sapiens GN=TIGD1 PE=1 SV=1}	{pss:102446496; - - - - -}	{Hs20537842; KOG3105 DNA-binding centromere protein B (CENP-B) BD Chromatin structure and dynamics ; Cell cycle control, cell division, chromosome partitioning ;}	{NA}	{NA}	{NA}
Novelgene0181_novel01	{NA}	{NA}	{NA}	{NA}	{NA}	{NA}	{NA}
Novelgene0182_novel01	{NA}	{NA}	{NA}	{NA}	{NA}	{NA}	{NA}
Novelgene0183_novel01	{NA}	{NA}	{NA}	{NA}	{NA}	{DQ847929.1; Cherax quadricarinatus clone epi12_C11 mRNA sequence}	{NA}
Novelgene0184_novel01	{XP_011557758.1; PREDICTED: glutaminyl-peptide cyclotransferase-like isoform X2 [Plutella xylostella]}	{sp|A7ISW1|QPCT_BOIIR; Glutaminyl-peptide cyclotransferase OS=Boiga irregularis GN=QPCT PE=2 SV=1}	{dpx:DAPPUDRAFT_314716; K00683 QPCT glutaminyl-peptide cyclotransferase 2.3.2.5 -}	{7296321; KOG3946 Glutaminyl cyclase O Posttranslational modification, protein turnover, chaperones ;}	{NA}	{NA}	{NA}
Novelgene0185_novel01	{NA}	{NA}	{NA}	{NA}	{NA}	{NA}	{NA}
Novelgene0186_novel01	{NA}	{NA}	{NA}	{NA}	{NA}	{NA}	{NA}
Novelgene0187_novel01	{NA}	{NA}	{NA}	{NA}	{NA}	{NA}	{NA}
Novelgene0188_novel01	{ALQ28594.1; kinin, partial [Scylla paramamosain]}	{NA}	{lgi:LOTGIDRAFT_159923; - - - - -}	{NA}	{NA}	{NA}	{NA}
Novelgene0189_novel01	{NA}	{NA}	{NA}	{NA}	{NA}	{KM657819.1; Macrobrachium nipponense gonad inhibiting hormone gene, complete cds}	{NA}
Novelgene0190_novel01	{NA}	{NA}	{NA}	{NA}	{NA}	{NA}	{NA}
Novelgene0191_novel01	{NA}	{NA}	{NA}	{NA}	{NA}	{NA}	{NA}
Novelgene0191_novel02	{NA}	{NA}	{NA}	{NA}	{NA}	{NA}	{NA}
Novelgene0192_novel01	{NA}	{NA}	{NA}	{NA}	{NA}	{NA}	{NA}
Novelgene0192_novel02	{NA}	{NA}	{NA}	{NA}	{NA}	{NA}	{NA}
Novelgene0193_novel01	{NA}	{NA}	{NA}	{NA}	{NA}	{NA}	{NA}
Novelgene0194_novel01	{NA}	{NA}	{NA}	{NA}	{NA}	{NA}	{NA}
Novelgene0195_novel01	{XP_014064042.1; PREDICTED: MICOS complex subunit MIC19 isoform X2 [Salmo salar]}	{sp|P02674|FIBA1_PETMA; Fibrinogen alpha-1 chain (Fragment) OS=Petromyzon marinus PE=1 SV=2}	{nve:NEMVE_v1g127027; - - - - -}	{NA}	{NA}	{NA}	{NA}
Novelgene0196_novel01	{NA}	{NA}	{NA}	{NA}	{NA}	{NA}	{NA}
Novelgene0197_novel01	{NA}	{NA}	{NA}	{NA}	{NA}	{NA}	{NA}
Novelgene0197_novel02	{NA}	{NA}	{NA}	{NA}	{NA}	{NA}	{NA}
Novelgene0198_novel01	{XP_019211098.1; PREDICTED: zinc finger MYM-type protein 1-like isoform X1 [Oreochromis niloticus]}	{sp|Q5SVZ6|ZMYM1_HUMAN; Zinc finger MYM-type protein 1 OS=Homo sapiens GN=ZMYM1 PE=1 SV=1}	{hmg:101238804; - - - - -}	{NA}	{NA}	{LN592415.1; Cyprinus carpio genome assembly common carp genome ,scaffold 000000143}	{NA}
Novelgene0199_novel01	{NA}	{NA}	{NA}	{NA}	{NA}	{NA}	{NA}
Novelgene0200_novel01	{NA}	{NA}	{NA}	{NA}	{NA}	{NA}	{NA}
Novelgene0201_novel01	{XP_013389548.1; PREDICTED: fibrillin-2-like isoform X3 [Lingula anatina]}	{sp|P35555|FBN1_HUMAN; Fibrillin-1 OS=Homo sapiens GN=FBN1 PE=1 SV=3}	{nve:NEMVE_v1g157742; - - - - -}	{Hs20549163; KOG1217 Fibrillins and related proteins containing Ca2+-binding EGF-like domains T Signal transduction mechanisms ;}	{NA}	{AJ508049.1; Macrobrachium rosenbergii microsatellite DNA, clone Mr-25}	{NA}
Novelgene0202_novel01	{NA}	{NA}	{NA}	{NA}	{NA}	{NA}	{NA}
Novelgene0203_novel01	{NA}	{NA}	{NA}	{NA}	{NA}	{NA}	{NA}
Novelgene0204_novel01	{NA}	{NA}	{NA}	{NA}	{NA}	{NA}	{NA}
Novelgene0205_novel01	{NA}	{NA}	{NA}	{NA}	{NA}	{NA}	{NA}
Novelgene0206_novel01	{NA}	{NA}	{NA}	{NA}	{NA}	{NA}	{NA}
Novelgene0207_novel01	{NA}	{NA}	{NA}	{NA}	{NA}	{NA}	{NA}
Novelgene0207_novel02	{NA}	{NA}	{NA}	{NA}	{NA}	{NA}	{NA}
Novelgene0207_novel03	{NA}	{NA}	{NA}	{NA}	{NA}	{NA}	{NA}
Novelgene0208_novel01	{NA}	{NA}	{NA}	{NA}	{NA}	{DQ019863.1; Macrobrachium rosenbergii clone Prk8E/1 microsatellite sequence}	{NA}
Novelgene0208_novel02	{NA}	{NA}	{NA}	{NA}	{NA}	{NA}	{NA}
Novelgene0209_novel01	{NA}	{NA}	{NA}	{NA}	{NA}	{NA}	{NA}
Novelgene0210_novel01	{NA}	{NA}	{NA}	{NA}	{NA}	{NA}	{NA}
Novelgene0211_novel01	{ANH79228.1; VLIG2 [Macrobrachium rosenbergii]}	{sp|Q80SU7|GVIN1_MOUSE; Interferon-induced very large GTPase 1 OS=Mus musculus GN=Gvin1 PE=1 SV=1}	{xtr:101730895; - - - - -}	{NA}	{NA}	{KU359425.1; Macrobrachium rosenbergii VLIG2 mRNA, complete cds}	{NA}
Novelgene0212_novel01	{NA}	{NA}	{NA}	{NA}	{NA}	{NA}	{NA}
Novelgene0213_novel01	{NA}	{NA}	{NA}	{NA}	{NA}	{NA}	{NA}
Novelgene0214_novel01	{NA}	{NA}	{NA}	{NA}	{NA}	{NA}	{NA}
Novelgene0215_novel01	{BAA90876.1; DD9B, partial [Marsupenaeus japonicus]}	{sp|P81384|CU1A_HOMAM; Cuticle protein AMP1A OS=Homarus americanus PE=1 SV=1}	{dwi:Dwil_GK22929; - - - - -}	{NA}	{NA}	{NA}	{NA}
Novelgene0216_novel01	{NA}	{NA}	{NA}	{NA}	{NA}	{NA}	{NA}
Novelgene0217_novel01	{ABH00987.1; rhodopsin, partial [Litopenaeus vannamei]}	{sp|P35356|OPSD_PROCL; Rhodopsin OS=Procambarus clarkii GN=RHO PE=2 SV=1}	{aec:105148964; K04255 OPN4, Rh2_7 r-opsin - -}	{7300031; KOG3656 FOG: 7 transmembrane receptor R General function prediction only ;}	{NA}	{XM_018160769.1; PREDICTED: Hyalella azteca rhodopsin-like (LOC108673002), transcript variant X3, mRNA}	{NA}
Novelgene0217_novel02	{ABH00987.1; rhodopsin, partial [Litopenaeus vannamei]}	{sp|P35356|OPSD_PROCL; Rhodopsin OS=Procambarus clarkii GN=RHO PE=2 SV=1}	{aec:105148964; K04255 OPN4, Rh2_7 r-opsin - -}	{7300031; KOG3656 FOG: 7 transmembrane receptor R General function prediction only ;}	{NA}	{XM_018160769.1; PREDICTED: Hyalella azteca rhodopsin-like (LOC108673002), transcript variant X3, mRNA}	{NA}
Novelgene0218_novel01	{ABH00987.1; rhodopsin, partial [Litopenaeus vannamei]}	{sp|P35356|OPSD_PROCL; Rhodopsin OS=Procambarus clarkii GN=RHO PE=2 SV=1}	{cfo:105252466; K04255 OPN4, Rh2_7 r-opsin - -}	{7300031; KOG3656 FOG: 7 transmembrane receptor R General function prediction only ;}	{NA}	{DQ852588.1; Homarus gammarus clone KC2162-c2 opsin (Rh) gene, partial cds}	{NA}
Novelgene0219_novel01	{AEV42254.1; ferritin [Palaemon carinicauda]}	{sp|P07229|FRI1_LITCT; Ferritin, higher subunit OS=Lithobates catesbeiana PE=1 SV=3}	{cpic:101939802; K00522 FTH1 ferritin heavy chain 1.16.3.2 ko04978; Organismal Systems; Digestive system; Mineral absorption; cpic:101939802; K00522 FTH1 ferritin heavy chain 1.16.3.2 ko04978; Organismal Systems; Digestive system; Mineral absorption}	{Hs22053792; KOG2332 Ferritin P Inorganic ion transport and metabolism ;}	{NA}	{KM283424.1; Procambarus clarkii ferritin mRNA, complete cds}	{NA}
Novelgene0220_novel01	{XP_014007793.1; PREDICTED: uncharacterized protein LOC106575685, partial [Salmo salar]}	{NA}	{NA}	{NA}	{NA}	{NA}	{NA}
Novelgene0221_novel01	{NA}	{NA}	{NA}	{NA}	{NA}	{NA}	{NA}
Novelgene0222_novel01	{NA}	{NA}	{NA}	{NA}	{NA}	{NA}	{NA}
Novelgene0223_novel01	{NA}	{NA}	{NA}	{NA}	{NA}	{NA}	{NA}
Novelgene0224_novel01	{NA}	{NA}	{NA}	{NA}	{NA}	{NA}	{NA}
Novelgene0225_novel01	{XP_018575353.1; PREDICTED: uncharacterized protein DDB_G0290685-like, partial [Anoplophora glabripennis]}	{NA}	{cfo:105253769; - - - - -}	{NA}	{NA}	{NA}	{NA}
Novelgene0225_novel02	{XP_018575353.1; PREDICTED: uncharacterized protein DDB_G0290685-like, partial [Anoplophora glabripennis]}	{NA}	{NA}	{NA}	{NA}	{NA}	{NA}
Novelgene0225_novel03	{XP_018575353.1; PREDICTED: uncharacterized protein DDB_G0290685-like, partial [Anoplophora glabripennis]}	{NA}	{NA}	{NA}	{NA}	{NA}	{NA}
Novelgene0226_novel01	{NA}	{NA}	{NA}	{NA}	{NA}	{NA}	{NA}
Novelgene0227_novel01	{NA}	{NA}	{NA}	{NA}	{NA}	{NA}	{NA}
Novelgene0228_novel01	{NA}	{NA}	{NA}	{NA}	{NA}	{NA}	{NA}
Novelgene0229_novel01	{XP_006812410.1; PREDICTED: uncharacterized protein LOC102807507 [Saccoglossus kowalevskii]}	{NA}	{NA}	{NA}	{NA}	{NA}	{NA}
Novelgene0229_novel02	{XP_006812410.1; PREDICTED: uncharacterized protein LOC102807507 [Saccoglossus kowalevskii]}	{NA}	{NA}	{NA}	{NA}	{NA}	{NA}
Novelgene0230_novel01	{AHJ90473.1; hemocyanin [Macrobrachium nipponense]}	{sp|P80888|HCY_PALVU; Hemocyanin OS=Palinurus vulgaris PE=1 SV=2}	{phu:Phum_PHUM494820; - - - - -}	{NA}	{NA}	{KF431830.1; Macrobrachium nipponense hemocyanin mRNA, complete cds}	{NA}
Novelgene0231_novel01	{AHJ90473.1; hemocyanin [Macrobrachium nipponense]}	{sp|P80888|HCY_PALVU; Hemocyanin OS=Palinurus vulgaris PE=1 SV=2}	{phu:Phum_PHUM494820; - - - - -}	{NA}	{NA}	{KF431830.1; Macrobrachium nipponense hemocyanin mRNA, complete cds}	{NA}
Novelgene0232_novel01	{AEC46861.1; hemocyanin [Macrobrachium nipponense]}	{sp|P10787|HCYB_PANIN; Hemocyanin B chain OS=Panulirus interruptus PE=1 SV=1}	{cqu:CpipJ_CPIJ001820; - - - - -}	{NA}	{NA}	{JF683437.1; Macrobrachium nipponense hemocyanin mRNA, complete cds}	{NA}
Novelgene0233_novel01	{AEC46861.1; hemocyanin [Macrobrachium nipponense]}	{sp|P80888|HCY_PALVU; Hemocyanin OS=Palinurus vulgaris PE=1 SV=2}	{cqu:CpipJ_CPIJ001820; - - - - -}	{NA}	{NA}	{JF683437.1; Macrobrachium nipponense hemocyanin mRNA, complete cds}	{NA}
Novelgene0234_novel01	{NA}	{NA}	{NA}	{NA}	{NA}	{NA}	{NA}
Novelgene0235_novel01	{ACL79884.1; putative articulin p60, partial [Rimicaris exoculata]}	{NA}	{NA}	{NA}	{NA}	{NA}	{NA}
Novelgene0236_novel01	{XP_004206951.1; PREDICTED: zinc finger MYM-type protein 5-like [Hydra vulgaris]}	{sp|Q4R3D6|ZMYM5_MACFA; Zinc finger MYM-type protein 5 OS=Macaca fascicularis GN=ZMYM5 PE=2 SV=3}	{hmg:101239157; - - - - -}	{NA}	{NA}	{NA}	{NA}
Novelgene0237_novel01	{NA}	{NA}	{NA}	{NA}	{NA}	{AY626793.1; Litopenaeus vannamei G protein beta 1 subunit mRNA, complete cds}	{NA}
Novelgene0238_novel01	{XP_015811577.1; PREDICTED: uncharacterized protein LOC107383465 [Nothobranchius furzeri]}	{sp|P0C691|DPOL_DHBV3; Protein P OS=Duck hepatitis B virus (strain Germany/DHBV-3) GN=P PE=1 SV=1}	{pxy:105382760; - - - - -}	{At3g32917; KOG0017 FOG: Transposon-encoded proteins with TYA, reverse transcriptase, integrase domains in various combinations R General function prediction only ;}	{NA}	{NA}	{NA}
Novelgene0239_novel01	{NA}	{NA}	{NA}	{NA}	{NA}	{NA}	{NA}
Novelgene0240_novel01	{KXJ21548.1; Copia protein [Exaiptasia pallida]}	{sp|P10978|POLX_TOBAC; Retrovirus-related Pol polyprotein from transposon TNT 1-94 OS=Nicotiana tabacum PE=2 SV=1}	{tsp:Tsp_01017; - - - - -}	{At1g21945; KOG0017 FOG: Transposon-encoded proteins with TYA, reverse transcriptase, integrase domains in various combinations R General function prediction only ;}	{NA}	{NA}	{NA}
Novelgene0241_novel01	{NA}	{NA}	{NA}	{NA}	{NA}	{NA}	{NA}
Novelgene0241_novel02	{NA}	{NA}	{NA}	{NA}	{NA}	{NA}	{NA}
Novelgene0242_novel01	{NA}	{NA}	{NA}	{NA}	{NA}	{NA}	{NA}
Novelgene0243_novel01	{XP_005100058.1; PREDICTED: uncharacterized protein LOC101846737 [Aplysia californica]}	{NA}	{obi:106871772; - - - - -}	{NA}	{NA}	{NA}	{NA}
Novelgene0244_novel01	{NA}	{NA}	{NA}	{NA}	{NA}	{NA}	{NA}
Novelgene0245_novel01	{NA}	{NA}	{NA}	{NA}	{NA}	{NA}	{NA}
Novelgene0245_novel02	{NA}	{NA}	{NA}	{NA}	{NA}	{NA}	{NA}
Novelgene0246_novel01	{NA}	{NA}	{NA}	{NA}	{NA}	{NA}	{NA}
Novelgene0247_novel01	{NA}	{NA}	{NA}	{NA}	{NA}	{NA}	{NA}
Novelgene0248_novel01	{NA}	{NA}	{NA}	{NA}	{NA}	{NA}	{NA}
Novelgene0249_novel01	{NA}	{NA}	{NA}	{NA}	{NA}	{NA}	{NA}
Novelgene0250_novel01	{XP_018014264.1; PREDICTED: hemocyte protein-glutamine gamma-glutamyltransferase-like isoform X2 [Hyalella azteca]}	{sp|P23606|TGM1_RAT; Protein-glutamine gamma-glutamyltransferase K OS=Rattus norvegicus GN=Tgm1 PE=1 SV=1}	{dpx:DAPPUDRAFT_192601; K05619 TGM1 transglutaminase 1 2.3.2.13 -}	{NA}	{NA}	{NA}	{NA}
Novelgene0250_novel02	{NA}	{NA}	{NA}	{NA}	{NA}	{NA}	{NA}
Novelgene0251_novel01	{NA}	{NA}	{NA}	{NA}	{NA}	{NA}	{NA}
Novelgene0252_novel01	{NA}	{NA}	{NA}	{NA}	{NA}	{NA}	{NA}
Novelgene0253_novel01	{NA}	{NA}	{NA}	{NA}	{NA}	{NA}	{NA}
Novelgene0254_novel01	{NA}	{NA}	{NA}	{NA}	{NA}	{NA}	{NA}
Novelgene0255_novel01	{NA}	{NA}	{NA}	{NA}	{NA}	{NA}	{NA}
Novelgene0256_novel01	{XP_014214210.1; PREDICTED: hemocytin [Copidosoma floridanum]}	{NA}	{bter:100642980; - - - - -; bter:100642980; - - - - -}	{NA}	{NA}	{NA}	{NA}
Novelgene0256_novel02	{XP_014214210.1; PREDICTED: hemocytin [Copidosoma floridanum]}	{NA}	{bter:100642980; - - - - -; bter:100642980; - - - - -}	{NA}	{NA}	{NA}	{NA}
Novelgene0257_novel01	{NA}	{NA}	{NA}	{NA}	{NA}	{NA}	{NA}
Novelgene0258_novel01	{NA}	{NA}	{NA}	{NA}	{NA}	{NA}	{NA}
Novelgene0259_novel01	{NA}	{NA}	{NA}	{NA}	{NA}	{NA}	{NA}
Novelgene0260_novel01	{NA}	{NA}	{NA}	{NA}	{NA}	{NA}	{NA}
Novelgene0261_novel01	{NA}	{NA}	{NA}	{NA}	{NA}	{NA}	{NA}
Novelgene0262_novel01	{AHJ78589.1; dLp/HDL-BGBP precursor [Pontastacus leptodactylus]}	{sp|P81182|BGBP_LITVA; Beta-1,3-glucan-binding protein OS=Litopenaeus vannamei PE=1 SV=2}	{NA}	{NA}	{NA}	{NA}	{NA}
Novelgene0263_novel01	{AHK23026.1; beta-1,3-glucan-binding protein precursor [Astacus astacus]}	{sp|P81182|BGBP_LITVA; Beta-1,3-glucan-binding protein OS=Litopenaeus vannamei PE=1 SV=2}	{isc:IscW_ISCW009032; - - - - -}	{NA}	{NA}	{NA}	{NA}
Novelgene0263_novel02	{AHK23026.1; beta-1,3-glucan-binding protein precursor [Astacus astacus]}	{sp|P81182|BGBP_LITVA; Beta-1,3-glucan-binding protein OS=Litopenaeus vannamei PE=1 SV=2}	{isc:IscW_ISCW009032; - - - - -}	{NA}	{NA}	{NA}	{NA}
Novelgene0263_novel03	{ADW10720.1; beta-1,3-glucan-binding protein [Fenneropenaeus chinensis]}	{NA}	{NA}	{NA}	{NA}	{NA}	{NA}
Novelgene0263_novel04	{AHK23026.1; beta-1,3-glucan-binding protein precursor [Astacus astacus]}	{sp|P81182|BGBP_LITVA; Beta-1,3-glucan-binding protein OS=Litopenaeus vannamei PE=1 SV=2}	{isc:IscW_ISCW009032; - - - - -}	{NA}	{NA}	{NA}	{NA}
Novelgene0263_novel05	{AHK23026.1; beta-1,3-glucan-binding protein precursor [Astacus astacus]}	{sp|P81182|BGBP_LITVA; Beta-1,3-glucan-binding protein OS=Litopenaeus vannamei PE=1 SV=2}	{isc:IscW_ISCW009032; - - - - -}	{NA}	{NA}	{NA}	{NA}
Novelgene0263_novel06	{AHJ78589.1; dLp/HDL-BGBP precursor [Pontastacus leptodactylus]}	{NA}	{NA}	{NA}	{NA}	{NA}	{NA}
Novelgene0263_novel07	{AHJ78589.1; dLp/HDL-BGBP precursor [Pontastacus leptodactylus]}	{NA}	{NA}	{NA}	{NA}	{NA}	{NA}
Novelgene0264_novel01	{AHK23026.1; beta-1,3-glucan-binding protein precursor [Astacus astacus]}	{sp|Q9U943|APLP_LOCMI; Apolipophorins OS=Locusta migratoria PE=1 SV=2}	{crg:105342035; - - - - -}	{7297541; KOG4338 Predicted lipoprotein I Lipid transport and metabolism ;}	{NA}	{NA}	{NA}
Novelgene0265_novel01	{XP_018022350.1; PREDICTED: uncharacterized protein LOC108678440 [Hyalella azteca]}	{sp|O94952|FBX21_HUMAN; F-box only protein 21 OS=Homo sapiens GN=FBXO21 PE=2 SV=2}	{fab:101815941; K10301 FBXO21 F-box protein 21 - -}	{NA}	{NA}	{NA}	{NA}
Novelgene0266_novel01	{NA}	{NA}	{NA}	{NA}	{NA}	{NA}	{NA}
Novelgene0267_novel01	{NA}	{NA}	{NA}	{NA}	{NA}	{NA}	{NA}
Novelgene0268_novel01	{XP_018017963.1; PREDICTED: collagen alpha-1(I) chain-like isoform X1 [Hyalella azteca]}	{sp|P02466|CO1A2_RAT; Collagen alpha-2(I) chain OS=Rattus norvegicus GN=Col1a2 PE=1 SV=3}	{aec:105154648; K19719 COL2A collagen, type II, alpha - ko04151; Environmental Information Processing; Signal transduction; PI3K-Akt signaling pathway | ko04512; Environmental Information Processing; Signaling molecules and interaction; ECM-receptor interaction | ko04510; Cellular Processes; Cellular community - eukaryotes; Focal adhesion | ko04974; Organismal Systems; Digestive system; Protein d…	{Hs13435125; KOG3544 Collagens (type IV and type XIII), and related proteins W Extracellular structures ;}	{NA}	{NA}	{NA}
Novelgene0269_novel01	{AEO92002.1; C-type lectin 2 [Scylla paramamosain]}	{NA}	{dre:100147856; - - - - -}	{NA}	{NA}	{NA}	{NA}
Novelgene0269_novel02	{AEO92002.1; C-type lectin 2 [Scylla paramamosain]}	{NA}	{dre:100147856; - - - - -}	{NA}	{NA}	{NA}	{NA}
Novelgene0270_novel01	{XP_974634.1; PREDICTED: ribonuclease P/MRP protein subunit POP5 [Tribolium castaneum]}	{sp|Q5BJI6|POP5_DANRE; Ribonuclease P/MRP protein subunit POP5 OS=Danio rerio GN=pop5 PE=2 SV=1}	{dpl:KGM_09230; K03537 POP5 ribonuclease P/MRP protein subunit POP5 3.1.26.5 ko03013; Genetic Information Processing; Translation; RNA transport | ko03008; Genetic Information Processing; Translation; Ribosome biogenesis in eukaryotes}	{7294016; KOG4639 RNase P/RNase MRP subunit POP5 J Translation, ribosomal structure and biogenesis ;}	{NA}	{NA}	{NA}
Novelgene0271_novel01	{KZC10939.1; Cytochrome b-c1 complex subunit 10, partial [Dufourea novaeangliae]}	{NA}	{nvi:100115051; K00420 QCR10, UQCR ubiquinol-cytochrome c reductase subunit 10 - ko00190; Metabolism; Energy metabolism; Oxidative phosphorylation | ko04260; Organismal Systems; Circulatory system; Cardiac muscle contraction | ko05010; Human Diseases; Neurodegenerative diseases; Alzheimer's disease | ko05012; Human Diseases; Neurodegenerative diseases; Parkinson's disease | ko05016; Human Disease…	{NA}	{NA}	{NA}	{NA}
Novelgene0272_novel01	{NA}	{NA}	{NA}	{NA}	{NA}	{NA}	{NA}
Novelgene0273_novel01	{XP_016050356.1; PREDICTED: zinc finger protein 709-like [Erinaceus europaeus]}	{sp|Q96IR2|ZN845_HUMAN; Zinc finger protein 845 OS=Homo sapiens GN=ZNF845 PE=2 SV=3}	{api:103307693; - - - - -}	{Hs11386193; KOG1721 FOG: Zn-finger R General function prediction only ;}	{NA}	{XM_005963336.1; PREDICTED: Pantholops hodgsonii zinc finger protein 471 (ZNF471), mRNA}	{NA}
Novelgene0274_novel01	{XP_018008304.1; PREDICTED: uncharacterized protein LOC108666010 [Hyalella azteca]}	{NA}	{aag:AaeL_AAEL005091; - - - - -}	{7290117; KOG4735 Extracellular protein with conserved cysteines S Function unknown ;}	{NA}	{NA}	{NA}
Novelgene0275_novel01	{NA}	{NA}	{NA}	{NA}	{NA}	{NA}	{NA}
Novelgene0275_novel02	{NA}	{NA}	{NA}	{NA}	{NA}	{NA}	{NA}
Novelgene0276_novel01	{NA}	{NA}	{NA}	{NA}	{NA}	{NA}	{NA}
Novelgene0277_novel01	{XP_783005.4; PREDICTED: retrovirus-related Pol polyprotein from transposon 412 [Strongylocentrotus purpuratus]}	{sp|Q8I7P9|POL5_DROME; Retrovirus-related Pol polyprotein from transposon opus OS=Drosophila melanogaster GN=pol PE=3 SV=1}	{spu:762694; - - - - -}	{At2g07660; KOG0017 FOG: Transposon-encoded proteins with TYA, reverse transcriptase, integrase domains in various combinations R General function prediction only ;}	{NA}	{NA}	{NA}
Novelgene0278_novel01	{NA}	{NA}	{NA}	{NA}	{NA}	{JX457335.1; Macrobrachium nipponense sex-lethal 2 (sxl2) mRNA, complete cds}	{NA}
Novelgene0279_novel01	{NA}	{NA}	{NA}	{NA}	{NA}	{NA}	{NA}
Novelgene0280_novel01	{NA}	{NA}	{NA}	{NA}	{NA}	{NA}	{NA}
Novelgene0281_novel01	{ACI23566.1; skeletal muscle actin 3 [Homarus americanus]}	{sp|P20399|ACT2_XENTR; Actin, alpha cardiac muscle 2 OS=Xenopus tropicalis PE=2 SV=1}	{sasa:106610721; K10354 ACTA1 actin, alpha skeletal muscle - -; sasa:106610721; K10354 ACTA1 actin, alpha skeletal muscle - -}	{Hs4501881; KOG0676 Actin and related proteins Z Cytoskeleton ;}	{NA}	{FJ217213.1; Homarus americanus skeletal muscle actin 8 mRNA, complete cds}	{NA}
Novelgene0282_novel01	{ACI23569.1; skeletal muscle actin 6 [Homarus americanus]}	{sp|P45521|ACT_PROCL; Actin (Fragment) OS=Procambarus clarkii PE=1 SV=1}	{mde:101890414; K05692 ACTB_G1 actin beta/gamma 1 - ko04015; Environmental Information Processing; Signal transduction; Rap1 signaling pathway | ko04390; Environmental Information Processing; Signal transduction; Hippo signaling pathway | ko04391; Environmental Information Processing; Signal transduction; Hippo signaling pathway - fly | ko04145; Cellular Processes; Transport and catabolism; Phago…	{Hs4501881; KOG0676 Actin and related proteins Z Cytoskeleton ;}	{NA}	{FJ217213.1; Homarus americanus skeletal muscle actin 8 mRNA, complete cds}	{NA}
Novelgene0283_novel01	{XP_018017255.1; PREDICTED: actin-5, muscle-specific-like isoform X1 [Hyalella azteca]}	{sp|P02574|ACT4_DROME; Actin, larval muscle OS=Drosophila melanogaster GN=Act79B PE=1 SV=2}	{dgr:Dgri_GH14437; K05692 ACTB_G1 actin beta/gamma 1 - ko04015; Environmental Information Processing; Signal transduction; Rap1 signaling pathway | ko04390; Environmental Information Processing; Signal transduction; Hippo signaling pathway | ko04391; Environmental Information Processing; Signal transduction; Hippo signaling pathway - fly | ko04145; Cellular Processes; Transport and catabolism; Ph…	{7290649; KOG0676 Actin and related proteins Z Cytoskeleton ;}	{NA}	{FJ217211.1; Homarus americanus skeletal muscle actin 6 mRNA, complete cds}	{NA}
Novelgene0284_novel01	{NA}	{NA}	{NA}	{NA}	{NA}	{NA}	{NA}
Novelgene0285_novel01	{XP_018967376.1; PREDICTED: uncharacterized protein LOC109098236 [Cyprinus carpio]}	{sp|P04323|POL3_DROME; Retrovirus-related Pol polyprotein from transposon 17.6 OS=Drosophila melanogaster GN=pol PE=3 SV=1}	{phu:Phum_PHUM531970; - - - - -}	{YGR109w-b; KOG0017 FOG: Transposon-encoded proteins with TYA, reverse transcriptase, integrase domains in various combinations R General function prediction only ;}	{NA}	{NA}	{NA}
Novelgene0286_novel01	{NA}	{NA}	{NA}	{NA}	{NA}	{NA}	{NA}
Novelgene0287_novel01	{NA}	{NA}	{NA}	{NA}	{NA}	{NA}	{NA}
Novelgene0288_novel01	{NA}	{NA}	{NA}	{NA}	{NA}	{NA}	{NA}
Novelgene0289_novel01	{XP_011448421.1; PREDICTED: UPF0538 protein C2orf76 homolog isoform X1 [Crassostrea gigas]}	{sp|Q66IB8|CB076_DANRE; UPF0538 protein C2orf76 homolog OS=Danio rerio GN=zgc:101851 PE=2 SV=1}	{dpx:DAPPUDRAFT_41247; - - - - -}	{Hs17441792; KOG4147 Uncharacterized conserved protein S Function unknown ;}	{NA}	{NA}	{NA}
Novelgene0290_novel01	{NA}	{NA}	{NA}	{NA}	{NA}	{NA}	{NA}
Novelgene0291_novel01	{NA}	{NA}	{NA}	{NA}	{NA}	{NA}	{NA}
Novelgene0292_novel01	{XP_018019606.1; PREDICTED: glutamate-gated chloride channel alpha-like [Hyalella azteca]}	{sp|O75311|GLRA3_HUMAN; Glycine receptor subunit alpha-3 OS=Homo sapiens GN=GLRA3 PE=1 SV=2}	{xma:102228103; K05194 GLRA2 glycine receptor alpha-2 - ko04080; Environmental Information Processing; Signaling molecules and interaction; Neuroactive ligand-receptor interaction}	{Hs5729844; KOG3644 Ligand-gated ion channel T Signal transduction mechanisms ;}	{NA}	{NA}	{NA}
Novelgene0293_novel01	{XP_009992827.1; PREDICTED: la-related protein 6 [Chaetura pelagica]}	{sp|Q9BRS8|LARP6_HUMAN; La-related protein 6 OS=Homo sapiens GN=LARP6 PE=1 SV=1}	{phu:Phum_PHUM210130; K18733 LARP6 la-related protein 6 - -}	{Hs8922934; KOG1855 Predicted RNA-binding protein R General function prediction only ;}	{NA}	{NA}	{NA}
Novelgene0294_novel01	{NA}	{NA}	{NA}	{NA}	{NA}	{NA}	{NA}
Novelgene0295_novel01	{NA}	{NA}	{NA}	{NA}	{NA}	{NA}	{NA}
Novelgene0296_novel01	{XP_015396103.1; PREDICTED: zinc finger protein 268 [Panthera tigris altaica]}	{sp|P52741|ZN134_HUMAN; Zinc finger protein 134 OS=Homo sapiens GN=ZNF134 PE=2 SV=2}	{shr:100919647; K09228 KRAB KRAB domain-containing zinc finger protein - -}	{Hs4507983; KOG1721 FOG: Zn-finger R General function prediction only ;}	{NA}	{XM_015970538.1; PREDICTED: Nothobranchius furzeri translocase of inner mitochondrial membrane 13 (timm13), mRNA}	{NA}
Novelgene0297_novel01	{NA}	{NA}	{NA}	{NA}	{NA}	{NA}	{NA}
Novelgene0298_novel01	{NA}	{NA}	{NA}	{NA}	{NA}	{NA}	{NA}
Novelgene0299_novel01	{XP_018011453.1; PREDICTED: nicastrin-like [Hyalella azteca]}	{sp|Q92542|NICA_HUMAN; Nicastrin OS=Homo sapiens GN=NCSTN PE=1 SV=2}	{obi:106874840; K06171 NCSTN nicastrin - ko04330; Environmental Information Processing; Signal transduction; Notch signaling pathway | ko05010; Human Diseases; Neurodegenerative diseases; Alzheimer's disease}	{Hs16165796; KOG2657 Transmembrane glycoprotein nicastrin TO Signal transduction mechanisms ; Posttranslational modification, protein turnover, chaperones ;}	{NA}	{NA}	{NA}
Novelgene0300_novel01	{XP_967353.1; PREDICTED: protein phosphatase 1 regulatory subunit 16A [Tribolium castaneum]}	{sp|Q923M0|PP16A_MOUSE; Protein phosphatase 1 regulatory subunit 16A OS=Mus musculus GN=Ppp1r16a PE=1 SV=1}	{tca:655699; K17458 PPP1R16A, MYPT3 protein phosphatase 1 regulatory subunit 16A - -}	{Hs14770818; KOG0505 Myosin phosphatase, regulatory subunit OT Posttranslational modification, protein turnover, chaperones ; Signal transduction mechanisms ;}	{NA}	{NA}	{NA}
Novelgene0301_novel01	{XP_019716745.1; PREDICTED: tigger transposable element-derived protein 1-like [Hippocampus comes]}	{sp|Q96MW7|TIGD1_HUMAN; Tigger transposable element-derived protein 1 OS=Homo sapiens GN=TIGD1 PE=1 SV=1}	{aju:106979998; - - - - -}	{Hs20537842; KOG3105 DNA-binding centromere protein B (CENP-B) BD Chromatin structure and dynamics ; Cell cycle control, cell division, chromosome partitioning ;}	{NA}	{XM_019362220.1; PREDICTED: Oreochromis niloticus tigger transposable element-derived protein 1-like (LOC102081365), mRNA}	{NA}
Novelgene0302_novel01	{XP_001633907.1; predicted protein [Nematostella vectensis]}	{NA}	{NA}	{NA}	{NA}	{NA}	{NA}
Novelgene0303_novel01	{XP_002431503.1; enzymatic polyprotein; Endonuclease; Reverse transcriptase, putative [Pediculus humanus corporis]}	{sp|P20825|POL2_DROME; Retrovirus-related Pol polyprotein from transposon 297 OS=Drosophila melanogaster GN=pol PE=3 SV=1}	{phu:Phum_PHUM531990; - - - - -}	{At1g35647; KOG0017 FOG: Transposon-encoded proteins with TYA, reverse transcriptase, integrase domains in various combinations R General function prediction only ;}	{NA}	{NA}	{NA}
Novelgene0304_novel01	{NA}	{NA}	{NA}	{NA}	{NA}	{NA}	{NA}
Novelgene0305_novel01	{NA}	{NA}	{NA}	{NA}	{NA}	{NA}	{NA}
Novelgene0306_novel01	{NA}	{NA}	{NA}	{NA}	{NA}	{NA}	{NA}
Novelgene0307_novel01	{NA}	{NA}	{NA}	{NA}	{NA}	{NA}	{NA}
Novelgene0308_novel01	{NA}	{NA}	{NA}	{NA}	{NA}	{NA}	{NA}
Novelgene0309_novel01	{BAD07269.1; crustocalcin-b [Marsupenaeus japonicus]}	{NA}	{NA}	{NA}	{NA}	{NA}	{NA}
Novelgene0310_novel01	{NA}	{NA}	{NA}	{NA}	{NA}	{NA}	{NA}
Novelgene0311_novel01	{XP_018018475.1; PREDICTED: uncharacterized protein LOC108674996 [Hyalella azteca]}	{NA}	{NA}	{NA}	{NA}	{NA}	{NA}
Novelgene0312_novel01	{XP_018007287.1; PREDICTED: putative transferase CAF17 homolog, mitochondrial [Hyalella azteca]}	{sp|B8JMH0|CAF17_DANRE; Putative transferase CAF17 homolog, mitochondrial OS=Danio rerio GN=iba57 PE=3 SV=1}	{aec:105144471; - - - - -}	{7299068; KOG2929 Transcription factor, component of CCR4 transcriptional complex K Transcription ;}	{NA}	{NA}	{NA}
Novelgene0313_novel01	{NA}	{NA}	{NA}	{NA}	{NA}	{NA}	{NA}
Novelgene0314_novel01	{NA}	{NA}	{NA}	{NA}	{NA}	{NA}	{NA}
Novelgene0315_novel01	{NA}	{NA}	{NA}	{NA}	{NA}	{NA}	{NA}
Novelgene0315_novel02	{NA}	{NA}	{NA}	{NA}	{NA}	{NA}	{NA}
Novelgene0316_novel01	{XP_006818070.1; PREDICTED: mucin-2-like [Saccoglossus kowalevskii]}	{NA}	{sko:100378023; - - - - -}	{NA}	{NA}	{NA}	{NA}
Novelgene0317_novel01	{NA}	{NA}	{NA}	{NA}	{NA}	{NA}	{NA}
Novelgene0318_novel01	{NA}	{NA}	{NA}	{NA}	{NA}	{NA}	{NA}
Novelgene0319_novel01	{NA}	{NA}	{NA}	{NA}	{NA}	{NA}	{NA}
Novelgene0320_novel01	{XP_018023015.1; PREDICTED: serine-rich adhesin for platelets-like [Hyalella azteca]}	{NA}	{hst:105189193; - - - - -}	{NA}	{NA}	{NA}	{NA}
Novelgene0321_novel01	{JAS57564.1; hypothetical protein g.4444, partial [Cuerna arida]}	{NA}	{mde:101897353; - - - - -}	{NA}	{NA}	{NA}	{NA}
Novelgene0322_novel01	{XP_014305281.1; PREDICTED: tigger transposable element-derived protein 1-like [Myotis lucifugus]}	{sp|Q96MW7|TIGD1_HUMAN; Tigger transposable element-derived protein 1 OS=Homo sapiens GN=TIGD1 PE=1 SV=1}	{xla:108706921; - - - - -}	{Hs20537842; KOG3105 DNA-binding centromere protein B (CENP-B) BD Chromatin structure and dynamics ; Cell cycle control, cell division, chromosome partitioning ;}	{NA}	{NA}	{NA}
Novelgene0323_novel01	{XP_012777265.1; PREDICTED: LOW QUALITY PROTEIN: tigger transposable element-derived protein 1-like [Maylandia zebra]}	{NA}	{tru:105417073; - - - - -}	{Hs21450792; KOG3105 DNA-binding centromere protein B (CENP-B) BD Chromatin structure and dynamics ; Cell cycle control, cell division, chromosome partitioning ;}	{NA}	{NA}	{NA}
Novelgene0324_novel01	{NA}	{NA}	{NA}	{NA}	{NA}	{NA}	{NA}
Novelgene0325_novel01	{XP_013073927.1; PREDICTED: EF-hand calcium-binding domain-containing protein 7-like isoform X6 [Biomphalaria glabrata]}	{sp|Q6DCF6|EFCB7_XENLA; EF-hand calcium-binding domain-containing protein 7 OS=Xenopus laevis GN=efcab7 PE=2 SV=1}	{gga:100858847; - - - - -}	{Hs17436802; KOG0027 Calmodulin and related proteins (EF-Hand superfamily) T Signal transduction mechanisms ;}	{NA}	{NA}	{NA}
Novelgene0326_novel01	{NA}	{NA}	{NA}	{NA}	{NA}	{NA}	{NA}
Novelgene0327_novel01	{XP_018018234.1; PREDICTED: uncharacterized protein LOC108674774 [Hyalella azteca]}	{NA}	{NA}	{NA}	{NA}	{NA}	{NA}
Novelgene0327_novel02	{XP_018018234.1; PREDICTED: uncharacterized protein LOC108674774 [Hyalella azteca]}	{NA}	{NA}	{NA}	{NA}	{NA}	{NA}
Novelgene0328_novel01	{NA}	{NA}	{NA}	{NA}	{NA}	{NA}	{NA}
Novelgene0329_novel01	{NA}	{NA}	{NA}	{NA}	{NA}	{NA}	{NA}
Novelgene0330_novel01	{NA}	{NA}	{NA}	{NA}	{NA}	{NA}	{NA}
Novelgene0331_novel01	{NA}	{NA}	{NA}	{NA}	{NA}	{NA}	{NA}
Novelgene0332_novel01	{NA}	{NA}	{NA}	{NA}	{NA}	{NA}	{NA}
Novelgene0333_novel01	{NA}	{NA}	{NA}	{NA}	{NA}	{NA}	{NA}
Novelgene0334_novel01	{NA}	{NA}	{NA}	{NA}	{NA}	{NA}	{NA}
Novelgene0335_novel01	{NA}	{NA}	{NA}	{NA}	{NA}	{NA}	{NA}
Novelgene0336_novel01	{NA}	{NA}	{NA}	{NA}	{NA}	{NA}	{NA}
Novelgene0337_novel01	{NA}	{NA}	{NA}	{NA}	{NA}	{NA}	{NA}
Novelgene0338_novel01	{XP_018006417.1; PREDICTED: endoplasmic reticulum resident protein 29-like [Hyalella azteca]}	{sp|P81623|ERP29_BOVIN; Endoplasmic reticulum resident protein 29 OS=Bos taurus GN=ERP29 PE=1 SV=2}	{phu:Phum_PHUM260550; K09586 ERP29 endoplasmic reticulum protein 29 - ko04141; Genetic Information Processing; Folding, sorting and degradation; Protein processing in endoplasmic reticulum}	{NA}	{NA}	{NA}	{NA}
Novelgene0339_novel01	{KDR22811.1; Elongator complex protein 4 [Zootermopsis nevadensis]}	{sp|Q2TBH6|ELP4_BOVIN; Elongator complex protein 4 OS=Bos taurus GN=ELP4 PE=2 SV=1}	{lav:100665043; K11375 ELP4 elongator complex protein 4 - -}	{HsM9506685; KOG3949 RNA polymerase II elongator complex, subunit ELP4 BK Chromatin structure and dynamics ; Transcription ;}	{NA}	{NA}	{NA}
Novelgene0340_novel01	{XP_012934906.1; PREDICTED: uncharacterized protein LOC101849279 [Aplysia californica]}	{sp|Q61555|FBN2_MOUSE; Fibrillin-2 OS=Mus musculus GN=Fbn2 PE=1 SV=2}	{adf:107330941; - - - - -}	{Hs4503667; KOG1217 Fibrillins and related proteins containing Ca2+-binding EGF-like domains T Signal transduction mechanisms ;}	{NA}	{NA}	{NA}
Novelgene0341_novel01	{NA}	{NA}	{NA}	{NA}	{NA}	{NA}	{NA}
Novelgene0342_novel01	{NA}	{NA}	{NA}	{NA}	{NA}	{NA}	{NA}
Novelgene0343_novel01	{NA}	{NA}	{NA}	{NA}	{NA}	{NA}	{NA}
Novelgene0344_novel01	{XP_013792060.1; PREDICTED: protein OPI10 homolog [Limulus polyphemus]}	{sp|Q7PRB5|OPI10_ANOGA; Protein OPI10 homolog OS=Anopheles gambiae GN=AGAP002426 PE=3 SV=3}	{soc:105199453; - - - - -}	{Hs21361535; KOG4067 Uncharacterized conserved protein S Function unknown ;}	{NA}	{NA}	{NA}
Novelgene0345_novel01	{NA}	{NA}	{NA}	{NA}	{NA}	{NA}	{NA}
Novelgene0345_novel02	{NA}	{NA}	{NA}	{NA}	{NA}	{NA}	{NA}
Novelgene0345_novel03	{NA}	{NA}	{NA}	{NA}	{NA}	{NA}	{NA}
Novelgene0346_novel01	{KFD66295.1; hypothetical protein M514_21582 [Trichuris suis]}	{NA}	{NA}	{NA}	{NA}	{NA}	{NA}
Novelgene0347_novel01	{XP_018015992.1; PREDICTED: protein extra-macrochaetae-like [Hyalella azteca]}	{NA}	{dpx:DAPPUDRAFT_347553; - - - - -}	{NA}	{NA}	{NA}	{NA}
Novelgene0348_novel01	{XP_006820442.1; PREDICTED: uncharacterized protein LOC102805810 [Saccoglossus kowalevskii]}	{sp|P07572|POL_MPMV; Pol polyprotein OS=Mason-Pfizer monkey virus GN=pol PE=3 SV=1}	{pss:102444675; - - - - -}	{YGR109w-b; KOG0017 FOG: Transposon-encoded proteins with TYA, reverse transcriptase, integrase domains in various combinations R General function prediction only ;}	{NA}	{NA}	{NA}
Novelgene0349_novel01	{NA}	{NA}	{NA}	{NA}	{NA}	{NA}	{NA}
Novelgene0349_novel02	{NA}	{NA}	{NA}	{NA}	{NA}	{NA}	{NA}
Novelgene0350_novel01	{NA}	{NA}	{NA}	{NA}	{NA}	{NA}	{NA}
Novelgene0351_novel01	{NA}	{NA}	{NA}	{NA}	{NA}	{NA}	{NA}
Novelgene0352_novel01	{NA}	{NA}	{NA}	{NA}	{NA}	{NA}	{NA}
Novelgene0353_novel01	{NA}	{NA}	{NA}	{NA}	{NA}	{NA}	{NA}
Novelgene0354_novel01	{AGJ03552.1; calreticulin [Palaemon carinicauda]}	{sp|P29413|CALR_DROME; Calreticulin OS=Drosophila melanogaster GN=Crc PE=1 SV=2}	{dpl:KGM_20296; K08057 CALR calreticulin - ko04141; Genetic Information Processing; Folding, sorting and degradation; Protein processing in endoplasmic reticulum | ko04145; Cellular Processes; Transport and catabolism; Phagosome | ko04612; Organismal Systems; Immune system; Antigen processing and presentation | ko05166; Human Diseases; Infectious diseases: Viral; HTLV-I infection | ko05142; Human…	{7299219; KOG0674 Calreticulin O Posttranslational modification, protein turnover, chaperones ;}	{NA}	{NA}	{NA}
Novelgene0355_novel01	{NA}	{NA}	{NA}	{NA}	{NA}	{NA}	{NA}
Novelgene0356_novel01	{XP_018017658.1; PREDICTED: uncharacterized protein LOC108674232 [Hyalella azteca]}	{NA}	{NA}	{NA}	{NA}	{NA}	{NA}
Novelgene0357_novel01	{AGK89911.1; nicotinic acetylcholine receptor subunit alpha 12 [Pandalopsis japonica]}	{sp|P43681|ACHA4_HUMAN; Neuronal acetylcholine receptor subunit alpha-4 OS=Homo sapiens GN=CHRNA4 PE=1 SV=2}	{cqu:CpipJ_CPIJ002435; - - - - -}	{Hs4502827; KOG3645 Acetylcholine receptor T Signal transduction mechanisms ;}	{NA}	{NA}	{NA}
Novelgene0358_novel01	{AGK89909.1; nicotinic acetylcholine receptor subunit alpha 10 [Pandalopsis japonica]}	{sp|Q866A2|ACHA7_MACMU; Neuronal acetylcholine receptor subunit alpha-7 OS=Macaca mulatta GN=CHRNA7 PE=2 SV=1}	{aag:AaeL_AAEL006526; - - - - -}	{Hs4502831; KOG3646 Acetylcholine receptor U Intracellular trafficking, secretion, and vesicular transport ;}	{NA}	{NA}	{NA}
Novelgene0359_novel01	{NA}	{NA}	{NA}	{NA}	{NA}	{NA}	{NA}
Novelgene0360_novel01	{NA}	{NA}	{NA}	{NA}	{NA}	{NA}	{NA}
Novelgene0361_novel01	{NA}	{NA}	{NA}	{NA}	{NA}	{NA}	{NA}
Novelgene0362_novel01	{NA}	{NA}	{NA}	{NA}	{NA}	{NA}	{NA}
Novelgene0362_novel02	{NA}	{NA}	{NA}	{NA}	{NA}	{NA}	{NA}
Novelgene0363_novel01	{NA}	{NA}	{NA}	{NA}	{NA}	{NA}	{NA}
Novelgene0364_novel01	{YP_004221773.1; ATP synthase F0 subunit 6 [Macrobrachium nipponense]}	{sp|Q7IV55|ATP6_DROMA; ATP synthase subunit a OS=Drosophila mauritiana GN=mt:ATPase6 PE=3 SV=2}	{NA}	{DmMi001; KOG4665 ATP synthase F0 subunit 6 and related proteins C Energy production and conversion ;}	{NA}	{HQ830201.1; Macrobrachium nipponense mitochondrion, complete genome}	{NA}
Novelgene0365_novel01	{AKC54668.1; hypoxia-inducible factor 1-alpha inhibitor [Macrobrachium nipponense]}	{sp|P59723|HIF1N_DANRE; Hypoxia-inducible factor 1-alpha inhibitor OS=Danio rerio GN=hif1an PE=2 SV=2}	{phu:Phum_PHUM407820; K18055 HIF1AN hypoxia-inducible factor 1-alpha inhibitor (HIF hydroxylase) 1.14.11.30 -}	{Hs14741442; KOG2132 Uncharacterized conserved protein, contains JmjC domain BT Chromatin structure and dynamics ; Signal transduction mechanisms ;}	{NA}	{KP965882.1; Macrobrachium nipponense hypoxia-inducible factor 1-alpha inhibitor (FIH-1) mRNA, complete cds}	{NA}
Novelgene0366_novel01	{ACU25385.1; crustin 4 [Panulirus japonicus]}	{NA}	{NA}	{NA}	{NA}	{NA}	{NA}
Novelgene0367_novel01	{XP_002427307.1; hypothetical protein Phum_PHUM308880 [Pediculus humanus corporis]}	{NA}	{phu:Phum_PHUM308880; - - - - -}	{NA}	{NA}	{NA}	{NA}
Novelgene0368_novel01	{NA}	{NA}	{NA}	{NA}	{NA}	{NA}	{NA}
Novelgene0369_novel01	{NA}	{NA}	{NA}	{NA}	{NA}	{NA}	{NA}
Novelgene0370_novel01	{NA}	{NA}	{NA}	{NA}	{NA}	{NA}	{NA}
Novelgene0371_novel01	{NA}	{NA}	{NA}	{NA}	{NA}	{NA}	{NA}
Novelgene0372_novel01	{NA}	{NA}	{NA}	{NA}	{NA}	{NA}	{NA}
Novelgene0373_novel01	{NA}	{NA}	{NA}	{NA}	{NA}	{NA}	{NA}
Novelgene0374_novel01	{AIE48080.1; kruppel-like factor [Litopenaeus vannamei]}	{sp|O08876|KLF10_RAT; Krueppel-like factor 10 OS=Rattus norvegicus GN=Klf10 PE=2 SV=1}	{dpx:DAPPUDRAFT_312628; K09209 KLF10_11, TIEG krueppel-like factor 10/11 - -}	{Hs5032177; KOG1721 FOG: Zn-finger R General function prediction only ;}	{NA}	{XM_009066199.1; Lottia gigantea hypothetical protein partial mRNA}	{NA}
Novelgene0375_novel01	{NA}	{NA}	{NA}	{NA}	{NA}	{NA}	{NA}
Novelgene0376_novel01	{NA}	{NA}	{NA}	{NA}	{NA}	{NA}	{NA}
Novelgene0377_novel01	{NA}	{NA}	{NA}	{NA}	{NA}	{NA}	{NA}
Novelgene0378_novel01	{XP_008480563.1; PREDICTED: RNA-directed DNA polymerase from mobile element jockey-like [Diaphorina citri]}	{NA}	{bmor:105842995; - - - - -; bmor:105842995; - - - - -}	{NA}	{NA}	{GU189604.1; Macrobrachium nipponense clone WXM05 microsatellite sequence}	{NA}
Novelgene0379_novel01	{XP_002739843.1; PREDICTED: protein O-mannose kinase-like [Saccoglossus kowalevskii]}	{sp|Q5U3W1|SG196_DANRE; Protein O-mannose kinase OS=Danio rerio GN=pomk PE=1 SV=1}	{ocu:100346922; K17547 SGK196 glycoprotein-mannosyl O6-kinase 2.7.1.183 ko00515; Metabolism; Glycan biosynthesis and metabolism; Mannose type O-glycan biosynthesis}	{NA}	{NA}	{NA}	{NA}
Novelgene0380_novel01	{NA}	{NA}	{NA}	{NA}	{NA}	{NA}	{NA}
Novelgene0381_novel01	{NA}	{NA}	{NA}	{NA}	{NA}	{NA}	{NA}
Novelgene0382_novel01	{NA}	{NA}	{NA}	{NA}	{NA}	{NA}	{NA}
Novelgene0383_novel01	{XP_017545475.1; PREDICTED: LOW QUALITY PROTEIN: neuroblast differentiation-associated protein AHNAK-like [Pygocentrus nattereri]}	{sp|Q09666|AHNK_HUMAN; Neuroblast differentiation-associated protein AHNAK OS=Homo sapiens GN=AHNAK PE=1 SV=2}	{acs:100556673; - - - - -}	{NA}	{NA}	{NA}	{NA}
Novelgene0384_novel01	{XP_019138054.1; PREDICTED: neuroblast differentiation-associated protein AHNAK [Corvus cornix cornix]}	{NA}	{ccw:104685787; - - - - -}	{NA}	{NA}	{NA}	{NA}
Novelgene0384_novel02	{XP_019138054.1; PREDICTED: neuroblast differentiation-associated protein AHNAK [Corvus cornix cornix]}	{NA}	{ccw:104685787; - - - - -}	{NA}	{NA}	{NA}	{NA}
Novelgene0384_novel03	{XP_019138054.1; PREDICTED: neuroblast differentiation-associated protein AHNAK [Corvus cornix cornix]}	{NA}	{ccw:104685787; - - - - -}	{NA}	{NA}	{NA}	{NA}
Novelgene0384_novel04	{NA}	{NA}	{NA}	{NA}	{NA}	{NA}	{NA}
Novelgene0385_novel01	{NA}	{NA}	{NA}	{NA}	{NA}	{NA}	{NA}
Novelgene0386_novel01	{NA}	{NA}	{NA}	{Hs4502861; KOG0936 Clathrin adaptor complex, small subunit U Intracellular trafficking, secretion, and vesicular transport ;}	{NA}	{NA}	{NA}
Novelgene0387_novel01	{XP_012555558.1; PREDICTED: uncharacterized protein LOC105844012 [Hydra vulgaris]}	{NA}	{hmg:105844012; - - - - -}	{NA}	{NA}	{NA}	{NA}
Novelgene0388_novel01	{AHA85992.1; putative clotting protein [Macrobrachium rosenbergii]}	{sp|Q9U572|CLOT_PENMO; Hemolymph clottable protein OS=Penaeus monodon PE=1 SV=1}	{cqu:CpipJ_CPIJ001358; - - - - -}	{NA}	{NA}	{NA}	{NA}
Novelgene0389_novel01	{KXJ09461.1; Retrovirus-related Pol polyprotein from type-1 retrotransposable element R2 [Exaiptasia pallida]}	{sp|Q03274|PO22_POPJA; Retrovirus-related Pol polyprotein from type-1 retrotransposable element R2 (Fragment) OS=Popillia japonica PE=3 SV=1}	{adf:107327609; - - - - -}	{CE00800; KOG1075 FOG: Reverse transcriptase R General function prediction only ;}	{NA}	{GQ853091.1; Macrobrachium rosenbergii clone SBhMT79112_2 microsatellite sequence}	{NA}
Novelgene0390_novel01	{XP_015275836.1; PREDICTED: coiled-coil domain-containing protein 57 [Gekko japonicus]}	{NA}	{acs:107983103; - - - - -}	{NA}	{NA}	{NA}	{NA}
Novelgene0391_novel01	{NA}	{NA}	{NA}	{NA}	{NA}	{NA}	{NA}
Novelgene0392_novel01	{NA}	{NA}	{NA}	{NA}	{NA}	{NA}	{NA}
Novelgene0393_novel01	{NA}	{NA}	{NA}	{NA}	{NA}	{NA}	{NA}
Novelgene0394_novel01	{XP_004211470.1; PREDICTED: zinc finger MYM-type protein 1-like [Hydra vulgaris]}	{sp|Q5SVZ6|ZMYM1_HUMAN; Zinc finger MYM-type protein 1 OS=Homo sapiens GN=ZMYM1 PE=1 SV=1}	{hmg:101236418; - - - - -}	{NA}	{NA}	{NA}	{NA}
Novelgene0395_novel01	{XP_015372801.1; PREDICTED: uncharacterized protein LOC107168047 [Diuraphis noxia]}	{NA}	{NA}	{NA}	{NA}	{NA}	{NA}
Novelgene0396_novel01	{NA}	{NA}	{NA}	{NA}	{NA}	{NA}	{NA}
Novelgene0397_novel01	{KRZ08374.1; hypothetical protein T11_13270 [Trichinella zimbabwensis]}	{NA}	{hro:HELRODRAFT_168397; - - - - -}	{NA}	{NA}	{NA}	{NA}
Novelgene0398_novel01	{NA}	{NA}	{NA}	{NA}	{NA}	{NA}	{NA}
Novelgene0399_novel01	{NA}	{NA}	{NA}	{NA}	{NA}	{NA}	{NA}
Novelgene0400_novel01	{KZS08397.1; Uncharacterized protein APZ42_027610 [Daphnia magna]}	{sp|P13846|DPOL_HHBV; Protein P OS=Heron hepatitis B virus GN=P PE=3 SV=1}	{acs:107983103; - - - - -}	{NA}	{NA}	{NA}	{NA}
Novelgene0401_novel01	{NA}	{NA}	{NA}	{NA}	{NA}	{NA}	{NA}
Novelgene0402_novel01	{NA}	{NA}	{NA}	{NA}	{NA}	{NA}	{NA}
Novelgene0403_novel01	{NA}	{NA}	{NA}	{NA}	{NA}	{NA}	{NA}
Novelgene0404_novel01	{NA}	{NA}	{NA}	{NA}	{NA}	{NA}	{NA}
Novelgene0404_novel02	{NA}	{NA}	{NA}	{NA}	{NA}	{NA}	{NA}
Novelgene0405_novel01	{NA}	{NA}	{NA}	{NA}	{NA}	{NA}	{NA}
Novelgene0406_novel01	{NA}	{NA}	{NA}	{NA}	{NA}	{NA}	{NA}
Novelgene0407_novel01	{NA}	{NA}	{NA}	{NA}	{NA}	{NA}	{NA}
Novelgene0408_novel01	{NA}	{NA}	{NA}	{NA}	{NA}	{NA}	{NA}
Novelgene0409_novel01	{NA}	{NA}	{NA}	{NA}	{NA}	{NA}	{NA}
Novelgene0410_novel01	{XP_018006582.1; PREDICTED: protein FAM46C-like [Hyalella azteca]}	{sp|Q7ZUP1|FA46C_DANRE; Protein FAM46C OS=Danio rerio GN=fam46c PE=2 SV=1}	{soc:105193264; - - - - -}	{7304162; KOG3852 Uncharacterized conserved protein S Function unknown ;}	{NA}	{XM_009896865.1; PREDICTED: Picoides pubescens family with sequence similarity 46, member D (FAM46D), mRNA}	{NA}
Novelgene0411_novel01	{NA}	{NA}	{NA}	{NA}	{NA}	{NA}	{NA}
Novelgene0412_novel01	{XP_018015811.1; PREDICTED: 5'-nucleotidase domain-containing protein 1-like [Hyalella azteca]}	{sp|Q5TFE4|NT5D1_HUMAN; 5'-nucleotidase domain-containing protein 1 OS=Homo sapiens GN=NT5DC1 PE=1 SV=1}	{aga:AgaP_AGAP001319; - - - - -}	{7292058; KOG2469 IMP-GMP specific 5'-nucleotidase F Nucleotide transport and metabolism ;}	{NA}	{NA}	{NA}
Novelgene0413_novel01	{NA}	{NA}	{NA}	{NA}	{NA}	{NA}	{NA}
Novelgene0414_novel01	{NA}	{NA}	{NA}	{NA}	{NA}	{NA}	{NA}
Novelgene0415_novel01	{NA}	{NA}	{NA}	{NA}	{NA}	{NA}	{NA}
Novelgene0416_novel01	{NA}	{NA}	{NA}	{NA}	{NA}	{NA}	{NA}
Novelgene0417_novel01	{NA}	{NA}	{NA}	{NA}	{NA}	{NA}	{NA}
Novelgene0418_novel01	{XP_018008105.1; PREDICTED: mevalonate kinase-like [Hyalella azteca]}	{sp|Q5E9T8|KIME_BOVIN; Mevalonate kinase OS=Bos taurus GN=MVK PE=2 SV=1}	{bacu:103000461; K00869 E2.7.1.36, MVK, mvaK1 mevalonate kinase 2.7.1.36 ko00900; Metabolism; Metabolism of terpenoids and polyketides; Terpenoid backbone biosynthesis | ko04146; Cellular Processes; Transport and catabolism; Peroxisome; bacu:103000461; K00869 E2.7.1.36, MVK, mvaK1 mevalonate kinase 2.7.1.36 ko00900; Metabolism; Metabolism of terpenoids and polyketides; Terpenoid backbone biosynth…	{Hs4557769; KOG1511 Mevalonate kinase MVK/ERG12 I Lipid transport and metabolism ;}	{NA}	{NA}	{NA}
Novelgene0419_novel01	{XP_015241860.1; PREDICTED: NEDD4-binding protein 2-like 2 [Cyprinodon variegatus]}	{sp|Q3V2Q8|N42L1_MOUSE; NEDD4-binding protein 2-like 1 OS=Mus musculus GN=N4bp2l1 PE=2 SV=1}	{gga:418914; - - - - -}	{Hs20357507; KOG2401 Predicted MutS-related protein involved in mismatch repair L Replication, recombination and repair ;}	{NA}	{NA}	{NA}
Novelgene0420_novel01	{NA}	{NA}	{NA}	{NA}	{NA}	{NA}	{NA}
Novelgene0421_novel01	{NA}	{NA}	{NA}	{NA}	{NA}	{NA}	{NA}
Novelgene0422_novel01	{XP_018023215.1; PREDICTED: uncharacterized protein LOC108679144 [Hyalella azteca]}	{sp|Q6ZWR6|SYNE1_MOUSE; Nesprin-1 OS=Mus musculus GN=Syne1 PE=1 SV=2}	{phu:Phum_PHUM347100; K19326 SYNE1 nesprin-1 - -}	{Hs19526753; KOG0516 Dystonin, GAS (Growth-arrest-specific protein), and related proteins Z Cytoskeleton ;}	{NA}	{NA}	{NA}
Novelgene0422_novel02	{XP_018023215.1; PREDICTED: uncharacterized protein LOC108679144 [Hyalella azteca]}	{sp|Q6ZWR6|SYNE1_MOUSE; Nesprin-1 OS=Mus musculus GN=Syne1 PE=1 SV=2}	{phu:Phum_PHUM347100; K19326 SYNE1 nesprin-1 - -}	{Hs19526753; KOG0516 Dystonin, GAS (Growth-arrest-specific protein), and related proteins Z Cytoskeleton ;}	{NA}	{NA}	{NA}
Novelgene0422_novel03	{XP_018023215.1; PREDICTED: uncharacterized protein LOC108679144 [Hyalella azteca]}	{sp|Q6ZWQ0|SYNE2_MOUSE; Nesprin-2 OS=Mus musculus GN=Syne2 PE=1 SV=2}	{soc:105208141; K19326 SYNE1 nesprin-1 - -}	{Hs19526753; KOG0516 Dystonin, GAS (Growth-arrest-specific protein), and related proteins Z Cytoskeleton ;}	{NA}	{NA}	{NA}
Novelgene0422_novel04	{XP_018023215.1; PREDICTED: uncharacterized protein LOC108679144 [Hyalella azteca]}	{sp|Q6ZWR6|SYNE1_MOUSE; Nesprin-1 OS=Mus musculus GN=Syne1 PE=1 SV=2}	{phu:Phum_PHUM347100; K19326 SYNE1 nesprin-1 - -}	{Hs19526753; KOG0516 Dystonin, GAS (Growth-arrest-specific protein), and related proteins Z Cytoskeleton ;}	{NA}	{NA}	{NA}
Novelgene0422_novel05	{XP_018023215.1; PREDICTED: uncharacterized protein LOC108679144 [Hyalella azteca]}	{sp|Q6ZWR6|SYNE1_MOUSE; Nesprin-1 OS=Mus musculus GN=Syne1 PE=1 SV=2}	{phu:Phum_PHUM347100; K19326 SYNE1 nesprin-1 - -}	{Hs19526753; KOG0516 Dystonin, GAS (Growth-arrest-specific protein), and related proteins Z Cytoskeleton ;}	{NA}	{NA}	{NA}
Novelgene0423_novel01	{NA}	{NA}	{NA}	{NA}	{NA}	{NA}	{NA}
Novelgene0424_novel01	{NA}	{NA}	{NA}	{NA}	{NA}	{NA}	{NA}
Novelgene0425_novel01	{NA}	{sp|A2V735|TPM_CHIOP; Tropomyosin OS=Chionoecetes opilio GN=TM1 PE=1 SV=1}	{NA}	{NA}	{NA}	{KF910723.1; Macrobrachium nipponense slow tropomyosin isoform mRNA, complete cds}	{NA}
Novelgene0426_novel01	{NA}	{NA}	{NA}	{NA}	{NA}	{NA}	{NA}
Novelgene0426_novel02	{XP_018019982.1; PREDICTED: uncharacterized protein LOC108676419, partial [Hyalella azteca]}	{NA}	{NA}	{NA}	{NA}	{NA}	{NA}
Novelgene0427_novel01	{NA}	{NA}	{NA}	{NA}	{NA}	{KP216755.1; Macrobrachium rosenbergii Rab1A mRNA, complete cds}	{NA}
Novelgene0428_novel01	{NA}	{NA}	{NA}	{NA}	{NA}	{NA}	{NA}
Novelgene0429_novel01	{XP_018017978.1; PREDICTED: 2-aminoethanethiol dioxygenase-like [Hyalella azteca]}	{sp|Q6PDY2|AEDO_MOUSE; 2-aminoethanethiol dioxygenase OS=Mus musculus GN=Ado PE=1 SV=2}	{obi:106869111; K10712 ADO cysteamine dioxygenase 1.13.11.19 ko00430; Metabolism; Metabolism of other amino acids; Taurine and hypotaurine metabolism}	{Hs14249486; KOG4281 Uncharacterized conserved protein S Function unknown ;}	{NA}	{NA}	{NA}
Novelgene0430_novel01	{NA}	{NA}	{NA}	{NA}	{NA}	{NA}	{NA}
Novelgene0431_novel01	{NA}	{NA}	{NA}	{NA}	{NA}	{NA}	{NA}
Novelgene0432_novel01	{XP_018023677.1; PREDICTED: calcium-binding protein P-like [Hyalella azteca]}	{NA}	{pxy:105398206; - - - - -}	{NA}	{NA}	{NA}	{NA}
Novelgene0433_novel01	{NA}	{NA}	{NA}	{NA}	{NA}	{NA}	{NA}
Novelgene0434_novel01	{NA}	{NA}	{NA}	{NA}	{NA}	{NA}	{NA}
Novelgene0434_novel02	{NA}	{NA}	{NA}	{NA}	{NA}	{NA}	{NA}
Novelgene0435_novel01	{NA}	{NA}	{NA}	{NA}	{NA}	{NA}	{NA}
Novelgene0436_novel01	{XP_018013669.1; PREDICTED: uncharacterized protein LOC108670693 [Hyalella azteca]}	{NA}	{bter:100642402; - - - - -; bter:100642402; - - - - -}	{NA}	{NA}	{NA}	{NA}
Novelgene0437_novel01	{NA}	{NA}	{NA}	{NA}	{NA}	{NA}	{NA}
Novelgene0438_novel01	{NA}	{NA}	{NA}	{NA}	{NA}	{NA}	{NA}
Novelgene0439_novel01	{XP_018008261.1; PREDICTED: clustered mitochondria protein homolog isoform X2 [Hyalella azteca]}	{sp|Q17N71|CLU_AEDAE; Clustered mitochondria protein homolog OS=Aedes aegypti GN=AAEL000794 PE=3 SV=1}	{phu:Phum_PHUM438320; K03255 TIF31, CLU1 protein TIF31 - -}	{7302977; KOG1839 Uncharacterized protein CLU1/cluA/TIF31 involved in mitochondrial morphology/distribution, also found associated with eIF-3 R General function prediction only ;}	{NA}	{NA}	{NA}
Novelgene0439_novel02	{NA}	{NA}	{NA}	{NA}	{NA}	{NA}	{NA}
Novelgene0440_novel01	{XP_010775863.1; PREDICTED: TATA box-binding protein-associated factor RNA polymerase I subunit C isoform X2 [Notothenia coriiceps]}	{NA}	{NA}	{NA}	{NA}	{NA}	{NA}
Novelgene0441_novel01	{NA}	{NA}	{NA}	{NA}	{NA}	{NA}	{NA}
Novelgene0442_novel01	{XP_018402590.1; PREDICTED: uncharacterized protein LOC108779630 [Cyphomyrmex costatus]}	{sp|P20825|POL2_DROME; Retrovirus-related Pol polyprotein from transposon 297 OS=Drosophila melanogaster GN=pol PE=3 SV=1}	{phu:Phum_PHUM531970; - - - - -}	{At1g35647; KOG0017 FOG: Transposon-encoded proteins with TYA, reverse transcriptase, integrase domains in various combinations R General function prediction only ;}	{NA}	{NA}	{NA}
Novelgene0443_novel01	{NA}	{NA}	{NA}	{NA}	{NA}	{NA}	{NA}
Novelgene0444_novel01	{NA}	{NA}	{NA}	{NA}	{NA}	{NA}	{NA}
Novelgene0445_novel01	{NA}	{NA}	{NA}	{NA}	{NA}	{NA}	{NA}
Novelgene0446_novel01	{EKC35405.1; hypothetical protein CGI_10021010 [Crassostrea gigas]}	{NA}	{NA}	{NA}	{NA}	{NA}	{NA}
Novelgene0447_novel01	{NA}	{NA}	{NA}	{NA}	{NA}	{NA}	{NA}
Novelgene0448_novel01	{NA}	{NA}	{NA}	{NA}	{NA}	{NA}	{NA}
Novelgene0448_novel02	{NA}	{NA}	{NA}	{NA}	{NA}	{NA}	{NA}
Novelgene0449_novel01	{NA}	{NA}	{NA}	{NA}	{NA}	{NA}	{NA}
Novelgene0450_novel01	{NA}	{NA}	{NA}	{NA}	{NA}	{NA}	{NA}
Novelgene0450_novel02	{NA}	{NA}	{NA}	{NA}	{NA}	{NA}	{NA}
Novelgene0451_novel01	{NA}	{NA}	{NA}	{NA}	{NA}	{NA}	{NA}
Novelgene0451_novel02	{NA}	{NA}	{NA}	{NA}	{NA}	{NA}	{NA}
Novelgene0452_novel01	{NA}	{NA}	{NA}	{NA}	{NA}	{NA}	{NA}
Novelgene0453_novel01	{NA}	{NA}	{NA}	{NA}	{NA}	{NA}	{NA}
Novelgene0453_novel02	{NA}	{NA}	{NA}	{NA}	{NA}	{NA}	{NA}
Novelgene0453_novel03	{NA}	{NA}	{NA}	{NA}	{NA}	{NA}	{NA}
Novelgene0453_novel04	{NA}	{NA}	{NA}	{NA}	{NA}	{NA}	{NA}
Novelgene0453_novel05	{NA}	{NA}	{NA}	{NA}	{NA}	{NA}	{NA}
Novelgene0454_novel01	{NA}	{NA}	{NA}	{NA}	{NA}	{NA}	{NA}
Novelgene0455_novel01	{NA}	{NA}	{NA}	{NA}	{NA}	{NA}	{NA}
Novelgene0456_novel01	{NA}	{NA}	{NA}	{NA}	{NA}	{NA}	{NA}
Novelgene0457_novel01	{XP_018025894.1; PREDICTED: headcase protein-like [Hyalella azteca]}	{sp|Q9N2M8|HDC_DROME; Headcase protein OS=Drosophila melanogaster GN=hdc PE=1 SV=2}	{bter:100644701; - - - - -; bter:100644701; - - - - -}	{7301926; KOG3816 Cell differentiation regulator of the Headcase family T Signal transduction mechanisms ;}	{NA}	{NA}	{NA}
Novelgene0458_novel01	{XP_018406776.1; PREDICTED: uncharacterized protein LOC108771307 [Cyphomyrmex costatus]}	{sp|P0C691|DPOL_DHBV3; Protein P OS=Duck hepatitis B virus (strain Germany/DHBV-3) GN=P PE=1 SV=1}	{xtr:101734340; - - - - -}	{CE14062_2; KOG0017 FOG: Transposon-encoded proteins with TYA, reverse transcriptase, integrase domains in various combinations R General function prediction only ;}	{NA}	{NA}	{NA}
Novelgene0459_novel01	{KXZ75804.1; hypothetical protein TcasGA2_TC034201 [Tribolium castaneum]}	{NA}	{NA}	{NA}	{NA}	{NA}	{NA}
Novelgene0460_novel01	{KPJ02649.1; Sodium/potassium-transporting ATPase subunit alpha [Papilio xuthus]}	{sp|P81225|CU21_LOCMI; Cuticle protein 21 OS=Locusta migratoria GN=ACP21 PE=1 SV=1}	{dpl:KGM_01613; - - - - -}	{NA}	{NA}	{NA}	{NA}
Novelgene0461_novel01	{NA}	{NA}	{NA}	{NA}	{NA}	{NA}	{NA}
Novelgene0462_novel01	{NA}	{NA}	{NA}	{NA}	{NA}	{GU189604.1; Macrobrachium nipponense clone WXM05 microsatellite sequence}	{NA}
Novelgene0463_novel01	{NA}	{NA}	{NA}	{NA}	{NA}	{NA}	{NA}
Novelgene0464_novel01	{XP_013387805.1; PREDICTED: thioredoxin domain-containing protein 17-like [Lingula anatina]}	{sp|T1SH39|TXD17_EPICO; Thioredoxin domain-containing protein 17 OS=Epinephelus coioides PE=2 SV=1}	{lgi:LOTGIDRAFT_214285; - - - - -}	{7296982; KOG3425 Uncharacterized conserved protein S Function unknown ;}	{NA}	{XM_019981238.1; PREDICTED: Bos indicus thioredoxin domain containing 17 (TXNDC17), mRNA}	{NA}
Novelgene0465_novel01	{NA}	{NA}	{NA}	{NA}	{NA}	{NA}	{NA}
Novelgene0466_novel01	{ODN02728.1; putative epidermal cell surface receptor, partial [Orchesella cincta]}	{sp|Q04164|SAS_DROME; Putative epidermal cell surface receptor OS=Drosophila melanogaster GN=sas PE=2 SV=2}	{cfo:105250661; - - - - -}	{NA}	{NA}	{NA}	{NA}
Novelgene0467_novel01	{NA}	{NA}	{NA}	{NA}	{NA}	{NA}	{NA}
Novelgene0468_novel01	{NA}	{NA}	{NA}	{NA}	{NA}	{NA}	{NA}
Novelgene0469_novel01	{NA}	{NA}	{NA}	{NA}	{NA}	{NA}	{NA}
Novelgene0470_novel01	{NA}	{NA}	{NA}	{NA}	{NA}	{NA}	{NA}
Novelgene0471_novel01	{KZS05415.1; Uncharacterized protein APZ42_031433 [Daphnia magna]}	{sp|Q09575|YRD6_CAEEL; Uncharacterized protein K02A2.6 OS=Caenorhabditis elegans GN=K02A2.6 PE=4 SV=1}	{spu:105439565; - - - - -}	{CE14062_2; KOG0017 FOG: Transposon-encoded proteins with TYA, reverse transcriptase, integrase domains in various combinations R General function prediction only ;}	{NA}	{NA}	{NA}
Novelgene0472_novel01	{NA}	{NA}	{NA}	{NA}	{NA}	{NA}	{NA}
Novelgene0473_novel01	{NA}	{NA}	{NA}	{NA}	{NA}	{KF601805.1; Macrobrachium nipponense microsatellite X631 sequence}	{NA}
Novelgene0474_novel01	{KXJ07214.1; Transposon Ty3-I Gag-Pol polyprotein [Exaiptasia pallida]}	{sp|P04323|POL3_DROME; Retrovirus-related Pol polyprotein from transposon 17.6 OS=Drosophila melanogaster GN=pol PE=3 SV=1}	{hmg:105844927; - - - - -}	{CE13102_2; KOG0017 FOG: Transposon-encoded proteins with TYA, reverse transcriptase, integrase domains in various combinations R General function prediction only ;}	{NA}	{NA}	{NA}
Novelgene0475_novel01	{NA}	{NA}	{NA}	{NA}	{NA}	{NA}	{NA}
Novelgene0476_novel01	{XP_018012781.1; PREDICTED: chymotrypsinogen A-like [Hyalella azteca]}	{sp|P98073|ENTK_HUMAN; Enteropeptidase OS=Homo sapiens GN=TMPRSS15 PE=1 SV=3}	{ame:726126; - - - - -}	{7293767; KOG3627 Trypsin E Amino acid transport and metabolism ;}	{NA}	{NA}	{NA}
Novelgene0477_novel01	{NA}	{NA}	{NA}	{NA}	{NA}	{NA}	{NA}
Novelgene0478_novel01	{NA}	{NA}	{NA}	{NA}	{NA}	{NA}	{NA}
Novelgene0479_novel01	{NA}	{NA}	{NA}	{NA}	{NA}	{XM_019678955.1; PREDICTED: Aedes albopictus guanine nucleotide-binding protein subunit gamma-e (LOC109405896), mRNA}	{NA}
Novelgene0480_novel01	{XP_018009983.1; PREDICTED: uncharacterized protein LOC108667470 isoform X2 [Hyalella azteca]}	{NA}	{ame:408677; - - - - -}	{NA}	{NA}	{NA}	{NA}
Novelgene0481_novel01	{XP_015909232.1; PREDICTED: biogenesis of lysosome-related organelles complex 1 subunit 4-like [Parasteatoda tepidariorum]}	{sp|Q8VED2|BL1S4_MOUSE; Biogenesis of lysosome-related organelles complex 1 subunit 4 OS=Mus musculus GN=Bloc1s4 PE=1 SV=1}	{bim:100749128; K08366 BLOC1S4, CNO biogenesis of lysosome-related organelles complex 1 subunit 4 - -}	{NA}	{NA}	{NA}	{NA}
Novelgene0482_novel01	{KFM61834.1; RNA-directed DNA polymerase from mobile element jockey, partial [Stegodyphus mimosarum]}	{NA}	{soc:105208105; - - - - -}	{NA}	{NA}	{NA}	{NA}
Novelgene0483_novel01	{ACC76803.1; Lit v 3 allergen myosin light chain [Litopenaeus vannamei]}	{sp|Q1HPS0|MLR_BOMMO; Myosin regulatory light chain 2 OS=Bombyx mori PE=1 SV=1}	{dpx:DAPPUDRAFT_442798; - - - - -}	{7301908; KOG0031 Myosin regulatory light chain, EF-Hand protein superfamily Z Cytoskeleton ;}	{NA}	{EU449515.1; Litopenaeus vannamei Lit v 3 allergen myosin light chain mRNA, complete cds}	{NA}
Novelgene0483_novel02	{ACC76803.1; Lit v 3 allergen myosin light chain [Litopenaeus vannamei]}	{sp|Q1HPS0|MLR_BOMMO; Myosin regulatory light chain 2 OS=Bombyx mori PE=1 SV=1}	{dpx:DAPPUDRAFT_442798; - - - - -}	{7301908; KOG0031 Myosin regulatory light chain, EF-Hand protein superfamily Z Cytoskeleton ;}	{NA}	{EU449515.1; Litopenaeus vannamei Lit v 3 allergen myosin light chain mRNA, complete cds}	{NA}
Novelgene0484_novel01	{XP_018020254.1; PREDICTED: protein TSSC4-like [Hyalella azteca]}	{sp|Q9JHE7|TSSC4_MOUSE; Protein TSSC4 OS=Mus musculus GN=Tssc4 PE=1 SV=1}	{aag:AaeL_AAEL006755; - - - - -}	{NA}	{NA}	{NA}	{NA}
Novelgene0485_novel01	{NA}	{NA}	{NA}	{NA}	{NA}	{NA}	{NA}
Novelgene0486_novel01	{NA}	{NA}	{NA}	{NA}	{NA}	{NA}	{NA}
Novelgene0487_novel01	{NA}	{NA}	{NA}	{NA}	{NA}	{NA}	{NA}
Novelgene0488_novel01	{XP_002431501.1; enzymatic polyprotein, putative [Pediculus humanus corporis]}	{sp|P04323|POL3_DROME; Retrovirus-related Pol polyprotein from transposon 17.6 OS=Drosophila melanogaster GN=pol PE=3 SV=1}	{phu:Phum_PHUM531970; - - - - -}	{NA}	{NA}	{NA}	{NA}
Novelgene0489_novel01	{XP_018024421.1; PREDICTED: uncharacterized protein LOC108680160 [Hyalella azteca]}	{NA}	{api:100167808; - - - - -}	{NA}	{NA}	{NA}	{NA}
Novelgene0490_novel01	{NA}	{NA}	{NA}	{NA}	{NA}	{NA}	{NA}
Novelgene0491_novel01	{KDR20847.1; Tryptophanyl-tRNA synthetase, mitochondrial [Zootermopsis nevadensis]}	{sp|Q9CYK1|SYWM_MOUSE; Tryptophan--tRNA ligase, mitochondrial OS=Mus musculus GN=Wars2 PE=1 SV=2}	{aag:AaeL_AAEL006769; K01867 WARS, trpS tryptophanyl-tRNA synthetase 6.1.1.2 ko00970; Genetic Information Processing; Translation; Aminoacyl-tRNA biosynthesis}	{7293931; KOG2713 Mitochondrial tryptophanyl-tRNA synthetase J Translation, ribosomal structure and biogenesis ;}	{NA}	{NA}	{NA}
Novelgene0492_novel01	{XP_013074920.1; PREDICTED: uncharacterized protein C7orf50-like isoform X1 [Biomphalaria glabrata]}	{NA}	{cin:100186970; - - - - -}	{NA}	{NA}	{NA}	{NA}
Novelgene0493_novel01	{XP_015246792.1; PREDICTED: zinc finger protein 883-like [Cyprinodon variegatus]}	{sp|Q9NUA8|ZBT40_HUMAN; Zinc finger and BTB domain-containing protein 40 OS=Homo sapiens GN=ZBTB40 PE=1 SV=4}	{lgi:LOTGIDRAFT_180523; K20796 PRDM7_9 histone-lysine N-methyltransferase PRDM7/9 2.1.1.43 ko00310; Metabolism; Amino acid metabolism; Lysine degradation}	{Hs7662154; KOG1721 FOG: Zn-finger R General function prediction only ;}	{NA}	{NA}	{NA}
Novelgene0494_novel01	{NA}	{NA}	{NA}	{NA}	{NA}	{NA}	{NA}
Novelgene0495_novel01	{NA}	{NA}	{NA}	{NA}	{NA}	{NA}	{NA}
Novelgene0496_novel01	{XP_014217261.1; PREDICTED: ubiquitin-conjugating enzyme E2 C [Copidosoma floridanum]}	{sp|P56616|UBE2C_XENLA; Ubiquitin-conjugating enzyme E2 C OS=Xenopus laevis GN=ube2c PE=1 SV=1}	{cfo:105255057; K06688 UBE2C, UBC11 ubiquitin-conjugating enzyme E2 C 2.3.2.23 ko04120; Genetic Information Processing; Folding, sorting and degradation; Ubiquitin mediated proteolysis}	{7294569; KOG0421 Ubiquitin-protein ligase O Posttranslational modification, protein turnover, chaperones ;}	{NA}	{NA}	{NA}
Novelgene0497_novel01	{NA}	{NA}	{NA}	{NA}	{NA}	{NA}	{NA}
Novelgene0498_novel01	{XP_018008334.1; PREDICTED: suppressor protein SRP40-like [Hyalella azteca]}	{NA}	{dre:563088; - - - - -}	{Hs6912426; KOG2177 Predicted E3 ubiquitin ligase O Posttranslational modification, protein turnover, chaperones ;}	{NA}	{NA}	{NA}
Novelgene0499_novel01	{NA}	{NA}	{NA}	{NA}	{NA}	{NA}	{NA}
Novelgene0499_novel02	{NA}	{NA}	{NA}	{NA}	{NA}	{NA}	{NA}
Novelgene0500_novel01	{NA}	{NA}	{NA}	{NA}	{NA}	{NA}	{NA}
Novelgene0501_novel01	{NA}	{NA}	{NA}	{NA}	{NA}	{NA}	{NA}
Novelgene0502_novel01	{XP_018016210.1; PREDICTED: uncharacterized protein LOC108672951 [Hyalella azteca]}	{NA}	{NA}	{NA}	{NA}	{NA}	{NA}
Novelgene0503_novel01	{XP_015925588.1; PREDICTED: slit homolog 1 protein-like isoform X1 [Parasteatoda tepidariorum]}	{sp|O70210|CHAD_RAT; Chondroadherin OS=Rattus norvegicus GN=Chad PE=2 SV=1}	{dgr:Dgri_GH19994; - - - - -}	{7304111; KOG0619 FOG: Leucine rich repeat R General function prediction only ;}	{NA}	{NA}	{NA}
Novelgene0504_novel01	{XP_018023215.1; PREDICTED: uncharacterized protein LOC108679144 [Hyalella azteca]}	{NA}	{NA}	{NA}	{NA}	{NA}	{NA}
Novelgene0504_novel02	{XP_018023215.1; PREDICTED: uncharacterized protein LOC108679144 [Hyalella azteca]}	{NA}	{NA}	{NA}	{NA}	{NA}	{NA}
Novelgene0504_novel03	{XP_018023215.1; PREDICTED: uncharacterized protein LOC108679144 [Hyalella azteca]}	{NA}	{NA}	{NA}	{NA}	{NA}	{NA}
Novelgene0505_novel01	{NA}	{NA}	{NA}	{NA}	{NA}	{NA}	{NA}
Novelgene0505_novel02	{NA}	{NA}	{NA}	{NA}	{NA}	{NA}	{NA}
Novelgene0506_novel01	{XP_018007215.1; PREDICTED: uncharacterized protein LOC108665015 [Hyalella azteca]}	{NA}	{NA}	{NA}	{NA}	{NA}	{NA}
Novelgene0507_novel01	{XP_018014762.1; PREDICTED: succinate dehydrogenase [ubiquinone] cytochrome b small subunit, mitochondrial-like [Hyalella azteca]}	{sp|Q9VCI5|DHSD_DROME; Succinate dehydrogenase [ubiquinone] cytochrome b small subunit, mitochondrial OS=Drosophila melanogaster GN=SdhD PE=2 SV=1}	{mde:101892117; K00237 SDHD, SDH4 succinate dehydrogenase (ubiquinone) membrane anchor subunit - ko01200; Metabolism; Global and overview maps; Carbon metabolism | ko00020; Metabolism; Carbohydrate metabolism; Citrate cycle (TCA cycle) | ko00190; Metabolism; Energy metabolism; Oxidative phosphorylation | ko05010; Human Diseases; Neurodegenerative diseases; Alzheimer's disease | ko05012; Human Dis…	{7301044; KOG4097 Succinate dehydrogenase membrane anchor subunit and related proteins CU Energy production and conversion ; Intracellular trafficking, secretion, and vesicular transport ;}	{NA}	{NA}	{NA}
Novelgene0508_novel01	{ABN58714.1; pol-like protein [Biomphalaria glabrata]}	{sp|P21329|RTJK_DROFU; RNA-directed DNA polymerase from mobile element jockey OS=Drosophila funebris GN=jockey\pol PE=1 SV=1}	{lgi:LOTGIDRAFT_173709; - - - - -}	{CE11738; KOG1075 FOG: Reverse transcriptase R General function prediction only ;}	{NA}	{NA}	{NA}
Novelgene0509_novel01	{XP_419766.4; PREDICTED: dehydrodolichyl diphosphate syntase complex subunit NUS1 [Gallus gallus]}	{sp|Q99LJ8|NGBR_MOUSE; Dehydrodolichyl diphosphate synthase complex subunit Nus1 OS=Mus musculus GN=Nus1 PE=2 SV=1}	{gga:421733; K19177 NUS1 dehydrodolichyl diphosphate syntase complex subunit NUS1 2.5.1.87 ko00900; Metabolism; Metabolism of terpenoids and polyketides; Terpenoid backbone biosynthesis}	{Hs20270243; KOG2818 Predicted undecaprenyl diphosphate synthase I Lipid transport and metabolism ;}	{NA}	{NA}	{NA}
Novelgene0510_novel01	{XP_013773351.1; PREDICTED: DCN1-like protein 3 [Limulus polyphemus]}	{sp|Q8K0V2|DCNL3_MOUSE; DCN1-like protein 3 OS=Mus musculus GN=Dcun1d3 PE=2 SV=1}	{hst:105188169; K17823 DCUN1D3 DCN1-like protein 3 - -}	{Hs17447631; KOG3077 Uncharacterized conserved protein S Function unknown ;}	{NA}	{XM_002432511.1; Pediculus humanus corporis conserved hypothetical protein, mRNA}	{NA}
Novelgene0511_novel01	{XP_018020252.1; PREDICTED: RNA-directed DNA polymerase from mobile element jockey-like [Hyalella azteca]}	{NA}	{api:103311982; - - - - -}	{NA}	{NA}	{NA}	{NA}
Novelgene0512_novel01	{NA}	{NA}	{NA}	{NA}	{NA}	{NA}	{NA}
Novelgene0513_novel01	{NA}	{NA}	{NA}	{NA}	{NA}	{NA}	{NA}
Novelgene0514_novel01	{XP_018009674.1; PREDICTED: uncharacterized protein LOC108667192 [Hyalella azteca]}	{sp|Q8TD23|ZN675_HUMAN; Zinc finger protein 675 OS=Homo sapiens GN=ZNF675 PE=1 SV=3}	{ngi:103729540; - - - - -}	{Hs18546723; KOG1721 FOG: Zn-finger R General function prediction only ;}	{NA}	{NA}	{NA}
Novelgene0515_novel01	{XP_012810455.1; PREDICTED: gastrula zinc finger protein XlCGF57.1-like [Xenopus tropicalis]}	{sp|P18729|ZG57_XENLA; Gastrula zinc finger protein XlCGF57.1 (Fragment) OS=Xenopus laevis PE=3 SV=1}	{xtr:105945142; - - - - -}	{Hs4508037; KOG1721 FOG: Zn-finger R General function prediction only ;}	{NA}	{NA}	{NA}
Novelgene0516_novel01	{JAS34832.1; hypothetical protein g.4382 [Clastoptera arizonana]}	{sp|Q65Z55|YPEL5_CHLAE; Protein yippee-like 5 OS=Chlorocebus aethiops GN=YPEL5 PE=2 SV=1}	{asn:102384395; - - - - -}	{Hs7706341; KOG3399 Predicted Yippee-type zinc-binding protein R General function prediction only ;}	{NA}	{NA}	{NA}
Novelgene0517_novel01	{XP_018024778.1; PREDICTED: uncharacterized protein LOC108680469 isoform X1 [Hyalella azteca]}	{NA}	{NA}	{NA}	{NA}	{NA}	{NA}
Novelgene0517_novel02	{XP_018024778.1; PREDICTED: uncharacterized protein LOC108680469 isoform X1 [Hyalella azteca]}	{NA}	{NA}	{NA}	{NA}	{NA}	{NA}
Novelgene0517_novel03	{XP_018024778.1; PREDICTED: uncharacterized protein LOC108680469 isoform X1 [Hyalella azteca]}	{NA}	{NA}	{NA}	{NA}	{NA}	{NA}
Novelgene0517_novel04	{XP_018024778.1; PREDICTED: uncharacterized protein LOC108680469 isoform X1 [Hyalella azteca]}	{NA}	{NA}	{NA}	{NA}	{NA}	{NA}
Novelgene0517_novel05	{XP_018024780.1; PREDICTED: uncharacterized protein LOC108680469 isoform X2 [Hyalella azteca]}	{NA}	{NA}	{NA}	{NA}	{NA}	{NA}
Novelgene0517_novel06	{XP_018024780.1; PREDICTED: uncharacterized protein LOC108680469 isoform X2 [Hyalella azteca]}	{NA}	{NA}	{NA}	{NA}	{NA}	{NA}
Novelgene0517_novel07	{XP_018024778.1; PREDICTED: uncharacterized protein LOC108680469 isoform X1 [Hyalella azteca]}	{NA}	{NA}	{NA}	{NA}	{NA}	{NA}
Novelgene0517_novel08	{XP_018024778.1; PREDICTED: uncharacterized protein LOC108680469 isoform X1 [Hyalella azteca]}	{NA}	{NA}	{NA}	{NA}	{NA}	{NA}
Novelgene0517_novel09	{XP_018024778.1; PREDICTED: uncharacterized protein LOC108680469 isoform X1 [Hyalella azteca]}	{NA}	{NA}	{NA}	{NA}	{NA}	{NA}
Novelgene0517_novel10	{XP_018024780.1; PREDICTED: uncharacterized protein LOC108680469 isoform X2 [Hyalella azteca]}	{NA}	{NA}	{NA}	{NA}	{NA}	{NA}
Novelgene0517_novel11	{XP_018024778.1; PREDICTED: uncharacterized protein LOC108680469 isoform X1 [Hyalella azteca]}	{NA}	{NA}	{NA}	{NA}	{NA}	{NA}
Novelgene0517_novel12	{XP_018024780.1; PREDICTED: uncharacterized protein LOC108680469 isoform X2 [Hyalella azteca]}	{NA}	{NA}	{NA}	{NA}	{NA}	{NA}
Novelgene0518_novel01	{XP_018019174.1; PREDICTED: uncharacterized protein LOC108675658 [Hyalella azteca]}	{sp|P08048|ZFY_HUMAN; Zinc finger Y-chromosomal protein OS=Homo sapiens GN=ZFY PE=1 SV=3}	{cqu:CpipJ_CPIJ013537; - - - - -}	{Hs4507967; KOG1721 FOG: Zn-finger R General function prediction only ;}	{NA}	{NA}	{NA}
Novelgene0519_novel01	{XP_018023261.1; PREDICTED: chitobiosyldiphosphodolichol beta-mannosyltransferase-like [Hyalella azteca]}	{sp|Q5R7A2|ALG1_PONAB; Chitobiosyldiphosphodolichol beta-mannosyltransferase OS=Pongo abelii GN=ALG1 PE=2 SV=1}	{dpx:DAPPUDRAFT_304651; K03842 ALG1 beta-1,4-mannosyltransferase 2.4.1.142 ko00510; Metabolism; Glycan biosynthesis and metabolism; N-Glycan biosynthesis | ko00513; Metabolism; Glycan biosynthesis and metabolism; Various types of N-glycan biosynthesis}	{Hs9506783; KOG2941 Beta-1,4-mannosyltransferase O Posttranslational modification, protein turnover, chaperones ;}	{NA}	{XM_009507688.1; PREDICTED: Phalacrocorax carbo chitobiosyldiphosphodolichol beta-mannosyltransferase-like (LOC104039750), partial mRNA}	{NA}
Novelgene0519_novel02	{XP_018023261.1; PREDICTED: chitobiosyldiphosphodolichol beta-mannosyltransferase-like [Hyalella azteca]}	{sp|Q5R7A2|ALG1_PONAB; Chitobiosyldiphosphodolichol beta-mannosyltransferase OS=Pongo abelii GN=ALG1 PE=2 SV=1}	{dpx:DAPPUDRAFT_304651; K03842 ALG1 beta-1,4-mannosyltransferase 2.4.1.142 ko00510; Metabolism; Glycan biosynthesis and metabolism; N-Glycan biosynthesis | ko00513; Metabolism; Glycan biosynthesis and metabolism; Various types of N-glycan biosynthesis}	{Hs9506783; KOG2941 Beta-1,4-mannosyltransferase O Posttranslational modification, protein turnover, chaperones ;}	{NA}	{XM_009507688.1; PREDICTED: Phalacrocorax carbo chitobiosyldiphosphodolichol beta-mannosyltransferase-like (LOC104039750), partial mRNA}	{NA}
Novelgene0520_novel01	{NA}	{NA}	{NA}	{NA}	{NA}	{NA}	{NA}
Novelgene0521_novel01	{NA}	{NA}	{NA}	{NA}	{NA}	{NA}	{NA}
Novelgene0522_novel01	{XP_002611625.1; hypothetical protein BRAFLDRAFT_63711 [Branchiostoma floridae]}	{NA}	{bfo:BRAFLDRAFT_63711; K15720 N4BP2 NEDD4-binding protein 2 3.-.-.- -}	{NA}	{NA}	{NA}	{NA}
Novelgene0522_novel02	{XP_002611625.1; hypothetical protein BRAFLDRAFT_63711 [Branchiostoma floridae]}	{NA}	{bfo:BRAFLDRAFT_63711; K15720 N4BP2 NEDD4-binding protein 2 3.-.-.- -}	{NA}	{NA}	{NA}	{NA}
Novelgene0523_novel01	{XP_018011708.1; PREDICTED: zinc finger protein 239-like isoform X2 [Hyalella azteca]}	{sp|Q8IYX0|ZN679_HUMAN; Zinc finger protein 679 OS=Homo sapiens GN=ZNF679 PE=1 SV=2}	{acs:100553022; - - - - -}	{Hs22046623_2; KOG1721 FOG: Zn-finger R General function prediction only ;}	{NA}	{XM_014912038.1; PREDICTED: Octopus bimaculoides zinc finger protein 271-like (LOC106867226), mRNA}	{NA}
Novelgene0524_novel01	{XP_018009665.1; PREDICTED: zinc finger protein 525-like [Hyalella azteca]}	{sp|Q9UJU3|ZN112_HUMAN; Zinc finger protein 112 OS=Homo sapiens GN=ZNF112 PE=2 SV=2}	{lav:100665670; K09228 KRAB KRAB domain-containing zinc finger protein - -}	{Hs7019595; KOG1721 FOG: Zn-finger R General function prediction only ;}	{NA}	{XM_014497914.1; PREDICTED: Latimeria chalumnae zinc finger protein 708-like (LOC106701817), transcript variant X3, mRNA}	{NA}
Novelgene0525_novel01	{NA}	{NA}	{NA}	{NA}	{NA}	{NA}	{NA}
Novelgene0526_novel01	{XP_019946267.1; PREDICTED: nuclear pore complex protein Nup153 isoform X1 [Paralichthys olivaceus]}	{sp|Q9VXE6|NU153_DROME; Nuclear pore complex protein Nup153 OS=Drosophila melanogaster GN=Nup153 PE=1 SV=4}	{lco:104924552; K14296 NUP153 nuclear pore complex protein Nup153 - ko03013; Genetic Information Processing; Translation; RNA transport}	{7293246; KOG4719 Nuclear pore complex protein YU Nuclear structure ; Intracellular trafficking, secretion, and vesicular transport ;}	{NA}	{NA}	{NA}
Novelgene0526_novel02	{EDL41028.1; nucleoporin 153, isoform CRA_a, partial [Mus musculus]}	{sp|P49791|NU153_RAT; Nuclear pore complex protein Nup153 OS=Rattus norvegicus GN=Nup153 PE=1 SV=1}	{lco:104924552; K14296 NUP153 nuclear pore complex protein Nup153 - ko03013; Genetic Information Processing; Translation; RNA transport}	{7293246; KOG4719 Nuclear pore complex protein YU Nuclear structure ; Intracellular trafficking, secretion, and vesicular transport ;}	{NA}	{NA}	{NA}
Novelgene0527_novel01	{NA}	{NA}	{NA}	{NA}	{NA}	{NA}	{NA}
Novelgene0528_novel01	{NA}	{NA}	{NA}	{NA}	{NA}	{NA}	{NA}
Novelgene0529_novel01	{NA}	{NA}	{NA}	{NA}	{NA}	{NA}	{NA}
Novelgene0530_novel01	{XP_018942668.1; PREDICTED: gastrula zinc finger protein XlCGF57.1-like [Cyprinus carpio]}	{sp|Q9NYT6|ZN226_HUMAN; Zinc finger protein 226 OS=Homo sapiens GN=ZNF226 PE=2 SV=2}	{api:103307693; - - - - -}	{Hs7706781; KOG1721 FOG: Zn-finger R General function prediction only ;}	{NA}	{NA}	{NA}
Novelgene0531_novel01	{KFM77707.1; hypothetical protein X975_06413, partial [Stegodyphus mimosarum]}	{NA}	{api:100573179; - - - - -}	{NA}	{NA}	{NA}	{NA}
Novelgene0531_novel02	{KFM77707.1; hypothetical protein X975_06413, partial [Stegodyphus mimosarum]}	{NA}	{api:100573179; - - - - -}	{NA}	{NA}	{NA}	{NA}
Novelgene0532_novel01	{XP_013786325.1; PREDICTED: low-density lipoprotein receptor-related protein 2-like, partial [Limulus polyphemus]}	{sp|Q9JI18|LRP1B_MOUSE; Low-density lipoprotein receptor-related protein 1B OS=Mus musculus GN=Lrp1b PE=1 SV=1}	{aec:105146039; - - - - -}	{Hs9055270; KOG1215 Low-density lipoprotein receptors containing Ca2+-binding EGF-like domains T Signal transduction mechanisms ;}	{NA}	{NA}	{NA}
Novelgene0532_novel02	{XP_013786325.1; PREDICTED: low-density lipoprotein receptor-related protein 2-like, partial [Limulus polyphemus]}	{sp|Q9JI18|LRP1B_MOUSE; Low-density lipoprotein receptor-related protein 1B OS=Mus musculus GN=Lrp1b PE=1 SV=1}	{aec:105146039; - - - - -}	{Hs9055270; KOG1215 Low-density lipoprotein receptors containing Ca2+-binding EGF-like domains T Signal transduction mechanisms ;}	{NA}	{NA}	{NA}
Novelgene0533_novel01	{NA}	{NA}	{NA}	{NA}	{NA}	{NA}	{NA}
Novelgene0534_novel01	{NA}	{NA}	{NA}	{NA}	{NA}	{NA}	{NA}
Novelgene0535_novel01	{XP_014675318.1; PREDICTED: uncharacterized protein LOC106815378 [Priapulus caudatus]}	{NA}	{NA}	{NA}	{NA}	{NA}	{NA}
Novelgene0536_novel01	{NA}	{NA}	{NA}	{NA}	{NA}	{NA}	{NA}
Novelgene0537_novel01	{JAS14113.1; hypothetical protein g.15349 [Clastoptera arizonana]}	{sp|Q8K4G6|MACD1_RAT; O-acetyl-ADP-ribose deacetylase MACROD1 (Fragment) OS=Rattus norvegicus GN=Macrod1 PE=2 SV=2}	{hst:105183959; - - - - -}	{Hs13569840; KOG2633 Hismacro and SEC14 domain-containing proteins BK Chromatin structure and dynamics ; Transcription ;}	{NA}	{NA}	{NA}
Novelgene0538_novel01	{NA}	{NA}	{NA}	{NA}	{NA}	{NA}	{NA}
Novelgene0539_novel01	{NA}	{NA}	{NA}	{NA}	{NA}	{NA}	{NA}
Novelgene0540_novel01	{XP_018011342.1; PREDICTED: ankyrin repeat domain-containing protein 50-like [Hyalella azteca]}	{sp|Q9ULJ7|ANR50_HUMAN; Ankyrin repeat domain-containing protein 50 OS=Homo sapiens GN=ANKRD50 PE=1 SV=4}	{bter:100645921; K21440 - - - -; bter:100645921; - - - - -}	{7301689; KOG0504 FOG: Ankyrin repeat R General function prediction only ;}	{NA}	{NA}	{NA}
Novelgene0541_novel01	{NA}	{NA}	{NA}	{NA}	{NA}	{NA}	{NA}
Novelgene0542_novel01	{AJG01357.1; cuticular protein 34 [Eriocheir sinensis]}	{sp|P81580|CUPC1_CANPG; Cuticle protein CP1158 OS=Cancer pagurus PE=1 SV=1}	{NA}	{NA}	{NA}	{NA}	{NA}
Novelgene0542_novel02	{AJG01357.1; cuticular protein 34 [Eriocheir sinensis]}	{sp|P81580|CUPC1_CANPG; Cuticle protein CP1158 OS=Cancer pagurus PE=1 SV=1}	{NA}	{NA}	{NA}	{NA}	{NA}
Novelgene0543_novel01	{XP_018024589.1; PREDICTED: ribonuclease kappa-B-like [Hyalella azteca]}	{sp|Q7Z0Q2|RNKB_CERCA; Ribonuclease kappa-B OS=Ceratitis capitata PE=3 SV=1}	{dpx:DAPPUDRAFT_222243; K19770 RNASEK ribonuclease kappa 3.1.-.- ko04212; Organismal Systems; Aging; Longevity regulating pathway - worm}	{NA}	{NA}	{NA}	{NA}
Novelgene0544_novel01	{NA}	{NA}	{NA}	{NA}	{NA}	{NA}	{NA}
Novelgene0545_novel01	{XP_018027510.1; PREDICTED: translation initiation factor IF-2-like, partial [Hyalella azteca]}	{NA}	{NA}	{NA}	{NA}	{NA}	{NA}
Novelgene0545_novel02	{XP_018027510.1; PREDICTED: translation initiation factor IF-2-like, partial [Hyalella azteca]}	{NA}	{NA}	{NA}	{NA}	{NA}	{NA}
Novelgene0545_novel03	{XP_018027510.1; PREDICTED: translation initiation factor IF-2-like, partial [Hyalella azteca]}	{NA}	{NA}	{NA}	{NA}	{NA}	{NA}
Novelgene0546_novel01	{ELT93408.1; hypothetical protein CAPTEDRAFT_183192 [Capitella teleta]}	{sp|A2VDR2|ACBD6_BOVIN; Acyl-CoA-binding domain-containing protein 6 OS=Bos taurus GN=ACBD6 PE=2 SV=1}	{cfo:105254487; - - - - -}	{Hs14150169; KOG0817 Acyl-CoA-binding protein I Lipid transport and metabolism ;}	{NA}	{NA}	{NA}
Novelgene0546_novel02	{XP_018612296.1; PREDICTED: methyltransferase-like protein 23 isoform X1 [Scleropages formosus]}	{sp|Q6DJF8|MET23_XENLA; Methyltransferase-like protein 23 OS=Xenopus laevis GN=mettl23 PE=2 SV=1}	{bfo:BRAFLDRAFT_270745; - - - - -}	{Hs17457521; KOG2793 Putative N2,N2-dimethylguanosine tRNA methyltransferase A RNA processing and modification ;}	{NA}	{NA}	{NA}
Novelgene0547_novel01	{NA}	{NA}	{NA}	{NA}	{NA}	{NA}	{NA}
Novelgene0548_novel01	{XP_018015037.1; PREDICTED: uncharacterized protein LOC108671948 isoform X4 [Hyalella azteca]}	{NA}	{NA}	{NA}	{NA}	{NA}	{NA}
Novelgene0549_novel01	{NA}	{NA}	{NA}	{NA}	{NA}	{NA}	{NA}
Novelgene0550_novel01	{XP_018011706.1; PREDICTED: serine/threonine-protein kinase fused-like [Hyalella azteca]}	{sp|Q69ZM6|STK36_MOUSE; Serine/threonine-protein kinase 36 OS=Mus musculus GN=Stk36 PE=1 SV=3}	{xma:102238395; K06228 FU fused 2.7.11.1 ko04341; Environmental Information Processing; Signal transduction; Hedgehog signaling pathway - fly | ko05200; Human Diseases; Cancers: Overview; Pathways in cancer | ko05217; Human Diseases; Cancers: Specific types; Basal cell carcinoma}	{Hs18552621; KOG0597 Serine-threonine protein kinase FUSED R General function prediction only ;}	{NA}	{NA}	{NA}
Novelgene0551_novel01	{NA}	{NA}	{NA}	{NA}	{NA}	{NA}	{NA}
Novelgene0552_novel01	{NA}	{NA}	{NA}	{NA}	{NA}	{NA}	{NA}
Novelgene0553_novel01	{NA}	{NA}	{NA}	{NA}	{NA}	{NA}	{NA}
Novelgene0554_novel01	{NA}	{NA}	{NA}	{NA}	{NA}	{NA}	{NA}
Novelgene0555_novel01	{NA}	{NA}	{NA}	{NA}	{NA}	{NA}	{NA}
Novelgene0555_novel02	{NA}	{NA}	{NA}	{NA}	{NA}	{NA}	{NA}
Novelgene0556_novel01	{XP_017950218.1; PREDICTED: gastrula zinc finger protein XlCGF57.1-like [Xenopus tropicalis]}	{sp|P18729|ZG57_XENLA; Gastrula zinc finger protein XlCGF57.1 (Fragment) OS=Xenopus laevis PE=3 SV=1}	{xtr:105945142; - - - - -}	{Hs4508037; KOG1721 FOG: Zn-finger R General function prediction only ;}	{NA}	{XM_005590208.2; PREDICTED: Macaca fascicularis zinc finger protein 160 (ZNF160), transcript variant X3, mRNA}	{NA}
Novelgene0557_novel01	{XP_012934906.1; PREDICTED: uncharacterized protein LOC101849279 [Aplysia californica]}	{sp|Q14767|LTBP2_HUMAN; Latent-transforming growth factor beta-binding protein 2 OS=Homo sapiens GN=LTBP2 PE=1 SV=3}	{bfo:BRAFLDRAFT_280675; - - - - -}	{Hs4557733; KOG1217 Fibrillins and related proteins containing Ca2+-binding EGF-like domains T Signal transduction mechanisms ;}	{NA}	{NA}	{NA}
Novelgene0558_novel01	{G4V4G0.1; RecName: Full=Single insulin-like growth factor-binding domain protein-2; Short=SIBD-2; Flags: Precursor}	{sp|G4V4G0|SIBD2_CUPSA; Single insulin-like growth factor-binding domain protein-2 OS=Cupiennius salei PE=1 SV=1}	{spu:105437833; - - - - -}	{NA}	{NA}	{NA}	{NA}
Novelgene0559_novel01	{XP_018018524.1; PREDICTED: collagen alpha-1(I) chain-like [Hyalella azteca]}	{NA}	{NA}	{NA}	{NA}	{NA}	{NA}
Novelgene0560_novel01	{NA}	{NA}	{NA}	{NA}	{NA}	{NA}	{NA}
Novelgene0561_novel01	{XP_013141498.1; PREDICTED: uncharacterized protein LOC106105622 [Papilio polytes]}	{NA}	{dpl:KGM_13863; K10339 ASB17 ankyrin repeat and SOCS box protein 17 - -}	{NA}	{NA}	{NA}	{NA}
Novelgene0562_novel01	{AOF80290.1; lectin [Macrobrachium rosenbergii]}	{sp|Q8CJ91|C209B_MOUSE; CD209 antigen-like protein B OS=Mus musculus GN=Cd209b PE=1 SV=2}	{xtr:101735287; - - - - -}	{Hs20149606; KOG4297 C-type lectin TV Signal transduction mechanisms ; Defense mechanisms ;}	{NA}	{KX495215.1; Macrobrachium rosenbergii lectin mRNA, complete cds}	{NA}
Novelgene0562_novel02	{AOF80290.1; lectin [Macrobrachium rosenbergii]}	{sp|Q8CJ91|C209B_MOUSE; CD209 antigen-like protein B OS=Mus musculus GN=Cd209b PE=1 SV=2}	{xtr:101735287; - - - - -}	{Hs20149606; KOG4297 C-type lectin TV Signal transduction mechanisms ; Defense mechanisms ;}	{NA}	{KX495215.1; Macrobrachium rosenbergii lectin mRNA, complete cds}	{NA}
Novelgene0563_novel01	{XP_003700835.1; PREDICTED: U8-agatoxin-Ao1a-like isoform X1 [Megachile rotundata]}	{NA}	{cfo:105251271; - - - - -}	{NA}	{NA}	{NA}	{NA}
Novelgene0564_novel01	{KDR14048.1; hypothetical protein L798_11961 [Zootermopsis nevadensis]}	{sp|Q8R3C1|CB042_MOUSE; Uncharacterized protein C2orf42 homolog OS=Mus musculus PE=2 SV=1}	{crg:105328833; - - - - -}	{NA}	{NA}	{NA}	{NA}
Novelgene0565_novel01	{NA}	{NA}	{NA}	{NA}	{NA}	{NA}	{NA}
Novelgene0566_novel01	{NA}	{NA}	{NA}	{NA}	{NA}	{NA}	{NA}
Novelgene0567_novel01	{XP_018017837.1; PREDICTED: uncharacterized protein LOC108674405 [Hyalella azteca]}	{NA}	{mde:105262361; K15626 NUPR1, COM1 nuclear protein, 1 - ko05202; Human Diseases; Cancers: Overview; Transcriptional misregulation in cancer}	{7297905; KOG4319 DNA-binding nuclear protein p8 K Transcription ;}	{NA}	{NA}	{NA}
Novelgene0568_novel01	{NA}	{NA}	{NA}	{NA}	{NA}	{NA}	{NA}
Novelgene0568_novel02	{NA}	{NA}	{NA}	{NA}	{NA}	{NA}	{NA}
Novelgene0569_novel01	{XP_018012545.1; PREDICTED: uncharacterized protein LOC108669659 [Hyalella azteca]}	{sp|B4J3A3|MAEL_DROGR; Protein maelstrom OS=Drosophila grimshawi GN=mael PE=3 SV=1}	{ame:100576828; - - - - -}	{NA}	{NA}	{NA}	{NA}
Novelgene0570_novel01	{NP_001267493.1; uncharacterized protein LOC100159490 [Acyrthosiphon pisum]}	{NA}	{api:100159490; - - - - -}	{NA}	{NA}	{NA}	{NA}
Novelgene0570_novel02	{NP_001267493.1; uncharacterized protein LOC100159490 [Acyrthosiphon pisum]}	{NA}	{api:100159490; - - - - -}	{NA}	{NA}	{NA}	{NA}
Novelgene0571_novel01	{NA}	{NA}	{NA}	{NA}	{NA}	{NA}	{NA}
Novelgene0572_novel01	{XP_018028333.1; PREDICTED: uncharacterized protein LOC108683529 [Hyalella azteca]}	{NA}	{NA}	{NA}	{NA}	{NA}	{NA}
Novelgene0573_novel01	{ACI23566.1; skeletal muscle actin 3 [Homarus americanus]}	{sp|P20399|ACT2_XENTR; Actin, alpha cardiac muscle 2 OS=Xenopus tropicalis PE=2 SV=1}	{sasa:106610721; K10354 ACTA1 actin, alpha skeletal muscle - -; sasa:106610721; K10354 ACTA1 actin, alpha skeletal muscle - -}	{Hs4501881; KOG0676 Actin and related proteins Z Cytoskeleton ;}	{NA}	{AY430093.1; Cherax quadricarinatus beta actin mRNA, complete cds}	{NA}
Novelgene0574_novel01	{NA}	{NA}	{NA}	{NA}	{NA}	{NA}	{NA}
Novelgene0574_novel02	{NA}	{NA}	{NA}	{NA}	{NA}	{NA}	{NA}
Novelgene0575_novel01	{XP_011448421.1; PREDICTED: UPF0538 protein C2orf76 homolog isoform X1 [Crassostrea gigas]}	{sp|Q66IB8|CB076_DANRE; UPF0538 protein C2orf76 homolog OS=Danio rerio GN=zgc:101851 PE=2 SV=1}	{cpic:101936481; - - - - -; cpic:101936481; - - - - -}	{Hs17441792; KOG4147 Uncharacterized conserved protein S Function unknown ;}	{NA}	{NA}	{NA}
Novelgene0576_novel01	{XP_013789135.1; PREDICTED: protein unc-119 homolog B-like [Limulus polyphemus]}	{sp|A6NIH7|U119B_HUMAN; Protein unc-119 homolog B OS=Homo sapiens GN=UNC119B PE=1 SV=1}	{bfo:BRAFLDRAFT_89535; - - - - -}	{Hs4827048; KOG4037 Photoreceptor synaptic vesicle protein HRG4/UNC-119 UT Intracellular trafficking, secretion, and vesicular transport ; Signal transduction mechanisms ;}	{NA}	{XM_013291301.1; PREDICTED: Papilio polytes protein unc-119 homolog (LOC106109705), mRNA}	{NA}
Novelgene0577_novel01	{AIM43577.1; Na+/K+/2Cl- cotransporter isoform 1, partial [Halocaridina rubra]}	{sp|Q25479|NKCL_MANSE; Bumetanide-sensitive sodium-(potassium)-chloride cotransporter OS=Manduca sexta PE=2 SV=1}	{hst:105182005; K10951 SLC12A2, NKCC1 solute carrier family 12 (sodium/potassium/chloride transporter), member 2 - ko04970; Organismal Systems; Digestive system; Salivary secretion | ko04972; Organismal Systems; Digestive system; Pancreatic secretion | ko05110; Human Diseases; Infectious diseases: Bacterial; Vibrio cholerae infection}	{7294587; KOG2083 Na+/K+ symporter P Inorganic ion transport and metabolism ;}	{NA}	{XM_018152549.1; PREDICTED: Hyalella azteca bumetanide-sensitive sodium-(potassium)-chloride cotransporter-like (LOC108665755), partial mRNA}	{NA}
Novelgene0577_novel02	{AIM43577.1; Na+/K+/2Cl- cotransporter isoform 1, partial [Halocaridina rubra]}	{sp|Q25479|NKCL_MANSE; Bumetanide-sensitive sodium-(potassium)-chloride cotransporter OS=Manduca sexta PE=2 SV=1}	{hst:105182005; K10951 SLC12A2, NKCC1 solute carrier family 12 (sodium/potassium/chloride transporter), member 2 - ko04970; Organismal Systems; Digestive system; Salivary secretion | ko04972; Organismal Systems; Digestive system; Pancreatic secretion | ko05110; Human Diseases; Infectious diseases: Bacterial; Vibrio cholerae infection}	{7294587; KOG2083 Na+/K+ symporter P Inorganic ion transport and metabolism ;}	{NA}	{XM_018152549.1; PREDICTED: Hyalella azteca bumetanide-sensitive sodium-(potassium)-chloride cotransporter-like (LOC108665755), partial mRNA}	{NA}
Novelgene0578_novel01	{XP_015795291.1; PREDICTED: ferric-chelate reductase 1-like [Tetranychus urticae]}	{sp|Q9V3Y3|DFP_DROME; Defense protein l(2)34Fc OS=Drosophila melanogaster GN=l(2)34Fc PE=2 SV=1}	{dwi:Dwil_GK18114; - - - - -}	{NA}	{NA}	{NA}	{NA}
Novelgene0579_novel01	{XP_012534635.1; PREDICTED: cell adhesion molecule 2-like [Monomorium pharaonis]}	{NA}	{hst:105187701; - - - - -}	{NA}	{NA}	{NA}	{NA}
Novelgene0579_novel02	{NA}	{NA}	{NA}	{NA}	{NA}	{NA}	{NA}
Novelgene0580_novel01	{ALS05143.1; protein TEX261 [Paracalanus parvus]}	{sp|Q6UWH6|TX261_HUMAN; Protein TEX261 OS=Homo sapiens GN=TEX261 PE=2 SV=1}	{xla:108697226; - - - - -}	{7291561; KOG4136 Predicted mitochondrial cholesterol transporter TI Signal transduction mechanisms ; Lipid transport and metabolism ;}	{NA}	{NA}	{NA}
Novelgene0581_novel01	{XP_009059460.1; hypothetical protein LOTGIDRAFT_164694 [Lottia gigantea]}	{sp|Q86I14|COMD7_DICDI; COMM domain-containing protein 7 OS=Dictyostelium discoideum GN=commd7 PE=4 SV=1}	{crg:105327561; - - - - -}	{NA}	{NA}	{NA}	{NA}
Novelgene0582_novel01	{NA}	{NA}	{NA}	{NA}	{NA}	{NA}	{NA}
Novelgene0583_novel01	{XP_018014814.1; PREDICTED: serine-rich adhesin for platelets-like [Hyalella azteca]}	{NA}	{NA}	{NA}	{NA}	{NA}	{NA}
Novelgene0584_novel01	{NA}	{NA}	{NA}	{NA}	{NA}	{NA}	{NA}
Novelgene0585_novel01	{XP_019639046.1; PREDICTED: neurogenic locus notch homolog protein 1-like [Branchiostoma belcheri]}	{NA}	{NA}	{NA}	{NA}	{NA}	{NA}
Novelgene0586_novel01	{NA}	{NA}	{NA}	{NA}	{NA}	{NA}	{NA}
Novelgene0587_novel01	{NA}	{NA}	{NA}	{NA}	{NA}	{NA}	{NA}
Novelgene0588_novel01	{XP_018006757.1; PREDICTED: methylglutaconyl-CoA hydratase, mitochondrial-like [Hyalella azteca]}	{sp|Q13825|AUHM_HUMAN; Methylglutaconyl-CoA hydratase, mitochondrial OS=Homo sapiens GN=AUH PE=1 SV=1}	{ipu:108277225; K05607 AUH methylglutaconyl-CoA hydratase 4.2.1.18 ko00280; Metabolism; Amino acid metabolism; Valine, leucine and isoleucine degradation}	{Hs4502327; KOG1679 Enoyl-CoA hydratase I Lipid transport and metabolism ;}	{NA}	{NA}	{NA}
Novelgene0589_novel01	{NA}	{NA}	{NA}	{NA}	{NA}	{NA}	{NA}
Novelgene0590_novel01	{NA}	{NA}	{NA}	{NA}	{NA}	{NA}	{NA}
Novelgene0591_novel01	{ALQ28581.1; eclosion hormone [Scylla paramamosain]}	{sp|P25331|ECLH_BOMMO; Eclosion hormone OS=Bombyx mori PE=1 SV=2}	{dwi:Dwil_GK11451; - - - - -}	{NA}	{NA}	{NA}	{NA}
Novelgene0592_novel01	{NA}	{NA}	{NA}	{NA}	{NA}	{NA}	{NA}
Novelgene0593_novel01	{XP_015678899.1; PREDICTED: zinc finger protein 208-like [Protobothrops mucrosquamatus]}	{sp|O75123|ZN623_HUMAN; Zinc finger protein 623 OS=Homo sapiens GN=ZNF623 PE=2 SV=2}	{gja:107109870; K09228 KRAB KRAB domain-containing zinc finger protein - -}	{Hs22053909; KOG1721 FOG: Zn-finger R General function prediction only ;}	{NA}	{NA}	{NA}
Novelgene0594_novel01	{XP_018015865.1; PREDICTED: ribonuclease kappa-like [Hyalella azteca]}	{sp|Q8MSF5|RNK_DROME; Ribonuclease kappa OS=Drosophila melanogaster GN=CG40127 PE=3 SV=1}	{ame:725572; K19770 RNASEK ribonuclease kappa 3.1.-.- ko04212; Organismal Systems; Aging; Longevity regulating pathway - worm}	{NA}	{NA}	{NA}	{NA}
Novelgene0595_novel01	{NA}	{NA}	{NA}	{NA}	{NA}	{NA}	{NA}
Novelgene0596_novel01	{NA}	{NA}	{NA}	{NA}	{NA}	{NA}	{NA}
Novelgene0596_novel02	{NA}	{NA}	{NA}	{NA}	{NA}	{NA}	{NA}
Novelgene0597_novel01	{AIS36112.1; C-type lectin [Palaemon carinicauda]}	{NA}	{nve:NEMVE_v1g238062; K06560 MRC, CD206, CD280 mannose receptor, C type - ko04145; Cellular Processes; Transport and catabolism; Phagosome | ko05152; Human Diseases; Infectious diseases: Bacterial; Tuberculosis}	{NA}	{NA}	{NA}	{NA}
Novelgene0598_novel01	{NA}	{NA}	{NA}	{NA}	{NA}	{NA}	{NA}
Novelgene0599_novel01	{KXJ25924.1; Fibropellin-1 [Exaiptasia pallida]}	{NA}	{NA}	{NA}	{NA}	{NA}	{NA}
Novelgene0600_novel01	{NA}	{NA}	{NA}	{NA}	{NA}	{NA}	{NA}
Novelgene0601_novel01	{XP_001649301.1; AAEL014668-PA, partial [Aedes aegypti]}	{sp|Q5UQJ2|YR863_MIMIV; Putative ankyrin repeat protein R863 OS=Acanthamoeba polyphaga mimivirus GN=MIMI_L863 PE=4 SV=1}	{aag:AaeL_AAEL014668; K15503 ANKRD44 serine/threonine-protein phosphatase 6 regulatory ankyrin repeat subunit B - -}	{Hs10947056; KOG4177 Ankyrin M Cell wall/membrane/envelope biogenesis ;}	{NA}	{NA}	{NA}
Novelgene0602_novel01	{NA}	{NA}	{NA}	{NA}	{NA}	{NA}	{NA}
Novelgene0603_novel01	{NA}	{NA}	{NA}	{NA}	{NA}	{NA}	{NA}
Novelgene0604_novel01	{JAN74759.1; Lysoplasmalogenase protein TMEM86A [Daphnia magna]}	{sp|F1RMN2|TM86B_PIG; Lysoplasmalogenase OS=Sus scrofa GN=TMEM86B PE=3 SV=1}	{dpx:DAPPUDRAFT_305610; - - - - -}	{Hs22066486; KOG4804 Predicted membrane protein R General function prediction only ;}	{NA}	{NA}	{NA}
Novelgene0605_novel01	{NA}	{NA}	{NA}	{NA}	{NA}	{NA}	{NA}
Novelgene0606_novel01	{ADW08726.1; C-type lectin-1 [Litopenaeus vannamei]}	{NA}	{crg:105345413; - - - - -}	{NA}	{NA}	{NA}	{NA}
Novelgene0607_novel01	{XP_018007719.1; PREDICTED: uncharacterized protein LOC108665476 [Hyalella azteca]}	{NA}	{NA}	{NA}	{NA}	{NA}	{NA}
Novelgene0607_novel02	{XP_018007719.1; PREDICTED: uncharacterized protein LOC108665476 [Hyalella azteca]}	{NA}	{NA}	{NA}	{NA}	{NA}	{NA}
Novelgene0608_novel01	{NA}	{NA}	{NA}	{NA}	{NA}	{NA}	{NA}
Novelgene0609_novel01	{NA}	{NA}	{NA}	{NA}	{NA}	{NA}	{NA}
Novelgene0609_novel02	{NA}	{NA}	{NA}	{NA}	{NA}	{NA}	{NA}
Novelgene0610_novel01	{NA}	{NA}	{NA}	{NA}	{NA}	{NA}	{NA}
Novelgene0611_novel01	{JAT32529.1; hypothetical protein g.50092, partial [Graphocephala atropunctata]}	{sp|P82166|CU198_LOCMI; Cuticle protein 19.8 OS=Locusta migratoria PE=1 SV=1}	{dpl:KGM_01613; - - - - -}	{NA}	{NA}	{NA}	{NA}
Novelgene0611_novel02	{JAT32529.1; hypothetical protein g.50092, partial [Graphocephala atropunctata]}	{sp|P82166|CU198_LOCMI; Cuticle protein 19.8 OS=Locusta migratoria PE=1 SV=1}	{dpl:KGM_01613; - - - - -}	{NA}	{NA}	{NA}	{NA}
Novelgene0611_novel03	{JAT32529.1; hypothetical protein g.50092, partial [Graphocephala atropunctata]}	{sp|P82166|CU198_LOCMI; Cuticle protein 19.8 OS=Locusta migratoria PE=1 SV=1}	{dpl:KGM_01613; - - - - -}	{NA}	{NA}	{NA}	{NA}
Novelgene0611_novel04	{NA}	{NA}	{NA}	{NA}	{NA}	{NA}	{NA}
Novelgene0612_novel01	{NA}	{NA}	{NA}	{NA}	{NA}	{NA}	{NA}
Novelgene0613_novel01	{NA}	{NA}	{NA}	{NA}	{NA}	{DQ017161.1; Macrobrachium nipponense isolate X1 16S ribosomal RNA gene, partial sequence; mitochondrial}	{NA}
Novelgene0614_novel01	{NA}	{NA}	{NA}	{NA}	{NA}	{EF016272.1; Macrobrachium superbum voucher YP05070SJX10(ECNU) 16S ribosomal RNA gene, partial sequence; mitochondrial}	{NA}
Novelgene0615_novel01	{YP_004221782.1; NADH dehydrogenase subunit 2 [Macrobrachium nipponense]}	{sp|P03895|NU2M_DROYA; NADH-ubiquinone oxidoreductase chain 2 OS=Drosophila yakuba GN=mt:ND2 PE=3 SV=1}	{obi:106869121; K03879 ND2 NADH-ubiquinone oxidoreductase chain 2 1.6.5.3 ko00190; Metabolism; Energy metabolism; Oxidative phosphorylation | ko05012; Human Diseases; Neurodegenerative diseases; Parkinson's disease}	{DmMi007; KOG4668 NADH dehydrogenase subunits 2, 5, and related proteins C Energy production and conversion ;}	{NA}	{HQ830201.1; Macrobrachium nipponense mitochondrion, complete genome}	{NA}
Novelgene0616_novel01	{YP_004221780.1; cytochrome b [Macrobrachium nipponense]}	{sp|P07704|CYB_DROYA; Cytochrome b OS=Drosophila yakuba GN=mt:Cyt-b PE=3 SV=1}	{isc:IscW_ISCW016730; - - - - -}	{DmMi013; KOG4663 Cytochrome b C Energy production and conversion ;}	{NA}	{HQ830201.1; Macrobrachium nipponense mitochondrion, complete genome}	{NA}
Novelgene0617_novel01	{NA}	{NA}	{NA}	{NA}	{NA}	{NA}	{NA}
Novelgene0618_novel01	{JAN80179.1; NADH dehydrogenase [ubiquinone] 1 alpha subcomplex assembly factor [Daphnia magna]}	{sp|Q9BU61|NDUF3_HUMAN; NADH dehydrogenase [ubiquinone] 1 alpha subcomplex assembly factor 3 OS=Homo sapiens GN=NDUFAF3 PE=1 SV=1}	{der:Dere_GG22894; K09008 NDUFAF3 NADH dehydrogenase [ubiquinone] 1 alpha subcomplex assembly factor 3 - -}	{7291660; KOG3363 Uncharacterized conserved nuclear protein S Function unknown ;}	{NA}	{NA}	{NA}
Novelgene0619_novel01	{XP_014305052.1; PREDICTED: tigger transposable element-derived protein 1-like [Myotis lucifugus]}	{sp|Q96MW7|TIGD1_HUMAN; Tigger transposable element-derived protein 1 OS=Homo sapiens GN=TIGD1 PE=1 SV=1}	{phd:102338266; - - - - -}	{Hs20537842; KOG3105 DNA-binding centromere protein B (CENP-B) BD Chromatin structure and dynamics ; Cell cycle control, cell division, chromosome partitioning ;}	{NA}	{NA}	{NA}
Novelgene0620_novel01	{NA}	{NA}	{NA}	{NA}	{NA}	{NA}	{NA}
augustus-1002_pilon_pilon_pilon-processed-gene-0.6-mRNA-1-DNA_novel01	{NA}	{NA}	{NA}	{NA}	{NA}	{NA}	{NA}
augustus-1002_pilon_pilon_pilon-processed-gene-0.6-mRNA-1-DNA_novel02	{NA}	{NA}	{NA}	{NA}	{NA}	{NA}	{NA}
augustus-10042_pilon_pilon_pilon-processed-gene-0.5-mRNA-1-DNA_novel01	{NA}	{NA}	{NA}	{NA}	{NA}	{NA}	{NA}
augustus-10048_pilon_pilon_pilon-processed-gene-0.0-mRNA-1-DNA_novel01	{XP_018023120.1; PREDICTED: uncharacterized protein LOC108679102 [Hyalella azteca]}	{NA}	{bmor:101740538; - - - - -; bmor:101740538; - - - - -}	{NA}	{NA}	{NA}	{NA}
augustus-10074_pilon_pilon_pilon-processed-gene-2.6-mRNA-1-DNA_novel01	{XP_018016902.1; PREDICTED: eukaryotic translation initiation factor 3 subunit C-like [Hyalella azteca]}	{sp|Q17Q06|EIF3C_AEDAE; Eukaryotic translation initiation factor 3 subunit C OS=Aedes aegypti GN=eIF3-S8 PE=3 SV=1}	{tca:655651; K03252 EIF3C translation initiation factor 3 subunit C - ko03013; Genetic Information Processing; Translation; RNA transport}	{7302740; KOG1076 Translation initiation factor 3, subunit c (eIF-3c) J Translation, ribosomal structure and biogenesis ;}	{NA}	{XM_015818711.1; PREDICTED: Protobothrops mucrosquamatus eukaryotic translation initiation factor 3 subunit C-like (LOC107289886), mRNA}	{NA}
augustus-10074_pilon_pilon_pilon-processed-gene-2.6-mRNA-1-DNA_novel02	{XP_018016902.1; PREDICTED: eukaryotic translation initiation factor 3 subunit C-like [Hyalella azteca]}	{sp|Q17Q06|EIF3C_AEDAE; Eukaryotic translation initiation factor 3 subunit C OS=Aedes aegypti GN=eIF3-S8 PE=3 SV=1}	{tca:655651; K03252 EIF3C translation initiation factor 3 subunit C - ko03013; Genetic Information Processing; Translation; RNA transport}	{Hs4503525; KOG1076 Translation initiation factor 3, subunit c (eIF-3c) J Translation, ribosomal structure and biogenesis ;}	{NA}	{XM_015818711.1; PREDICTED: Protobothrops mucrosquamatus eukaryotic translation initiation factor 3 subunit C-like (LOC107289886), mRNA}	{NA}
augustus-10096_pilon_pilon_pilon-processed-gene-0.12-mRNA-1-DNA_novel01	{XP_018013304.1; PREDICTED: beta-glucuronidase-like [Hyalella azteca]}	{sp|P12265|BGLR_MOUSE; Beta-glucuronidase OS=Mus musculus GN=Gusb PE=1 SV=2}	{lcm:102367447; K01195 uidA, GUSB beta-glucuronidase 3.2.1.31 ko00040; Metabolism; Carbohydrate metabolism; Pentose and glucuronate interconversions | ko00531; Metabolism; Glycan biosynthesis and metabolism; Glycosaminoglycan degradation | ko00860; Metabolism; Metabolism of cofactors and vitamins; Porphyrin and chlorophyll metabolism | ko00944; Metabolism; Biosynthesis of other secondary metaboli…	{Hs4504223; KOG2024 Beta-Glucuronidase GUSB (glycosylhydrolase superfamily 2) G Carbohydrate transport and metabolism ;}	{NA}	{NA}	{NA}
augustus-10096_pilon_pilon_pilon-processed-gene-0.12-mRNA-1-DNA_novel02	{XP_018013304.1; PREDICTED: beta-glucuronidase-like [Hyalella azteca]}	{sp|P06760|BGLR_RAT; Beta-glucuronidase OS=Rattus norvegicus GN=Gusb PE=2 SV=1}	{mde:101887338; K01195 uidA, GUSB beta-glucuronidase 3.2.1.31 ko00040; Metabolism; Carbohydrate metabolism; Pentose and glucuronate interconversions | ko00531; Metabolism; Glycan biosynthesis and metabolism; Glycosaminoglycan degradation | ko00860; Metabolism; Metabolism of cofactors and vitamins; Porphyrin and chlorophyll metabolism | ko00944; Metabolism; Biosynthesis of other secondary metaboli…	{7302519; KOG2024 Beta-Glucuronidase GUSB (glycosylhydrolase superfamily 2) G Carbohydrate transport and metabolism ;}	{NA}	{NA}	{NA}
augustus-10096_pilon_pilon_pilon-processed-gene-0.12-mRNA-1-DNA_novel03	{XP_018013304.1; PREDICTED: beta-glucuronidase-like [Hyalella azteca]}	{sp|P12265|BGLR_MOUSE; Beta-glucuronidase OS=Mus musculus GN=Gusb PE=1 SV=2}	{lcm:102367447; K01195 uidA, GUSB beta-glucuronidase 3.2.1.31 ko00040; Metabolism; Carbohydrate metabolism; Pentose and glucuronate interconversions | ko00531; Metabolism; Glycan biosynthesis and metabolism; Glycosaminoglycan degradation | ko00860; Metabolism; Metabolism of cofactors and vitamins; Porphyrin and chlorophyll metabolism | ko00944; Metabolism; Biosynthesis of other secondary metaboli…	{Hs4504223; KOG2024 Beta-Glucuronidase GUSB (glycosylhydrolase superfamily 2) G Carbohydrate transport and metabolism ;}	{NA}	{NA}	{NA}
augustus-10096_pilon_pilon_pilon-processed-gene-0.12-mRNA-1-DNA_novel04	{XP_018013304.1; PREDICTED: beta-glucuronidase-like [Hyalella azteca]}	{sp|P12265|BGLR_MOUSE; Beta-glucuronidase OS=Mus musculus GN=Gusb PE=1 SV=2}	{lcm:102367447; K01195 uidA, GUSB beta-glucuronidase 3.2.1.31 ko00040; Metabolism; Carbohydrate metabolism; Pentose and glucuronate interconversions | ko00531; Metabolism; Glycan biosynthesis and metabolism; Glycosaminoglycan degradation | ko00860; Metabolism; Metabolism of cofactors and vitamins; Porphyrin and chlorophyll metabolism | ko00944; Metabolism; Biosynthesis of other secondary metaboli…	{Hs4504223; KOG2024 Beta-Glucuronidase GUSB (glycosylhydrolase superfamily 2) G Carbohydrate transport and metabolism ;}	{NA}	{NA}	{NA}
augustus-10212_pilon_pilon_pilon-processed-gene-0.12-mRNA-1-DNA_novel01	{XP_013787685.1; PREDICTED: ankyrin repeat and BTB/POZ domain-containing protein 1-like [Limulus polyphemus]}	{sp|Q99LJ2|ABTB1_MOUSE; Ankyrin repeat and BTB/POZ domain-containing protein 1 OS=Mus musculus GN=Abtb1 PE=2 SV=1}	{phi:102110135; K10520 ABTB1, BPOZ ankyrin repeat and BTB/POZ domain-containing protein 1 - -}	{NA}	{GO:0005515; protein binding; molecular_function}	{NA}	{PF00651:BTB/POZ domain PF00023:Ankyrin repeat PF13606:Ankyrin repeat}
augustus-10326_pilon_pilon_pilon-processed-gene-0.7-mRNA-1-DNA_novel01	{JAN73406.1; ATP-dependent RNA helicase DDX55 [Daphnia magna]}	{sp|Q8JHJ2|DDX55_DANRE; ATP-dependent RNA helicase DDX55 OS=Danio rerio GN=ddx55 PE=2 SV=2}	{dpx:DAPPUDRAFT_195959; K14809 DDX55, SPB4 ATP-dependent RNA helicase DDX55/SPB4 3.6.4.13 -}	{7299006; KOG0345 ATP-dependent RNA helicase A RNA processing and modification ;}	{NA}	{NA}	{NA}
augustus-10550_pilon_pilon_pilon-processed-gene-3.12-mRNA-1-DNA_novel01	{XP_018023437.1; PREDICTED: uncharacterized protein LOC108679344 [Hyalella azteca]}	{NA}	{fch:102048377; K17495 CSMD CUB and sushi domain-containing protein - -}	{NA}	{NA}	{NA}	{NA}
augustus-10550_pilon_pilon_pilon-processed-gene-3.2-mRNA-1-DNA_novel01	{XP_018012887.1; PREDICTED: uncharacterized protein LOC108669952 [Hyalella azteca]}	{NA}	{hst:105185477; - - - - -}	{NA}	{NA}	{NA}	{NA}
augustus-10550_pilon_pilon_pilon-processed-gene-3.2-mRNA-1-DNA_novel02	{XP_018012887.1; PREDICTED: uncharacterized protein LOC108669952 [Hyalella azteca]}	{NA}	{aec:105146695; - - - - -}	{NA}	{NA}	{NA}	{NA}
augustus-10550_pilon_pilon_pilon-processed-gene-3.2-mRNA-1-DNA_novel03	{XP_018012887.1; PREDICTED: uncharacterized protein LOC108669952 [Hyalella azteca]}	{NA}	{aec:105146695; - - - - -}	{NA}	{NA}	{NA}	{NA}
augustus-1056_pilon_pilon_pilon-processed-gene-0.2-mRNA-1-DNA_novel01	{NA}	{NA}	{NA}	{NA}	{NA}	{NA}	{NA}
augustus-1056_pilon_pilon_pilon-processed-gene-0.2-mRNA-1-DNA_novel02	{NA}	{NA}	{NA}	{NA}	{NA}	{NA}	{NA}
augustus-10576_pilon_pilon_pilon-processed-gene-2.11-mRNA-1-DNA_novel01	{NA}	{NA}	{NA}	{NA}	{NA}	{NA}	{NA}
augustus-10576_pilon_pilon_pilon-processed-gene-2.11-mRNA-1-DNA_novel02	{NA}	{NA}	{NA}	{NA}	{NA}	{NA}	{NA}
augustus-10606_pilon_pilon_pilon-processed-gene-1.11-mRNA-1-DNA_novel01	{XP_018024772.1; PREDICTED: uncharacterized protein LOC108680463 [Hyalella azteca]}	{NA}	{NA}	{NA}	{NA}	{NA}	{NA}
augustus-10606_pilon_pilon_pilon-processed-gene-1.11-mRNA-1-DNA_novel02	{NA}	{NA}	{NA}	{NA}	{NA}	{NA}	{NA}
augustus-10606_pilon_pilon_pilon-processed-gene-1.11-mRNA-1-DNA_novel03	{XP_018024772.1; PREDICTED: uncharacterized protein LOC108680463 [Hyalella azteca]}	{NA}	{NA}	{NA}	{NA}	{NA}	{NA}
augustus-10626_pilon_pilon_pilon-processed-gene-0.2-mRNA-1-DNA_novel01	{NA}	{NA}	{NA}	{NA}	{NA}	{NA}	{NA}
augustus-10628_pilon_pilon_pilon-processed-gene-0.5-mRNA-1-DNA_novel01	{XP_014256816.1; PREDICTED: uncharacterized protein LOC106670746 [Cimex lectularius]}	{sp|P82120|CUO7_BLACR; Cuticle protein 7 OS=Blaberus craniifer PE=1 SV=1}	{api:100159939; - - - - -}	{NA}	{NA}	{NA}	{NA}
augustus-10674_pilon_pilon_pilon-processed-gene-0.10-mRNA-1-DNA_novel01	{XP_018007290.1; PREDICTED: probable Xaa-Pro aminopeptidase 3 [Hyalella azteca]}	{sp|Q5R9W8|XPP3_PONAB; Probable Xaa-Pro aminopeptidase 3 OS=Pongo abelii GN=XPNPEP3 PE=2 SV=1}	{soc:105195585; K01262 pepP Xaa-Pro aminopeptidase 3.4.11.9 -}	{Hs11559925; KOG2414 Putative Xaa-Pro aminopeptidase E Amino acid transport and metabolism ;}	{GO:0004177; aminopeptidase activity; molecular_function GO:0030145; manganese ion binding; molecular_function}	{NA}	{PF05195:Aminopeptidase P, N-terminal domain}
augustus-10760_pilon_pilon_pilon-processed-gene-1.16-mRNA-1-DNA_novel01	{XP_018014943.1; PREDICTED: uncharacterized protein LOC108671857 isoform X1 [Hyalella azteca]}	{sp|Q80X82|SYMPK_MOUSE; Symplekin OS=Mus musculus GN=Sympk PE=1 SV=1}	{mde:101893810; K06100 SYMPK symplekin - ko03015; Genetic Information Processing; Translation; mRNA surveillance pathway | ko04530; Cellular Processes; Cellular community - eukaryotes; Tight junction}	{7296682; KOG1895 mRNA cleavage and polyadenylation factor II complex, subunit PTA1 A RNA processing and modification ;}	{NA}	{NA}	{NA}
augustus-10796_pilon_pilon_pilon-processed-gene-0.3-mRNA-1-DNA_novel01	{AFA26603.1; cytochrome P450 V20 [Macrobrachium nipponense]}	{sp|Q9VA27|CP4C3_DROME; Cytochrome P450 4c3 OS=Drosophila melanogaster GN=Cyp4c3 PE=2 SV=1}	{aag:AaeL_AAEL008017; K15001 CYP4 cytochrome P450 family 4 1.14.-.- -}	{7301993; KOG0157 Cytochrome P450 CYP4/CYP19/CYP26 subfamilies QI Secondary metabolites biosynthesis, transport and catabolism ; Lipid transport and metabolism ;}	{GO:0020037; heme binding; molecular_function GO:0005506; iron ion binding; molecular_function GO:0055114; oxidation-reduction process; biological_process GO:0016705; oxidoreductase activity, acting on paired donors, with incorporation or reduction of molecular oxygen; molecular_function}	{JN704302.1; Macrobrachium nipponense cytochrome P450 V20 mRNA, complete cds}	{PF00067:Cytochrome P450}
augustus-10796_pilon_pilon_pilon-processed-gene-0.3-mRNA-1-DNA_novel02	{AFA26603.1; cytochrome P450 V20 [Macrobrachium nipponense]}	{sp|Q9VA27|CP4C3_DROME; Cytochrome P450 4c3 OS=Drosophila melanogaster GN=Cyp4c3 PE=2 SV=1}	{aag:AaeL_AAEL008017; K15001 CYP4 cytochrome P450 family 4 1.14.-.- -}	{7301993; KOG0157 Cytochrome P450 CYP4/CYP19/CYP26 subfamilies QI Secondary metabolites biosynthesis, transport and catabolism ; Lipid transport and metabolism ;}	{GO:0016705; oxidoreductase activity, acting on paired donors, with incorporation or reduction of molecular oxygen; molecular_function GO:0055114; oxidation-reduction process; biological_process GO:0020037; heme binding; molecular_function GO:0005506; iron ion binding; molecular_function}	{JN704302.1; Macrobrachium nipponense cytochrome P450 V20 mRNA, complete cds}	{PF00067:Cytochrome P450}
augustus-10796_pilon_pilon_pilon-processed-gene-0.3-mRNA-1-DNA_novel03	{AFA26603.1; cytochrome P450 V20 [Macrobrachium nipponense]}	{sp|Q9VA27|CP4C3_DROME; Cytochrome P450 4c3 OS=Drosophila melanogaster GN=Cyp4c3 PE=2 SV=1}	{aag:AaeL_AAEL008017; K15001 CYP4 cytochrome P450 family 4 1.14.-.- -}	{7301993; KOG0157 Cytochrome P450 CYP4/CYP19/CYP26 subfamilies QI Secondary metabolites biosynthesis, transport and catabolism ; Lipid transport and metabolism ;}	{GO:0020037; heme binding; molecular_function GO:0055114; oxidation-reduction process; biological_process GO:0005506; iron ion binding; molecular_function GO:0016705; oxidoreductase activity, acting on paired donors, with incorporation or reduction of molecular oxygen; molecular_function}	{JN704302.1; Macrobrachium nipponense cytochrome P450 V20 mRNA, complete cds}	{PF00067:Cytochrome P450}
augustus-10864_pilon_pilon_pilon-processed-gene-0.12-mRNA-1-DNA_novel01	{XP_018008897.1; PREDICTED: uncharacterized protein LOC108666520 isoform X2 [Hyalella azteca]}	{NA}	{NA}	{NA}	{NA}	{NA}	{NA}
augustus-10896_pilon_pilon_pilon-processed-gene-2.38-mRNA-1-DNA_novel01	{NA}	{NA}	{NA}	{NA}	{NA}	{NA}	{NA}
augustus-10900_pilon_pilon_pilon-processed-gene-3.21-mRNA-1-DNA_novel01	{XP_014305398.1; PREDICTED: tigger transposable element-derived protein 1-like [Myotis lucifugus]}	{sp|Q96MW7|TIGD1_HUMAN; Tigger transposable element-derived protein 1 OS=Homo sapiens GN=TIGD1 PE=1 SV=1}	{pss:102446496; - - - - -}	{Hs20537842; KOG3105 DNA-binding centromere protein B (CENP-B) BD Chromatin structure and dynamics ; Cell cycle control, cell division, chromosome partitioning ;}	{NA}	{NA}	{NA}
augustus-10994_pilon_pilon_pilon-processed-gene-0.14-mRNA-1-DNA_novel01	{XP_018025325.1; PREDICTED: transmembrane 9 superfamily member 4-like [Hyalella azteca]}	{sp|Q5RDY2|TM9S4_PONAB; Transmembrane 9 superfamily member 4 OS=Pongo abelii GN=TM9SF4 PE=2 SV=1}	{crg:105340567; K17086 TM9SF2_4 transmembrane 9 superfamily member 2/4 - -}	{7298085; KOG1278 Endosomal membrane proteins, EMP70 U Intracellular trafficking, secretion, and vesicular transport ;}	{NA}	{XM_004612583.2; PREDICTED: Sorex araneus transmembrane 9 superfamily protein member 4 (TM9SF4), transcript variant X1, mRNA}	{NA}
augustus-10998_pilon_pilon_pilon-processed-gene-0.2-mRNA-1-DNA_novel01	{NA}	{NA}	{NA}	{NA}	{NA}	{NA}	{NA}
augustus-11002_pilon_pilon_pilon-processed-gene-1.2-mRNA-1-DNA_novel01	{XP_018016158.1; PREDICTED: uncharacterized protein LOC108672911 [Hyalella azteca]}	{NA}	{hst:105184958; - - - - -}	{NA}	{NA}	{NA}	{NA}
augustus-11102_pilon_pilon_pilon-processed-gene-0.4-mRNA-1-DNA_novel01	{AHL24866.1; chitinase 1C [Macrobrachium nipponense]}	{sp|P36362|CHIT_MANSE; Endochitinase OS=Manduca sexta PE=2 SV=1}	{dpe:Dper_GL23091; K01183 E3.2.1.14 chitinase 3.2.1.14 ko00520; Metabolism; Carbohydrate metabolism; Amino sugar and nucleotide sugar metabolism}	{7299808; KOG2806 Chitinase G Carbohydrate transport and metabolism ;}	{GO:0004553; hydrolase activity, hydrolyzing O-glycosyl compounds; molecular_function GO:0005975; carbohydrate metabolic process; biological_process GO:0005576; NA GO:0006030; chitin metabolic process; biological_process GO:0008061; chitin binding; molecular_function}	{KF963281.1; Macrobrachium nipponense chitinase 1C mRNA, complete cds}	{PF00704:Glycosyl hydrolases family 18 PF01607:Chitin binding Peritrophin-A domain}
augustus-11102_pilon_pilon_pilon-processed-gene-0.4-mRNA-1-DNA_novel02	{AHL24866.1; chitinase 1C [Macrobrachium nipponense]}	{sp|P36362|CHIT_MANSE; Endochitinase OS=Manduca sexta PE=2 SV=1}	{dpe:Dper_GL23091; K01183 E3.2.1.14 chitinase 3.2.1.14 ko00520; Metabolism; Carbohydrate metabolism; Amino sugar and nucleotide sugar metabolism}	{7299808; KOG2806 Chitinase G Carbohydrate transport and metabolism ;}	{GO:0005975; carbohydrate metabolic process; biological_process GO:0004553; hydrolase activity, hydrolyzing O-glycosyl compounds; molecular_function}	{KF963281.1; Macrobrachium nipponense chitinase 1C mRNA, complete cds}	{PF00704:Glycosyl hydrolases family 18}
augustus-11102_pilon_pilon_pilon-processed-gene-0.4-mRNA-1-DNA_novel03	{AHL24866.1; chitinase 1C [Macrobrachium nipponense]}	{sp|P36362|CHIT_MANSE; Endochitinase OS=Manduca sexta PE=2 SV=1}	{dpe:Dper_GL23091; K01183 E3.2.1.14 chitinase 3.2.1.14 ko00520; Metabolism; Carbohydrate metabolism; Amino sugar and nucleotide sugar metabolism}	{7299808; KOG2806 Chitinase G Carbohydrate transport and metabolism ;}	{GO:0006030; chitin metabolic process; biological_process GO:0005576; NA GO:0004553; hydrolase activity, hydrolyzing O-glycosyl compounds; molecular_function GO:0005975; carbohydrate metabolic process; biological_process GO:0008061; chitin binding; molecular_function}	{KF963281.1; Macrobrachium nipponense chitinase 1C mRNA, complete cds}	{PF01607:Chitin binding Peritrophin-A domain PF00704:Glycosyl hydrolases family 18}
augustus-11102_pilon_pilon_pilon-processed-gene-0.4-mRNA-1-DNA_novel04	{AHL24866.1; chitinase 1C [Macrobrachium nipponense]}	{sp|P36362|CHIT_MANSE; Endochitinase OS=Manduca sexta PE=2 SV=1}	{dme:Dmel_CG9307; K01183 E3.2.1.14 chitinase 3.2.1.14 ko00520; Metabolism; Carbohydrate metabolism; Amino sugar and nucleotide sugar metabolism}	{7299808; KOG2806 Chitinase G Carbohydrate transport and metabolism ;}	{GO:0008061; chitin binding; molecular_function GO:0005576; NA GO:0006030; chitin metabolic process; biological_process GO:0004553; hydrolase activity, hydrolyzing O-glycosyl compounds; molecular_function GO:0005975; carbohydrate metabolic process; biological_process}	{KF963281.1; Macrobrachium nipponense chitinase 1C mRNA, complete cds}	{PF01607:Chitin binding Peritrophin-A domain PF00704:Glycosyl hydrolases family 18}
augustus-11102_pilon_pilon_pilon-processed-gene-0.4-mRNA-1-DNA_novel05	{AHL24866.1; chitinase 1C [Macrobrachium nipponense]}	{sp|P36362|CHIT_MANSE; Endochitinase OS=Manduca sexta PE=2 SV=1}	{dme:Dmel_CG9307; K01183 E3.2.1.14 chitinase 3.2.1.14 ko00520; Metabolism; Carbohydrate metabolism; Amino sugar and nucleotide sugar metabolism}	{7299808; KOG2806 Chitinase G Carbohydrate transport and metabolism ;}	{GO:0004553; hydrolase activity, hydrolyzing O-glycosyl compounds; molecular_function GO:0005975; carbohydrate metabolic process; biological_process GO:0005576; NA GO:0006030; chitin metabolic process; biological_process GO:0008061; chitin binding; molecular_function}	{KF963281.1; Macrobrachium nipponense chitinase 1C mRNA, complete cds}	{PF01607:Chitin binding Peritrophin-A domain PF00704:Glycosyl hydrolases family 18}
augustus-1110_pilon_pilon_pilon-processed-gene-0.8-mRNA-1-DNA_novel01	{XP_018019639.1; PREDICTED: serine/threonine-protein kinase SBK1-like [Hyalella azteca]}	{sp|Q90ZY4|SBK1_DANRE; Serine/threonine-protein kinase SBK1 OS=Danio rerio GN=sbk1 PE=1 SV=1}	{hst:105185939; K08858 SBK serine/threonine-protein kinase SBK 2.7.11.1 -}	{7302913; KOG1345 Serine/threonine kinase T Signal transduction mechanisms ;}	{NA}	{NA}	{NA}
augustus-11148_pilon_pilon_pilon-processed-gene-0.11-mRNA-1-DNA_novel01	{XP_015116847.1; PREDICTED: something about silencing protein 10 [Diachasma alloeum]}	{sp|Q9NQZ2|SAS10_HUMAN; Something about silencing protein 10 OS=Homo sapiens GN=UTP3 PE=1 SV=1}	{bim:100747940; K14767 UTP3, SAS10 U3 small nucleolar RNA-associated protein 3 - -}	{Hs9966799; KOG3118 Disrupter of silencing SAS10 B Chromatin structure and dynamics ;}	{NA}	{NA}	{NA}
augustus-11148_pilon_pilon_pilon-processed-gene-1.2-mRNA-1-DNA_novel01	{ABB91673.1; arthrodial cuticle protein AMP9.3 [Callinectes sapidus]}	{sp|P81388|CU04_HOMAM; Cuticle protein AMP4 OS=Homarus americanus PE=1 SV=1}	{mde:101890720; - - - - -}	{NA}	{NA}	{NA}	{NA}
augustus-11240_pilon_pilon_pilon-processed-gene-0.1-mRNA-1-DNA_novel01	{XP_018026291.1; PREDICTED: microtubule-associated protein futsch-like [Hyalella azteca]}	{NA}	{NA}	{NA}	{GO:0051033; RNA transmembrane transporter activity; molecular_function GO:0033227; dsRNA transport; biological_process GO:0016021; integral to membrane; cellular_component}	{NA}	{PF13965:dsRNA-gated channel SID-1}
augustus-11240_pilon_pilon_pilon-processed-gene-0.1-mRNA-1-DNA_novel02	{XP_018026291.1; PREDICTED: microtubule-associated protein futsch-like [Hyalella azteca]}	{sp|Q9W596|FUTSC_DROME; Microtubule-associated protein futsch OS=Drosophila melanogaster GN=futsch PE=1 SV=4}	{nvi:100123515; - - - - -}	{7290158; KOG3592 Microtubule-associated proteins Z Cytoskeleton ;}	{NA}	{NA}	{NA}
augustus-11424_pilon_pilon_pilon-processed-gene-0.0-mRNA-1-DNA_novel01	{XP_018020778.1; PREDICTED: xylose isomerase-like [Hyalella azteca]}	{sp|Q40082|XYLA_HORVU; Xylose isomerase OS=Hordeum vulgare GN=XYLA PE=1 SV=1}	{obi:106873385; K01805 xylA xylose isomerase 5.3.1.5 ko00040; Metabolism; Carbohydrate metabolism; Pentose and glucuronate interconversions | ko00051; Metabolism; Carbohydrate metabolism; Fructose and mannose metabolism}	{NA}	{NA}	{NA}	{NA}
augustus-11424_pilon_pilon_pilon-processed-gene-0.0-mRNA-1-DNA_novel02	{XP_018020778.1; PREDICTED: xylose isomerase-like [Hyalella azteca]}	{sp|Q9FKK7|XYLA_ARATH; Xylose isomerase OS=Arabidopsis thaliana GN=XYLA PE=2 SV=2}	{obi:106873385; K01805 xylA xylose isomerase 5.3.1.5 ko00040; Metabolism; Carbohydrate metabolism; Pentose and glucuronate interconversions | ko00051; Metabolism; Carbohydrate metabolism; Fructose and mannose metabolism}	{NA}	{NA}	{NA}	{NA}
augustus-11424_pilon_pilon_pilon-processed-gene-0.0-mRNA-1-DNA_novel03	{XP_018020778.1; PREDICTED: xylose isomerase-like [Hyalella azteca]}	{sp|Q9FKK7|XYLA_ARATH; Xylose isomerase OS=Arabidopsis thaliana GN=XYLA PE=2 SV=2}	{obi:106873385; K01805 xylA xylose isomerase 5.3.1.5 ko00040; Metabolism; Carbohydrate metabolism; Pentose and glucuronate interconversions | ko00051; Metabolism; Carbohydrate metabolism; Fructose and mannose metabolism}	{NA}	{NA}	{NA}	{NA}
augustus-11424_pilon_pilon_pilon-processed-gene-0.0-mRNA-1-DNA_novel04	{XP_019711783.1; PREDICTED: xylose isomerase-like [Hippocampus comes]}	{sp|A3N3K2|XYLA_ACTP2; Xylose isomerase OS=Actinobacillus pleuropneumoniae serotype 5b (strain L20) GN=xylA PE=3 SV=1}	{tng:GSTEN00009517G001; K01805 xylA xylose isomerase 5.3.1.5 ko00040; Metabolism; Carbohydrate metabolism; Pentose and glucuronate interconversions | ko00051; Metabolism; Carbohydrate metabolism; Fructose and mannose metabolism}	{NA}	{NA}	{NA}	{NA}
augustus-11424_pilon_pilon_pilon-processed-gene-0.0-mRNA-1-DNA_novel05	{XP_018020778.1; PREDICTED: xylose isomerase-like [Hyalella azteca]}	{sp|Q9FKK7|XYLA_ARATH; Xylose isomerase OS=Arabidopsis thaliana GN=XYLA PE=2 SV=2}	{tng:GSTEN00009517G001; K01805 xylA xylose isomerase 5.3.1.5 ko00040; Metabolism; Carbohydrate metabolism; Pentose and glucuronate interconversions | ko00051; Metabolism; Carbohydrate metabolism; Fructose and mannose metabolism}	{NA}	{NA}	{NA}	{NA}
augustus-11424_pilon_pilon_pilon-processed-gene-0.0-mRNA-1-DNA_novel06	{XP_018020778.1; PREDICTED: xylose isomerase-like [Hyalella azteca]}	{sp|Q7UVG2|XYLA_RHOBA; Xylose isomerase OS=Rhodopirellula baltica (strain DSM 10527 / NCIMB 13988 / SH1) GN=xylA PE=3 SV=2}	{tng:GSTEN00009517G001; K01805 xylA xylose isomerase 5.3.1.5 ko00040; Metabolism; Carbohydrate metabolism; Pentose and glucuronate interconversions | ko00051; Metabolism; Carbohydrate metabolism; Fructose and mannose metabolism}	{NA}	{NA}	{NA}	{NA}
augustus-11424_pilon_pilon_pilon-processed-gene-0.0-mRNA-1-DNA_novel07	{XP_018020778.1; PREDICTED: xylose isomerase-like [Hyalella azteca]}	{sp|Q7UVG2|XYLA_RHOBA; Xylose isomerase OS=Rhodopirellula baltica (strain DSM 10527 / NCIMB 13988 / SH1) GN=xylA PE=3 SV=2}	{tng:GSTEN00009517G001; K01805 xylA xylose isomerase 5.3.1.5 ko00040; Metabolism; Carbohydrate metabolism; Pentose and glucuronate interconversions | ko00051; Metabolism; Carbohydrate metabolism; Fructose and mannose metabolism}	{NA}	{NA}	{NA}	{NA}
augustus-11424_pilon_pilon_pilon-processed-gene-0.0-mRNA-1-DNA_novel08	{XP_018020778.1; PREDICTED: xylose isomerase-like [Hyalella azteca]}	{sp|P22842|XYLA_THEP3; Xylose isomerase OS=Thermoanaerobacter pseudethanolicus (strain ATCC 33223 / 39E) GN=xylA PE=3 SV=1}	{tng:GSTEN00009517G001; K01805 xylA xylose isomerase 5.3.1.5 ko00040; Metabolism; Carbohydrate metabolism; Pentose and glucuronate interconversions | ko00051; Metabolism; Carbohydrate metabolism; Fructose and mannose metabolism}	{NA}	{NA}	{NA}	{NA}
augustus-11424_pilon_pilon_pilon-processed-gene-0.0-mRNA-1-DNA_novel09	{XP_018020778.1; PREDICTED: xylose isomerase-like [Hyalella azteca]}	{sp|Q40082|XYLA_HORVU; Xylose isomerase OS=Hordeum vulgare GN=XYLA PE=1 SV=1}	{obi:106873385; K01805 xylA xylose isomerase 5.3.1.5 ko00040; Metabolism; Carbohydrate metabolism; Pentose and glucuronate interconversions | ko00051; Metabolism; Carbohydrate metabolism; Fructose and mannose metabolism}	{NA}	{NA}	{NA}	{NA}
augustus-11424_pilon_pilon_pilon-processed-gene-0.0-mRNA-1-DNA_novel10	{XP_018020778.1; PREDICTED: xylose isomerase-like [Hyalella azteca]}	{sp|Q9FKK7|XYLA_ARATH; Xylose isomerase OS=Arabidopsis thaliana GN=XYLA PE=2 SV=2}	{obi:106873385; K01805 xylA xylose isomerase 5.3.1.5 ko00040; Metabolism; Carbohydrate metabolism; Pentose and glucuronate interconversions | ko00051; Metabolism; Carbohydrate metabolism; Fructose and mannose metabolism}	{NA}	{NA}	{NA}	{NA}
augustus-11424_pilon_pilon_pilon-processed-gene-0.0-mRNA-1-DNA_novel11	{XP_018020778.1; PREDICTED: xylose isomerase-like [Hyalella azteca]}	{sp|Q9FKK7|XYLA_ARATH; Xylose isomerase OS=Arabidopsis thaliana GN=XYLA PE=2 SV=2}	{obi:106873385; K01805 xylA xylose isomerase 5.3.1.5 ko00040; Metabolism; Carbohydrate metabolism; Pentose and glucuronate interconversions | ko00051; Metabolism; Carbohydrate metabolism; Fructose and mannose metabolism}	{NA}	{NA}	{NA}	{NA}
augustus-11424_pilon_pilon_pilon-processed-gene-0.0-mRNA-1-DNA_novel12	{XP_018020778.1; PREDICTED: xylose isomerase-like [Hyalella azteca]}	{sp|Q9FKK7|XYLA_ARATH; Xylose isomerase OS=Arabidopsis thaliana GN=XYLA PE=2 SV=2}	{obi:106873385; K01805 xylA xylose isomerase 5.3.1.5 ko00040; Metabolism; Carbohydrate metabolism; Pentose and glucuronate interconversions | ko00051; Metabolism; Carbohydrate metabolism; Fructose and mannose metabolism}	{NA}	{NA}	{NA}	{NA}
augustus-11424_pilon_pilon_pilon-processed-gene-0.0-mRNA-1-DNA_novel13	{XP_018020778.1; PREDICTED: xylose isomerase-like [Hyalella azteca]}	{sp|Q9FKK7|XYLA_ARATH; Xylose isomerase OS=Arabidopsis thaliana GN=XYLA PE=2 SV=2}	{obi:106873385; K01805 xylA xylose isomerase 5.3.1.5 ko00040; Metabolism; Carbohydrate metabolism; Pentose and glucuronate interconversions | ko00051; Metabolism; Carbohydrate metabolism; Fructose and mannose metabolism}	{NA}	{NA}	{NA}	{NA}
augustus-11424_pilon_pilon_pilon-processed-gene-0.0-mRNA-1-DNA_novel14	{XP_018020778.1; PREDICTED: xylose isomerase-like [Hyalella azteca]}	{sp|Q9FKK7|XYLA_ARATH; Xylose isomerase OS=Arabidopsis thaliana GN=XYLA PE=2 SV=2}	{obi:106873385; K01805 xylA xylose isomerase 5.3.1.5 ko00040; Metabolism; Carbohydrate metabolism; Pentose and glucuronate interconversions | ko00051; Metabolism; Carbohydrate metabolism; Fructose and mannose metabolism}	{NA}	{NA}	{NA}	{NA}
augustus-11424_pilon_pilon_pilon-processed-gene-0.0-mRNA-1-DNA_novel15	{XP_018020778.1; PREDICTED: xylose isomerase-like [Hyalella azteca]}	{sp|Q9FKK7|XYLA_ARATH; Xylose isomerase OS=Arabidopsis thaliana GN=XYLA PE=2 SV=2}	{obi:106873385; K01805 xylA xylose isomerase 5.3.1.5 ko00040; Metabolism; Carbohydrate metabolism; Pentose and glucuronate interconversions | ko00051; Metabolism; Carbohydrate metabolism; Fructose and mannose metabolism}	{NA}	{NA}	{NA}	{NA}
augustus-11424_pilon_pilon_pilon-processed-gene-0.0-mRNA-1-DNA_novel16	{XP_018020778.1; PREDICTED: xylose isomerase-like [Hyalella azteca]}	{sp|Q40082|XYLA_HORVU; Xylose isomerase OS=Hordeum vulgare GN=XYLA PE=1 SV=1}	{obi:106873385; K01805 xylA xylose isomerase 5.3.1.5 ko00040; Metabolism; Carbohydrate metabolism; Pentose and glucuronate interconversions | ko00051; Metabolism; Carbohydrate metabolism; Fructose and mannose metabolism}	{NA}	{NA}	{NA}	{NA}
augustus-11424_pilon_pilon_pilon-processed-gene-0.0-mRNA-1-DNA_novel17	{XP_018020778.1; PREDICTED: xylose isomerase-like [Hyalella azteca]}	{sp|Q40082|XYLA_HORVU; Xylose isomerase OS=Hordeum vulgare GN=XYLA PE=1 SV=1}	{obi:106873385; K01805 xylA xylose isomerase 5.3.1.5 ko00040; Metabolism; Carbohydrate metabolism; Pentose and glucuronate interconversions | ko00051; Metabolism; Carbohydrate metabolism; Fructose and mannose metabolism}	{NA}	{NA}	{NA}	{NA}
augustus-11424_pilon_pilon_pilon-processed-gene-0.0-mRNA-1-DNA_novel18	{XP_018020778.1; PREDICTED: xylose isomerase-like [Hyalella azteca]}	{sp|Q9FKK7|XYLA_ARATH; Xylose isomerase OS=Arabidopsis thaliana GN=XYLA PE=2 SV=2}	{tng:GSTEN00009517G001; K01805 xylA xylose isomerase 5.3.1.5 ko00040; Metabolism; Carbohydrate metabolism; Pentose and glucuronate interconversions | ko00051; Metabolism; Carbohydrate metabolism; Fructose and mannose metabolism}	{NA}	{NA}	{NA}	{NA}
augustus-11424_pilon_pilon_pilon-processed-gene-0.0-mRNA-1-DNA_novel19	{XP_018020778.1; PREDICTED: xylose isomerase-like [Hyalella azteca]}	{sp|Q9FKK7|XYLA_ARATH; Xylose isomerase OS=Arabidopsis thaliana GN=XYLA PE=2 SV=2}	{tng:GSTEN00009517G001; K01805 xylA xylose isomerase 5.3.1.5 ko00040; Metabolism; Carbohydrate metabolism; Pentose and glucuronate interconversions | ko00051; Metabolism; Carbohydrate metabolism; Fructose and mannose metabolism}	{NA}	{NA}	{NA}	{NA}
augustus-11424_pilon_pilon_pilon-processed-gene-0.0-mRNA-1-DNA_novel20	{XP_013791430.1; PREDICTED: xylose isomerase-like [Limulus polyphemus]}	{sp|Q8G204|XYLA_BRUSU; Xylose isomerase OS=Brucella suis biovar 1 (strain 1330) GN=xylA PE=3 SV=1}	{tng:GSTEN00009517G001; K01805 xylA xylose isomerase 5.3.1.5 ko00040; Metabolism; Carbohydrate metabolism; Pentose and glucuronate interconversions | ko00051; Metabolism; Carbohydrate metabolism; Fructose and mannose metabolism}	{NA}	{NA}	{NA}	{NA}
augustus-11424_pilon_pilon_pilon-processed-gene-0.0-mRNA-1-DNA_novel21	{NA}	{NA}	{NA}	{NA}	{NA}	{NA}	{NA}
augustus-11450_pilon_pilon_pilon-processed-gene-0.0-mRNA-1-DNA_novel01	{ANH79230.1; VLIG1 [Macrobrachium rosenbergii]}	{sp|Q7Z2Y8|GVIN1_HUMAN; Interferon-induced very large GTPase 1 OS=Homo sapiens GN=GVINP1 PE=2 SV=2}	{xtr:100497813; - - - - -}	{NA}	{NA}	{KU359426.1; Macrobrachium rosenbergii VLIG3 mRNA, complete cds}	{NA}
augustus-11450_pilon_pilon_pilon-processed-gene-0.9-mRNA-1-DNA_novel01	{XP_018570674.1; PREDICTED: uncharacterized protein LOC108910537 [Anoplophora glabripennis]}	{NA}	{dpx:DAPPUDRAFT_27118; - - - - -}	{NA}	{NA}	{NA}	{NA}
augustus-11450_pilon_pilon_pilon-processed-gene-0.9-mRNA-1-DNA_novel02	{XP_018570674.1; PREDICTED: uncharacterized protein LOC108910537 [Anoplophora glabripennis]}	{NA}	{isc:IscW_ISCW016279; - - - - -}	{NA}	{NA}	{NA}	{NA}
augustus-11506_pilon_pilon_pilon-processed-gene-0.2-mRNA-1-DNA_novel01	{AKZ75936.1; post-molt protein 1 [Cherax quadricarinatus]}	{NA}	{NA}	{NA}	{NA}	{NA}	{NA}
augustus-11506_pilon_pilon_pilon-processed-gene-0.2-mRNA-1-DNA_novel02	{AKZ75936.1; post-molt protein 1 [Cherax quadricarinatus]}	{NA}	{NA}	{NA}	{NA}	{NA}	{NA}
augustus-115680_pilon_pilon_pilon-processed-gene-0.0-mRNA-1-DNA_novel01	{XP_018022790.1; PREDICTED: cytochrome b561 domain-containing protein 2-like [Hyalella azteca]}	{sp|Q5E965|C56D2_BOVIN; Cytochrome b561 domain-containing protein 2 OS=Bos taurus GN=CYB561D2 PE=2 SV=1}	{obi:106868712; K08371 CYB561D2 cytochrome b-561 domain containing protein 2 - -}	{NA}	{NA}	{NA}	{NA}
augustus-11590_pilon_pilon_pilon-processed-gene-0.10-mRNA-1-DNA_novel01	{JAT24804.1; hypothetical protein g.23693, partial [Graphocephala atropunctata]}	{NA}	{aga:AgaP_AGAP000023; - - - - -}	{NA}	{NA}	{NA}	{NA}
augustus-1162_pilon_pilon_pilon-processed-gene-1.9-mRNA-1-DNA_novel01	{XP_018028236.1; PREDICTED: uncharacterized protein LOC108683436 [Hyalella azteca]}	{NA}	{NA}	{NA}	{NA}	{NA}	{NA}
augustus-11658_pilon_pilon_pilon-processed-gene-0.2-mRNA-1-DNA_novel01	{NA}	{NA}	{NA}	{NA}	{GO:0004222; metalloendopeptidase activity; molecular_function GO:0016020; membrane; cellular_component}	{NA}	{PF01284:Membrane-associating domain PF11857:Domain of unknown function (DUF3377)}
augustus-11658_pilon_pilon_pilon-processed-gene-0.2-mRNA-1-DNA_novel02	{NA}	{NA}	{NA}	{NA}	{GO:0006817; phosphate transport; biological_process GO:0005315; inorganic phosphate transmembrane transporter activity; molecular_function GO:0016020; membrane; cellular_component}	{NA}	{PF01384:Phosphate transporter family PF01284:Membrane-associating domain}
augustus-1188_pilon_pilon_pilon-processed-gene-2.24-mRNA-1-DNA_novel01	{AFO68120.1; crustin [Macrobrachium rosenbergii]}	{NA}	{NA}	{NA}	{NA}	{JQ413342.1; Macrobrachium rosenbergii crustin mRNA, complete cds}	{NA}
augustus-11938_pilon_pilon_pilon-processed-gene-0.17-mRNA-1-DNA_novel01	{AKR15662.1; fibrinogen-like protein [Fenneropenaeus merguiensis]}	{sp|Q9U8W8|TL5A_TACTR; Techylectin-5A OS=Tachypleus tridentatus PE=1 SV=1}	{hai:109382116; - - - - -}	{Hs8051586; KOG2579 Ficolin and related extracellular proteins R General function prediction only ;}	{NA}	{NA}	{NA}
augustus-12160_pilon_pilon_pilon-processed-gene-0.2-mRNA-1-DNA_novel01	{BAO01183.1; sterile-alpha and armadillo motif containing protein [Marsupenaeus japonicus]}	{sp|Q6IDD9|SARM1_DROME; Sterile alpha and TIR motif-containing protein 1 OS=Drosophila melanogaster GN=Ect4 PE=2 SV=1}	{bim:100748489; - - - - -}	{7295166; KOG3678 SARM protein (with sterile alpha and armadillo motifs) W Extracellular structures ;}	{NA}	{AB817734.1; Marsupenaeus japonicus SARM mRNA for sterile-alpha and armadillo motif containing protein, complete cds}	{NA}
augustus-12236_pilon_pilon_pilon-processed-gene-0.4-mRNA-1-DNA_novel01	{KDR08688.1; hypothetical protein L798_01586 [Zootermopsis nevadensis]}	{sp|Q96BN8|OTUL_HUMAN; Ubiquitin thioesterase otulin OS=Homo sapiens GN=OTULIN PE=1 SV=3}	{lgi:LOTGIDRAFT_115152; K18343 OTULIN ubiquitin thioesterase otulin 3.4.19.12 -}	{NA}	{NA}	{NA}	{NA}
augustus-12294_pilon_pilon_pilon-processed-gene-1.12-mRNA-1-DNA_novel01	{XP_015108365.1; PREDICTED: alpha-aminoadipic semialdehyde synthase, mitochondrial isoform X2 [Diachasma alloeum]}	{sp|Q99K67|AASS_MOUSE; Alpha-aminoadipic semialdehyde synthase, mitochondrial OS=Mus musculus GN=Aass PE=1 SV=1}	{nvi:100123521; K14157 AASS alpha-aminoadipic semialdehyde synthase [EC:1.5.1.8 1.5.1.9] 1.5.1.8,1.5.1.9 ko00310; Metabolism; Amino acid metabolism; Lysine degradation}	{7297296; KOG0172 Lysine-ketoglutarate reductase/saccharopine dehydrogenase E Amino acid transport and metabolism ;}	{NA}	{NA}	{NA}
augustus-12302_pilon_pilon_pilon-processed-gene-0.12-mRNA-1-DNA_novel01	{KFM83077.1; Tubulin beta-1 chain, partial [Stegodyphus mimosarum]}	{sp|P68371|TBB4B_HUMAN; Tubulin beta-4B chain OS=Homo sapiens GN=TUBB4B PE=1 SV=1}	{dpx:DAPPUDRAFT_302845; K07375 TUBB tubulin beta - ko04145; Cellular Processes; Transport and catabolism; Phagosome | ko04540; Cellular Processes; Cellular community - eukaryotes; Gap junction | ko05130; Human Diseases; Infectious diseases: Bacterial; Pathogenic Escherichia coli infection}	{Hs5174735; KOG1375 Beta tubulin Z Cytoskeleton ;}	{NA}	{XM_019776338.1; PREDICTED: Branchiostoma belcheri tubulin beta-4B chain (LOC109475618), mRNA}	{NA}
augustus-12342_pilon_pilon_pilon-processed-gene-0.12-mRNA-1-DNA_novel01	{ACZ56425.1; TATA-binding protein [Litopenaeus vannamei]}	{sp|P53361|TBP_SPOFR; TATA-box-binding protein OS=Spodoptera frugiperda GN=Tbp PE=2 SV=1}	{dpx:DAPPUDRAFT_194512; K03120 TBP, tbp transcription initiation factor TFIID TATA-box-binding protein - ko03022; Genetic Information Processing; Transcription; Basal transcription factors | ko05203; Human Diseases; Cancers: Overview; Viral carcinogenesis | ko05016; Human Diseases; Neurodegenerative diseases; Huntington's disease | ko05166; Human Diseases; Infectious diseases: Viral; HTLV-I infec…	{7291324; KOG3302 TATA-box binding protein (TBP), component of TFIID and TFIIIB K Transcription ;}	{NA}	{XM_001949555.4; PREDICTED: Acyrthosiphon pisum TATA-box-binding protein (LOC100160330), mRNA}	{NA}
augustus-12342_pilon_pilon_pilon-processed-gene-0.24-mRNA-1-DNA_novel01	{XP_018008599.1; PREDICTED: WD repeat-containing protein 70-like [Hyalella azteca]}	{sp|Q0VA16|WDR70_XENTR; WD repeat-containing protein 70 OS=Xenopus tropicalis GN=wdr70 PE=2 SV=1}	{bim:100745116; - - - - -}	{Hs8922301; KOG0772 Uncharacterized conserved protein, contains WD40 repeat S Function unknown ;}	{NA}	{NA}	{NA}
augustus-12352_pilon_pilon_pilon-processed-gene-0.17-mRNA-1-DNA_novel01	{XP_013996962.1; PREDICTED: major facilitator superfamily domain-containing protein 12-like [Salmo salar]}	{sp|Q6NUT3|MFS12_HUMAN; Major facilitator superfamily domain-containing protein 12 OS=Homo sapiens GN=MFSD12 PE=1 SV=2}	{dre:561964; - - - - -}	{Hs20545662; KOG4830 Predicted sugar transporter G Carbohydrate transport and metabolism ;}	{GO:0055085; transmembrane transport; biological_process GO:0016021; integral to membrane; cellular_component}	{XM_018158714.1; PREDICTED: Hyalella azteca major facilitator superfamily domain-containing protein 12-like (LOC108671218), mRNA}	{PF07690:Major Facilitator Superfamily}
augustus-12408_pilon_pilon_pilon-processed-gene-0.0-mRNA-1-DNA_novel01	{XP_018015220.1; PREDICTED: protein Tob1-like [Hyalella azteca]}	{sp|Q61471|TOB1_MOUSE; Protein Tob1 OS=Mus musculus GN=Tob1 PE=1 SV=2}	{phu:Phum_PHUM012320; K14443 TOB protein Tob/BTG - ko03018; Genetic Information Processing; Folding, sorting and degradation; RNA degradation}	{7293180; KOG4006 Anti-proliferation factor BTG1/TOB TR Signal transduction mechanisms ; General function prediction only ;}	{NA}	{NA}	{NA}
augustus-12408_pilon_pilon_pilon-processed-gene-0.0-mRNA-1-DNA_novel02	{XP_018015220.1; PREDICTED: protein Tob1-like [Hyalella azteca]}	{sp|Q61471|TOB1_MOUSE; Protein Tob1 OS=Mus musculus GN=Tob1 PE=1 SV=2}	{phu:Phum_PHUM012320; K14443 TOB protein Tob/BTG - ko03018; Genetic Information Processing; Folding, sorting and degradation; RNA degradation}	{7293180; KOG4006 Anti-proliferation factor BTG1/TOB TR Signal transduction mechanisms ; General function prediction only ;}	{NA}	{NA}	{NA}
augustus-12548_pilon_pilon_pilon-processed-gene-0.27-mRNA-1-DNA_novel01	{JAU02110.1; putative muscle lim protein, partial [Amblyomma sculptum]}	{sp|P47875|CSRP1_RAT; Cysteine and glycine-rich protein 1 OS=Rattus norvegicus GN=Csrp1 PE=1 SV=2}	{dpx:DAPPUDRAFT_221754; K09377 CSRP cysteine and glycine-rich protein - -}	{Hs4758086; KOG1700 Regulatory protein MLP and related LIM proteins TZ Signal transduction mechanisms ; Cytoskeleton ;}	{NA}	{NA}	{NA}
augustus-12602_pilon_pilon_pilon-processed-gene-0.14-mRNA-1-DNA_novel01	{XP_018016004.1; PREDICTED: uncharacterized protein LOC108672784 [Hyalella azteca]}	{sp|Q9I923|RGN_CHICK; Regucalcin OS=Gallus gallus GN=RGN PE=2 SV=1}	{nvi:100113493; K01053 E3.1.1.17, gnl, RGN gluconolactonase 3.1.1.17 ko01200; Metabolism; Global and overview maps; Carbon metabolism | ko01220; Metabolism; Global and overview maps; Degradation of aromatic compounds | ko00030; Metabolism; Carbohydrate metabolism; Pentose phosphate pathway | ko00053; Metabolism; Carbohydrate metabolism; Ascorbate and aldarate metabolism | ko00930; Metabolism; Xen…	{Hs4759036; KOG4499 Ca2+-binding protein Regucalcin/SMP30 PT Inorganic ion transport and metabolism ; Signal transduction mechanisms ;}	{NA}	{NA}	{NA}
augustus-12632_pilon_pilon_pilon-processed-gene-0.17-mRNA-1-DNA_novel01	{XP_018013552.1; PREDICTED: uncharacterized protein LOC108670596 isoform X1 [Hyalella azteca]}	{sp|Q923L3|CSMD1_MOUSE; CUB and sushi domain-containing protein 1 OS=Mus musculus GN=Csmd1 PE=1 SV=2}	{sko:100373057; K17495 CSMD CUB and sushi domain-containing protein - -}	{Hs15100168; KOG4297 C-type lectin TV Signal transduction mechanisms ; Defense mechanisms ;}	{NA}	{NA}	{NA}
augustus-12684_pilon_pilon_pilon-processed-gene-0.2-mRNA-1-DNA_novel01	{XP_013784100.1; PREDICTED: 60S ribosomal protein L12-like [Limulus polyphemus]}	{sp|P23358|RL12_RAT; 60S ribosomal protein L12 OS=Rattus norvegicus GN=Rpl12 PE=2 SV=1}	{aga:AgaP_AGAP010065; K02870 RP-L12e, RPL12 large subunit ribosomal protein L12e - ko03010; Genetic Information Processing; Translation; Ribosome}	{Hs4506597; KOG0886 40S ribosomal protein S2 J Translation, ribosomal structure and biogenesis ;}	{GO:0003735; structural constituent of ribosome; molecular_function GO:0006412; translation; biological_process GO:0005840; ribosome; cellular_component}	{NA}	{PF00298:Ribosomal protein L11, RNA binding domain}
augustus-12746_pilon_pilon_pilon-processed-gene-2.4-mRNA-1-DNA_novel01	{NA}	{NA}	{NA}	{NA}	{NA}	{NA}	{NA}
augustus-12746_pilon_pilon_pilon-processed-gene-3.13-mRNA-1-DNA_novel01	{ACY66463.1; TIA-1-like protein, partial [Scylla paramamosain]}	{sp|Q01085|TIAR_HUMAN; Nucleolysin TIAR OS=Homo sapiens GN=TIAL1 PE=1 SV=1}	{cfo:105252646; K13201 TIA1, TIAL1 nucleolysin TIA-1/TIAR - -}	{7301090; KOG0148 Apoptosis-promoting RNA-binding protein TIA-1/TIAR (RRM superfamily) AJ RNA processing and modification ; Translation, ribosomal structure and biogenesis ;}	{NA}	{NA}	{NA}
augustus-12746_pilon_pilon_pilon-processed-gene-3.13-mRNA-1-DNA_novel02	{ACY66463.1; TIA-1-like protein, partial [Scylla paramamosain]}	{sp|Q01085|TIAR_HUMAN; Nucleolysin TIAR OS=Homo sapiens GN=TIAL1 PE=1 SV=1}	{cfo:105252646; K13201 TIA1, TIAL1 nucleolysin TIA-1/TIAR - -}	{7301090; KOG0148 Apoptosis-promoting RNA-binding protein TIA-1/TIAR (RRM superfamily) AJ RNA processing and modification ; Translation, ribosomal structure and biogenesis ;}	{NA}	{NA}	{NA}
augustus-12746_pilon_pilon_pilon-processed-gene-3.13-mRNA-1-DNA_novel03	{ACY66463.1; TIA-1-like protein, partial [Scylla paramamosain]}	{sp|Q01085|TIAR_HUMAN; Nucleolysin TIAR OS=Homo sapiens GN=TIAL1 PE=1 SV=1}	{cfo:105252646; K13201 TIA1, TIAL1 nucleolysin TIA-1/TIAR - -}	{7301090; KOG0148 Apoptosis-promoting RNA-binding protein TIA-1/TIAR (RRM superfamily) AJ RNA processing and modification ; Translation, ribosomal structure and biogenesis ;}	{NA}	{NA}	{NA}
augustus-12746_pilon_pilon_pilon-processed-gene-3.13-mRNA-1-DNA_novel04	{ACY66463.1; TIA-1-like protein, partial [Scylla paramamosain]}	{sp|P52912|TIA1_MOUSE; Nucleolysin TIA-1 OS=Mus musculus GN=Tia1 PE=1 SV=1}	{cfo:105250434; K13201 TIA1, TIAL1 nucleolysin TIA-1/TIAR - -}	{Hs4507499; KOG0148 Apoptosis-promoting RNA-binding protein TIA-1/TIAR (RRM superfamily) AJ RNA processing and modification ; Translation, ribosomal structure and biogenesis ;}	{NA}	{NA}	{NA}
augustus-1278_pilon_pilon_pilon-processed-gene-0.8-mRNA-1-DNA_novel01	{XP_018014069.1; PREDICTED: alpha-actinin, sarcomeric-like isoform X1 [Hyalella azteca]}	{sp|Q7PKQ5|ACTN_ANOGA; Alpha-actinin, sarcomeric OS=Anopheles gambiae GN=Actn PE=3 SV=2}	{aag:AaeL_AAEL007306; K05699 ACTN1_4 actinin alpha 1/4 - ko04510; Cellular Processes; Cellular community - eukaryotes; Focal adhesion | ko04520; Cellular Processes; Cellular community - eukaryotes; Adherens junction | ko04530; Cellular Processes; Cellular community - eukaryotes; Tight junction | ko04810; Cellular Processes; Cell motility; Regulation of actin cytoskeleton | ko04670; Organismal Sys…	{7290243; KOG0035 Ca2+-binding actin-bundling protein (actinin), alpha chain (EF-Hand protein superfamily) Z Cytoskeleton ;}	{NA}	{XM_017083344.1; PREDICTED: Drosophila suzukii alpha-actinin, sarcomeric (LOC108016643), transcript variant X4, mRNA}	{NA}
augustus-1278_pilon_pilon_pilon-processed-gene-0.8-mRNA-1-DNA_novel02	{XP_018014069.1; PREDICTED: alpha-actinin, sarcomeric-like isoform X1 [Hyalella azteca]}	{sp|Q7PKQ5|ACTN_ANOGA; Alpha-actinin, sarcomeric OS=Anopheles gambiae GN=Actn PE=3 SV=2}	{bim:100749119; K05699 ACTN1_4 actinin alpha 1/4 - ko04510; Cellular Processes; Cellular community - eukaryotes; Focal adhesion | ko04520; Cellular Processes; Cellular community - eukaryotes; Adherens junction | ko04530; Cellular Processes; Cellular community - eukaryotes; Tight junction | ko04810; Cellular Processes; Cell motility; Regulation of actin cytoskeleton | ko04670; Organismal Systems; …	{7290243; KOG0035 Ca2+-binding actin-bundling protein (actinin), alpha chain (EF-Hand protein superfamily) Z Cytoskeleton ;}	{NA}	{XM_003435805.1; Anopheles gambiae str. PEST AGAP001497-PB (ACTN_ANOGA) mRNA, complete cds}	{NA}
augustus-1278_pilon_pilon_pilon-processed-gene-0.8-mRNA-1-DNA_novel03	{XP_018014069.1; PREDICTED: alpha-actinin, sarcomeric-like isoform X1 [Hyalella azteca]}	{sp|Q7PKQ5|ACTN_ANOGA; Alpha-actinin, sarcomeric OS=Anopheles gambiae GN=Actn PE=3 SV=2}	{aag:AaeL_AAEL007306; K05699 ACTN1_4 actinin alpha 1/4 - ko04510; Cellular Processes; Cellular community - eukaryotes; Focal adhesion | ko04520; Cellular Processes; Cellular community - eukaryotes; Adherens junction | ko04530; Cellular Processes; Cellular community - eukaryotes; Tight junction | ko04810; Cellular Processes; Cell motility; Regulation of actin cytoskeleton | ko04670; Organismal Sys…	{7290243; KOG0035 Ca2+-binding actin-bundling protein (actinin), alpha chain (EF-Hand protein superfamily) Z Cytoskeleton ;}	{NA}	{XM_017083344.1; PREDICTED: Drosophila suzukii alpha-actinin, sarcomeric (LOC108016643), transcript variant X4, mRNA}	{NA}
augustus-1278_pilon_pilon_pilon-processed-gene-0.8-mRNA-1-DNA_novel04	{XP_018014069.1; PREDICTED: alpha-actinin, sarcomeric-like isoform X1 [Hyalella azteca]}	{sp|Q7PKQ5|ACTN_ANOGA; Alpha-actinin, sarcomeric OS=Anopheles gambiae GN=Actn PE=3 SV=2}	{aag:AaeL_AAEL007306; K05699 ACTN1_4 actinin alpha 1/4 - ko04510; Cellular Processes; Cellular community - eukaryotes; Focal adhesion | ko04520; Cellular Processes; Cellular community - eukaryotes; Adherens junction | ko04530; Cellular Processes; Cellular community - eukaryotes; Tight junction | ko04810; Cellular Processes; Cell motility; Regulation of actin cytoskeleton | ko04670; Organismal Sys…	{7290243; KOG0035 Ca2+-binding actin-bundling protein (actinin), alpha chain (EF-Hand protein superfamily) Z Cytoskeleton ;}	{NA}	{XM_017083344.1; PREDICTED: Drosophila suzukii alpha-actinin, sarcomeric (LOC108016643), transcript variant X4, mRNA}	{NA}
augustus-1278_pilon_pilon_pilon-processed-gene-0.8-mRNA-1-DNA_novel05	{XP_018014069.1; PREDICTED: alpha-actinin, sarcomeric-like isoform X1 [Hyalella azteca]}	{sp|Q7PKQ5|ACTN_ANOGA; Alpha-actinin, sarcomeric OS=Anopheles gambiae GN=Actn PE=3 SV=2}	{dpx:DAPPUDRAFT_99081; K05699 ACTN1_4 actinin alpha 1/4 - ko04510; Cellular Processes; Cellular community - eukaryotes; Focal adhesion | ko04520; Cellular Processes; Cellular community - eukaryotes; Adherens junction | ko04530; Cellular Processes; Cellular community - eukaryotes; Tight junction | ko04810; Cellular Processes; Cell motility; Regulation of actin cytoskeleton | ko04670; Organismal Sy…	{7290243; KOG0035 Ca2+-binding actin-bundling protein (actinin), alpha chain (EF-Hand protein superfamily) Z Cytoskeleton ;}	{NA}	{XM_017083344.1; PREDICTED: Drosophila suzukii alpha-actinin, sarcomeric (LOC108016643), transcript variant X4, mRNA}	{NA}
augustus-1278_pilon_pilon_pilon-processed-gene-0.8-mRNA-1-DNA_novel06	{XP_018014069.1; PREDICTED: alpha-actinin, sarcomeric-like isoform X1 [Hyalella azteca]}	{sp|Q7PKQ5|ACTN_ANOGA; Alpha-actinin, sarcomeric OS=Anopheles gambiae GN=Actn PE=3 SV=2}	{dpx:DAPPUDRAFT_99081; K05699 ACTN1_4 actinin alpha 1/4 - ko04510; Cellular Processes; Cellular community - eukaryotes; Focal adhesion | ko04520; Cellular Processes; Cellular community - eukaryotes; Adherens junction | ko04530; Cellular Processes; Cellular community - eukaryotes; Tight junction | ko04810; Cellular Processes; Cell motility; Regulation of actin cytoskeleton | ko04670; Organismal Sy…	{7290243; KOG0035 Ca2+-binding actin-bundling protein (actinin), alpha chain (EF-Hand protein superfamily) Z Cytoskeleton ;}	{NA}	{XM_011309820.1; PREDICTED: Fopius arisanus alpha-actinin, sarcomeric (LOC105269505), transcript variant X4, mRNA}	{NA}
augustus-1278_pilon_pilon_pilon-processed-gene-0.8-mRNA-1-DNA_novel07	{XP_018014069.1; PREDICTED: alpha-actinin, sarcomeric-like isoform X1 [Hyalella azteca]}	{sp|Q7PKQ5|ACTN_ANOGA; Alpha-actinin, sarcomeric OS=Anopheles gambiae GN=Actn PE=3 SV=2}	{dpx:DAPPUDRAFT_99081; K05699 ACTN1_4 actinin alpha 1/4 - ko04510; Cellular Processes; Cellular community - eukaryotes; Focal adhesion | ko04520; Cellular Processes; Cellular community - eukaryotes; Adherens junction | ko04530; Cellular Processes; Cellular community - eukaryotes; Tight junction | ko04810; Cellular Processes; Cell motility; Regulation of actin cytoskeleton | ko04670; Organismal Sy…	{7290243; KOG0035 Ca2+-binding actin-bundling protein (actinin), alpha chain (EF-Hand protein superfamily) Z Cytoskeleton ;}	{NA}	{XM_011309820.1; PREDICTED: Fopius arisanus alpha-actinin, sarcomeric (LOC105269505), transcript variant X4, mRNA}	{NA}
augustus-1278_pilon_pilon_pilon-processed-gene-0.8-mRNA-1-DNA_novel08	{XP_018014070.1; PREDICTED: alpha-actinin, sarcomeric-like isoform X2 [Hyalella azteca]}	{sp|Q7PKQ5|ACTN_ANOGA; Alpha-actinin, sarcomeric OS=Anopheles gambiae GN=Actn PE=3 SV=2}	{dpx:DAPPUDRAFT_99081; K05699 ACTN1_4 actinin alpha 1/4 - ko04510; Cellular Processes; Cellular community - eukaryotes; Focal adhesion | ko04520; Cellular Processes; Cellular community - eukaryotes; Adherens junction | ko04530; Cellular Processes; Cellular community - eukaryotes; Tight junction | ko04810; Cellular Processes; Cell motility; Regulation of actin cytoskeleton | ko04670; Organismal Sy…	{7290243; KOG0035 Ca2+-binding actin-bundling protein (actinin), alpha chain (EF-Hand protein superfamily) Z Cytoskeleton ;}	{NA}	{XM_015668280.1; PREDICTED: Neodiprion lecontei alpha-actinin, sarcomeric (LOC107227205), transcript variant X3, mRNA}	{NA}
augustus-1278_pilon_pilon_pilon-processed-gene-0.8-mRNA-1-DNA_novel09	{XP_018014070.1; PREDICTED: alpha-actinin, sarcomeric-like isoform X2 [Hyalella azteca]}	{sp|Q7PKQ5|ACTN_ANOGA; Alpha-actinin, sarcomeric OS=Anopheles gambiae GN=Actn PE=3 SV=2}	{dpx:DAPPUDRAFT_99081; K05699 ACTN1_4 actinin alpha 1/4 - ko04510; Cellular Processes; Cellular community - eukaryotes; Focal adhesion | ko04520; Cellular Processes; Cellular community - eukaryotes; Adherens junction | ko04530; Cellular Processes; Cellular community - eukaryotes; Tight junction | ko04810; Cellular Processes; Cell motility; Regulation of actin cytoskeleton | ko04670; Organismal Sy…	{7290243; KOG0035 Ca2+-binding actin-bundling protein (actinin), alpha chain (EF-Hand protein superfamily) Z Cytoskeleton ;}	{NA}	{XM_015668280.1; PREDICTED: Neodiprion lecontei alpha-actinin, sarcomeric (LOC107227205), transcript variant X3, mRNA}	{NA}
augustus-1278_pilon_pilon_pilon-processed-gene-0.8-mRNA-1-DNA_novel10	{XP_018014069.1; PREDICTED: alpha-actinin, sarcomeric-like isoform X1 [Hyalella azteca]}	{sp|P18091|ACTN_DROME; Alpha-actinin, sarcomeric OS=Drosophila melanogaster GN=Actn PE=1 SV=2}	{tca:661042; K05699 ACTN1_4 actinin alpha 1/4 - ko04510; Cellular Processes; Cellular community - eukaryotes; Focal adhesion | ko04520; Cellular Processes; Cellular community - eukaryotes; Adherens junction | ko04530; Cellular Processes; Cellular community - eukaryotes; Tight junction | ko04810; Cellular Processes; Cell motility; Regulation of actin cytoskeleton | ko04670; Organismal Systems; Imm…	{7290243; KOG0035 Ca2+-binding actin-bundling protein (actinin), alpha chain (EF-Hand protein superfamily) Z Cytoskeleton ;}	{NA}	{XM_001652591.1; Aedes aegypti AAEL007306-RA mRNA}	{NA}
augustus-1278_pilon_pilon_pilon-processed-gene-0.8-mRNA-1-DNA_novel11	{XP_018014069.1; PREDICTED: alpha-actinin, sarcomeric-like isoform X1 [Hyalella azteca]}	{sp|Q7PKQ5|ACTN_ANOGA; Alpha-actinin, sarcomeric OS=Anopheles gambiae GN=Actn PE=3 SV=2}	{tca:661042; K05699 ACTN1_4 actinin alpha 1/4 - ko04510; Cellular Processes; Cellular community - eukaryotes; Focal adhesion | ko04520; Cellular Processes; Cellular community - eukaryotes; Adherens junction | ko04530; Cellular Processes; Cellular community - eukaryotes; Tight junction | ko04810; Cellular Processes; Cell motility; Regulation of actin cytoskeleton | ko04670; Organismal Systems; Imm…	{7290243; KOG0035 Ca2+-binding actin-bundling protein (actinin), alpha chain (EF-Hand protein superfamily) Z Cytoskeleton ;}	{NA}	{XM_001652591.1; Aedes aegypti AAEL007306-RA mRNA}	{NA}
augustus-1278_pilon_pilon_pilon-processed-gene-0.8-mRNA-1-DNA_novel12	{XP_018014069.1; PREDICTED: alpha-actinin, sarcomeric-like isoform X1 [Hyalella azteca]}	{sp|Q7PKQ5|ACTN_ANOGA; Alpha-actinin, sarcomeric OS=Anopheles gambiae GN=Actn PE=3 SV=2}	{cfo:105250976; K05699 ACTN1_4 actinin alpha 1/4 - ko04510; Cellular Processes; Cellular community - eukaryotes; Focal adhesion | ko04520; Cellular Processes; Cellular community - eukaryotes; Adherens junction | ko04530; Cellular Processes; Cellular community - eukaryotes; Tight junction | ko04810; Cellular Processes; Cell motility; Regulation of actin cytoskeleton | ko04670; Organismal Systems; …	{7290243; KOG0035 Ca2+-binding actin-bundling protein (actinin), alpha chain (EF-Hand protein superfamily) Z Cytoskeleton ;}	{NA}	{XM_015668280.1; PREDICTED: Neodiprion lecontei alpha-actinin, sarcomeric (LOC107227205), transcript variant X3, mRNA}	{NA}
augustus-1278_pilon_pilon_pilon-processed-gene-0.8-mRNA-1-DNA_novel13	{XP_018014069.1; PREDICTED: alpha-actinin, sarcomeric-like isoform X1 [Hyalella azteca]}	{sp|Q7PKQ5|ACTN_ANOGA; Alpha-actinin, sarcomeric OS=Anopheles gambiae GN=Actn PE=3 SV=2}	{cfo:105250976; K05699 ACTN1_4 actinin alpha 1/4 - ko04510; Cellular Processes; Cellular community - eukaryotes; Focal adhesion | ko04520; Cellular Processes; Cellular community - eukaryotes; Adherens junction | ko04530; Cellular Processes; Cellular community - eukaryotes; Tight junction | ko04810; Cellular Processes; Cell motility; Regulation of actin cytoskeleton | ko04670; Organismal Systems; …	{7290243; KOG0035 Ca2+-binding actin-bundling protein (actinin), alpha chain (EF-Hand protein superfamily) Z Cytoskeleton ;}	{NA}	{AK283413.1; Gryllus bimaculatus mRNA, GBcontig30274}	{NA}
augustus-1278_pilon_pilon_pilon-processed-gene-0.8-mRNA-1-DNA_novel14	{XP_018014069.1; PREDICTED: alpha-actinin, sarcomeric-like isoform X1 [Hyalella azteca]}	{sp|Q7PKQ5|ACTN_ANOGA; Alpha-actinin, sarcomeric OS=Anopheles gambiae GN=Actn PE=3 SV=2}	{aag:AaeL_AAEL007306; K05699 ACTN1_4 actinin alpha 1/4 - ko04510; Cellular Processes; Cellular community - eukaryotes; Focal adhesion | ko04520; Cellular Processes; Cellular community - eukaryotes; Adherens junction | ko04530; Cellular Processes; Cellular community - eukaryotes; Tight junction | ko04810; Cellular Processes; Cell motility; Regulation of actin cytoskeleton | ko04670; Organismal Sys…	{7290243; KOG0035 Ca2+-binding actin-bundling protein (actinin), alpha chain (EF-Hand protein superfamily) Z Cytoskeleton ;}	{NA}	{XM_015668280.1; PREDICTED: Neodiprion lecontei alpha-actinin, sarcomeric (LOC107227205), transcript variant X3, mRNA}	{NA}
augustus-12798_pilon_pilon_pilon-processed-gene-1.5-mRNA-1-DNA_novel01	{JAS72981.1; hypothetical protein g.13068 [Homalodisca liturata]}	{sp|Q5FW38|NFIL3_XENTR; Nuclear factor interleukin-3-regulated protein OS=Xenopus tropicalis GN=nfil3 PE=2 SV=1}	{tca:660017; K12114 VRI vrille - ko04711; Organismal Systems; Environmental adaptation; Circadian rhythm - fly}	{7296965; KOG3119 Basic region leucine zipper transcription factor K Transcription ;}	{NA}	{NA}	{NA}
augustus-12798_pilon_pilon_pilon-processed-gene-1.5-mRNA-1-DNA_novel02	{JAS72981.1; hypothetical protein g.13068 [Homalodisca liturata]}	{sp|Q5FW38|NFIL3_XENTR; Nuclear factor interleukin-3-regulated protein OS=Xenopus tropicalis GN=nfil3 PE=2 SV=1}	{tca:660017; K12114 VRI vrille - ko04711; Organismal Systems; Environmental adaptation; Circadian rhythm - fly}	{7296965; KOG3119 Basic region leucine zipper transcription factor K Transcription ;}	{NA}	{NA}	{NA}
augustus-12798_pilon_pilon_pilon-processed-gene-1.5-mRNA-1-DNA_novel03	{NA}	{NA}	{NA}	{NA}	{NA}	{NA}	{NA}
augustus-12798_pilon_pilon_pilon-processed-gene-1.5-mRNA-1-DNA_novel04	{JAS72981.1; hypothetical protein g.13068 [Homalodisca liturata]}	{sp|Q5FW38|NFIL3_XENTR; Nuclear factor interleukin-3-regulated protein OS=Xenopus tropicalis GN=nfil3 PE=2 SV=1}	{tca:660017; K12114 VRI vrille - ko04711; Organismal Systems; Environmental adaptation; Circadian rhythm - fly}	{7296965; KOG3119 Basic region leucine zipper transcription factor K Transcription ;}	{NA}	{NA}	{NA}
augustus-1290_pilon_pilon_pilon-processed-gene-0.3-mRNA-1-DNA_novel01	{AOT21999.1; yin-yang 1 [Litopenaeus vannamei]}	{sp|Q00899|TYY1_MOUSE; Transcriptional repressor protein YY1 OS=Mus musculus GN=Yy1 PE=1 SV=1}	{ame:100578927; K09201 YY transcription factor YY - -}	{Hs4507955; KOG1721 FOG: Zn-finger R General function prediction only ;}	{NA}	{NA}	{NA}
augustus-132_pilon_pilon_pilon-processed-gene-2.1-mRNA-1-DNA_novel01	{XP_013384696.1; PREDICTED: FERM domain-containing protein 4A-like isoform X2 [Lingula anatina]}	{sp|Q9P2Q2|FRM4A_HUMAN; FERM domain-containing protein 4A OS=Homo sapiens GN=FRMD4A PE=1 SV=3}	{xla:108711217; - - - - -}	{Hs20468782; KOG3529 Radixin, moesin and related proteins of the ERM family R General function prediction only ;}	{NA}	{NA}	{NA}
augustus-132_pilon_pilon_pilon-processed-gene-2.1-mRNA-1-DNA_novel02	{XP_013384700.1; PREDICTED: FERM domain-containing protein 4A-like isoform X6 [Lingula anatina]}	{sp|Q9P2Q2|FRM4A_HUMAN; FERM domain-containing protein 4A OS=Homo sapiens GN=FRMD4A PE=1 SV=3}	{crg:105327032; - - - - -}	{Hs20468782; KOG3529 Radixin, moesin and related proteins of the ERM family R General function prediction only ;}	{NA}	{NA}	{NA}
augustus-132_pilon_pilon_pilon-processed-gene-2.1-mRNA-1-DNA_novel03	{XP_018027454.1; PREDICTED: dentin sialophosphoprotein-like [Hyalella azteca]}	{NA}	{api:100168158; - - - - -}	{NA}	{NA}	{NA}	{NA}
augustus-132_pilon_pilon_pilon-processed-gene-3.2-mRNA-1	{ALC79575.1; gastrolith protein 59 [Cherax quadricarinatus]}	{NA}	{mde:101892841; - - - - -}	{NA}	{NA}	{XM_018170704.1; PREDICTED: Hyalella azteca uncharacterized LOC108681651 (LOC108681651), mRNA}	{NA}
augustus-13344_pilon_pilon_pilon-processed-gene-0.24-mRNA-1-DNA_novel01	{KDR14609.1; Lymphoid-specific helicase [Zootermopsis nevadensis]}	{sp|Q60848|HELLS_MOUSE; Lymphocyte-specific helicase OS=Mus musculus GN=Hells PE=1 SV=2}	{hst:105185532; K19001 HELLS, DDM1 ATP-dependent DNA helicase - -}	{Hs21914927; KOG0385 Chromatin remodeling complex WSTF-ISWI, small subunit K Transcription ;}	{NA}	{XM_007904538.1; PREDICTED: Callorhinchus milii helicase, lymphoid-specific (hells), mRNA}	{NA}
augustus-13364_pilon_pilon_pilon-processed-gene-2.2-mRNA-1-DNA_novel01	{NA}	{NA}	{NA}	{NA}	{GO:0046872; metal ion binding; molecular_function}	{NA}	{PF00096:Zinc finger, C2H2 type}
augustus-13470_pilon_pilon_pilon-processed-gene-0.6-mRNA-1-DNA_novel01	{XP_018016406.1; PREDICTED: zinc finger protein 615-like [Hyalella azteca]}	{sp|Q9BWW7|SCRT1_HUMAN; Transcriptional repressor scratch 1 OS=Homo sapiens GN=SCRT1 PE=1 SV=1}	{mde:101894915; - - - - -}	{7292414; KOG2462 C2H2-type Zn-finger protein K Transcription ;}	{NA}	{XM_001366363.2; PREDICTED: Monodelphis domestica scratch family zinc finger 2 (SCRT2), mRNA}	{NA}
augustus-13502_pilon_pilon_pilon-processed-gene-0.37-mRNA-1-DNA_novel01	{XP_014681617.1; PREDICTED: ankyrin repeat domain-containing protein 39-like [Priapulus caudatus]}	{NA}	{cfo:105248873; K10380 ANK ankyrin - ko04624; Organismal Systems; Immune system; Toll and Imd signaling pathway | ko05205; Human Diseases; Cancers: Overview; Proteoglycans in cancer}	{7295202; KOG4177 Ankyrin M Cell wall/membrane/envelope biogenesis ;}	{NA}	{NA}	{NA}
augustus-13700_pilon_pilon_pilon-processed-gene-0.6-mRNA-1-DNA_novel01	{AGX27197.1; cytochrome c [Litopenaeus vannamei]}	{sp|P00031|CYC_MACMA; Cytochrome c OS=Macrobrachium malcolmsonii PE=1 SV=2}	{aag:AaeL_AAEL004457; K08738 CYC cytochrome c - ko00920; Metabolism; Energy metabolism; Sulfur metabolism | ko02020; Environmental Information Processing; Signal transduction; Two-component system | ko04210; Cellular Processes; Cell growth and death; Apoptosis | ko04214; Cellular Processes; Cell growth and death; Apoptosis - fly | ko04215; Cellular Processes; Cell growth and death; Apoptosis - mu…	{7298326; KOG3453 Cytochrome c C Energy production and conversion ;}	{GO:0009055; NA GO:0005506; iron ion binding; molecular_function GO:0020037; heme binding; molecular_function}	{AY534621.1; Pectinaria gouldii cytochrome c mRNA, complete cds}	{PF13442:Cytochrome C oxidase, cbb3-type, subunit III PF00034:Cytochrome c}
augustus-1376_pilon_pilon_pilon-processed-gene-0.0-mRNA-1-DNA_novel01	{XP_018020746.1; PREDICTED: dynein light chain 2, cytoplasmic isoform X1 [Hyalella azteca]}	{sp|Q24117|DYL1_DROME; Dynein light chain 1, cytoplasmic OS=Drosophila melanogaster GN=ctp PE=1 SV=1}	{apla:101792423; K10418 DYNLL dynein light chain LC8-type - ko04962; Organismal Systems; Excretory system; Vasopressin-regulated water reabsorption; apla:101792423; K10418 DYNLL dynein light chain LC8-type - ko04962; Organismal Systems; Excretory system; Vasopressin-regulated water reabsorption}	{7290522; KOG3430 Dynein light chain type 1 Z Cytoskeleton ;}	{NA}	{XM_007426836.1; PREDICTED: Python bivittatus dynein light chain LC8-type 2 (DYNLL2), mRNA}	{NA}
augustus-1376_pilon_pilon_pilon-processed-gene-0.0-mRNA-1-DNA_novel02	{XP_015836539.1; PREDICTED: dynein light chain 1, cytoplasmic isoform X1 [Tribolium castaneum]}	{sp|Q24117|DYL1_DROME; Dynein light chain 1, cytoplasmic OS=Drosophila melanogaster GN=ctp PE=1 SV=1}	{tca:657733; K10418 DYNLL dynein light chain LC8-type - ko04962; Organismal Systems; Excretory system; Vasopressin-regulated water reabsorption}	{7290522; KOG3430 Dynein light chain type 1 Z Cytoskeleton ;}	{NA}	{XM_007426836.1; PREDICTED: Python bivittatus dynein light chain LC8-type 2 (DYNLL2), mRNA}	{NA}
augustus-13938_pilon_pilon_pilon-processed-gene-0.13-mRNA-1-DNA_novel01	{NA}	{NA}	{NA}	{NA}	{NA}	{NA}	{NA}
augustus-14048_pilon_pilon_pilon-processed-gene-1.19-mRNA-1-DNA_novel01	{XP_018567692.1; PREDICTED: OCIA domain-containing protein 1 [Anoplophora glabripennis]}	{sp|Q9W1X9|OCAD1_DROME; OCIA domain-containing protein 1 OS=Drosophila melanogaster GN=asrij PE=2 SV=1}	{tca:656418; - - - - -}	{NA}	{NA}	{NA}	{NA}
augustus-14082_pilon_pilon_pilon-processed-gene-0.2-mRNA-1-DNA_novel01	{KDR19067.1; Glycoprotein 3-alpha-L-fucosyltransferase A [Zootermopsis nevadensis]}	{sp|Q9VUL9|FUCTA_DROME; Glycoprotein 3-alpha-L-fucosyltransferase A OS=Drosophila melanogaster GN=FucTA PE=2 SV=2}	{tca:656368; K00753 E2.4.1.214 glycoprotein 3-alpha-L-fucosyltransferase 2.4.1.214 ko00513; Metabolism; Glycan biosynthesis and metabolism; Various types of N-glycan biosynthesis}	{Hs4503815; KOG2619 Fucosyltransferase GE Carbohydrate transport and metabolism ; Amino acid transport and metabolism ;}	{NA}	{XM_012402641.1; PREDICTED: Athalia rosae alpha-(1,3)-fucosyltransferase 6-like (LOC105687197), mRNA}	{NA}
augustus-14082_pilon_pilon_pilon-processed-gene-0.2-mRNA-1-DNA_novel02	{KDR19067.1; Glycoprotein 3-alpha-L-fucosyltransferase A [Zootermopsis nevadensis]}	{sp|Q9VUL9|FUCTA_DROME; Glycoprotein 3-alpha-L-fucosyltransferase A OS=Drosophila melanogaster GN=FucTA PE=2 SV=2}	{tca:656368; K00753 E2.4.1.214 glycoprotein 3-alpha-L-fucosyltransferase 2.4.1.214 ko00513; Metabolism; Glycan biosynthesis and metabolism; Various types of N-glycan biosynthesis}	{Hs4503815; KOG2619 Fucosyltransferase GE Carbohydrate transport and metabolism ; Amino acid transport and metabolism ;}	{NA}	{XM_012402641.1; PREDICTED: Athalia rosae alpha-(1,3)-fucosyltransferase 6-like (LOC105687197), mRNA}	{NA}
augustus-14108_pilon_pilon_pilon-processed-gene-0.7-mRNA-1-DNA_novel01	{EFX69143.1; hypothetical protein DAPPUDRAFT_301032 [Daphnia pulex]}	{sp|Q7ZVJ8|CP13A_DANRE; UPF0585 protein C16orf13 homolog A OS=Danio rerio GN=zgc:56719 PE=2 SV=3}	{bter:105666912; - - - - -; bter:105666912; - - - - -}	{NA}	{NA}	{NA}	{NA}
augustus-1410_pilon_pilon_pilon-processed-gene-1.6-mRNA-1-DNA_novel01	{AEE25938.1; sodium potassium-transporting ATPase subunit beta [Litopenaeus vannamei]}	{sp|P25169|AT1B1_ARTSF; Sodium/potassium-transporting ATPase subunit beta OS=Artemia franciscana PE=2 SV=1}	{dpx:DAPPUDRAFT_230473; K01540 ATP1B, CD298 sodium/potassium-transporting ATPase subunit beta - ko04024; Environmental Information Processing; Signal transduction; cAMP signaling pathway | ko04022; Environmental Information Processing; Signal transduction; cGMP-PKG signaling pathway | ko04911; Organismal Systems; Endocrine system; Insulin secretion | ko04918; Organismal Systems; Endocrine system;…	{7298785; KOG3927 Na+/K+ ATPase, beta subunit P Inorganic ion transport and metabolism ;}	{NA}	{NA}	{NA}
augustus-14134_pilon_pilon_pilon-processed-gene-1.5-mRNA-1	{XP_012150330.1; PREDICTED: neuroligin-4, X-linked isoform X1 [Megachile rotundata]}	{sp|Q8N0W4|NLGNX_HUMAN; Neuroligin-4, X-linked OS=Homo sapiens GN=NLGN4X PE=1 SV=1}	{nvi:100114473; K07378 NLGN neuroligin - ko04514; Environmental Information Processing; Signaling molecules and interaction; Cell adhesion molecules (CAMs)}	{Hs7662470; KOG1516 Carboxylesterase and related proteins R General function prediction only ;}	{NA}	{NA}	{NA}
augustus-14276_pilon_pilon_pilon-processed-gene-0.0-mRNA-1-DNA_novel01	{XP_018018585.1; PREDICTED: insulin-like growth factor-binding protein complex acid labile subunit [Hyalella azteca]}	{sp|P22792|CPN2_HUMAN; Carboxypeptidase N subunit 2 OS=Homo sapiens GN=CPN2 PE=1 SV=3}	{tca:100142493; - - - - -}	{CE06340; KOG0619 FOG: Leucine rich repeat R General function prediction only ;}	{NA}	{NA}	{NA}
augustus-14306_pilon_pilon_pilon-processed-gene-0.6-mRNA-1-DNA_novel01	{NA}	{NA}	{NA}	{NA}	{NA}	{NA}	{NA}
augustus-14326_pilon_pilon_pilon-processed-gene-0.1-mRNA-1-DNA_novel01	{ACY66494.3; serine protease [Scylla paramamosain]}	{sp|Q90WD8|OVCH2_BUFJA; Ovochymase-2 OS=Bufo japonicus GN=OVCH2 PE=1 SV=1}	{tca:662737; - - - - -}	{7303963; KOG3627 Trypsin E Amino acid transport and metabolism ;}	{GO:0006508; proteolysis; biological_process GO:0004252; serine-type endopeptidase activity; molecular_function}	{NA}	{PF00089:Trypsin}
augustus-14580_pilon_pilon_pilon-processed-gene-0.15-mRNA-1-DNA_novel01	{XP_018006714.1; PREDICTED: LOW QUALITY PROTEIN: probable pyruvate dehydrogenase E1 component subunit alpha, mitochondrial [Hyalella azteca]}	{sp|P52899|ODPA_CAEEL; Probable pyruvate dehydrogenase E1 component subunit alpha, mitochondrial OS=Caenorhabditis elegans GN=T05H10.6 PE=3 SV=1}	{bter:100643255; K00161 PDHA, pdhA pyruvate dehydrogenase E1 component alpha subunit 1.2.4.1 ko01200; Metabolism; Global and overview maps; Carbon metabolism | ko00010; Metabolism; Carbohydrate metabolism; Glycolysis / Gluconeogenesis | ko00020; Metabolism; Carbohydrate metabolism; Citrate cycle (TCA cycle) | ko00620; Metabolism; Carbohydrate metabolism; Pyruvate metabolism | ko04066; Environment…	{CE01643; KOG0225 Pyruvate dehydrogenase E1, alpha subunit C Energy production and conversion ;}	{NA}	{XM_018245113.1; PREDICTED: Xenopus laevis pyruvate dehydrogenase (lipoamide) alpha 1 L homeolog (pdha1.L), transcript variant X1, mRNA}	{NA}
augustus-14580_pilon_pilon_pilon-processed-gene-0.15-mRNA-1-DNA_novel02	{XP_018006714.1; PREDICTED: LOW QUALITY PROTEIN: probable pyruvate dehydrogenase E1 component subunit alpha, mitochondrial [Hyalella azteca]}	{sp|P52899|ODPA_CAEEL; Probable pyruvate dehydrogenase E1 component subunit alpha, mitochondrial OS=Caenorhabditis elegans GN=T05H10.6 PE=3 SV=1}	{bter:100643255; K00161 PDHA, pdhA pyruvate dehydrogenase E1 component alpha subunit 1.2.4.1 ko01200; Metabolism; Global and overview maps; Carbon metabolism | ko00010; Metabolism; Carbohydrate metabolism; Glycolysis / Gluconeogenesis | ko00020; Metabolism; Carbohydrate metabolism; Citrate cycle (TCA cycle) | ko00620; Metabolism; Carbohydrate metabolism; Pyruvate metabolism | ko04066; Environment…	{CE01643; KOG0225 Pyruvate dehydrogenase E1, alpha subunit C Energy production and conversion ;}	{NA}	{XM_018245113.1; PREDICTED: Xenopus laevis pyruvate dehydrogenase (lipoamide) alpha 1 L homeolog (pdha1.L), transcript variant X1, mRNA}	{NA}
augustus-14664_pilon_pilon_pilon-processed-gene-0.12-mRNA-1-DNA_novel01	{EFX78966.1; hypothetical protein DAPPUDRAFT_304984 [Daphnia pulex]}	{sp|Q17QQ2|TPMT_BOVIN; Thiopurine S-methyltransferase OS=Bos taurus GN=TPMT PE=2 SV=1}	{bom:102267418; K00569 TPMT, tpmT thiopurine S-methyltransferase 2.1.1.67 ko00983; Metabolism; Xenobiotics biodegradation and metabolism; Drug metabolism - other enzymes}	{NA}	{NA}	{NA}	{NA}
augustus-14710_pilon_pilon_pilon-processed-gene-2.9-mRNA-1-DNA_novel01	{XP_018025816.1; PREDICTED: probable 4-coumarate--CoA ligase 5 [Hyalella azteca]}	{sp|O24540|4CL_VANPL; 4-coumarate--CoA ligase OS=Vanilla planifolia GN=4CL PE=3 SV=1}	{dpx:DAPPUDRAFT_316454; - - - - -}	{At3g21230; KOG1176 Acyl-CoA synthetase I Lipid transport and metabolism ;}	{NA}	{NA}	{NA}
augustus-14722_pilon_pilon_pilon-processed-gene-0.13-mRNA-1-DNA_novel01	{XP_018023073.1; PREDICTED: dolichyl-diphosphooligosaccharide--protein glycosyltransferase subunit 2-like isoform X1 [Hyalella azteca]}	{sp|Q5RBM1|RPN2_PONAB; Dolichyl-diphosphooligosaccharide--protein glycosyltransferase subunit 2 OS=Pongo abelii GN=RPN2 PE=2 SV=1}	{dpx:DAPPUDRAFT_303417; K12667 SWP1, RPN2 oligosaccharyltransferase complex subunit delta (ribophorin II) - ko00510; Metabolism; Glycan biosynthesis and metabolism; N-Glycan biosynthesis | ko00513; Metabolism; Glycan biosynthesis and metabolism; Various types of N-glycan biosynthesis | ko04141; Genetic Information Processing; Folding, sorting and degradation; Protein processing in endoplasmic ret…	{7302715; KOG2447 Oligosaccharyltransferase, delta subunit (ribophorin II) O Posttranslational modification, protein turnover, chaperones ;}	{NA}	{NA}	{NA}
augustus-14722_pilon_pilon_pilon-processed-gene-0.13-mRNA-1-DNA_novel02	{XP_018023073.1; PREDICTED: dolichyl-diphosphooligosaccharide--protein glycosyltransferase subunit 2-like isoform X1 [Hyalella azteca]}	{sp|Q5RBM1|RPN2_PONAB; Dolichyl-diphosphooligosaccharide--protein glycosyltransferase subunit 2 OS=Pongo abelii GN=RPN2 PE=2 SV=1}	{dpx:DAPPUDRAFT_303417; K12667 SWP1, RPN2 oligosaccharyltransferase complex subunit delta (ribophorin II) - ko00510; Metabolism; Glycan biosynthesis and metabolism; N-Glycan biosynthesis | ko00513; Metabolism; Glycan biosynthesis and metabolism; Various types of N-glycan biosynthesis | ko04141; Genetic Information Processing; Folding, sorting and degradation; Protein processing in endoplasmic ret…	{7302715; KOG2447 Oligosaccharyltransferase, delta subunit (ribophorin II) O Posttranslational modification, protein turnover, chaperones ;}	{NA}	{NA}	{NA}
augustus-1512_pilon_pilon_pilon-processed-gene-2.26-mRNA-1-DNA_novel01	{XP_018024624.1; PREDICTED: type-2 ice-structuring protein-like [Hyalella azteca]}	{NA}	{pbi:103048825; K06560 MRC, CD206, CD280 mannose receptor, C type - ko04145; Cellular Processes; Transport and catabolism; Phagosome | ko05152; Human Diseases; Infectious diseases: Bacterial; Tuberculosis}	{7292728_2; KOG4297 C-type lectin TV Signal transduction mechanisms ; Defense mechanisms ;}	{GO:0030246; carbohydrate binding; molecular_function}	{NA}	{PF00059:Lectin C-type domain}
augustus-15194_pilon_pilon_pilon-processed-gene-0.5-mRNA-1-DNA_novel01	{XP_016027046.1; uncharacterized protein Dsimw501_GD10807, isoform B [Drosophila simulans]}	{sp|A9ZSY2|TRET1_APILI; Facilitated trehalose transporter Tret1 OS=Apis mellifera ligustica GN=Tret1 PE=1 SV=1}	{dsi:Dsimw501_GD10807; K14258 TRET1 facilitated trehalose transporter - -}	{7303578; KOG0254 Predicted transporter (major facilitator superfamily) R General function prediction only ;}	{NA}	{NA}	{NA}
augustus-15194_pilon_pilon_pilon-processed-gene-1.8-mRNA-1-DNA_novel01	{NA}	{NA}	{NA}	{NA}	{NA}	{NA}	{NA}
augustus-15522_pilon_pilon_pilon-processed-gene-0.5-mRNA-1-DNA_novel01	{XP_014367220.1; PREDICTED: THO complex subunit 4 [Papilio machaon]}	{sp|O08583|THOC4_MOUSE; THO complex subunit 4 OS=Mus musculus GN=Alyref PE=1 SV=3}	{pxy:105387480; K12881 THOC4, ALY THO complex subunit 4 - ko03040; Genetic Information Processing; Transcription; Spliceosome | ko03013; Genetic Information Processing; Translation; RNA transport | ko03015; Genetic Information Processing; Translation; mRNA surveillance pathway | ko05168; Human Diseases; Infectious diseases: Viral; Herpes simplex infection}	{Hs17572810; KOG0533 RRM motif-containing protein A RNA processing and modification ;}	{GO:0003676; nucleic acid binding; molecular_function}	{NA}	{PF00076:RNA recognition motif. (a.k.a. RRM, RBD, or RNP domain)}
augustus-15580_pilon_pilon_pilon-processed-gene-0.0-mRNA-1-DNA_novel01	{JAS76976.1; hypothetical protein g.12712, partial [Homalodisca liturata]}	{sp|Q96NW4|ANR27_HUMAN; Ankyrin repeat domain-containing protein 27 OS=Homo sapiens GN=ANKRD27 PE=1 SV=2}	{pxy:105388146; K20175 ANKRD27 ankyrin repeat domain-containing protein 27 - -}	{Hs14149803; KOG2319 Vacuolar assembly/sorting protein VPS9 U Intracellular trafficking, secretion, and vesicular transport ;}	{NA}	{CR855612.2; Xenopus tropicalis finished cDNA, clone TEgg105a12}	{NA}
augustus-15580_pilon_pilon_pilon-processed-gene-0.3-mRNA-1-DNA_novel01	{XP_012286822.1; PREDICTED: uncharacterized protein LOC105703200 isoform X1 [Orussus abietinus]}	{sp|Q9VR35|MXT_DROME; Eukaryotic translation initiation factor 4E-binding protein Mextli OS=Drosophila melanogaster GN=mxt PE=1 SV=1}	{cfo:105250317; - - - - -}	{NA}	{NA}	{NA}	{NA}
augustus-15580_pilon_pilon_pilon-processed-gene-0.3-mRNA-1-DNA_novel02	{XP_012286822.1; PREDICTED: uncharacterized protein LOC105703200 isoform X1 [Orussus abietinus]}	{sp|Q9VR35|MXT_DROME; Eukaryotic translation initiation factor 4E-binding protein Mextli OS=Drosophila melanogaster GN=mxt PE=1 SV=1}	{cfo:105250317; - - - - -}	{NA}	{NA}	{NA}	{NA}
augustus-15580_pilon_pilon_pilon-processed-gene-0.3-mRNA-1-DNA_novel03	{XP_012286822.1; PREDICTED: uncharacterized protein LOC105703200 isoform X1 [Orussus abietinus]}	{sp|Q9VR35|MXT_DROME; Eukaryotic translation initiation factor 4E-binding protein Mextli OS=Drosophila melanogaster GN=mxt PE=1 SV=1}	{bter:100643495; - - - - -; bter:100643495; - - - - -}	{NA}	{NA}	{NA}	{NA}
augustus-15580_pilon_pilon_pilon-processed-gene-0.3-mRNA-1-DNA_novel04	{XP_012286822.1; PREDICTED: uncharacterized protein LOC105703200 isoform X1 [Orussus abietinus]}	{sp|Q9VR35|MXT_DROME; Eukaryotic translation initiation factor 4E-binding protein Mextli OS=Drosophila melanogaster GN=mxt PE=1 SV=1}	{bter:100643495; - - - - -; bter:100643495; - - - - -}	{NA}	{NA}	{NA}	{NA}
augustus-15580_pilon_pilon_pilon-processed-gene-0.3-mRNA-1-DNA_novel05	{XP_011496495.1; PREDICTED: uncharacterized protein LOC105361091 [Ceratosolen solmsi marchali]}	{sp|Q9VR35|MXT_DROME; Eukaryotic translation initiation factor 4E-binding protein Mextli OS=Drosophila melanogaster GN=mxt PE=1 SV=1}	{bter:100643495; - - - - -; bter:100643495; - - - - -}	{NA}	{NA}	{NA}	{NA}
augustus-15580_pilon_pilon_pilon-processed-gene-0.3-mRNA-1-DNA_novel06	{XP_011496495.1; PREDICTED: uncharacterized protein LOC105361091 [Ceratosolen solmsi marchali]}	{sp|Q9VR35|MXT_DROME; Eukaryotic translation initiation factor 4E-binding protein Mextli OS=Drosophila melanogaster GN=mxt PE=1 SV=1}	{cfo:105250317; - - - - -}	{NA}	{NA}	{NA}	{NA}
augustus-15580_pilon_pilon_pilon-processed-gene-0.3-mRNA-1-DNA_novel07	{XP_011496495.1; PREDICTED: uncharacterized protein LOC105361091 [Ceratosolen solmsi marchali]}	{sp|Q9VR35|MXT_DROME; Eukaryotic translation initiation factor 4E-binding protein Mextli OS=Drosophila melanogaster GN=mxt PE=1 SV=1}	{cfo:105250317; - - - - -}	{NA}	{NA}	{NA}	{NA}
augustus-15580_pilon_pilon_pilon-processed-gene-0.3-mRNA-1-DNA_novel08	{XP_012286822.1; PREDICTED: uncharacterized protein LOC105703200 isoform X1 [Orussus abietinus]}	{sp|Q9VR35|MXT_DROME; Eukaryotic translation initiation factor 4E-binding protein Mextli OS=Drosophila melanogaster GN=mxt PE=1 SV=1}	{cfo:105250317; - - - - -}	{NA}	{NA}	{NA}	{NA}
augustus-15582_pilon_pilon_pilon-processed-gene-0.41-mRNA-1-DNA_novel01	{XP_011495371.1; PREDICTED: non-canonical poly(A) RNA polymerase PAPD5-like [Ceratosolen solmsi marchali]}	{sp|Q68ED3|PAPD5_MOUSE; Non-canonical poly(A) RNA polymerase PAPD5 OS=Mus musculus GN=Papd5 PE=1 SV=2}	{nvi:100121195; K03514 PAPD5_7, TRF4 non-canonical poly(A) RNA polymerase PAPD5/7 2.7.7.19 ko03018; Genetic Information Processing; Folding, sorting and degradation; RNA degradation}	{Hs5902142; KOG1906 DNA polymerase sigma L Replication, recombination and repair ;}	{NA}	{NA}	{NA}
augustus-15582_pilon_pilon_pilon-processed-gene-0.41-mRNA-1-DNA_novel02	{XP_011495371.1; PREDICTED: non-canonical poly(A) RNA polymerase PAPD5-like [Ceratosolen solmsi marchali]}	{sp|Q68ED3|PAPD5_MOUSE; Non-canonical poly(A) RNA polymerase PAPD5 OS=Mus musculus GN=Papd5 PE=1 SV=2}	{nvi:100121195; K03514 PAPD5_7, TRF4 non-canonical poly(A) RNA polymerase PAPD5/7 2.7.7.19 ko03018; Genetic Information Processing; Folding, sorting and degradation; RNA degradation}	{Hs5902142; KOG1906 DNA polymerase sigma L Replication, recombination and repair ;}	{NA}	{NA}	{NA}
augustus-15646_pilon_pilon_pilon-processed-gene-0.1-mRNA-1-DNA_novel01	{NA}	{NA}	{NA}	{NA}	{NA}	{NA}	{NA}
augustus-15646_pilon_pilon_pilon-processed-gene-0.1-mRNA-1-DNA_novel02	{NA}	{NA}	{NA}	{NA}	{NA}	{NA}	{NA}
augustus-15646_pilon_pilon_pilon-processed-gene-0.1-mRNA-1-DNA_novel03	{NA}	{NA}	{NA}	{NA}	{NA}	{NA}	{NA}
augustus-15646_pilon_pilon_pilon-processed-gene-0.1-mRNA-1-DNA_novel04	{NA}	{NA}	{NA}	{NA}	{NA}	{NA}	{NA}
augustus-15646_pilon_pilon_pilon-processed-gene-0.1-mRNA-1-DNA_novel05	{NA}	{NA}	{NA}	{NA}	{NA}	{NA}	{NA}
augustus-15646_pilon_pilon_pilon-processed-gene-0.1-mRNA-1-DNA_novel06	{NA}	{NA}	{NA}	{NA}	{NA}	{NA}	{NA}
augustus-15646_pilon_pilon_pilon-processed-gene-0.1-mRNA-1-DNA_novel07	{NA}	{NA}	{NA}	{NA}	{NA}	{NA}	{NA}
augustus-15660_pilon_pilon_pilon-processed-gene-0.0-mRNA-1-DNA_novel01	{XP_018013869.1; PREDICTED: uncharacterized protein LOC108670892, partial [Hyalella azteca]}	{NA}	{pxy:105385081; - - - - -}	{NA}	{NA}	{NA}	{NA}
augustus-15784_pilon_pilon_pilon-processed-gene-1.0-mRNA-1-DNA_novel01	{XP_018027571.1; PREDICTED: UPF0489 protein C5orf22 homolog [Hyalella azteca]}	{sp|Q28H30|CE022_XENTR; UPF0489 protein C5orf22 homolog OS=Xenopus tropicalis GN=TEgg058p12.1 PE=2 SV=1}	{aec:105144970; - - - - -}	{NA}	{NA}	{NA}	{NA}
augustus-15784_pilon_pilon_pilon-processed-gene-1.0-mRNA-1-DNA_novel02	{XP_018027571.1; PREDICTED: UPF0489 protein C5orf22 homolog [Hyalella azteca]}	{sp|Q28H30|CE022_XENTR; UPF0489 protein C5orf22 homolog OS=Xenopus tropicalis GN=TEgg058p12.1 PE=2 SV=1}	{aec:105144970; - - - - -}	{NA}	{NA}	{NA}	{NA}
augustus-15854_pilon_pilon_pilon-processed-gene-0.0-mRNA-1-DNA_novel01	{XP_018026479.1; PREDICTED: MICOS complex subunit Mic27-like isoform X2 [Hyalella azteca]}	{NA}	{cqu:CpipJ_CPIJ008563; - - - - -}	{7300110; KOG4798 Uncharacterized conserved protein S Function unknown ;}	{GO:0019031; viral envelope; cellular_component GO:0005102; receptor binding; molecular_function GO:0005577; fibrinogen complex; cellular_component GO:0051258; protein polymerization; biological_process GO:0030674; protein binding, bridging; molecular_function GO:0007165; signal transduction; biological_process GO:0030168; platelet activation; biological_process GO:0019058; viral infectious cycle…	{NA}	{PF05109:Herpes virus major outer envelope glycoprotein (BLLF1) PF08702:Fibrinogen alpha/beta chain family}
augustus-15854_pilon_pilon_pilon-processed-gene-0.0-mRNA-1-DNA_novel02	{XP_018026479.1; PREDICTED: MICOS complex subunit Mic27-like isoform X2 [Hyalella azteca]}	{NA}	{cqu:CpipJ_CPIJ008563; - - - - -}	{7300110; KOG4798 Uncharacterized conserved protein S Function unknown ;}	{GO:0031461; cullin-RING ubiquitin ligase complex; cellular_component GO:0019031; viral envelope; cellular_component GO:0005801; cis-Golgi network; cellular_component GO:0005577; fibrinogen complex; cellular_component GO:0006886; intracellular protein transport; biological_process GO:0005102; receptor binding; molecular_function GO:0007165; signal transduction; biological_process GO:0030168; plat…	{NA}	{PF08702:Fibrinogen alpha/beta chain family PF05109:Herpes virus major outer envelope glycoprotein (BLLF1) PF00888:Cullin family PF04136:Sec34-like family }
augustus-15854_pilon_pilon_pilon-processed-gene-0.0-mRNA-1-DNA_novel03	{XP_018026479.1; PREDICTED: MICOS complex subunit Mic27-like isoform X2 [Hyalella azteca]}	{NA}	{cqu:CpipJ_CPIJ008563; - - - - -}	{7300110; KOG4798 Uncharacterized conserved protein S Function unknown ;}	{NA}	{NA}	{NA}
augustus-15854_pilon_pilon_pilon-processed-gene-0.0-mRNA-1-DNA_novel04	{XP_018026479.1; PREDICTED: MICOS complex subunit Mic27-like isoform X2 [Hyalella azteca]}	{NA}	{cqu:CpipJ_CPIJ008563; - - - - -}	{7300110; KOG4798 Uncharacterized conserved protein S Function unknown ;}	{GO:0005102; receptor binding; molecular_function GO:0005577; fibrinogen complex; cellular_component GO:0019031; viral envelope; cellular_component GO:0019058; viral infectious cycle; biological_process GO:0051258; protein polymerization; biological_process GO:0030674; protein binding, bridging; molecular_function GO:0007165; signal transduction; biological_process GO:0030168; platelet activation…	{NA}	{PF08702:Fibrinogen alpha/beta chain family PF05109:Herpes virus major outer envelope glycoprotein (BLLF1)}
augustus-15854_pilon_pilon_pilon-processed-gene-0.0-mRNA-1-DNA_novel05	{XP_018026478.1; PREDICTED: MICOS complex subunit Mic27-like isoform X1 [Hyalella azteca]}	{NA}	{cqu:CpipJ_CPIJ008563; - - - - -}	{NA}	{NA}	{NA}	{NA}
augustus-15854_pilon_pilon_pilon-processed-gene-0.0-mRNA-1-DNA_novel06	{NA}	{NA}	{NA}	{NA}	{NA}	{NA}	{NA}
augustus-15862_pilon_pilon_pilon-processed-gene-0.22-mRNA-1-DNA_novel01	{ANH79230.1; VLIG1 [Macrobrachium rosenbergii]}	{sp|Q80SU7|GVIN1_MOUSE; Interferon-induced very large GTPase 1 OS=Mus musculus GN=Gvin1 PE=1 SV=1}	{xtr:101730827; - - - - -}	{NA}	{NA}	{KU359427.1; Macrobrachium rosenbergii VLIG1 mRNA, complete cds}	{NA}
augustus-15932_pilon_pilon_pilon-processed-gene-0.0-mRNA-1-DNA_novel01	{JAT23568.1; hypothetical protein g.14202, partial [Graphocephala atropunctata]}	{sp|Q9VIK2|CART_DROME; Carcinine transporter OS=Drosophila melanogaster GN=CarT PE=2 SV=1}	{dpl:KGM_01829; K08202 SLC22A4_5, OCTN MFS transporter, OCT family, solute carrier family 22 (organic cation transporter), member 4/5 - ko05231; Human Diseases; Cancers: Overview; Choline metabolism in cancer}	{7303390; KOG0255 Synaptic vesicle transporter SVOP and related transporters (major facilitator superfamily) R General function prediction only ;}	{NA}	{NA}	{NA}
augustus-16188_pilon_pilon_pilon-processed-gene-0.11-mRNA-1-DNA_novel01	{NA}	{NA}	{NA}	{NA}	{NA}	{KF601805.1; Macrobrachium nipponense microsatellite X631 sequence}	{NA}
augustus-16220_pilon_pilon_pilon-processed-gene-0.4-mRNA-1-DNA_novel01	{XP_018015636.1; PREDICTED: FAST kinase domain-containing protein 5, mitochondrial-like isoform X1 [Hyalella azteca]}	{sp|Q7L8L6|FAKD5_HUMAN; FAST kinase domain-containing protein 5, mitochondrial OS=Homo sapiens GN=FASTKD5 PE=1 SV=1}	{bmor:101744942; - - - - -; bmor:101744942; - - - - -}	{NA}	{NA}	{NA}	{NA}
augustus-1646_pilon_pilon_pilon-processed-gene-0.4-mRNA-1-DNA_novel01	{XP_014251128.1; PREDICTED: titin-like isoform X3 [Cimex lectularius]}	{NA}	{hst:105190714; - - - - -}	{NA}	{NA}	{NA}	{NA}
augustus-1646_pilon_pilon_pilon-processed-gene-0.4-mRNA-1-DNA_novel02	{XP_014251128.1; PREDICTED: titin-like isoform X3 [Cimex lectularius]}	{NA}	{hst:105190714; - - - - -}	{NA}	{NA}	{NA}	{NA}
augustus-1660_pilon_pilon_pilon-processed-gene-0.1-mRNA-1-DNA_novel01	{KDR24458.1; Protein HEXIM [Zootermopsis nevadensis]}	{sp|Q0X0C4|HEXI1_BOVIN; Protein HEXIM1 OS=Bos taurus GN=HEXIM1 PE=2 SV=1}	{isc:IscW_ISCW010097; K15189 HEXIM1_2 protein HEXIM1/2 - -}	{NA}	{NA}	{NA}	{NA}
augustus-1660_pilon_pilon_pilon-processed-gene-0.1-mRNA-1-DNA_novel02	{KDR24458.1; Protein HEXIM [Zootermopsis nevadensis]}	{sp|Q0X0C4|HEXI1_BOVIN; Protein HEXIM1 OS=Bos taurus GN=HEXIM1 PE=2 SV=1}	{isc:IscW_ISCW010097; K15189 HEXIM1_2 protein HEXIM1/2 - -}	{NA}	{NA}	{NA}	{NA}
augustus-16722_pilon_pilon_pilon-processed-gene-0.0-mRNA-1-DNA_novel01	{XP_018019452.1; PREDICTED: cAMP-regulated phosphoprotein 21-like [Hyalella azteca]}	{sp|A0JNC2|R3HD2_BOVIN; R3H domain-containing protein 2 OS=Bos taurus GN=R3HDM2 PE=2 SV=1}	{aec:105148335; - - - - -}	{Hs7661874; KOG2953 mRNA-binding protein Encore A RNA processing and modification ;}	{NA}	{XM_018456127.1; PREDICTED: Trachymyrmex zeteki R3H domain-containing protein 1 (LOC108727827), transcript variant X5, mRNA}	{NA}
augustus-16724_pilon_pilon_pilon-processed-gene-0.4-mRNA-1-DNA_novel01	{BAG68789.1; myosuppressin-like neuropeptide precursor [Procambarus clarkii]}	{sp|P85527|NEMS_APIME; Myosuppressin OS=Apis mellifera PE=1 SV=1}	{nvi:100116855; - - - - -}	{NA}	{NA}	{NA}	{NA}
augustus-16724_pilon_pilon_pilon-processed-gene-2.8-mRNA-1-DNA_novel01	{XP_018015361.1; PREDICTED: reticulon-4-interacting protein 1 homolog, mitochondrial-like isoform X1 [Hyalella azteca]}	{sp|Q0VC50|RT4I1_BOVIN; Reticulon-4-interacting protein 1, mitochondrial OS=Bos taurus GN=RTN4IP1 PE=2 SV=1}	{phu:Phum_PHUM551020; - - - - -}	{Hs14249346; KOG1198 Zinc-binding oxidoreductase CR Energy production and conversion ; General function prediction only ;}	{NA}	{NA}	{NA}
augustus-16758_pilon_pilon_pilon-processed-gene-0.16-mRNA-1-DNA_novel01	{XP_005108334.1; PREDICTED: nuclear pore complex protein Nup50-like isoform X2 [Aplysia californica]}	{sp|O08587|NUP50_RAT; Nuclear pore complex protein Nup50 OS=Rattus norvegicus GN=Nup50 PE=2 SV=2}	{lcm:102358674; K14295 NUP50, NPAP60 nuclear pore complex protein Nup50 - ko03013; Genetic Information Processing; Translation; RNA transport}	{Hs6005818; KOG2724 Nuclear pore complex component NPAP60L/NUP50 U Intracellular trafficking, secretion, and vesicular transport ;}	{NA}	{NA}	{NA}
augustus-16758_pilon_pilon_pilon-processed-gene-0.16-mRNA-1-DNA_novel02	{XP_005108333.1; PREDICTED: nuclear pore complex protein Nup50-like isoform X1 [Aplysia californica]}	{sp|O08587|NUP50_RAT; Nuclear pore complex protein Nup50 OS=Rattus norvegicus GN=Nup50 PE=2 SV=2}	{lcm:102358674; K14295 NUP50, NPAP60 nuclear pore complex protein Nup50 - ko03013; Genetic Information Processing; Translation; RNA transport}	{Hs6005818; KOG2724 Nuclear pore complex component NPAP60L/NUP50 U Intracellular trafficking, secretion, and vesicular transport ;}	{NA}	{NA}	{NA}
augustus-1684_pilon_pilon_pilon-processed-gene-0.3-mRNA-1-DNA_novel01	{AFN25966.1; innexin 3 [Cancer borealis]}	{sp|Q9V427|INX2_DROME; Innexin inx2 OS=Drosophila melanogaster GN=Inx2 PE=1 SV=1}	{dme:Dmel_CG4590; - - - - -}	{NA}	{NA}	{AM182905.1; Homarus gammarus mRNA for innexin inx1}	{NA}
augustus-16876_pilon_pilon_pilon-processed-gene-0.2-mRNA-1-DNA_novel01	{XP_018018519.1; PREDICTED: uncharacterized protein LOC108675046 [Hyalella azteca]}	{NA}	{adf:107335899; - - - - -}	{NA}	{GO:0016887; ATPase activity; molecular_function GO:0005524; ATP binding; molecular_function GO:0043531; ADP binding; molecular_function GO:0006139; nucleobase, nucleoside, nucleotide and nucleic acid metabolic process; biological_process GO:0016773; phosphotransferase activity, alcohol group as acceptor; molecular_function}	{NA}	{PF00931:NB-ARC domain PF02562:PhoH-like protein PF00005:ABC transporter PF01712:Deoxynucleoside kinase}
augustus-16876_pilon_pilon_pilon-processed-gene-0.2-mRNA-1-DNA_novel02	{XP_018018519.1; PREDICTED: uncharacterized protein LOC108675046 [Hyalella azteca]}	{NA}	{adf:107335899; - - - - -}	{NA}	{GO:0016773; phosphotransferase activity, alcohol group as acceptor; molecular_function GO:0006139; nucleobase, nucleoside, nucleotide and nucleic acid metabolic process; biological_process GO:0016887; ATPase activity; molecular_function GO:0005524; ATP binding; molecular_function GO:0043531; ADP binding; molecular_function}	{NA}	{PF01712:Deoxynucleoside kinase PF02562:PhoH-like protein PF00931:NB-ARC domain PF00005:ABC transporter}
augustus-17010_pilon_pilon_pilon-processed-gene-1.1-mRNA-1-DNA_novel01	{XP_018022437.1; PREDICTED: NAD kinase-like isoform X2 [Hyalella azteca]}	{sp|O95544|NADK_HUMAN; NAD kinase OS=Homo sapiens GN=NADK PE=1 SV=1}	{phu:Phum_PHUM127760; K00858 ppnK, NADK NAD+ kinase 2.7.1.23 ko00760; Metabolism; Metabolism of cofactors and vitamins; Nicotinate and nicotinamide metabolism}	{7303295; KOG2178 Predicted sugar kinase G Carbohydrate transport and metabolism ;}	{NA}	{XM_017943319.1; PREDICTED: Habropoda laboriosa NAD kinase-like (LOC108579715), transcript variant X2, mRNA}	{NA}
augustus-17010_pilon_pilon_pilon-processed-gene-1.1-mRNA-1-DNA_novel02	{XP_018022437.1; PREDICTED: NAD kinase-like isoform X2 [Hyalella azteca]}	{sp|O95544|NADK_HUMAN; NAD kinase OS=Homo sapiens GN=NADK PE=1 SV=1}	{dpx:DAPPUDRAFT_187852; K00858 ppnK, NADK NAD+ kinase 2.7.1.23 ko00760; Metabolism; Metabolism of cofactors and vitamins; Nicotinate and nicotinamide metabolism}	{7303295; KOG2178 Predicted sugar kinase G Carbohydrate transport and metabolism ;}	{NA}	{NA}	{NA}
augustus-17038_pilon_pilon_pilon-processed-gene-0.16-mRNA-1-DNA_novel01	{XP_018027698.1; PREDICTED: uncharacterized protein LOC108682944 [Hyalella azteca]}	{NA}	{dse:Dsec_GM26082; - - - - -}	{NA}	{NA}	{NA}	{NA}
augustus-17038_pilon_pilon_pilon-processed-gene-0.16-mRNA-1-DNA_novel02	{XP_018027698.1; PREDICTED: uncharacterized protein LOC108682944 [Hyalella azteca]}	{NA}	{mde:101895777; - - - - -}	{NA}	{NA}	{NA}	{NA}
augustus-1704_pilon_pilon_pilon-processed-gene-1.12-mRNA-1-DNA_novel01	{NA}	{NA}	{NA}	{NA}	{NA}	{NA}	{NA}
augustus-1704_pilon_pilon_pilon-processed-gene-1.12-mRNA-1-DNA_novel02	{NA}	{NA}	{NA}	{NA}	{NA}	{NA}	{NA}
augustus-17194_pilon_pilon_pilon-processed-gene-0.17-mRNA-1-DNA_novel01	{XP_018013238.1; PREDICTED: 26S proteasome non-ATPase regulatory subunit 6-like [Hyalella azteca]}	{sp|Q9V3G7|PSMD6_DROME; 26S proteasome non-ATPase regulatory subunit 6 OS=Drosophila melanogaster GN=Rpn7 PE=2 SV=1}	{hst:105181224; K03037 PSMD6, RPN7 26S proteasome regulatory subunit N7 - ko03050; Genetic Information Processing; Folding, sorting and degradation; Proteasome | ko05169; Human Diseases; Infectious diseases: Viral; Epstein-Barr virus infection}	{7300859; KOG0687 26S proteasome regulatory complex, subunit RPN7/PSMD6 O Posttranslational modification, protein turnover, chaperones ;}	{NA}	{XM_015819396.1; PREDICTED: Protobothrops mucrosquamatus proteasome 26S subunit, non-ATPase 6 (PSMD6), mRNA}	{NA}
augustus-17414_pilon_pilon_pilon-processed-gene-0.7-mRNA-1-DNA_novel01	{XP_016117352.1; PREDICTED: uncharacterized protein LOC107575503 isoform X1 [Sinocyclocheilus grahami]}	{NA}	{xla:108704612; - - - - -}	{NA}	{GO:0007264; small GTPase mediated signal transduction; biological_process GO:0016887; ATPase activity; molecular_function GO:0005525; GTP binding; molecular_function GO:0006810; transport; biological_process GO:0005524; ATP binding; molecular_function GO:0006614; SRP-dependent cotranslational protein targeting to membrane; biological_process GO:0005622; intracellular; cellular_component GO:00001…	{NA}	{PF00350:Dynamin family PF01926:50S ribosome-binding GTPase PF02367:Threonylcarbamoyl adenosine biosynthesis protein TsaE PF00437:Type II/IV secretion system protein PF04548:AIG1 family PF01580:FtsK/SpoIIIE family PF03193:Protein of unknown function, DUF258 PF01695:IstB-like ATP binding protein PF00448:SRP54-type protein, GTPase domain PF00735:Septin PF00005:ABC transporter PF00004:ATPase family …
augustus-17414_pilon_pilon_pilon-processed-gene-0.7-mRNA-1-DNA_novel02	{XP_018518524.1; PREDICTED: uncharacterized protein LOC108874512 [Lates calcarifer]}	{NA}	{xla:108704612; - - - - -}	{NA}	{NA}	{NA}	{NA}
augustus-17414_pilon_pilon_pilon-processed-gene-0.9-mRNA-1-DNA_novel01	{XP_018010818.1; PREDICTED: prolyl 3-hydroxylase 1-like [Hyalella azteca]}	{sp|Q9R1J8|P3H1_RAT; Prolyl 3-hydroxylase 1 OS=Rattus norvegicus GN=P3h1 PE=1 SV=1}	{tca:657387; K08134 LEPRE leucine proline-enriched proteoglycan (leprecan) - -}	{CE25594; KOG4459 Membrane-associated proteoglycan Leprecan S Function unknown ;}	{GO:0005515; protein binding; molecular_function}	{NA}	{PF00515:Tetratricopeptide repeat}
augustus-17414_pilon_pilon_pilon-processed-gene-0.9-mRNA-1-DNA_novel02	{XP_018010818.1; PREDICTED: prolyl 3-hydroxylase 1-like [Hyalella azteca]}	{sp|Q3V1T4|P3H1_MOUSE; Prolyl 3-hydroxylase 1 OS=Mus musculus GN=P3h1 PE=1 SV=2}	{dpx:DAPPUDRAFT_223145; K19606 CRTAP cartilage-associated protein - -}	{Hs21361918; KOG4459 Membrane-associated proteoglycan Leprecan S Function unknown ;}	{GO:0005515; protein binding; molecular_function}	{NA}	{PF00515:Tetratricopeptide repeat}
augustus-17414_pilon_pilon_pilon-processed-gene-0.9-mRNA-1-DNA_novel03	{NA}	{NA}	{NA}	{NA}	{NA}	{NA}	{NA}
augustus-17450_pilon_pilon_pilon-processed-gene-0.17-mRNA-1-DNA_novel01	{ACY66494.3; serine protease [Scylla paramamosain]}	{sp|P05049|SNAK_DROME; Serine protease snake OS=Drosophila melanogaster GN=snk PE=1 SV=2}	{phu:Phum_PHUM003150; - - - - -}	{7299715; KOG3627 Trypsin E Amino acid transport and metabolism ;}	{NA}	{NA}	{NA}
augustus-17470_pilon_pilon_pilon-processed-gene-0.8-mRNA-1-DNA_novel01	{XP_001661686.1; AAEL011465-PA [Aedes aegypti]}	{NA}	{aga:AgaP_AGAP005188; - - - - -}	{7294691; KOG3762 Predicted transporter R General function prediction only ;}	{NA}	{NA}	{NA}
augustus-17470_pilon_pilon_pilon-processed-gene-0.8-mRNA-1-DNA_novel02	{XP_001661686.1; AAEL011465-PA [Aedes aegypti]}	{NA}	{aga:AgaP_AGAP005188; - - - - -}	{7294691; KOG3762 Predicted transporter R General function prediction only ;}	{NA}	{NA}	{NA}
augustus-17742_pilon_pilon_pilon-processed-gene-1.1-mRNA-1-DNA_novel01	{AFW98991.1; prophenoloxidase activating enzyme [Litopenaeus vannamei]}	{sp|P21902|PCE_TACTR; Proclotting enzyme OS=Tachypleus tridentatus PE=1 SV=1}	{dya:Dyak_GE19614; - - - - -}	{7293767; KOG3627 Trypsin E Amino acid transport and metabolism ;}	{NA}	{NA}	{NA}
augustus-17820_pilon_pilon_pilon-processed-gene-0.1-mRNA-1-DNA_novel01	{XP_018019403.1; PREDICTED: beta-hexosaminidase subunit beta-like isoform X1 [Hyalella azteca]}	{sp|Q0V8R6|HEXA_BOVIN; Beta-hexosaminidase subunit alpha OS=Bos taurus GN=HEXA PE=2 SV=1}	{obi:106868116; K12373 HEXA_B hexosaminidase 3.2.1.52 ko00520; Metabolism; Carbohydrate metabolism; Amino sugar and nucleotide sugar metabolism | ko00513; Metabolism; Glycan biosynthesis and metabolism; Various types of N-glycan biosynthesis | ko00531; Metabolism; Glycan biosynthesis and metabolism; Glycosaminoglycan degradation | ko00603; Metabolism; Glycan biosynthesis and metabolism; Glycosphi…	{Hs4504371; KOG2499 Beta-N-acetylhexosaminidase G Carbohydrate transport and metabolism ;}	{NA}	{NA}	{NA}
augustus-1786_pilon_pilon_pilon-processed-gene-0.15-mRNA-1	{BAD16776.1; calcification-associated peptide-2 [Procambarus clarkii]}	{NA}	{NA}	{NA}	{NA}	{NA}	{NA}
augustus-1804_pilon_pilon_pilon-processed-gene-1.0-mRNA-1-DNA_novel01	{AIR72267.1; Hsp70E [Euphausia crystallorophias]}	{sp|Q9U639|HSP7D_MANSE; Heat shock 70 kDa protein cognate 4 OS=Manduca sexta PE=2 SV=1}	{nvi:100114493; K03283 HSPA1_8 heat shock 70kDa protein 1/8 - ko03040; Genetic Information Processing; Transcription; Spliceosome | ko04141; Genetic Information Processing; Folding, sorting and degradation; Protein processing in endoplasmic reticulum | ko04010; Environmental Information Processing; Signal transduction; MAPK signaling pathway | ko04144; Cellular Processes; Transport and catabolism…	{Hs5729877; KOG0101 Molecular chaperones HSP70/HSC70, HSP70 superfamily O Posttranslational modification, protein turnover, chaperones ;}	{NA}	{FJ830635.1; Portunus trituberculatus heat shock protein 70 (hsp70) mRNA, complete cds}	{NA}
augustus-18140_pilon_pilon_pilon-processed-gene-0.0-mRNA-1-DNA_novel01	{NA}	{NA}	{NA}	{NA}	{NA}	{NA}	{NA}
augustus-18140_pilon_pilon_pilon-processed-gene-0.0-mRNA-1-DNA_novel02	{NA}	{NA}	{NA}	{NA}	{NA}	{NA}	{NA}
augustus-18148_pilon_pilon_pilon-processed-gene-0.0-mRNA-1-DNA_novel01	{XP_013978739.1; PREDICTED: desmoglein-2-like isoform X1 [Salmo salar]}	{NA}	{NA}	{NA}	{NA}	{NA}	{NA}
augustus-18148_pilon_pilon_pilon-processed-gene-0.0-mRNA-1-DNA_novel02	{XP_013978739.1; PREDICTED: desmoglein-2-like isoform X1 [Salmo salar]}	{NA}	{NA}	{NA}	{NA}	{NA}	{NA}
augustus-18270_pilon_pilon_pilon-processed-gene-0.3-mRNA-1-DNA_novel01	{XP_018006650.1; PREDICTED: THO complex subunit 1-like [Hyalella azteca]}	{sp|Q96FV9|THOC1_HUMAN; THO complex subunit 1 OS=Homo sapiens GN=THOC1 PE=1 SV=1}	{hst:105186511; K12878 THOC1 THO complex subunit 1 - ko03040; Genetic Information Processing; Transcription; Spliceosome | ko03013; Genetic Information Processing; Translation; RNA transport}	{Hs14762342; KOG2491 Nuclear matrix protein Y Nuclear structure ;}	{NA}	{NA}	{NA}
augustus-18360_pilon_pilon_pilon-processed-gene-0.7-mRNA-1-DNA_novel01	{ODN05053.1; Esterase FE4 [Orchesella cincta]}	{sp|P35502|ESTF_MYZPE; Esterase FE4 OS=Myzus persicae PE=1 SV=1}	{dpx:DAPPUDRAFT_312876; K01049 ACHE acetylcholinesterase 3.1.1.7 ko00564; Metabolism; Lipid metabolism; Glycerophospholipid metabolism | ko04725; Organismal Systems; Nervous system; Cholinergic synapse}	{7291308; KOG1516 Carboxylesterase and related proteins R General function prediction only ;}	{NA}	{NA}	{NA}
augustus-18360_pilon_pilon_pilon-processed-gene-0.7-mRNA-1-DNA_novel02	{ODN05053.1; Esterase FE4 [Orchesella cincta]}	{sp|P35502|ESTF_MYZPE; Esterase FE4 OS=Myzus persicae PE=1 SV=1}	{dpx:DAPPUDRAFT_312876; K01049 ACHE acetylcholinesterase 3.1.1.7 ko00564; Metabolism; Lipid metabolism; Glycerophospholipid metabolism | ko04725; Organismal Systems; Nervous system; Cholinergic synapse}	{7291308; KOG1516 Carboxylesterase and related proteins R General function prediction only ;}	{NA}	{NA}	{NA}
augustus-18360_pilon_pilon_pilon-processed-gene-0.7-mRNA-1-DNA_novel03	{ODN05053.1; Esterase FE4 [Orchesella cincta]}	{sp|P35502|ESTF_MYZPE; Esterase FE4 OS=Myzus persicae PE=1 SV=1}	{dpx:DAPPUDRAFT_312876; K01049 ACHE acetylcholinesterase 3.1.1.7 ko00564; Metabolism; Lipid metabolism; Glycerophospholipid metabolism | ko04725; Organismal Systems; Nervous system; Cholinergic synapse}	{7291308; KOG1516 Carboxylesterase and related proteins R General function prediction only ;}	{NA}	{NA}	{NA}
augustus-18360_pilon_pilon_pilon-processed-gene-0.7-mRNA-1-DNA_novel04	{ODN05053.1; Esterase FE4 [Orchesella cincta]}	{sp|P35502|ESTF_MYZPE; Esterase FE4 OS=Myzus persicae PE=1 SV=1}	{dpx:DAPPUDRAFT_312876; K01049 ACHE acetylcholinesterase 3.1.1.7 ko00564; Metabolism; Lipid metabolism; Glycerophospholipid metabolism | ko04725; Organismal Systems; Nervous system; Cholinergic synapse}	{7291308; KOG1516 Carboxylesterase and related proteins R General function prediction only ;}	{NA}	{NA}	{NA}
augustus-18360_pilon_pilon_pilon-processed-gene-0.7-mRNA-1-DNA_novel05	{ODN05053.1; Esterase FE4 [Orchesella cincta]}	{sp|P35502|ESTF_MYZPE; Esterase FE4 OS=Myzus persicae PE=1 SV=1}	{dpx:DAPPUDRAFT_312876; K01049 ACHE acetylcholinesterase 3.1.1.7 ko00564; Metabolism; Lipid metabolism; Glycerophospholipid metabolism | ko04725; Organismal Systems; Nervous system; Cholinergic synapse}	{7291308; KOG1516 Carboxylesterase and related proteins R General function prediction only ;}	{NA}	{NA}	{NA}
augustus-18360_pilon_pilon_pilon-processed-gene-0.7-mRNA-1-DNA_novel06	{ODN05053.1; Esterase FE4 [Orchesella cincta]}	{sp|P35502|ESTF_MYZPE; Esterase FE4 OS=Myzus persicae PE=1 SV=1}	{dpx:DAPPUDRAFT_312876; K01049 ACHE acetylcholinesterase 3.1.1.7 ko00564; Metabolism; Lipid metabolism; Glycerophospholipid metabolism | ko04725; Organismal Systems; Nervous system; Cholinergic synapse}	{7291308; KOG1516 Carboxylesterase and related proteins R General function prediction only ;}	{NA}	{NA}	{NA}
augustus-18360_pilon_pilon_pilon-processed-gene-0.7-mRNA-1-DNA_novel07	{ODN05053.1; Esterase FE4 [Orchesella cincta]}	{sp|P35502|ESTF_MYZPE; Esterase FE4 OS=Myzus persicae PE=1 SV=1}	{dpx:DAPPUDRAFT_312876; K01049 ACHE acetylcholinesterase 3.1.1.7 ko00564; Metabolism; Lipid metabolism; Glycerophospholipid metabolism | ko04725; Organismal Systems; Nervous system; Cholinergic synapse}	{7291308; KOG1516 Carboxylesterase and related proteins R General function prediction only ;}	{NA}	{NA}	{NA}
augustus-1838_pilon_pilon_pilon-processed-gene-0.23-mRNA-1-DNA_novel01	{XP_013073927.1; PREDICTED: EF-hand calcium-binding domain-containing protein 7-like isoform X6 [Biomphalaria glabrata]}	{sp|Q6DCF6|EFCB7_XENLA; EF-hand calcium-binding domain-containing protein 7 OS=Xenopus laevis GN=efcab7 PE=2 SV=1}	{gga:100858847; - - - - -}	{Hs17436802; KOG0027 Calmodulin and related proteins (EF-Hand superfamily) T Signal transduction mechanisms ;}	{NA}	{NA}	{NA}
augustus-1854_pilon_pilon_pilon-processed-gene-0.2-mRNA-1-DNA_novel01	{XP_018012714.1; PREDICTED: neurogenic locus notch homolog protein 1-like [Hyalella azteca]}	{sp|P46530|NOTC1_DANRE; Neurogenic locus notch homolog protein 1 OS=Danio rerio GN=notch1a PE=2 SV=1}	{dpx:DAPPUDRAFT_194717; - - - - -}	{7289281; KOG1217 Fibrillins and related proteins containing Ca2+-binding EGF-like domains T Signal transduction mechanisms ;}	{NA}	{NA}	{NA}
augustus-1854_pilon_pilon_pilon-processed-gene-0.3-mRNA-1-DNA_novel01	{NA}	{NA}	{NA}	{NA}	{GO:0006810; transport; biological_process GO:0043565; sequence-specific DNA binding; molecular_function GO:0003700; sequence-specific DNA binding transcription factor activity; molecular_function GO:0016021; integral to membrane; cellular_component GO:0006914; autophagy; biological_process GO:0006355; regulation of transcription, DNA-dependent; biological_process}	{NA}	{PF07716:Basic region leucine zipper PF04111:Autophagy protein Apg6 PF01105:emp24/gp25L/p24 family/GOLD PF00170:bZIP transcription factor}
augustus-18582_pilon_pilon_pilon-processed-gene-0.32-mRNA-1	{XP_015518057.1; PREDICTED: carboxypeptidase Q-like [Neodiprion lecontei]}	{sp|Q6IRK9|CBPQ_RAT; Carboxypeptidase Q OS=Rattus norvegicus GN=Cpq PE=1 SV=1}	{ipu:108268885; K01302 CPQ carboxypeptidase Q 3.4.17.- -}	{Hs7706387; KOG2195 Transferrin receptor and related proteins containing the protease-associated (PA) domain OPR Posttranslational modification, protein turnover, chaperones ; Inorganic ion transport and metabolism ; General function prediction only ;}	{GO:0016787; hydrolase activity; molecular_function GO:0008233; peptidase activity; molecular_function GO:0006508; proteolysis; biological_process GO:0008152; NA}	{NA}	{PF01546:Peptidase family M20/M25/M40 PF04389:Peptidase family M28}
augustus-18590_pilon_pilon_pilon-processed-gene-0.5-mRNA-1-DNA_novel01	{AHA61465.1; heat shock protein 70 cognate 3 [Eriocheir sinensis]}	{sp|P29844|HSP7C_DROME; Heat shock 70 kDa protein cognate 3 OS=Drosophila melanogaster GN=Hsc70-3 PE=2 SV=2}	{tca:659147; K09490 HSPA5, BIP heat shock 70kDa protein 5 - ko03060; Genetic Information Processing; Folding, sorting and degradation; Protein export | ko04141; Genetic Information Processing; Folding, sorting and degradation; Protein processing in endoplasmic reticulum | ko04918; Organismal Systems; Endocrine system; Thyroid hormone synthesis | ko05020; Human Diseases; Neurodegenerative diseases…	{7292698; KOG0100 Molecular chaperones GRP78/BiP/KAR2, HSP70 superfamily O Posttranslational modification, protein turnover, chaperones ;}	{GO:0005975; carbohydrate metabolic process; biological_process GO:0006298; mismatch repair; biological_process GO:0000902; cell morphogenesis; biological_process GO:0016773; phosphotransferase activity, alcohol group as acceptor; molecular_function GO:0030983; mismatched DNA binding; molecular_function GO:0005524; ATP binding; molecular_function GO:0016787; hydrolase activity; molecular_function}	{AK417409.1; Riptortus pedestris mRNA for heat shock protein cognate 3, complete cds, sequence id: Rped-0632}	{PF01968:Hydantoinase/oxoprolinase PF05192:MutS domain III PF06723:MreB/Mbl protein PF02782:FGGY family of carbohydrate kinases, C-terminal domain}
augustus-18628_pilon_pilon_pilon-processed-gene-0.6-mRNA-1-DNA_novel01	{XP_018023941.1; PREDICTED: pre-mRNA-splicing factor ATP-dependent RNA helicase PRP16-like [Hyalella azteca]}	{sp|Q92620|PRP16_HUMAN; Pre-mRNA-splicing factor ATP-dependent RNA helicase PRP16 OS=Homo sapiens GN=DHX38 PE=1 SV=2}	{tca:658113; K12815 DHX38, PRP16 pre-mRNA-splicing factor ATP-dependent RNA helicase DHX38/PRP16 3.6.4.13 ko03040; Genetic Information Processing; Transcription; Spliceosome}	{Hs17999539; KOG0924 mRNA splicing factor ATP-dependent RNA helicase A RNA processing and modification ;}	{NA}	{XM_007940318.1; PREDICTED: Orycteropus afer afer DEAH (Asp-Glu-Ala-His) box polypeptide 38 (DHX38), mRNA}	{NA}
augustus-18656_pilon_pilon_pilon-processed-gene-0.13-mRNA-1-DNA_novel01	{XP_013400475.1; PREDICTED: dimethylglycine dehydrogenase, mitochondrial-like isoform X2 [Lingula anatina]}	{sp|Q9DBT9|M2GD_MOUSE; Dimethylglycine dehydrogenase, mitochondrial OS=Mus musculus GN=Dmgdh PE=1 SV=1}	{ocu:100340207; K00315 DMGDH dimethylglycine dehydrogenase 1.5.8.4 ko00260; Metabolism; Amino acid metabolism; Glycine, serine and threonine metabolism}	{Hs7019365; KOG2844 Dimethylglycine dehydrogenase precursor E Amino acid transport and metabolism ;}	{NA}	{NA}	{NA}
augustus-18680_pilon_pilon_pilon-processed-gene-0.0-mRNA-1-DNA_novel01	{XP_018016237.1; PREDICTED: ceramide synthase 6-like [Hyalella azteca]}	{sp|Q8C172|CERS6_MOUSE; Ceramide synthase 6 OS=Mus musculus GN=Cers6 PE=1 SV=1}	{dpx:DAPPUDRAFT_220106; K04710 CERS ceramide synthetase 2.3.1.24 ko00600; Metabolism; Lipid metabolism; Sphingolipid metabolism | ko04071; Environmental Information Processing; Signal transduction; Sphingolipid signaling pathway}	{Hs20550645; KOG1607 Protein transporter of the TRAM (translocating chain-associating membrane) superfamily U Intracellular trafficking, secretion, and vesicular transport ;}	{NA}	{NA}	{NA}
augustus-18680_pilon_pilon_pilon-processed-gene-0.0-mRNA-1-DNA_novel02	{XP_018016237.1; PREDICTED: ceramide synthase 6-like [Hyalella azteca]}	{sp|Q8C172|CERS6_MOUSE; Ceramide synthase 6 OS=Mus musculus GN=Cers6 PE=1 SV=1}	{dpx:DAPPUDRAFT_220106; K04710 CERS ceramide synthetase 2.3.1.24 ko00600; Metabolism; Lipid metabolism; Sphingolipid metabolism | ko04071; Environmental Information Processing; Signal transduction; Sphingolipid signaling pathway}	{Hs20550645; KOG1607 Protein transporter of the TRAM (translocating chain-associating membrane) superfamily U Intracellular trafficking, secretion, and vesicular transport ;}	{NA}	{NA}	{NA}
augustus-1870_pilon_pilon_pilon-processed-gene-0.7-mRNA-1-DNA_novel01	{XP_018006484.1; PREDICTED: uncharacterized protein LOC108664418 [Hyalella azteca]}	{NA}	{NA}	{NA}	{NA}	{NA}	{NA}
augustus-18946_pilon_pilon_pilon-processed-gene-0.8-mRNA-1-DNA_novel01	{XP_003248963.1; PREDICTED: zinc finger protein 62 homolog [Acyrthosiphon pisum]}	{sp|P18749|ZO6_XENLA; Oocyte zinc finger protein XlCOF6 (Fragment) OS=Xenopus laevis PE=3 SV=1}	{api:100159445; K09228 KRAB KRAB domain-containing zinc finger protein - -}	{Hs7019579; KOG1721 FOG: Zn-finger R General function prediction only ;}	{GO:0006355; regulation of transcription, DNA-dependent; biological_process GO:0046872; metal ion binding; molecular_function GO:0003677; DNA binding; molecular_function GO:0008270; zinc ion binding; molecular_function GO:0006281; DNA repair; biological_process}	{XM_011493901.1; PREDICTED: Oryzias latipes gastrula zinc finger protein XlCGF57.1-like (LOC101156945), mRNA}	{PF00412:LIM domain PF00096:Zinc finger, C2H2 type PF07975:TFIIH C1-like domain PF02701:Dof domain, zinc finger}
augustus-19090_pilon_pilon_pilon-processed-gene-1.32-mRNA-1-DNA_novel01	{XP_017473340.1; PREDICTED: serine/threonine-protein phosphatase 6 regulatory ankyrin repeat subunit B-like, partial [Rhagoletis zephyria]}	{sp|Q502K3|ANR52_DANRE; Serine/threonine-protein phosphatase 6 regulatory ankyrin repeat subunit C OS=Danio rerio GN=ankrd52 PE=2 SV=1}	{xma:102231673; K15504 ANKRD52 serine/threonine-protein phosphatase 6 regulatory ankyrin repeat subunit C - -}	{Hs10947052; KOG4177 Ankyrin M Cell wall/membrane/envelope biogenesis ;}	{NA}	{NA}	{NA}
augustus-19090_pilon_pilon_pilon-processed-gene-1.51-mRNA-1-DNA_novel01	{NA}	{NA}	{NA}	{NA}	{NA}	{NA}	{NA}
augustus-19148_pilon_pilon_pilon-processed-gene-0.7-mRNA-1-DNA_novel01	{ACL79888.1; putative elastin a, partial [Rimicaris exoculata]}	{NA}	{NA}	{NA}	{NA}	{NA}	{NA}
augustus-1946_pilon_pilon_pilon-processed-gene-0.8-mRNA-1-DNA_novel01	{EFX90234.1; hypothetical protein DAPPUDRAFT_299942 [Daphnia pulex]}	{sp|Q5E9N4|AADAT_BOVIN; Kynurenine/alpha-aminoadipate aminotransferase, mitochondrial OS=Bos taurus GN=AADAT PE=2 SV=1}	{dpx:DAPPUDRAFT_299942; K00825 AADAT, KAT2 kynurenine/2-aminoadipate aminotransferase [EC:2.6.1.7 2.6.1.39] 2.6.1.7,2.6.1.39 ko01210; Metabolism; Global and overview maps; 2-Oxocarboxylic acid metabolism | ko01230; Metabolism; Global and overview maps; Biosynthesis of amino acids | ko00300; Metabolism; Amino acid metabolism; Lysine biosynthesis | ko00310; Metabolism; Amino acid metabolism; Lysine…	{Hs7705897; KOG0634 Aromatic amino acid aminotransferase and related proteins E Amino acid transport and metabolism ;}	{NA}	{NA}	{NA}
augustus-19512_pilon_pilon_pilon-processed-gene-0.21-mRNA-1-DNA_novel01	{XP_018008770.1; PREDICTED: transmembrane protein 199-like [Hyalella azteca]}	{sp|Q5SYH2|TM199_MOUSE; Transmembrane protein 199 OS=Mus musculus GN=Tmem199 PE=1 SV=1}	{soc:105200488; K20187 BLOC1S5 biogenesis of lysosome-related organelles complex 1 subunit 5 - -}	{NA}	{NA}	{NA}	{NA}
augustus-19544_pilon_pilon_pilon-processed-gene-0.12-mRNA-1-DNA_novel01	{XP_018012137.1; PREDICTED: UDP-xylose and UDP-N-acetylglucosamine transporter-like [Hyalella azteca]}	{sp|Q7ZW46|S35B4_DANRE; UDP-xylose and UDP-N-acetylglucosamine transporter OS=Danio rerio GN=slc35b4 PE=2 SV=1}	{ipu:108275056; K15278 SLC35B4, YEA4 solute carrier family 35 (UDP-xylose/UDP-N-acetylglucosamine transporter), member B4 - -}	{Hs14249528; KOG1583 UDP-N-acetylglucosamine transporter G Carbohydrate transport and metabolism ;}	{NA}	{NA}	{NA}
augustus-19544_pilon_pilon_pilon-processed-gene-0.12-mRNA-1-DNA_novel02	{XP_018012137.1; PREDICTED: UDP-xylose and UDP-N-acetylglucosamine transporter-like [Hyalella azteca]}	{sp|Q7ZW46|S35B4_DANRE; UDP-xylose and UDP-N-acetylglucosamine transporter OS=Danio rerio GN=slc35b4 PE=2 SV=1}	{ipu:108275056; K15278 SLC35B4, YEA4 solute carrier family 35 (UDP-xylose/UDP-N-acetylglucosamine transporter), member B4 - -}	{Hs14249528; KOG1583 UDP-N-acetylglucosamine transporter G Carbohydrate transport and metabolism ;}	{NA}	{NA}	{NA}
augustus-19632_pilon_pilon_pilon-processed-gene-0.3-mRNA-1-DNA_novel01	{XP_013772600.1; PREDICTED: serine/threonine-protein kinase Sgk2-like [Limulus polyphemus]}	{sp|Q6GPN6|SGK1A_XENLA; Serine/threonine-protein kinase Sgk1-A OS=Xenopus laevis GN=sgk1-a PE=2 SV=1}	{phu:Phum_PHUM080450; K13304 SGK3 serum/glucocorticoid-regulated kinase 3 2.7.11.1 ko04068; Environmental Information Processing; Signal transduction; FoxO signaling pathway | ko04151; Environmental Information Processing; Signal transduction; PI3K-Akt signaling pathway}	{Hs5032091; KOG0598 Ribosomal protein S6 kinase and related proteins RT General function prediction only ; Signal transduction mechanisms ;}	{NA}	{XM_014977803.1; PREDICTED: Poecilia mexicana serine/threonine-protein kinase Sgk1-like (LOC106911072), mRNA}	{NA}
augustus-1968_pilon_pilon_pilon-processed-gene-0.21-mRNA-1-DNA_novel01	{XP_014616093.1; PREDICTED: mitochondrial fission 1 protein [Polistes canadensis]}	{sp|Q9CQ92|FIS1_MOUSE; Mitochondrial fission 1 protein OS=Mus musculus GN=Fis1 PE=1 SV=1}	{bim:100746777; K17969 FIS1, TTC11, MDV2 mitochondrial fission 1 protein - ko04139; Cellular Processes; Transport and catabolism; Mitophagy - yeast}	{Hs7705632; KOG3364 Membrane protein involved in organellar division M Cell wall/membrane/envelope biogenesis ;}	{NA}	{NA}	{NA}
augustus-19834_pilon_pilon_pilon-processed-gene-0.17-mRNA-1-DNA_novel01	{XP_018017930.1; PREDICTED: arrestin homolog [Hyalella azteca]}	{sp|P32122|ARRH_LOCMI; Arrestin homolog OS=Locusta migratoria PE=2 SV=1}	{cfo:105252592; K13805 ARR2 arrestin-2 - ko04745; Organismal Systems; Sensory system; Phototransduction - fly}	{7295053; KOG3865 Arrestin T Signal transduction mechanisms ;}	{NA}	{NA}	{NA}
augustus-19834_pilon_pilon_pilon-processed-gene-0.17-mRNA-1-DNA_novel02	{XP_018017930.1; PREDICTED: arrestin homolog [Hyalella azteca]}	{sp|P32122|ARRH_LOCMI; Arrestin homolog OS=Locusta migratoria PE=2 SV=1}	{cfo:105252592; K13805 ARR2 arrestin-2 - ko04745; Organismal Systems; Sensory system; Phototransduction - fly}	{7295053; KOG3865 Arrestin T Signal transduction mechanisms ;}	{NA}	{NA}	{NA}
augustus-1990_pilon_pilon_pilon-processed-gene-0.11-mRNA-1-DNA_novel01	{KFM83224.1; Zinc finger protein 850, partial [Stegodyphus mimosarum]}	{NA}	{spu:100891941; - - - - -}	{NA}	{NA}	{NA}	{NA}
augustus-20118_pilon_pilon_pilon-processed-gene-0.11-mRNA-1	{CCF55382.1; hemocyanin beta subunit 1 [Atyopsis moluccensis]}	{sp|P04254|HCYA_PANIN; Hemocyanin A chain OS=Panulirus interruptus PE=1 SV=2}	{phu:Phum_PHUM494820; - - - - -}	{NA}	{GO:0016491; oxidoreductase activity; molecular_function GO:0008152; NA}	{FM165289.1; Thermobia domestica mRNA for hemocyanin 2 (hc 2 gene)}	{PF00264:Common central domain of tyrosinase}
augustus-2018_pilon_pilon_pilon-processed-gene-1.14-mRNA-1	{AEC46861.1; hemocyanin [Macrobrachium nipponense]}	{sp|P10787|HCYB_PANIN; Hemocyanin B chain OS=Panulirus interruptus PE=1 SV=1}	{phu:Phum_PHUM598430; - - - - -}	{NA}	{NA}	{JF683437.1; Macrobrachium nipponense hemocyanin mRNA, complete cds}	{NA}
augustus-2018_pilon_pilon_pilon-processed-gene-1.14-mRNA-1-DNA_novel01	{AEC46861.1; hemocyanin [Macrobrachium nipponense]}	{sp|P10787|HCYB_PANIN; Hemocyanin B chain OS=Panulirus interruptus PE=1 SV=1}	{cqu:CpipJ_CPIJ001820; - - - - -}	{NA}	{NA}	{JF683437.1; Macrobrachium nipponense hemocyanin mRNA, complete cds}	{NA}
augustus-2018_pilon_pilon_pilon-processed-gene-1.14-mRNA-1-DNA_novel02	{AEC46861.1; hemocyanin [Macrobrachium nipponense]}	{sp|P10787|HCYB_PANIN; Hemocyanin B chain OS=Panulirus interruptus PE=1 SV=1}	{dya:Dyak_GE10651; - - - - -}	{NA}	{NA}	{JF683437.1; Macrobrachium nipponense hemocyanin mRNA, complete cds}	{NA}
augustus-2018_pilon_pilon_pilon-processed-gene-1.14-mRNA-1-DNA_novel03	{AEC46861.1; hemocyanin [Macrobrachium nipponense]}	{sp|P10787|HCYB_PANIN; Hemocyanin B chain OS=Panulirus interruptus PE=1 SV=1}	{aga:AgaP_AGAP001345; - - - - -}	{NA}	{NA}	{JF683437.1; Macrobrachium nipponense hemocyanin mRNA, complete cds}	{NA}
augustus-2018_pilon_pilon_pilon-processed-gene-1.14-mRNA-1-DNA_novel04	{AEC46861.1; hemocyanin [Macrobrachium nipponense]}	{sp|P10787|HCYB_PANIN; Hemocyanin B chain OS=Panulirus interruptus PE=1 SV=1}	{cqu:CpipJ_CPIJ001820; - - - - -}	{NA}	{NA}	{JF683437.1; Macrobrachium nipponense hemocyanin mRNA, complete cds}	{NA}
augustus-2018_pilon_pilon_pilon-processed-gene-1.14-mRNA-1-DNA_novel05	{AEC46861.1; hemocyanin [Macrobrachium nipponense]}	{sp|P10787|HCYB_PANIN; Hemocyanin B chain OS=Panulirus interruptus PE=1 SV=1}	{phu:Phum_PHUM494820; - - - - -}	{NA}	{NA}	{JF683437.1; Macrobrachium nipponense hemocyanin mRNA, complete cds}	{NA}
augustus-2018_pilon_pilon_pilon-processed-gene-1.14-mRNA-1-DNA_novel06	{AEC46861.1; hemocyanin [Macrobrachium nipponense]}	{sp|P10787|HCYB_PANIN; Hemocyanin B chain OS=Panulirus interruptus PE=1 SV=1}	{phu:Phum_PHUM598430; - - - - -}	{NA}	{NA}	{JF683437.1; Macrobrachium nipponense hemocyanin mRNA, complete cds}	{NA}
augustus-2018_pilon_pilon_pilon-processed-gene-1.14-mRNA-1-DNA_novel07	{AEC46861.1; hemocyanin [Macrobrachium nipponense]}	{sp|P10787|HCYB_PANIN; Hemocyanin B chain OS=Panulirus interruptus PE=1 SV=1}	{cqu:CpipJ_CPIJ001820; - - - - -}	{NA}	{NA}	{JF683437.1; Macrobrachium nipponense hemocyanin mRNA, complete cds}	{NA}
augustus-2018_pilon_pilon_pilon-processed-gene-1.14-mRNA-1-DNA_novel08	{AEC46861.1; hemocyanin [Macrobrachium nipponense]}	{sp|P10787|HCYB_PANIN; Hemocyanin B chain OS=Panulirus interruptus PE=1 SV=1}	{phu:Phum_PHUM598430; - - - - -}	{NA}	{NA}	{JF683437.1; Macrobrachium nipponense hemocyanin mRNA, complete cds}	{NA}
augustus-2018_pilon_pilon_pilon-processed-gene-1.14-mRNA-1-DNA_novel09	{AEC46861.1; hemocyanin [Macrobrachium nipponense]}	{sp|P10787|HCYB_PANIN; Hemocyanin B chain OS=Panulirus interruptus PE=1 SV=1}	{phu:Phum_PHUM598430; - - - - -}	{NA}	{NA}	{JF683437.1; Macrobrachium nipponense hemocyanin mRNA, complete cds}	{NA}
augustus-2018_pilon_pilon_pilon-processed-gene-1.14-mRNA-1-DNA_novel10	{AEC46861.1; hemocyanin [Macrobrachium nipponense]}	{sp|P10787|HCYB_PANIN; Hemocyanin B chain OS=Panulirus interruptus PE=1 SV=1}	{cqu:CpipJ_CPIJ001820; - - - - -}	{NA}	{NA}	{JF683437.1; Macrobrachium nipponense hemocyanin mRNA, complete cds}	{NA}
augustus-20268_pilon_pilon_pilon-processed-gene-0.1-mRNA-1-DNA_novel01	{XP_018015889.1; PREDICTED: 26S protease regulatory subunit 10B [Hyalella azteca]}	{sp|P62335|PRS10_ICTTR; 26S protease regulatory subunit 10B OS=Ictidomys tridecemlineatus GN=PSMC6 PE=2 SV=1}	{nvi:100117671; K03064 PSMC6, RPT4 26S proteasome regulatory subunit T4 - ko03050; Genetic Information Processing; Folding, sorting and degradation; Proteasome | ko05169; Human Diseases; Infectious diseases: Viral; Epstein-Barr virus infection}	{Hs4506215; KOG0651 26S proteasome regulatory complex, ATPase RPT4 O Posttranslational modification, protein turnover, chaperones ;}	{NA}	{XM_019050884.1; PREDICTED: Bemisia tabaci 26S protease regulatory subunit 10B (LOC109036573), mRNA}	{NA}
augustus-20280_pilon_pilon_pilon-processed-gene-0.5-mRNA-1-DNA_novel01	{AOG12994.1; octopamine receptor beta-2R [Homarus americanus]}	{sp|Q4LBB9|OCTB2_DROME; Octopamine receptor beta-2R OS=Drosophila melanogaster GN=Octbeta2R PE=2 SV=2}	{bter:100647004; - - - - -; bter:100647004; - - - - -}	{7299650; KOG3656 FOG: 7 transmembrane receptor R General function prediction only ;}	{NA}	{XM_011302502.1; PREDICTED: Fopius arisanus octopamine receptor beta-2R-like (LOC105265134), transcript variant X4, mRNA}	{NA}
augustus-20280_pilon_pilon_pilon-processed-gene-0.5-mRNA-1-DNA_novel02	{NA}	{NA}	{NA}	{NA}	{NA}	{NA}	{NA}
augustus-20302_pilon_pilon_pilon-processed-gene-1.0-mRNA-1-DNA_novel01	{JAT17576.1; hypothetical protein g.20234 [Graphocephala atropunctata]}	{sp|Q15078|CD5R1_HUMAN; Cyclin-dependent kinase 5 activator 1 OS=Homo sapiens GN=CDK5R1 PE=1 SV=1}	{ame:411494; K11716 CDK5R1 cyclin-dependent kinase 5 activator 1 - ko05010; Human Diseases; Neurodegenerative diseases; Alzheimer's disease | ko05030; Human Diseases; Substance dependence; Cocaine addiction}	{7297654; KOG3932 CDK5 kinase activator p35/Nck5a D Cell cycle control, cell division, chromosome partitioning ;}	{NA}	{XM_017924104.1; PREDICTED: Nicrophorus vespilloides cyclin-dependent kinase 5 activator 1-like (LOC108564878), mRNA}	{NA}
augustus-20302_pilon_pilon_pilon-processed-gene-3.15-mRNA-1-DNA_novel01	{ODN05727.1; Clavesin-2 [Orchesella cincta]}	{sp|Q9D3D0|TTPAL_MOUSE; Alpha-tocopherol transfer protein-like OS=Mus musculus GN=Ttpal PE=1 SV=3}	{ame:551703; - - - - -}	{7294574; KOG1471 Phosphatidylinositol transfer protein SEC14 and related proteins I Lipid transport and metabolism ;}	{NA}	{NA}	{NA}
augustus-2032_pilon_pilon_pilon-processed-gene-0.3-mRNA-1-DNA_novel01	{ELT87977.1; hypothetical protein CAPTEDRAFT_202827 [Capitella teleta]}	{NA}	{sko:102808642; - - - - -}	{CE23060; KOG1075 FOG: Reverse transcriptase R General function prediction only ;}	{NA}	{NA}	{NA}
augustus-2032_pilon_pilon_pilon-processed-gene-0.3-mRNA-1-DNA_novel02	{ELT87977.1; hypothetical protein CAPTEDRAFT_202827 [Capitella teleta]}	{NA}	{sko:102808642; - - - - -}	{CE23060; KOG1075 FOG: Reverse transcriptase R General function prediction only ;}	{NA}	{NA}	{NA}
augustus-20516_pilon_pilon_pilon-processed-gene-0.1-mRNA-1-DNA_novel01	{XP_018018195.1; PREDICTED: ubiquitin carboxyl-terminal hydrolase 36-like [Hyalella azteca]}	{sp|B3M3M6|UBP36_DROAN; Ubiquitin carboxyl-terminal hydrolase 36 OS=Drosophila ananassae GN=Usp36 PE=3 SV=1}	{dpx:DAPPUDRAFT_39928; K11855 USP36_42 ubiquitin carboxyl-terminal hydrolase 36/42 3.4.19.12 -}	{7295432; KOG1865 Ubiquitin carboxyl-terminal hydrolase O Posttranslational modification, protein turnover, chaperones ;}	{NA}	{NA}	{NA}
augustus-20516_pilon_pilon_pilon-processed-gene-0.3-mRNA-1-DNA_novel01	{XP_018011214.1; PREDICTED: flocculation protein FLO11-like [Hyalella azteca]}	{NA}	{nvi:100121133; - - - - -}	{NA}	{NA}	{NA}	{NA}
augustus-20618_pilon_pilon_pilon-processed-gene-0.3-mRNA-1-DNA_novel01	{XP_018019146.1; PREDICTED: protein msta-like [Hyalella azteca]}	{sp|O46040|MSTAA_DROME; Protein msta, isoform A OS=Drosophila melanogaster GN=msta PE=2 SV=3}	{phu:Phum_PHUM128690; - - - - -}	{7302186; KOG2084 Predicted histone tail methylase containing SET domain B Chromatin structure and dynamics ;}	{GO:0005515; protein binding; molecular_function}	{NA}	{PF00856:SET domain}
augustus-20618_pilon_pilon_pilon-processed-gene-0.3-mRNA-1-DNA_novel02	{XP_018019146.1; PREDICTED: protein msta-like [Hyalella azteca]}	{sp|O46040|MSTAA_DROME; Protein msta, isoform A OS=Drosophila melanogaster GN=msta PE=2 SV=3}	{phu:Phum_PHUM128690; - - - - -}	{7302186; KOG2084 Predicted histone tail methylase containing SET domain B Chromatin structure and dynamics ;}	{GO:0005515; protein binding; molecular_function GO:0007155; cell adhesion; biological_process GO:0005604; basement membrane; cellular_component GO:0005198; NA GO:0005622; intracellular; cellular_component GO:0019031; viral envelope; cellular_component GO:0005099; Ras GTPase activator activity; molecular_function GO:0007264; small GTPase mediated signal transduction; biological_process GO:0019028…	{NA}	{PF00856:SET domain PF03836:RasGAP C-terminus PF06009:Laminin Domain II PF04513:Baculovirus polyhedron envelope protein, PEP, C terminus }
augustus-20618_pilon_pilon_pilon-processed-gene-0.3-mRNA-1-DNA_novel03	{NA}	{NA}	{NA}	{NA}	{GO:0005099; Ras GTPase activator activity; molecular_function GO:0007264; small GTPase mediated signal transduction; biological_process GO:0019028; viral capsid; cellular_component GO:0007155; cell adhesion; biological_process GO:0019031; viral envelope; cellular_component GO:0005604; basement membrane; cellular_component GO:0005622; intracellular; cellular_component GO:0005198; NA}	{NA}	{PF03836:RasGAP C-terminus PF06009:Laminin Domain II PF04513:Baculovirus polyhedron envelope protein, PEP, C terminus }
augustus-20618_pilon_pilon_pilon-processed-gene-0.3-mRNA-1-DNA_novel04	{XP_018019146.1; PREDICTED: protein msta-like [Hyalella azteca]}	{sp|O46040|MSTAA_DROME; Protein msta, isoform A OS=Drosophila melanogaster GN=msta PE=2 SV=3}	{phu:Phum_PHUM128690; - - - - -}	{7302186; KOG2084 Predicted histone tail methylase containing SET domain B Chromatin structure and dynamics ;}	{GO:0005515; protein binding; molecular_function}	{NA}	{PF00856:SET domain}
augustus-20618_pilon_pilon_pilon-processed-gene-0.3-mRNA-1-DNA_novel05	{XP_018019146.1; PREDICTED: protein msta-like [Hyalella azteca]}	{sp|O46040|MSTAA_DROME; Protein msta, isoform A OS=Drosophila melanogaster GN=msta PE=2 SV=3}	{pxy:105387306; - - - - -}	{7302186; KOG2084 Predicted histone tail methylase containing SET domain B Chromatin structure and dynamics ;}	{GO:0005515; protein binding; molecular_function}	{NA}	{PF00856:SET domain}
augustus-20634_pilon_pilon_pilon-processed-gene-0.1-mRNA-1-DNA_novel01	{ACI23571.1; skeletal muscle actin 8 [Homarus americanus]}	{sp|P68035|ACTC_RAT; Actin, alpha cardiac muscle 1 OS=Rattus norvegicus GN=Actc1 PE=2 SV=1}	{sasa:106601553; K12314 ACTC1 actin, alpha cardiac muscle - ko04260; Organismal Systems; Circulatory system; Cardiac muscle contraction | ko04261; Organismal Systems; Circulatory system; Adrenergic signaling in cardiomyocytes | ko05410; Human Diseases; Cardiovascular diseases; Hypertrophic cardiomyopathy (HCM) | ko05414; Human Diseases; Cardiovascular diseases; Dilated cardiomyopathy; sasa:106601…	{Hs4885049; KOG0676 Actin and related proteins Z Cytoskeleton ;}	{NA}	{XM_019419074.1; PREDICTED: Panthera pardus actin, alpha 1, skeletal muscle (ACTA1), mRNA}	{NA}
augustus-20634_pilon_pilon_pilon-processed-gene-0.11-mRNA-1-DNA_novel01	{ACI23566.1; skeletal muscle actin 3 [Homarus americanus]}	{sp|P20399|ACT2_XENTR; Actin, alpha cardiac muscle 2 OS=Xenopus tropicalis PE=2 SV=1}	{sasa:106610721; K10354 ACTA1 actin, alpha skeletal muscle - -; sasa:106610721; K10354 ACTA1 actin, alpha skeletal muscle - -}	{Hs4885049; KOG0676 Actin and related proteins Z Cytoskeleton ;}	{NA}	{FJ217211.1; Homarus americanus skeletal muscle actin 6 mRNA, complete cds}	{NA}
augustus-20634_pilon_pilon_pilon-processed-gene-0.12-mRNA-1-DNA_novel01	{ACI23566.1; skeletal muscle actin 3 [Homarus americanus]}	{sp|P20399|ACT2_XENTR; Actin, alpha cardiac muscle 2 OS=Xenopus tropicalis PE=2 SV=1}	{sasa:106610721; K10354 ACTA1 actin, alpha skeletal muscle - -; sasa:106610721; K10354 ACTA1 actin, alpha skeletal muscle - -}	{Hs4501881; KOG0676 Actin and related proteins Z Cytoskeleton ;}	{NA}	{FJ217211.1; Homarus americanus skeletal muscle actin 6 mRNA, complete cds}	{NA}
augustus-20634_pilon_pilon_pilon-processed-gene-0.16-mRNA-1-DNA_novel01	{ACI23566.1; skeletal muscle actin 3 [Homarus americanus]}	{sp|P45885|ACT2_BACDO; Actin-2, muscle-specific OS=Bactrocera dorsalis PE=2 SV=1}	{dsi:Dsimw501_GD11548; K05692 ACTB_G1 actin beta/gamma 1 - ko04015; Environmental Information Processing; Signal transduction; Rap1 signaling pathway | ko04390; Environmental Information Processing; Signal transduction; Hippo signaling pathway | ko04391; Environmental Information Processing; Signal transduction; Hippo signaling pathway - fly | ko04145; Cellular Processes; Transport and catabolism…	{Hs4885049; KOG0676 Actin and related proteins Z Cytoskeleton ;}	{NA}	{FJ217213.1; Homarus americanus skeletal muscle actin 8 mRNA, complete cds}	{NA}
augustus-20634_pilon_pilon_pilon-processed-gene-0.18-mRNA-1-DNA_novel01	{ACI23567.1; skeletal muscle actin 4 [Homarus americanus]}	{sp|P68138|ACTS_BOVIN; Actin, alpha skeletal muscle OS=Bos taurus GN=ACTA1 PE=1 SV=1}	{mcc:100426612; K10354 ACTA1 actin, alpha skeletal muscle - -}	{Hs4501881; KOG0676 Actin and related proteins Z Cytoskeleton ;}	{NA}	{FJ217212.1; Homarus americanus skeletal muscle actin 7 mRNA, complete cds}	{NA}
augustus-20634_pilon_pilon_pilon-processed-gene-0.20-mRNA-1-DNA_novel01	{ACI23566.1; skeletal muscle actin 3 [Homarus americanus]}	{sp|P45885|ACT2_BACDO; Actin-2, muscle-specific OS=Bactrocera dorsalis PE=2 SV=1}	{sasa:106610721; K10354 ACTA1 actin, alpha skeletal muscle - -; sasa:106610721; K10354 ACTA1 actin, alpha skeletal muscle - -}	{Hs4885049; KOG0676 Actin and related proteins Z Cytoskeleton ;}	{NA}	{FJ217211.1; Homarus americanus skeletal muscle actin 6 mRNA, complete cds}	{NA}
augustus-20634_pilon_pilon_pilon-processed-gene-0.35-mRNA-1-DNA_novel01	{ACI23566.1; skeletal muscle actin 3 [Homarus americanus]}	{sp|P20399|ACT2_XENTR; Actin, alpha cardiac muscle 2 OS=Xenopus tropicalis PE=2 SV=1}	{sasa:106610721; K10354 ACTA1 actin, alpha skeletal muscle - -; sasa:106610721; K10354 ACTA1 actin, alpha skeletal muscle - -}	{Hs4885049; KOG0676 Actin and related proteins Z Cytoskeleton ;}	{NA}	{FJ217213.1; Homarus americanus skeletal muscle actin 8 mRNA, complete cds}	{NA}
augustus-20634_pilon_pilon_pilon-processed-gene-0.45-mRNA-1-DNA_novel01	{ACI23571.1; skeletal muscle actin 8 [Homarus americanus]}	{sp|P20399|ACT2_XENTR; Actin, alpha cardiac muscle 2 OS=Xenopus tropicalis PE=2 SV=1}	{sasa:106610721; K10354 ACTA1 actin, alpha skeletal muscle - -; sasa:106610721; K10354 ACTA1 actin, alpha skeletal muscle - -}	{Hs4885049; KOG0676 Actin and related proteins Z Cytoskeleton ;}	{NA}	{FJ217212.1; Homarus americanus skeletal muscle actin 7 mRNA, complete cds}	{NA}
augustus-20634_pilon_pilon_pilon-processed-gene-0.47-mRNA-1	{ACI23569.1; skeletal muscle actin 6 [Homarus americanus]}	{sp|P45521|ACT_PROCL; Actin (Fragment) OS=Procambarus clarkii PE=1 SV=1}	{mde:101890414; K05692 ACTB_G1 actin beta/gamma 1 - ko04015; Environmental Information Processing; Signal transduction; Rap1 signaling pathway | ko04390; Environmental Information Processing; Signal transduction; Hippo signaling pathway | ko04391; Environmental Information Processing; Signal transduction; Hippo signaling pathway - fly | ko04145; Cellular Processes; Transport and catabolism; Phago…	{CE12358; KOG0676 Actin and related proteins Z Cytoskeleton ;}	{NA}	{JN006040.1; Pandalus platyceros clone PLSCT8 actin 6 (ACT6) mRNA, partial cds}	{NA}
augustus-20634_pilon_pilon_pilon-processed-gene-0.47-mRNA-1-DNA_novel01	{ACI23569.1; skeletal muscle actin 6 [Homarus americanus]}	{sp|P20399|ACT2_XENTR; Actin, alpha cardiac muscle 2 OS=Xenopus tropicalis PE=2 SV=1}	{sasa:106610721; K10354 ACTA1 actin, alpha skeletal muscle - -; sasa:106610721; K10354 ACTA1 actin, alpha skeletal muscle - -}	{Hs4885049; KOG0676 Actin and related proteins Z Cytoskeleton ;}	{NA}	{FJ217211.1; Homarus americanus skeletal muscle actin 6 mRNA, complete cds}	{NA}
augustus-20634_pilon_pilon_pilon-processed-gene-0.49-mRNA-1-DNA_novel01	{ACI23569.1; skeletal muscle actin 6 [Homarus americanus]}	{sp|P20399|ACT2_XENTR; Actin, alpha cardiac muscle 2 OS=Xenopus tropicalis PE=2 SV=1}	{sasa:106610721; K10354 ACTA1 actin, alpha skeletal muscle - -; sasa:106610721; K10354 ACTA1 actin, alpha skeletal muscle - -}	{Hs4501881; KOG0676 Actin and related proteins Z Cytoskeleton ;}	{NA}	{FJ217211.1; Homarus americanus skeletal muscle actin 6 mRNA, complete cds}	{NA}
augustus-20634_pilon_pilon_pilon-processed-gene-0.6-mRNA-1	{ACI23569.1; skeletal muscle actin 6 [Homarus americanus]}	{sp|P45521|ACT_PROCL; Actin (Fragment) OS=Procambarus clarkii PE=1 SV=1}	{mde:101890414; K05692 ACTB_G1 actin beta/gamma 1 - ko04015; Environmental Information Processing; Signal transduction; Rap1 signaling pathway | ko04390; Environmental Information Processing; Signal transduction; Hippo signaling pathway | ko04391; Environmental Information Processing; Signal transduction; Hippo signaling pathway - fly | ko04145; Cellular Processes; Transport and catabolism; Phago…	{Hs4501881; KOG0676 Actin and related proteins Z Cytoskeleton ;}	{NA}	{AY430093.1; Cherax quadricarinatus beta actin mRNA, complete cds}	{NA}
augustus-20634_pilon_pilon_pilon-processed-gene-0.6-mRNA-1-DNA_novel01	{ACI23566.1; skeletal muscle actin 3 [Homarus americanus]}	{sp|P20399|ACT2_XENTR; Actin, alpha cardiac muscle 2 OS=Xenopus tropicalis PE=2 SV=1}	{sasa:106610721; K10354 ACTA1 actin, alpha skeletal muscle - -; sasa:106610721; K10354 ACTA1 actin, alpha skeletal muscle - -}	{Hs4501881; KOG0676 Actin and related proteins Z Cytoskeleton ;}	{NA}	{AY430093.1; Cherax quadricarinatus beta actin mRNA, complete cds}	{NA}
augustus-20634_pilon_pilon_pilon-processed-gene-0.6-mRNA-1-DNA_novel02	{ACI23566.1; skeletal muscle actin 3 [Homarus americanus]}	{sp|P20399|ACT2_XENTR; Actin, alpha cardiac muscle 2 OS=Xenopus tropicalis PE=2 SV=1}	{sasa:106610721; K10354 ACTA1 actin, alpha skeletal muscle - -; sasa:106610721; K10354 ACTA1 actin, alpha skeletal muscle - -}	{Hs4885049; KOG0676 Actin and related proteins Z Cytoskeleton ;}	{NA}	{AY430093.1; Cherax quadricarinatus beta actin mRNA, complete cds}	{NA}
augustus-20788_pilon_pilon_pilon-processed-gene-1.2-mRNA-1-DNA_novel01	{XP_019203930.1; PREDICTED: LOW QUALITY PROTEIN: uncharacterized protein K02A2.6-like [Oreochromis niloticus]}	{sp|P20825|POL2_DROME; Retrovirus-related Pol polyprotein from transposon 297 OS=Drosophila melanogaster GN=pol PE=3 SV=1}	{aqu:100641142; - - - - -}	{CE13102_2; KOG0017 FOG: Transposon-encoded proteins with TYA, reverse transcriptase, integrase domains in various combinations R General function prediction only ;}	{GO:0003676; nucleic acid binding; molecular_function GO:0008270; zinc ion binding; molecular_function}	{NA}	{PF00098:Zinc knuckle}
augustus-21040_pilon_pilon_pilon-processed-gene-0.7-mRNA-1-DNA_novel01	{XP_018027684.1; PREDICTED: alpha-tocopherol transfer protein-like isoform X5 [Hyalella azteca]}	{sp|Q9BTX7|TTPAL_HUMAN; Alpha-tocopherol transfer protein-like OS=Homo sapiens GN=TTPAL PE=1 SV=2}	{aag:AaeL_AAEL008271; - - - - -}	{7303866; KOG1471 Phosphatidylinositol transfer protein SEC14 and related proteins I Lipid transport and metabolism ;}	{NA}	{NA}	{NA}
augustus-21040_pilon_pilon_pilon-processed-gene-0.7-mRNA-1-DNA_novel02	{XP_018027684.1; PREDICTED: alpha-tocopherol transfer protein-like isoform X5 [Hyalella azteca]}	{sp|Q9BTX7|TTPAL_HUMAN; Alpha-tocopherol transfer protein-like OS=Homo sapiens GN=TTPAL PE=1 SV=2}	{aag:AaeL_AAEL008271; - - - - -}	{7303866; KOG1471 Phosphatidylinositol transfer protein SEC14 and related proteins I Lipid transport and metabolism ;}	{NA}	{NA}	{NA}
augustus-2106_pilon_pilon_pilon-processed-gene-0.3-mRNA-1-DNA_novel01	{EFX63968.1; hypothetical protein DAPPUDRAFT_305822 [Daphnia pulex]}	{sp|Q93096|TP4A1_HUMAN; Protein tyrosine phosphatase type IVA 1 OS=Homo sapiens GN=PTP4A1 PE=1 SV=2}	{nvi:100122275; K18041 PTP4A protein tyrosine phosphatase type IVA 3.1.3.48 -}	{7298276; KOG2836 Protein tyrosine phosphatase IVA1 T Signal transduction mechanisms ;}	{NA}	{NA}	{NA}
augustus-2106_pilon_pilon_pilon-processed-gene-0.3-mRNA-1-DNA_novel02	{XP_014260235.1; PREDICTED: protein tyrosine phosphatase type IVA 1 [Cimex lectularius]}	{sp|O70274|TP4A2_MOUSE; Protein tyrosine phosphatase type IVA 2 OS=Mus musculus GN=Ptp4a2 PE=1 SV=1}	{bim:100748886; K18041 PTP4A protein tyrosine phosphatase type IVA 3.1.3.48 -}	{Hs4506285; KOG2836 Protein tyrosine phosphatase IVA1 T Signal transduction mechanisms ;}	{NA}	{NA}	{NA}
augustus-2106_pilon_pilon_pilon-processed-gene-0.3-mRNA-1-DNA_novel03	{KDR21549.1; Protein tyrosine phosphatase type IVA 1 [Zootermopsis nevadensis]}	{sp|Q93096|TP4A1_HUMAN; Protein tyrosine phosphatase type IVA 1 OS=Homo sapiens GN=PTP4A1 PE=1 SV=2}	{tca:660914; K18041 PTP4A protein tyrosine phosphatase type IVA 3.1.3.48 -}	{Hs4506283; KOG2836 Protein tyrosine phosphatase IVA1 T Signal transduction mechanisms ;}	{NA}	{NA}	{NA}
augustus-21072_pilon_pilon_pilon-processed-gene-0.35-mRNA-1-DNA_novel01	{XP_018009861.1; PREDICTED: TLD domain-containing protein 1-like [Hyalella azteca]}	{sp|Q1LWV7|TLDC1_DANRE; TLD domain-containing protein 1 OS=Danio rerio GN=tldc1 PE=2 SV=1}	{dvi:Dvir_GJ17615; - - - - -}	{7297242; KOG2557 Uncharacterized conserved protein, contains TLDc domain S Function unknown ;}	{NA}	{NA}	{NA}
augustus-21084_pilon_pilon_pilon-processed-gene-0.5-mRNA-1-DNA_novel01	{JAS43756.1; hypothetical protein g.24365 [Cuerna arida]}	{sp|Q4R5D9|YTHD2_MACFA; YTH domain-containing family protein 2 OS=Macaca fascicularis GN=YTHDF2 PE=2 SV=1}	{phu:Phum_PHUM167190; K20102 YTHDF YTH domain-containing family protein - -}	{Hs7705411; KOG1901 Uncharacterized high-glucose-regulated protein R General function prediction only ;}	{NA}	{XM_008546422.1; PREDICTED: Microplitis demolitor YTH domain-containing family protein 3 (LOC103569233), transcript variant X3, mRNA}	{NA}
augustus-21084_pilon_pilon_pilon-processed-gene-0.5-mRNA-1-DNA_novel02	{JAS43756.1; hypothetical protein g.24365 [Cuerna arida]}	{sp|Q4R5D9|YTHD2_MACFA; YTH domain-containing family protein 2 OS=Macaca fascicularis GN=YTHDF2 PE=2 SV=1}	{phu:Phum_PHUM167190; K20102 YTHDF YTH domain-containing family protein - -}	{Hs7705411; KOG1901 Uncharacterized high-glucose-regulated protein R General function prediction only ;}	{NA}	{XM_008546422.1; PREDICTED: Microplitis demolitor YTH domain-containing family protein 3 (LOC103569233), transcript variant X3, mRNA}	{NA}
augustus-21112_pilon_pilon_pilon-processed-gene-0.19-mRNA-1	{AER57915.1; beta-actin [Penaeus monodon]}	{sp|P18603|ACT4_ARTSX; Actin, clone 403 OS=Artemia sp. PE=2 SV=1}	{nvi:100116604; K05692 ACTB_G1 actin beta/gamma 1 - ko04015; Environmental Information Processing; Signal transduction; Rap1 signaling pathway | ko04390; Environmental Information Processing; Signal transduction; Hippo signaling pathway | ko04391; Environmental Information Processing; Signal transduction; Hippo signaling pathway - fly | ko04145; Cellular Processes; Transport and catabolism; Phago…	{7290649; KOG0676 Actin and related proteins Z Cytoskeleton ;}	{NA}	{AY626840.1; Macrobrachium rosenbergii beta-actin mRNA, complete cds}	{NA}
augustus-21112_pilon_pilon_pilon-processed-gene-0.19-mRNA-1-DNA_novel01	{AAY85815.1; beta-actin [Callinectes sapidus]}	{sp|P84185|ACT5C_ANOGA; Actin-5C OS=Anopheles gambiae GN=Act5C PE=2 SV=1}	{dya:Dyak_GE17558; K05692 ACTB_G1 actin beta/gamma 1 - ko04015; Environmental Information Processing; Signal transduction; Rap1 signaling pathway | ko04390; Environmental Information Processing; Signal transduction; Hippo signaling pathway | ko04391; Environmental Information Processing; Signal transduction; Hippo signaling pathway - fly | ko04145; Cellular Processes; Transport and catabolism; Ph…	{7290649; KOG0676 Actin and related proteins Z Cytoskeleton ;}	{NA}	{AY626840.1; Macrobrachium rosenbergii beta-actin mRNA, complete cds}	{NA}
augustus-21112_pilon_pilon_pilon-processed-gene-0.19-mRNA-1-DNA_novel02	{AAG16253.1; beta-actin [Litopenaeus vannamei]}	{sp|P18603|ACT4_ARTSX; Actin, clone 403 OS=Artemia sp. PE=2 SV=1}	{nvi:100116604; K05692 ACTB_G1 actin beta/gamma 1 - ko04015; Environmental Information Processing; Signal transduction; Rap1 signaling pathway | ko04390; Environmental Information Processing; Signal transduction; Hippo signaling pathway | ko04391; Environmental Information Processing; Signal transduction; Hippo signaling pathway - fly | ko04145; Cellular Processes; Transport and catabolism; Phago…	{7290649; KOG0676 Actin and related proteins Z Cytoskeleton ;}	{NA}	{AY626840.1; Macrobrachium rosenbergii beta-actin mRNA, complete cds}	{NA}
augustus-21126_pilon_pilon_pilon-processed-gene-0.5-mRNA-1-DNA_novel01	{XP_018009458.1; PREDICTED: alpha-N-acetylgalactosaminidase-like [Hyalella azteca]}	{sp|Q90744|NAGAB_CHICK; Alpha-N-acetylgalactosaminidase OS=Gallus gallus GN=NAGA PE=1 SV=1}	{hst:105189481; K01204 NAGA alpha-N-acetylgalactosaminidase 3.2.1.49 ko00603; Metabolism; Glycan biosynthesis and metabolism; Glycosphingolipid biosynthesis - globo and isoglobo series | ko04142; Cellular Processes; Transport and catabolism; Lysosome}	{7297618; KOG2366 Alpha-D-galactosidase (melibiase) G Carbohydrate transport and metabolism ;}	{NA}	{XM_015662090.1; PREDICTED: Neodiprion lecontei alpha-N-acetylgalactosaminidase (LOC107222644), transcript variant X3, mRNA}	{NA}
augustus-2130_pilon_pilon_pilon-processed-gene-3.18-mRNA-1-DNA_novel01	{XP_019640293.1; PREDICTED: diaminopimelate decarboxylase 1, chloroplastic-like [Branchiostoma belcheri]}	{sp|Q949X7|DCDA1_ARATH; Diaminopimelate decarboxylase 1, chloroplastic OS=Arabidopsis thaliana GN=LYSA1 PE=1 SV=1}	{dpx:DAPPUDRAFT_316211; K01586 lysA diaminopimelate decarboxylase 4.1.1.20 ko01230; Metabolism; Global and overview maps; Biosynthesis of amino acids | ko00300; Metabolism; Amino acid metabolism; Lysine biosynthesis}	{At3g14390; KOG0622 Ornithine decarboxylase E Amino acid transport and metabolism ;}	{NA}	{NA}	{NA}
augustus-21372_pilon_pilon_pilon-processed-gene-2.0-mRNA-1-DNA_novel01	{NA}	{NA}	{NA}	{NA}	{GO:0006457; protein folding; biological_process}	{NA}	{PF01346:Domain amino terminal to FKBP-type peptidyl-prolyl isomerase}
augustus-21402_pilon_pilon_pilon-processed-gene-0.0-mRNA-1-DNA_novel01	{XP_018014516.1; PREDICTED: bestrophin-4-like, partial [Hyalella azteca]}	{sp|Q8N1M1|BEST3_HUMAN; Bestrophin-3 OS=Homo sapiens GN=BEST3 PE=2 SV=1}	{ame:551782; - - - - -}	{Hs4759310; KOG3547 Bestrophin (Best vitelliform macular dystrophy-associated protein) R General function prediction only ;}	{NA}	{XM_015660849.1; PREDICTED: Neodiprion lecontei bestrophin-4-like (LOC107221739), transcript variant X2, mRNA}	{NA}
augustus-21402_pilon_pilon_pilon-processed-gene-0.0-mRNA-1-DNA_novel02	{XP_018014516.1; PREDICTED: bestrophin-4-like, partial [Hyalella azteca]}	{sp|Q8N1M1|BEST3_HUMAN; Bestrophin-3 OS=Homo sapiens GN=BEST3 PE=2 SV=1}	{ame:551782; - - - - -}	{Hs4759310; KOG3547 Bestrophin (Best vitelliform macular dystrophy-associated protein) R General function prediction only ;}	{NA}	{XM_015660849.1; PREDICTED: Neodiprion lecontei bestrophin-4-like (LOC107221739), transcript variant X2, mRNA}	{NA}
augustus-21402_pilon_pilon_pilon-processed-gene-0.0-mRNA-1-DNA_novel03	{XP_018014516.1; PREDICTED: bestrophin-4-like, partial [Hyalella azteca]}	{sp|Q8N1M1|BEST3_HUMAN; Bestrophin-3 OS=Homo sapiens GN=BEST3 PE=2 SV=1}	{bim:100741051; K13880 BEST3, VMD2L3 bestrophin-3 - -}	{Hs8923137; KOG3547 Bestrophin (Best vitelliform macular dystrophy-associated protein) R General function prediction only ;}	{NA}	{XM_015660849.1; PREDICTED: Neodiprion lecontei bestrophin-4-like (LOC107221739), transcript variant X2, mRNA}	{NA}
augustus-21492_pilon_pilon_pilon-processed-gene-0.1-mRNA-1-DNA_novel01	{XP_015186138.1; PREDICTED: microtubule-associated protein Jupiter isoform X5 [Polistes dominula]}	{sp|Q9I7K0|JUPIT_DROME; Microtubule-associated protein Jupiter OS=Drosophila melanogaster GN=Jupiter PE=1 SV=2}	{aec:105147087; - - - - -}	{NA}	{NA}	{NA}	{NA}
augustus-21492_pilon_pilon_pilon-processed-gene-0.1-mRNA-1-DNA_novel02	{XP_015186140.1; PREDICTED: microtubule-associated protein Jupiter isoform X6 [Polistes dominula]}	{sp|Q9I7K0|JUPIT_DROME; Microtubule-associated protein Jupiter OS=Drosophila melanogaster GN=Jupiter PE=1 SV=2}	{aec:105147087; - - - - -}	{NA}	{NA}	{NA}	{NA}
augustus-21492_pilon_pilon_pilon-processed-gene-0.1-mRNA-1-DNA_novel03	{XP_015186134.1; PREDICTED: microtubule-associated protein Jupiter isoform X1 [Polistes dominula]}	{sp|Q9I7K0|JUPIT_DROME; Microtubule-associated protein Jupiter OS=Drosophila melanogaster GN=Jupiter PE=1 SV=2}	{aec:105147087; - - - - -}	{NA}	{NA}	{NA}	{NA}
augustus-21492_pilon_pilon_pilon-processed-gene-0.1-mRNA-1-DNA_novel04	{XP_015186134.1; PREDICTED: microtubule-associated protein Jupiter isoform X1 [Polistes dominula]}	{sp|Q9I7K0|JUPIT_DROME; Microtubule-associated protein Jupiter OS=Drosophila melanogaster GN=Jupiter PE=1 SV=2}	{aec:105147087; - - - - -}	{NA}	{NA}	{NA}	{NA}
augustus-21492_pilon_pilon_pilon-processed-gene-0.1-mRNA-1-DNA_novel05	{XP_015186134.1; PREDICTED: microtubule-associated protein Jupiter isoform X1 [Polistes dominula]}	{sp|Q9I7K0|JUPIT_DROME; Microtubule-associated protein Jupiter OS=Drosophila melanogaster GN=Jupiter PE=1 SV=2}	{aec:105147087; - - - - -}	{NA}	{NA}	{NA}	{NA}
augustus-21492_pilon_pilon_pilon-processed-gene-0.1-mRNA-1-DNA_novel06	{XP_014229228.1; PREDICTED: microtubule-associated protein Jupiter [Trichogramma pretiosum]}	{sp|Q9I7K0|JUPIT_DROME; Microtubule-associated protein Jupiter OS=Drosophila melanogaster GN=Jupiter PE=1 SV=2}	{hst:105183384; - - - - -}	{NA}	{NA}	{NA}	{NA}
augustus-21492_pilon_pilon_pilon-processed-gene-0.1-mRNA-1-DNA_novel07	{XP_015186134.1; PREDICTED: microtubule-associated protein Jupiter isoform X1 [Polistes dominula]}	{sp|Q9I7K0|JUPIT_DROME; Microtubule-associated protein Jupiter OS=Drosophila melanogaster GN=Jupiter PE=1 SV=2}	{aec:105147087; - - - - -}	{NA}	{NA}	{NA}	{NA}
augustus-21492_pilon_pilon_pilon-processed-gene-0.1-mRNA-1-DNA_novel08	{XP_015186140.1; PREDICTED: microtubule-associated protein Jupiter isoform X6 [Polistes dominula]}	{sp|Q9I7K0|JUPIT_DROME; Microtubule-associated protein Jupiter OS=Drosophila melanogaster GN=Jupiter PE=1 SV=2}	{aec:105147087; - - - - -}	{NA}	{NA}	{NA}	{NA}
augustus-21492_pilon_pilon_pilon-processed-gene-0.1-mRNA-1-DNA_novel09	{XP_015186134.1; PREDICTED: microtubule-associated protein Jupiter isoform X1 [Polistes dominula]}	{sp|Q9I7K0|JUPIT_DROME; Microtubule-associated protein Jupiter OS=Drosophila melanogaster GN=Jupiter PE=1 SV=2}	{aec:105147087; - - - - -}	{NA}	{NA}	{NA}	{NA}
augustus-21492_pilon_pilon_pilon-processed-gene-0.1-mRNA-1-DNA_novel10	{XP_015186134.1; PREDICTED: microtubule-associated protein Jupiter isoform X1 [Polistes dominula]}	{sp|Q9I7K0|JUPIT_DROME; Microtubule-associated protein Jupiter OS=Drosophila melanogaster GN=Jupiter PE=1 SV=2}	{aec:105147087; - - - - -}	{NA}	{NA}	{NA}	{NA}
augustus-21492_pilon_pilon_pilon-processed-gene-0.24-mRNA-1-DNA_novel01	{XP_013788459.1; PREDICTED: phospholipid scramblase 1-like [Limulus polyphemus]}	{sp|Q9JJ00|PLS1_MOUSE; Phospholipid scramblase 1 OS=Mus musculus GN=Plscr1 PE=1 SV=1}	{pxy:105385933; - - - - -}	{7294832_1; KOG0621 Phospholipid scramblase M Cell wall/membrane/envelope biogenesis ;}	{NA}	{GQ853098.1; Macrobrachium rosenbergii clone SBhMT79112_9 microsatellite sequence}	{NA}
augustus-21492_pilon_pilon_pilon-processed-gene-0.24-mRNA-1-DNA_novel02	{XP_013788459.1; PREDICTED: phospholipid scramblase 1-like [Limulus polyphemus]}	{sp|Q9JJ00|PLS1_MOUSE; Phospholipid scramblase 1 OS=Mus musculus GN=Plscr1 PE=1 SV=1}	{pxy:105385933; - - - - -}	{7294832_1; KOG0621 Phospholipid scramblase M Cell wall/membrane/envelope biogenesis ;}	{NA}	{GQ853098.1; Macrobrachium rosenbergii clone SBhMT79112_9 microsatellite sequence}	{NA}
augustus-21508_pilon_pilon_pilon-processed-gene-0.2-mRNA-1-DNA_novel01	{NA}	{NA}	{NA}	{NA}	{NA}	{NA}	{NA}
augustus-21508_pilon_pilon_pilon-processed-gene-0.2-mRNA-1-DNA_novel02	{NA}	{NA}	{NA}	{NA}	{NA}	{NA}	{NA}
augustus-21544_pilon_pilon_pilon-processed-gene-0.5-mRNA-1-DNA_novel01	{XP_018009310.1; PREDICTED: uncharacterized protein LOC108666881 [Hyalella azteca]}	{NA}	{adf:107335899; - - - - -}	{NA}	{NA}	{NA}	{NA}
augustus-21544_pilon_pilon_pilon-processed-gene-0.5-mRNA-1-DNA_novel02	{XP_018009310.1; PREDICTED: uncharacterized protein LOC108666881 [Hyalella azteca]}	{NA}	{adf:107335899; - - - - -}	{NA}	{NA}	{NA}	{NA}
augustus-2164_pilon_pilon_pilon-processed-gene-5.43-mRNA-1-DNA_novel01	{KDR11245.1; Ubiquitin conjugation factor E4 A [Zootermopsis nevadensis]}	{sp|A5PKG6|UBE4A_BOVIN; Ubiquitin conjugation factor E4 A OS=Bos taurus GN=UBE4A PE=2 SV=1}	{bter:100647900; K10596 UBE4A ubiquitin conjugation factor E4 A 2.3.2.27 ko04120; Genetic Information Processing; Folding, sorting and degradation; Ubiquitin mediated proteolysis; bter:100647900; K10596 UBE4A ubiquitin conjugation factor E4 A 2.3.2.27 ko04120; Genetic Information Processing; Folding, sorting and degradation; Ubiquitin mediated proteolysis}	{Hs4759288; KOG2042 Ubiquitin fusion degradation protein-2 O Posttranslational modification, protein turnover, chaperones ;}	{NA}	{NA}	{NA}
augustus-2174_pilon_pilon_pilon-processed-gene-0.11-mRNA-1-DNA_novel01	{XP_018027148.1; PREDICTED: 2-acylglycerol O-acyltransferase 1-like [Hyalella azteca]}	{sp|Q28C88|MOGT1_XENTR; 2-acylglycerol O-acyltransferase 1 OS=Xenopus tropicalis GN=mogat1 PE=2 SV=1}	{crg:105327606; - - - - -}	{Hs17157995; KOG0831 Acyl-CoA:diacylglycerol acyltransferase (DGAT) I Lipid transport and metabolism ;}	{NA}	{NA}	{NA}
augustus-21786_pilon_pilon_pilon-processed-gene-2.2-mRNA-1-DNA_novel01	{KZS19268.1; Disrupted in renal carcinoma protein 2 [Daphnia magna]}	{sp|Q96SL1|DIRC2_HUMAN; Disrupted in renal carcinoma protein 2 OS=Homo sapiens GN=DIRC2 PE=1 SV=1}	{dpx:DAPPUDRAFT_102163; K15381 DIRC2, SLC49A3 MFS transporter, FLVCR family, disrupted in renal carcinoma protein 2 - -}	{Hs14249552; KOG2563 Permease of the major facilitator superfamily R General function prediction only ;}	{NA}	{NA}	{NA}
augustus-21786_pilon_pilon_pilon-processed-gene-2.2-mRNA-1-DNA_novel02	{XP_018013542.1; PREDICTED: uncharacterized protein LOC108670588 [Hyalella azteca]}	{sp|Q66H95|DIRC2_RAT; Disrupted in renal carcinoma protein 2 homolog OS=Rattus norvegicus GN=Dirc2 PE=2 SV=1}	{dpx:DAPPUDRAFT_102163; K15381 DIRC2, SLC49A3 MFS transporter, FLVCR family, disrupted in renal carcinoma protein 2 - -}	{Hs14249552; KOG2563 Permease of the major facilitator superfamily R General function prediction only ;}	{NA}	{NA}	{NA}
augustus-21954_pilon_pilon_pilon-processed-gene-0.0-mRNA-1-DNA_novel01	{AGM50430.1; heat shock protein 70 [Macrobrachium nipponense]}	{sp|P08108|HSP70_ONCMY; Heat shock cognate 70 kDa protein OS=Oncorhynchus mykiss GN=hsc71 PE=2 SV=2}	{aec:105149627; K03283 HSPA1_8 heat shock 70kDa protein 1/8 - ko03040; Genetic Information Processing; Transcription; Spliceosome | ko04141; Genetic Information Processing; Folding, sorting and degradation; Protein processing in endoplasmic reticulum | ko04010; Environmental Information Processing; Signal transduction; MAPK signaling pathway | ko04144; Cellular Processes; Transport and catabolism…	{Hs5729877; KOG0101 Molecular chaperones HSP70/HSC70, HSP70 superfamily O Posttranslational modification, protein turnover, chaperones ;}	{NA}	{KC460343.1; Macrobrachium nipponense heat shock protein 70 mRNA, complete cds}	{NA}
augustus-21954_pilon_pilon_pilon-processed-gene-0.0-mRNA-1-DNA_novel02	{AGM50430.1; heat shock protein 70 [Macrobrachium nipponense]}	{sp|P08108|HSP70_ONCMY; Heat shock cognate 70 kDa protein OS=Oncorhynchus mykiss GN=hsc71 PE=2 SV=2}	{aec:105149627; K03283 HSPA1_8 heat shock 70kDa protein 1/8 - ko03040; Genetic Information Processing; Transcription; Spliceosome | ko04141; Genetic Information Processing; Folding, sorting and degradation; Protein processing in endoplasmic reticulum | ko04010; Environmental Information Processing; Signal transduction; MAPK signaling pathway | ko04144; Cellular Processes; Transport and catabolism…	{Hs5729877; KOG0101 Molecular chaperones HSP70/HSC70, HSP70 superfamily O Posttranslational modification, protein turnover, chaperones ;}	{NA}	{KC460343.1; Macrobrachium nipponense heat shock protein 70 mRNA, complete cds}	{NA}
augustus-2202_pilon_pilon_pilon-processed-gene-0.14-mRNA-1-DNA_novel01	{XP_018027601.1; PREDICTED: FK506-binding protein 2-like [Hyalella azteca]}	{sp|Q5RET2|FKBP7_PONAB; Peptidyl-prolyl cis-trans isomerase FKBP7 OS=Pongo abelii GN=FKBP7 PE=2 SV=1}	{tca:659512; K09577 FKBP14 FK506-binding protein 14 5.2.1.8 -}	{7291296; KOG0549 FKBP-type peptidyl-prolyl cis-trans isomerase O Posttranslational modification, protein turnover, chaperones ;}	{GO:0007165; signal transduction; biological_process GO:0006457; protein folding; biological_process GO:0005509; calcium ion binding; molecular_function GO:0005578; proteinaceous extracellular matrix; cellular_component}	{XM_011155063.1; PREDICTED: Harpegnathos saltator FK506-binding protein 2 (LOC105191567), transcript variant X2, mRNA}	{PF13405:EF-hand domain PF10591:Secreted protein acidic and rich in cysteine Ca binding region PF00254:FKBP-type peptidyl-prolyl cis-trans isomerase PF13202:EF hand PF00036:EF hand PF13499:EF-hand domain pair}
augustus-2202_pilon_pilon_pilon-processed-gene-0.14-mRNA-1-DNA_novel02	{XP_018566457.1; PREDICTED: FK506-binding protein 2 isoform X2 [Anoplophora glabripennis]}	{sp|Q54SR7|FKBP2_DICDI; FK506-binding protein 2 OS=Dictyostelium discoideum GN=fkbp2 PE=3 SV=1}	{nvi:100115197; K09577 FKBP14 FK506-binding protein 14 5.2.1.8 -}	{7291296; KOG0549 FKBP-type peptidyl-prolyl cis-trans isomerase O Posttranslational modification, protein turnover, chaperones ;}	{GO:0006457; protein folding; biological_process}	{XM_011155063.1; PREDICTED: Harpegnathos saltator FK506-binding protein 2 (LOC105191567), transcript variant X2, mRNA}	{PF00254:FKBP-type peptidyl-prolyl cis-trans isomerase}
augustus-22044_pilon_pilon_pilon-processed-gene-0.12-mRNA-1-DNA_novel01	{XP_014666776.1; PREDICTED: trimethylguanosine synthase-like isoform X2 [Priapulus caudatus]}	{sp|Q923W1|TGS1_MOUSE; Trimethylguanosine synthase OS=Mus musculus GN=Tgs1 PE=1 SV=2}	{cin:100179712; K10408 DNAH dynein heavy chain, axonemal - ko05016; Human Diseases; Neurodegenerative diseases; Huntington's disease}	{Hs19923661; KOG2730 Methylase R General function prediction only ;}	{NA}	{NA}	{NA}
augustus-22044_pilon_pilon_pilon-processed-gene-0.12-mRNA-1-DNA_novel02	{XP_014666774.1; PREDICTED: trimethylguanosine synthase-like isoform X1 [Priapulus caudatus]}	{sp|Q923W1|TGS1_MOUSE; Trimethylguanosine synthase OS=Mus musculus GN=Tgs1 PE=1 SV=2}	{cin:100179712; K10408 DNAH dynein heavy chain, axonemal - ko05016; Human Diseases; Neurodegenerative diseases; Huntington's disease}	{Hs19923661; KOG2730 Methylase R General function prediction only ;}	{NA}	{NA}	{NA}
augustus-2238_pilon_pilon_pilon-processed-gene-1.0-mRNA-1-DNA_novel01	{XP_018025784.1; PREDICTED: long-chain-fatty-acid--CoA ligase 4-like isoform X2 [Hyalella azteca]}	{sp|O60488|ACSL4_HUMAN; Long-chain-fatty-acid--CoA ligase 4 OS=Homo sapiens GN=ACSL4 PE=1 SV=2}	{phu:Phum_PHUM509490; K01897 ACSL, fadD long-chain acyl-CoA synthetase 6.2.1.3 ko01212; Metabolism; Global and overview maps; Fatty acid metabolism | ko00061; Metabolism; Lipid metabolism; Fatty acid biosynthesis | ko00071; Metabolism; Lipid metabolism; Fatty acid degradation | ko04146; Cellular Processes; Transport and catabolism; Peroxisome | ko02024; Cellular Processes; Cellular community - pr…	{7304019; KOG1180 Acyl-CoA synthetase I Lipid transport and metabolism ;}	{NA}	{NA}	{NA}
augustus-22448_pilon_pilon_pilon-processed-gene-1.0-mRNA-1-DNA_novel01	{NA}	{NA}	{NA}	{NA}	{NA}	{NA}	{NA}
augustus-22512_pilon_pilon_pilon-processed-gene-0.24-mRNA-1-DNA_novel01	{KZS21929.1; Angiotensin-converting enzyme [Daphnia magna]}	{sp|Q50JE5|ACE_MESAU; Angiotensin-converting enzyme OS=Mesocricetus auratus GN=Ace PE=2 SV=1}	{dpx:DAPPUDRAFT_307838; K01283 ACE, CD143 peptidyl-dipeptidase A 3.4.15.1 ko04924; Organismal Systems; Endocrine system; Renin secretion | ko04614; Organismal Systems; Endocrine system; Renin-angiotensin system | ko05410; Human Diseases; Cardiovascular diseases; Hypertrophic cardiomyopathy (HCM) | ko05142; Human Diseases; Infectious diseases: Parasitic; Chagas disease (American trypanosomiasis)}	{Hs4503273; KOG3690 Angiotensin I-converting enzymes - M2 family peptidases E Amino acid transport and metabolism ;}	{NA}	{XM_008073823.1; PREDICTED: Tarsius syrichta angiotensin-converting enzyme-like (LOC103276418), partial mRNA}	{NA}
augustus-22512_pilon_pilon_pilon-processed-gene-0.24-mRNA-1-DNA_novel02	{KZS21929.1; Angiotensin-converting enzyme [Daphnia magna]}	{sp|Q50JE5|ACE_MESAU; Angiotensin-converting enzyme OS=Mesocricetus auratus GN=Ace PE=2 SV=1}	{dpx:DAPPUDRAFT_307838; K01283 ACE, CD143 peptidyl-dipeptidase A 3.4.15.1 ko04924; Organismal Systems; Endocrine system; Renin secretion | ko04614; Organismal Systems; Endocrine system; Renin-angiotensin system | ko05410; Human Diseases; Cardiovascular diseases; Hypertrophic cardiomyopathy (HCM) | ko05142; Human Diseases; Infectious diseases: Parasitic; Chagas disease (American trypanosomiasis)}	{Hs4503273; KOG3690 Angiotensin I-converting enzymes - M2 family peptidases E Amino acid transport and metabolism ;}	{NA}	{XM_008073823.1; PREDICTED: Tarsius syrichta angiotensin-converting enzyme-like (LOC103276418), partial mRNA}	{NA}
augustus-22512_pilon_pilon_pilon-processed-gene-0.24-mRNA-1-DNA_novel03	{KZS21929.1; Angiotensin-converting enzyme [Daphnia magna]}	{sp|Q50JE5|ACE_MESAU; Angiotensin-converting enzyme OS=Mesocricetus auratus GN=Ace PE=2 SV=1}	{dpx:DAPPUDRAFT_307838; K01283 ACE, CD143 peptidyl-dipeptidase A 3.4.15.1 ko04924; Organismal Systems; Endocrine system; Renin secretion | ko04614; Organismal Systems; Endocrine system; Renin-angiotensin system | ko05410; Human Diseases; Cardiovascular diseases; Hypertrophic cardiomyopathy (HCM) | ko05142; Human Diseases; Infectious diseases: Parasitic; Chagas disease (American trypanosomiasis)}	{Hs4503273; KOG3690 Angiotensin I-converting enzymes - M2 family peptidases E Amino acid transport and metabolism ;}	{NA}	{XM_008073823.1; PREDICTED: Tarsius syrichta angiotensin-converting enzyme-like (LOC103276418), partial mRNA}	{NA}
augustus-22512_pilon_pilon_pilon-processed-gene-0.24-mRNA-1-DNA_novel04	{KZS21929.1; Angiotensin-converting enzyme [Daphnia magna]}	{sp|Q50JE5|ACE_MESAU; Angiotensin-converting enzyme OS=Mesocricetus auratus GN=Ace PE=2 SV=1}	{dpx:DAPPUDRAFT_307838; K01283 ACE, CD143 peptidyl-dipeptidase A 3.4.15.1 ko04924; Organismal Systems; Endocrine system; Renin secretion | ko04614; Organismal Systems; Endocrine system; Renin-angiotensin system | ko05410; Human Diseases; Cardiovascular diseases; Hypertrophic cardiomyopathy (HCM) | ko05142; Human Diseases; Infectious diseases: Parasitic; Chagas disease (American trypanosomiasis)}	{Hs4503273; KOG3690 Angiotensin I-converting enzymes - M2 family peptidases E Amino acid transport and metabolism ;}	{NA}	{XM_008073823.1; PREDICTED: Tarsius syrichta angiotensin-converting enzyme-like (LOC103276418), partial mRNA}	{NA}
augustus-22512_pilon_pilon_pilon-processed-gene-0.24-mRNA-1-DNA_novel05	{KZS21929.1; Angiotensin-converting enzyme [Daphnia magna]}	{sp|Q50JE5|ACE_MESAU; Angiotensin-converting enzyme OS=Mesocricetus auratus GN=Ace PE=2 SV=1}	{dpx:DAPPUDRAFT_307838; K01283 ACE, CD143 peptidyl-dipeptidase A 3.4.15.1 ko04924; Organismal Systems; Endocrine system; Renin secretion | ko04614; Organismal Systems; Endocrine system; Renin-angiotensin system | ko05410; Human Diseases; Cardiovascular diseases; Hypertrophic cardiomyopathy (HCM) | ko05142; Human Diseases; Infectious diseases: Parasitic; Chagas disease (American trypanosomiasis)}	{Hs4503273; KOG3690 Angiotensin I-converting enzymes - M2 family peptidases E Amino acid transport and metabolism ;}	{NA}	{XM_008073823.1; PREDICTED: Tarsius syrichta angiotensin-converting enzyme-like (LOC103276418), partial mRNA}	{NA}
augustus-22512_pilon_pilon_pilon-processed-gene-0.24-mRNA-1-DNA_novel06	{XP_017688774.1; PREDICTED: angiotensin-converting enzyme [Lepidothrix coronata]}	{sp|Q50JE5|ACE_MESAU; Angiotensin-converting enzyme OS=Mesocricetus auratus GN=Ace PE=2 SV=1}	{dpx:DAPPUDRAFT_307838; K01283 ACE, CD143 peptidyl-dipeptidase A 3.4.15.1 ko04924; Organismal Systems; Endocrine system; Renin secretion | ko04614; Organismal Systems; Endocrine system; Renin-angiotensin system | ko05410; Human Diseases; Cardiovascular diseases; Hypertrophic cardiomyopathy (HCM) | ko05142; Human Diseases; Infectious diseases: Parasitic; Chagas disease (American trypanosomiasis)}	{Hs4503273; KOG3690 Angiotensin I-converting enzymes - M2 family peptidases E Amino acid transport and metabolism ;}	{NA}	{XM_008073823.1; PREDICTED: Tarsius syrichta angiotensin-converting enzyme-like (LOC103276418), partial mRNA}	{NA}
augustus-22512_pilon_pilon_pilon-processed-gene-0.24-mRNA-1-DNA_novel07	{XP_017688774.1; PREDICTED: angiotensin-converting enzyme [Lepidothrix coronata]}	{sp|Q50JE5|ACE_MESAU; Angiotensin-converting enzyme OS=Mesocricetus auratus GN=Ace PE=2 SV=1}	{ccw:104698643; K01283 ACE, CD143 peptidyl-dipeptidase A 3.4.15.1 ko04924; Organismal Systems; Endocrine system; Renin secretion | ko04614; Organismal Systems; Endocrine system; Renin-angiotensin system | ko05410; Human Diseases; Cardiovascular diseases; Hypertrophic cardiomyopathy (HCM) | ko05142; Human Diseases; Infectious diseases: Parasitic; Chagas disease (American trypanosomiasis)}	{Hs4503273; KOG3690 Angiotensin I-converting enzymes - M2 family peptidases E Amino acid transport and metabolism ;}	{NA}	{XM_008073823.1; PREDICTED: Tarsius syrichta angiotensin-converting enzyme-like (LOC103276418), partial mRNA}	{NA}
augustus-22512_pilon_pilon_pilon-processed-gene-0.24-mRNA-1-DNA_novel08	{XP_017688774.1; PREDICTED: angiotensin-converting enzyme [Lepidothrix coronata]}	{sp|Q50JE5|ACE_MESAU; Angiotensin-converting enzyme OS=Mesocricetus auratus GN=Ace PE=2 SV=1}	{ccw:104698643; K01283 ACE, CD143 peptidyl-dipeptidase A 3.4.15.1 ko04924; Organismal Systems; Endocrine system; Renin secretion | ko04614; Organismal Systems; Endocrine system; Renin-angiotensin system | ko05410; Human Diseases; Cardiovascular diseases; Hypertrophic cardiomyopathy (HCM) | ko05142; Human Diseases; Infectious diseases: Parasitic; Chagas disease (American trypanosomiasis)}	{Hs4503273; KOG3690 Angiotensin I-converting enzymes - M2 family peptidases E Amino acid transport and metabolism ;}	{NA}	{XM_008073823.1; PREDICTED: Tarsius syrichta angiotensin-converting enzyme-like (LOC103276418), partial mRNA}	{NA}
augustus-22512_pilon_pilon_pilon-processed-gene-0.24-mRNA-1-DNA_novel09	{XP_017688774.1; PREDICTED: angiotensin-converting enzyme [Lepidothrix coronata]}	{sp|Q50JE5|ACE_MESAU; Angiotensin-converting enzyme OS=Mesocricetus auratus GN=Ace PE=2 SV=1}	{cdk:105090416; - - - - -}	{Hs4503273; KOG3690 Angiotensin I-converting enzymes - M2 family peptidases E Amino acid transport and metabolism ;}	{NA}	{XM_008073823.1; PREDICTED: Tarsius syrichta angiotensin-converting enzyme-like (LOC103276418), partial mRNA}	{NA}
augustus-22512_pilon_pilon_pilon-processed-gene-0.24-mRNA-1-DNA_novel10	{XP_017688774.1; PREDICTED: angiotensin-converting enzyme [Lepidothrix coronata]}	{sp|Q50JE5|ACE_MESAU; Angiotensin-converting enzyme OS=Mesocricetus auratus GN=Ace PE=2 SV=1}	{cfr:102514118; K01283 ACE, CD143 peptidyl-dipeptidase A 3.4.15.1 ko04924; Organismal Systems; Endocrine system; Renin secretion | ko04614; Organismal Systems; Endocrine system; Renin-angiotensin system | ko05410; Human Diseases; Cardiovascular diseases; Hypertrophic cardiomyopathy (HCM) | ko05142; Human Diseases; Infectious diseases: Parasitic; Chagas disease (American trypanosomiasis)}	{Hs4503273; KOG3690 Angiotensin I-converting enzymes - M2 family peptidases E Amino acid transport and metabolism ;}	{NA}	{XM_008073823.1; PREDICTED: Tarsius syrichta angiotensin-converting enzyme-like (LOC103276418), partial mRNA}	{NA}
augustus-22512_pilon_pilon_pilon-processed-gene-0.24-mRNA-1-DNA_novel11	{XP_017688774.1; PREDICTED: angiotensin-converting enzyme [Lepidothrix coronata]}	{sp|Q10751|ACE_CHICK; Angiotensin-converting enzyme (Fragment) OS=Gallus gallus GN=ACE PE=2 SV=1}	{fpg:101924109; K01283 ACE, CD143 peptidyl-dipeptidase A 3.4.15.1 ko04924; Organismal Systems; Endocrine system; Renin secretion | ko04614; Organismal Systems; Endocrine system; Renin-angiotensin system | ko05410; Human Diseases; Cardiovascular diseases; Hypertrophic cardiomyopathy (HCM) | ko05142; Human Diseases; Infectious diseases: Parasitic; Chagas disease (American trypanosomiasis)}	{Hs4503273; KOG3690 Angiotensin I-converting enzymes - M2 family peptidases E Amino acid transport and metabolism ;}	{NA}	{XM_008073823.1; PREDICTED: Tarsius syrichta angiotensin-converting enzyme-like (LOC103276418), partial mRNA}	{NA}
augustus-22512_pilon_pilon_pilon-processed-gene-0.24-mRNA-1-DNA_novel12	{XP_017688774.1; PREDICTED: angiotensin-converting enzyme [Lepidothrix coronata]}	{sp|Q10751|ACE_CHICK; Angiotensin-converting enzyme (Fragment) OS=Gallus gallus GN=ACE PE=2 SV=1}	{fch:102048145; K01283 ACE, CD143 peptidyl-dipeptidase A 3.4.15.1 ko04924; Organismal Systems; Endocrine system; Renin secretion | ko04614; Organismal Systems; Endocrine system; Renin-angiotensin system | ko05410; Human Diseases; Cardiovascular diseases; Hypertrophic cardiomyopathy (HCM) | ko05142; Human Diseases; Infectious diseases: Parasitic; Chagas disease (American trypanosomiasis)}	{Hs4503273; KOG3690 Angiotensin I-converting enzymes - M2 family peptidases E Amino acid transport and metabolism ;}	{NA}	{XM_008073823.1; PREDICTED: Tarsius syrichta angiotensin-converting enzyme-like (LOC103276418), partial mRNA}	{NA}
augustus-22512_pilon_pilon_pilon-processed-gene-0.24-mRNA-1-DNA_novel13	{XP_019921591.1; PREDICTED: uncharacterized protein LOC105325490 isoform X2 [Crassostrea gigas]}	{sp|Q10751|ACE_CHICK; Angiotensin-converting enzyme (Fragment) OS=Gallus gallus GN=ACE PE=2 SV=1}	{tad:TRIADDRAFT_37492; K01283 ACE, CD143 peptidyl-dipeptidase A 3.4.15.1 ko04924; Organismal Systems; Endocrine system; Renin secretion | ko04614; Organismal Systems; Endocrine system; Renin-angiotensin system | ko05410; Human Diseases; Cardiovascular diseases; Hypertrophic cardiomyopathy (HCM) | ko05142; Human Diseases; Infectious diseases: Parasitic; Chagas disease (American trypanosomiasis)}	{Hs4503273; KOG3690 Angiotensin I-converting enzymes - M2 family peptidases E Amino acid transport and metabolism ;}	{NA}	{XM_008073823.1; PREDICTED: Tarsius syrichta angiotensin-converting enzyme-like (LOC103276418), partial mRNA}	{NA}
augustus-22512_pilon_pilon_pilon-processed-gene-0.24-mRNA-1-DNA_novel14	{XP_019921591.1; PREDICTED: uncharacterized protein LOC105325490 isoform X2 [Crassostrea gigas]}	{sp|Q10751|ACE_CHICK; Angiotensin-converting enzyme (Fragment) OS=Gallus gallus GN=ACE PE=2 SV=1}	{tad:TRIADDRAFT_37492; K01283 ACE, CD143 peptidyl-dipeptidase A 3.4.15.1 ko04924; Organismal Systems; Endocrine system; Renin secretion | ko04614; Organismal Systems; Endocrine system; Renin-angiotensin system | ko05410; Human Diseases; Cardiovascular diseases; Hypertrophic cardiomyopathy (HCM) | ko05142; Human Diseases; Infectious diseases: Parasitic; Chagas disease (American trypanosomiasis)}	{Hs4503273; KOG3690 Angiotensin I-converting enzymes - M2 family peptidases E Amino acid transport and metabolism ;}	{NA}	{NA}	{NA}
augustus-22512_pilon_pilon_pilon-processed-gene-0.24-mRNA-1-DNA_novel15	{XP_019921591.1; PREDICTED: uncharacterized protein LOC105325490 isoform X2 [Crassostrea gigas]}	{sp|Q10751|ACE_CHICK; Angiotensin-converting enzyme (Fragment) OS=Gallus gallus GN=ACE PE=2 SV=1}	{tad:TRIADDRAFT_37492; K01283 ACE, CD143 peptidyl-dipeptidase A 3.4.15.1 ko04924; Organismal Systems; Endocrine system; Renin secretion | ko04614; Organismal Systems; Endocrine system; Renin-angiotensin system | ko05410; Human Diseases; Cardiovascular diseases; Hypertrophic cardiomyopathy (HCM) | ko05142; Human Diseases; Infectious diseases: Parasitic; Chagas disease (American trypanosomiasis)}	{Hs4503273; KOG3690 Angiotensin I-converting enzymes - M2 family peptidases E Amino acid transport and metabolism ;}	{NA}	{NA}	{NA}
augustus-22512_pilon_pilon_pilon-processed-gene-0.24-mRNA-1-DNA_novel16	{XP_019921591.1; PREDICTED: uncharacterized protein LOC105325490 isoform X2 [Crassostrea gigas]}	{sp|Q10751|ACE_CHICK; Angiotensin-converting enzyme (Fragment) OS=Gallus gallus GN=ACE PE=2 SV=1}	{tad:TRIADDRAFT_37492; K01283 ACE, CD143 peptidyl-dipeptidase A 3.4.15.1 ko04924; Organismal Systems; Endocrine system; Renin secretion | ko04614; Organismal Systems; Endocrine system; Renin-angiotensin system | ko05410; Human Diseases; Cardiovascular diseases; Hypertrophic cardiomyopathy (HCM) | ko05142; Human Diseases; Infectious diseases: Parasitic; Chagas disease (American trypanosomiasis)}	{Hs4503273; KOG3690 Angiotensin I-converting enzymes - M2 family peptidases E Amino acid transport and metabolism ;}	{NA}	{NA}	{NA}
augustus-22512_pilon_pilon_pilon-processed-gene-0.24-mRNA-1-DNA_novel17	{XP_019921591.1; PREDICTED: uncharacterized protein LOC105325490 isoform X2 [Crassostrea gigas]}	{sp|Q10751|ACE_CHICK; Angiotensin-converting enzyme (Fragment) OS=Gallus gallus GN=ACE PE=2 SV=1}	{tad:TRIADDRAFT_37492; K01283 ACE, CD143 peptidyl-dipeptidase A 3.4.15.1 ko04924; Organismal Systems; Endocrine system; Renin secretion | ko04614; Organismal Systems; Endocrine system; Renin-angiotensin system | ko05410; Human Diseases; Cardiovascular diseases; Hypertrophic cardiomyopathy (HCM) | ko05142; Human Diseases; Infectious diseases: Parasitic; Chagas disease (American trypanosomiasis)}	{Hs4503273; KOG3690 Angiotensin I-converting enzymes - M2 family peptidases E Amino acid transport and metabolism ;}	{NA}	{NA}	{NA}
augustus-22512_pilon_pilon_pilon-processed-gene-0.24-mRNA-1-DNA_novel18	{XP_019921591.1; PREDICTED: uncharacterized protein LOC105325490 isoform X2 [Crassostrea gigas]}	{sp|Q10751|ACE_CHICK; Angiotensin-converting enzyme (Fragment) OS=Gallus gallus GN=ACE PE=2 SV=1}	{tad:TRIADDRAFT_37492; K01283 ACE, CD143 peptidyl-dipeptidase A 3.4.15.1 ko04924; Organismal Systems; Endocrine system; Renin secretion | ko04614; Organismal Systems; Endocrine system; Renin-angiotensin system | ko05410; Human Diseases; Cardiovascular diseases; Hypertrophic cardiomyopathy (HCM) | ko05142; Human Diseases; Infectious diseases: Parasitic; Chagas disease (American trypanosomiasis)}	{Hs4503273; KOG3690 Angiotensin I-converting enzymes - M2 family peptidases E Amino acid transport and metabolism ;}	{NA}	{NA}	{NA}
augustus-2260_pilon_pilon_pilon-processed-gene-4.11-mRNA-1-DNA_novel01	{XP_018024181.1; PREDICTED: nucleosome assembly protein 1-like 1 isoform X1 [Hyalella azteca]}	{sp|Q28EB4|NP1L1_XENTR; Nucleosome assembly protein 1-like 1 OS=Xenopus tropicalis GN=nap1l1 PE=2 SV=1}	{dpx:DAPPUDRAFT_299973; K11279 NAP1L1, NRP nucleosome assembly protein 1-like 1 - -}	{Hs4758756; KOG1507 Nucleosome assembly protein NAP-1 BD Chromatin structure and dynamics ; Cell cycle control, cell division, chromosome partitioning ;}	{NA}	{NM_001079439.1; Xenopus tropicalis nucleosome assembly protein 1-like 4 (nap1l4), mRNA}	{NA}
augustus-2260_pilon_pilon_pilon-processed-gene-4.11-mRNA-1-DNA_novel02	{XP_018024181.1; PREDICTED: nucleosome assembly protein 1-like 1 isoform X1 [Hyalella azteca]}	{sp|Q28EB4|NP1L1_XENTR; Nucleosome assembly protein 1-like 1 OS=Xenopus tropicalis GN=nap1l1 PE=2 SV=1}	{dpx:DAPPUDRAFT_299973; K11279 NAP1L1, NRP nucleosome assembly protein 1-like 1 - -}	{Hs4758756; KOG1507 Nucleosome assembly protein NAP-1 BD Chromatin structure and dynamics ; Cell cycle control, cell division, chromosome partitioning ;}	{NA}	{NM_001079439.1; Xenopus tropicalis nucleosome assembly protein 1-like 4 (nap1l4), mRNA}	{NA}
augustus-22642_pilon_pilon_pilon-processed-gene-2.2-mRNA-1-DNA_novel01	{XP_018010833.1; PREDICTED: alanine--tRNA ligase, cytoplasmic-like [Hyalella azteca]}	{sp|P21894|SYAC_BOMMO; Alanine--tRNA ligase, cytoplasmic OS=Bombyx mori PE=1 SV=1}	{bim:100742260; K01872 AARS, alaS alanyl-tRNA synthetase 6.1.1.7 ko00970; Genetic Information Processing; Translation; Aminoacyl-tRNA biosynthesis}	{7297398; KOG0188 Alanyl-tRNA synthetase J Translation, ribosomal structure and biogenesis ;}	{NA}	{XM_008213489.2; PREDICTED: Nasonia vitripennis alanine--tRNA ligase, cytoplasmic (LOC100120593), mRNA}	{NA}
augustus-23072_pilon_pilon_pilon-processed-gene-0.0-mRNA-1-DNA_novel01	{XP_018025621.1; PREDICTED: leucine-rich repeat-containing protein 24-like [Hyalella azteca]}	{sp|Q9VZZ4|PXDN_DROME; Peroxidasin OS=Drosophila melanogaster GN=Pxn PE=1 SV=1}	{tca:662007; K20230 KEK1 kekkon-1 - ko04013; Environmental Information Processing; Signal transduction; MAPK signaling pathway - fly}	{7297982; KOG0619 FOG: Leucine rich repeat R General function prediction only ;}	{NA}	{NA}	{NA}
augustus-23082_pilon_pilon_pilon-processed-gene-0.0-mRNA-1-DNA_novel01	{JAN71506.1; Adenylate kinase 2, mitochondrial [Daphnia magna]}	{sp|B4PAR6|KAD2_DROYA; Adenylate kinase OS=Drosophila yakuba GN=Adk2 PE=3 SV=1}	{dpx:DAPPUDRAFT_317306; K00939 adk, AK adenylate kinase 2.7.4.3 ko00230; Metabolism; Nucleotide metabolism; Purine metabolism | ko00730; Metabolism; Metabolism of cofactors and vitamins; Thiamine metabolism}	{7291717; KOG3078 Adenylate kinase F Nucleotide transport and metabolism ;}	{NA}	{NA}	{NA}
augustus-23082_pilon_pilon_pilon-processed-gene-0.0-mRNA-1-DNA_novel02	{XP_002092744.1; uncharacterized protein Dyak_GE14359 [Drosophila yakuba]}	{sp|B4PAR6|KAD2_DROYA; Adenylate kinase OS=Drosophila yakuba GN=Adk2 PE=3 SV=1}	{tca:660807; K00939 adk, AK adenylate kinase 2.7.4.3 ko00230; Metabolism; Nucleotide metabolism; Purine metabolism | ko00730; Metabolism; Metabolism of cofactors and vitamins; Thiamine metabolism}	{7291717; KOG3078 Adenylate kinase F Nucleotide transport and metabolism ;}	{NA}	{NA}	{NA}
augustus-23082_pilon_pilon_pilon-processed-gene-0.0-mRNA-1-DNA_novel03	{JAN71506.1; Adenylate kinase 2, mitochondrial [Daphnia magna]}	{sp|B4PAR6|KAD2_DROYA; Adenylate kinase OS=Drosophila yakuba GN=Adk2 PE=3 SV=1}	{dpx:DAPPUDRAFT_317306; K00939 adk, AK adenylate kinase 2.7.4.3 ko00230; Metabolism; Nucleotide metabolism; Purine metabolism | ko00730; Metabolism; Metabolism of cofactors and vitamins; Thiamine metabolism}	{7291717; KOG3078 Adenylate kinase F Nucleotide transport and metabolism ;}	{NA}	{NA}	{NA}
augustus-23082_pilon_pilon_pilon-processed-gene-0.0-mRNA-1-DNA_novel04	{XP_002092744.1; uncharacterized protein Dyak_GE14359 [Drosophila yakuba]}	{sp|B4PAR6|KAD2_DROYA; Adenylate kinase OS=Drosophila yakuba GN=Adk2 PE=3 SV=1}	{dse:Dsec_GM18289; K00939 adk, AK adenylate kinase 2.7.4.3 ko00230; Metabolism; Nucleotide metabolism; Purine metabolism | ko00730; Metabolism; Metabolism of cofactors and vitamins; Thiamine metabolism}	{7291717; KOG3078 Adenylate kinase F Nucleotide transport and metabolism ;}	{NA}	{NA}	{NA}
augustus-23082_pilon_pilon_pilon-processed-gene-0.14-mRNA-1-DNA_novel01	{NA}	{NA}	{NA}	{NA}	{NA}	{EF364557.1; Macrobrachium rosenbergii clone 77 microsatellite sequence}	{NA}
augustus-23090_pilon_pilon_pilon-processed-gene-0.0-mRNA-1-DNA_novel01	{XP_018009868.1; PREDICTED: pollen-specific leucine-rich repeat extensin-like protein 3 [Hyalella azteca]}	{NA}	{dpl:KGM_10397; - - - - -}	{NA}	{NA}	{NA}	{NA}
augustus-2330_pilon_pilon_pilon-processed-gene-1.2-mRNA-1-DNA_novel01	{XP_015907291.1; PREDICTED: hepatocyte nuclear factor 4-gamma-like isoform X2 [Parasteatoda tepidariorum]}	{sp|Q91766|HNF4A_XENLA; Hepatocyte nuclear factor 4-alpha OS=Xenopus laevis GN=hnf4a PE=2 SV=2}	{sko:100378202; K08542 NR2A3, HNF4B hepatocyte nuclear factor 4-beta - -}	{HsM4504443; KOG4215 Hepatocyte nuclear factor 4 and similar steroid hormone receptors K Transcription ;}	{NA}	{XM_004918548.2; PREDICTED: Xenopus tropicalis hepatocyte nuclear factor 4, alpha (hnf4a), transcript variant X2, mRNA}	{NA}
augustus-2330_pilon_pilon_pilon-processed-gene-1.2-mRNA-1-DNA_novel02	{XP_015907291.1; PREDICTED: hepatocyte nuclear factor 4-gamma-like isoform X2 [Parasteatoda tepidariorum]}	{sp|Q91766|HNF4A_XENLA; Hepatocyte nuclear factor 4-alpha OS=Xenopus laevis GN=hnf4a PE=2 SV=2}	{sko:100378202; K08542 NR2A3, HNF4B hepatocyte nuclear factor 4-beta - -}	{HsM4504443; KOG4215 Hepatocyte nuclear factor 4 and similar steroid hormone receptors K Transcription ;}	{NA}	{XM_004918548.2; PREDICTED: Xenopus tropicalis hepatocyte nuclear factor 4, alpha (hnf4a), transcript variant X2, mRNA}	{NA}
augustus-2330_pilon_pilon_pilon-processed-gene-1.2-mRNA-1-DNA_novel03	{XP_015907291.1; PREDICTED: hepatocyte nuclear factor 4-gamma-like isoform X2 [Parasteatoda tepidariorum]}	{sp|Q91766|HNF4A_XENLA; Hepatocyte nuclear factor 4-alpha OS=Xenopus laevis GN=hnf4a PE=2 SV=2}	{sko:100378202; K08542 NR2A3, HNF4B hepatocyte nuclear factor 4-beta - -}	{HsM4504443; KOG4215 Hepatocyte nuclear factor 4 and similar steroid hormone receptors K Transcription ;}	{NA}	{XM_004918548.2; PREDICTED: Xenopus tropicalis hepatocyte nuclear factor 4, alpha (hnf4a), transcript variant X2, mRNA}	{NA}
augustus-2330_pilon_pilon_pilon-processed-gene-1.28-mRNA-1-DNA_novel01	{XP_018026443.1; PREDICTED: ATP-dependent (S)-NAD(P)H-hydrate dehydratase-like isoform X1 [Hyalella azteca]}	{sp|D4AAT7|NNRD_RAT; ATP-dependent (S)-NAD(P)H-hydrate dehydratase OS=Rattus norvegicus GN=Naxd PE=3 SV=1}	{lco:104932339; K17757 CARKD ATP-dependent NAD(P)H-hydrate dehydratase 4.2.1.93 -}	{Hs8922654; KOG3974 Predicted sugar kinase G Carbohydrate transport and metabolism ;}	{NA}	{NA}	{NA}
augustus-2330_pilon_pilon_pilon-processed-gene-1.28-mRNA-1-DNA_novel02	{XP_018026443.1; PREDICTED: ATP-dependent (S)-NAD(P)H-hydrate dehydratase-like isoform X1 [Hyalella azteca]}	{sp|D4AAT7|NNRD_RAT; ATP-dependent (S)-NAD(P)H-hydrate dehydratase OS=Rattus norvegicus GN=Naxd PE=3 SV=1}	{lco:104932339; K17757 CARKD ATP-dependent NAD(P)H-hydrate dehydratase 4.2.1.93 -}	{Hs8922654; KOG3974 Predicted sugar kinase G Carbohydrate transport and metabolism ;}	{NA}	{NA}	{NA}
augustus-23332_pilon_pilon_pilon-processed-gene-0.3-mRNA-1-DNA_novel01	{NA}	{NA}	{NA}	{NA}	{GO:0006914; autophagy; biological_process GO:0030133; transport vesicle; cellular_component GO:0031083; BLOC-1 complex; cellular_component}	{EF364557.1; Macrobrachium rosenbergii clone 77 microsatellite sequence}	{PF04111:Autophagy protein Apg6 PF14942:Organelle biogenesis, Muted-like protein}
augustus-23460_pilon_pilon_pilon-processed-gene-0.0-mRNA-1-DNA_novel01	{XP_017771330.1; PREDICTED: DPH3 homolog [Nicrophorus vespilloides]}	{sp|Q9VGQ9|DPH3_DROME; DPH3 homolog OS=Drosophila melanogaster GN=CG14701 PE=3 SV=1}	{aga:AgaP_AGAP011288; K15455 DPH3, KTI11 diphthamide biosynthesis protein 3 - -}	{7299427; KOG2923 Uncharacterized conserved protein S Function unknown ;}	{NA}	{NA}	{NA}
augustus-2346_pilon_pilon_pilon-processed-gene-1.7-mRNA-1-DNA_novel01	{XP_018023718.1; PREDICTED: uncharacterized protein LOC108679577 [Hyalella azteca]}	{NA}	{tca:103313083; - - - - -}	{NA}	{NA}	{NA}	{NA}
augustus-23696_pilon_pilon_pilon-processed-gene-0.0-mRNA-1-DNA_novel01	{XP_018019721.1; PREDICTED: G-protein coupled receptor Mth2-like [Hyalella azteca]}	{sp|Q9VXD9|MTH1_DROME; Probable G-protein coupled receptor Mth-like 1 OS=Drosophila melanogaster GN=mthl1 PE=2 SV=1}	{phu:Phum_PHUM300710; - - - - -}	{7293254; KOG4193 G protein-coupled receptors T Signal transduction mechanisms ;}	{NA}	{NA}	{NA}
augustus-23696_pilon_pilon_pilon-processed-gene-0.2-mRNA-1-DNA_novel01	{BAJ78981.1; heat shock protein 40 [Marsupenaeus japonicus]}	{sp|P31689|DNJA1_HUMAN; DnaJ homolog subfamily A member 1 OS=Homo sapiens GN=DNAJA1 PE=1 SV=2}	{tca:660093; K09502 DNAJA1 DnaJ homolog subfamily A member 1 - ko04141; Genetic Information Processing; Folding, sorting and degradation; Protein processing in endoplasmic reticulum}	{Hs4504511; KOG0712 Molecular chaperone (DnaJ superfamily) O Posttranslational modification, protein turnover, chaperones ;}	{NA}	{XM_004781710.1; PREDICTED: Mustela putorius furo DnaJ (Hsp40) homolog, subfamily A, member 4 (DNAJA4), mRNA}	{NA}
augustus-23704_pilon_pilon_pilon-processed-gene-0.4-mRNA-1-DNA_novel01	{ADM34185.1; myosin light chain, partial [Penaeus monodon]}	{sp|Q1HPS0|MLR_BOMMO; Myosin regulatory light chain 2 OS=Bombyx mori PE=1 SV=1}	{dpx:DAPPUDRAFT_442798; - - - - -}	{7301908; KOG0031 Myosin regulatory light chain, EF-Hand protein superfamily Z Cytoskeleton ;}	{NA}	{JN006038.1; Pandalus platyceros clone PLSCT1 mRNA sequence}	{NA}
augustus-23704_pilon_pilon_pilon-processed-gene-0.4-mRNA-1-DNA_novel02	{NA}	{NA}	{NA}	{NA}	{NA}	{JN006038.1; Pandalus platyceros clone PLSCT1 mRNA sequence}	{NA}
augustus-23726_pilon_pilon_pilon-processed-gene-0.1-mRNA-1-DNA_novel01	{NA}	{NA}	{NA}	{NA}	{NA}	{NA}	{NA}
augustus-23758_pilon_pilon_pilon-processed-gene-1.30-mRNA-1-DNA_novel01	{XP_013772560.1; PREDICTED: BTB/POZ domain-containing adapter for CUL3-mediated RhoA degradation protein 3-like [Limulus polyphemus]}	{sp|Q7TNY1|BACD2_RAT; BTB/POZ domain-containing adapter for CUL3-mediated RhoA degradation protein 2 OS=Rattus norvegicus GN=Tnfaip1 PE=1 SV=1}	{phu:Phum_PHUM024100; K15074 BACURD BTB/POZ domain-containing adapter for CUL3-mediated RhoA degradation protein - -}	{7302243; KOG2716 Polymerase delta-interacting protein PDIP1 and related proteins, contain BTB/POZ domain P Inorganic ion transport and metabolism ;}	{NA}	{XM_002005767.2; Drosophila mojavensis uncharacterized protein (Dmoj\GI20668), mRNA}	{NA}
augustus-23840_pilon_pilon_pilon-processed-gene-0.0-mRNA-1-DNA_novel01	{XP_014234482.1; PREDICTED: lachesin-like [Trichogramma pretiosum]}	{sp|Q8BLK3|LSAMP_MOUSE; Limbic system-associated membrane protein OS=Mus musculus GN=Lsamp PE=1 SV=1}	{nvi:100118902; - - - - -}	{Hs4505025; KOG3510 FOG: Immunoglobulin C-2 Type/fibronectin type III domains T Signal transduction mechanisms ;}	{NA}	{NA}	{NA}
augustus-2388_pilon_pilon_pilon-processed-gene-1.13-mRNA-1-DNA_novel01	{ACL79887.1; cuticle protein, partial [Rimicaris exoculata]}	{sp|P81580|CUPC1_CANPG; Cuticle protein CP1158 OS=Cancer pagurus PE=1 SV=1}	{NA}	{NA}	{NA}	{FJ411276.1; Rimicaris exoculata cuticle protein mRNA, partial cds}	{NA}
augustus-2388_pilon_pilon_pilon-processed-gene-1.7-mRNA-1-DNA_novel01	{ACL79887.1; cuticle protein, partial [Rimicaris exoculata]}	{sp|P81580|CUPC1_CANPG; Cuticle protein CP1158 OS=Cancer pagurus PE=1 SV=1}	{NA}	{NA}	{GO:0042302; structural constituent of cuticle; molecular_function GO:0009399; nitrogen fixation; biological_process}	{FJ411276.1; Rimicaris exoculata cuticle protein mRNA, partial cds}	{PF08140:Crustacean cuticle protein repeat PF04319:NifZ domain}
augustus-2388_pilon_pilon_pilon-processed-gene-2.2-mRNA-1	{AJG01357.1; cuticular protein 34 [Eriocheir sinensis]}	{sp|P81580|CUPC1_CANPG; Cuticle protein CP1158 OS=Cancer pagurus PE=1 SV=1}	{NA}	{NA}	{NA}	{NA}	{NA}
augustus-2388_pilon_pilon_pilon-processed-gene-2.2-mRNA-1-DNA_novel01	{AJG01357.1; cuticular protein 34 [Eriocheir sinensis]}	{sp|P81580|CUPC1_CANPG; Cuticle protein CP1158 OS=Cancer pagurus PE=1 SV=1}	{NA}	{NA}	{NA}	{NA}	{NA}
augustus-2388_pilon_pilon_pilon-processed-gene-2.7-mRNA-1-DNA_novel01	{AKZ75937.1; cuticle protein 1 [Cherax quadricarinatus]}	{sp|P81580|CUPC1_CANPG; Cuticle protein CP1158 OS=Cancer pagurus PE=1 SV=1}	{NA}	{NA}	{NA}	{NA}	{NA}
augustus-23910_pilon_pilon_pilon-processed-gene-0.11-mRNA-1-DNA_novel01	{XP_017793154.1; PREDICTED: transcription elongation factor SPT6-like isoform X2 [Habropoda laboriosa]}	{sp|Q8UVK2|SPT6H_DANRE; Transcription elongation factor SPT6 OS=Danio rerio GN=supt6h PE=1 SV=1}	{ame:410274; K11292 SUPT6H, SPT6 transcription elongation factor SPT6 - -}	{Hs11321573; KOG1856 Transcription elongation factor SPT6 A RNA processing and modification ;}	{NA}	{NA}	{NA}
augustus-240_pilon_pilon_pilon-processed-gene-0.7-mRNA-1	{XP_018026103.1; PREDICTED: MORN repeat-containing protein 4-like, partial [Hyalella azteca]}	{sp|Q6PGF2|MORN4_MOUSE; MORN repeat-containing protein 4 OS=Mus musculus GN=Morn4 PE=2 SV=1}	{bmor:101746252; - - - - -; bmor:101746252; - - - - -}	{7296779; KOG0231 Junctional membrane complex protein Junctophilin and related MORN repeat proteins R General function prediction only ;}	{NA}	{NA}	{NA}
augustus-24416_pilon_pilon_pilon-processed-gene-0.3-mRNA-1-DNA_novel01	{XP_002433414.1; WD-repeat protein, putative [Ixodes scapularis]}	{sp|Q9BRP4|PAAF1_HUMAN; Proteasomal ATPase-associated factor 1 OS=Homo sapiens GN=PAAF1 PE=1 SV=2}	{bfo:BRAFLDRAFT_104267; K11887 PAAF1, RPN14 proteasomal ATPase-associated factor 1 - -}	{Hs13376751; KOG0266 WD40 repeat-containing protein R General function prediction only ;}	{NA}	{NA}	{NA}
augustus-24468_pilon_pilon_pilon-processed-gene-0.3-mRNA-1-DNA_novel01	{NA}	{NA}	{NA}	{NA}	{NA}	{NA}	{NA}
augustus-24578_pilon_pilon_pilon-processed-gene-0.5-mRNA-1-DNA_novel01	{XP_014264423.1; PREDICTED: uncharacterized protein LOC106675086 isoform X1 [Maylandia zebra]}	{NA}	{mze:106675086; - - - - -}	{NA}	{NA}	{NA}	{NA}
augustus-24702_pilon_pilon_pilon-processed-gene-0.10-mRNA-1	{XP_002431867.1; reverse transcriptase, putative [Pediculus humanus corporis]}	{sp|Q03274|PO22_POPJA; Retrovirus-related Pol polyprotein from type-1 retrotransposable element R2 (Fragment) OS=Popillia japonica PE=3 SV=1}	{phu:Phum_PHUM552580; - - - - -}	{CE23060; KOG1075 FOG: Reverse transcriptase R General function prediction only ;}	{NA}	{GQ853091.1; Macrobrachium rosenbergii clone SBhMT79112_2 microsatellite sequence}	{NA}
augustus-24902_pilon_pilon_pilon-processed-gene-0.0-mRNA-1-DNA_novel01	{ALG64704.1; Niemann-Pick type C-2-like protein [Penaeus monodon]}	{sp|Q9VQ62|NPC2_DROME; Protein NPC2 homolog OS=Drosophila melanogaster GN=Npc2a PE=2 SV=1}	{tca:664531; K13443 NPC2 Niemann-Pick C2 protein - ko04142; Cellular Processes; Transport and catabolism; Lysosome}	{7296022; KOG4063 Major epididymal secretory protein HE1 S Function unknown ;}	{NA}	{NA}	{NA}
augustus-24982_pilon_pilon_pilon-processed-gene-0.10-mRNA-1-DNA_novel01	{XP_003400216.1; PREDICTED: AP-3 complex subunit sigma-2 [Bombus terrestris]}	{sp|Q92572|AP3S1_HUMAN; AP-3 complex subunit sigma-1 OS=Homo sapiens GN=AP3S1 PE=1 SV=1}	{bter:100647750; K12399 AP3S AP-3 complex subunit sigma - ko04142; Cellular Processes; Transport and catabolism; Lysosome; bter:100647750; K12399 AP3S AP-3 complex subunit sigma - ko04142; Cellular Processes; Transport and catabolism; Lysosome}	{7291698; KOG0936 Clathrin adaptor complex, small subunit U Intracellular trafficking, secretion, and vesicular transport ;}	{NA}	{XM_397320.6; PREDICTED: Apis mellifera AP-3 complex subunit sigma-2 (LOC413881), transcript variant X1, mRNA}	{NA}
augustus-24982_pilon_pilon_pilon-processed-gene-0.10-mRNA-1-DNA_novel02	{XP_019866086.1; PREDICTED: AP-3 complex subunit sigma-2 [Aethina tumida]}	{sp|Q2YDH6|AP3S1_BOVIN; AP-3 complex subunit sigma-1 OS=Bos taurus GN=AP3S1 PE=2 SV=1}	{aec:105147886; K12399 AP3S AP-3 complex subunit sigma - ko04142; Cellular Processes; Transport and catabolism; Lysosome}	{7291698; KOG0936 Clathrin adaptor complex, small subunit U Intracellular trafficking, secretion, and vesicular transport ;}	{NA}	{XM_397320.6; PREDICTED: Apis mellifera AP-3 complex subunit sigma-2 (LOC413881), transcript variant X1, mRNA}	{NA}
augustus-24982_pilon_pilon_pilon-processed-gene-0.20-mRNA-1-DNA_novel01	{AIB04221.1; glutamate dehydrogenase [Fenneropenaeus chinensis]}	{sp|P54385|DHE3_DROME; Glutamate dehydrogenase, mitochondrial OS=Drosophila melanogaster GN=Gdh PE=1 SV=2}	{pxy:105383861; K00261 GLUD1_2, gdhA glutamate dehydrogenase (NAD(P)+) 1.4.1.3 ko01200; Metabolism; Global and overview maps; Carbon metabolism | ko00910; Metabolism; Energy metabolism; Nitrogen metabolism | ko00250; Metabolism; Amino acid metabolism; Alanine, aspartate and glutamate metabolism | ko00220; Metabolism; Amino acid metabolism; Arginine biosynthesis | ko00471; Metabolism; Metabolism o…	{7301074; KOG2250 Glutamate/leucine/phenylalanine/valine dehydrogenases E Amino acid transport and metabolism ;}	{GO:0016491; oxidoreductase activity; molecular_function GO:0006520; cellular amino acid metabolic process; biological_process GO:0055114; oxidation-reduction process; biological_process}	{EU496492.1; Litopenaeus vannamei glutamate dehydrogenase mRNA, complete cds}	{PF00208:Glutamate/Leucine/Phenylalanine/Valine dehydrogenase PF02812:Glu/Leu/Phe/Val dehydrogenase, dimerisation domain}
augustus-24982_pilon_pilon_pilon-processed-gene-0.20-mRNA-1-DNA_novel02	{AIB04221.1; glutamate dehydrogenase [Fenneropenaeus chinensis]}	{sp|P54385|DHE3_DROME; Glutamate dehydrogenase, mitochondrial OS=Drosophila melanogaster GN=Gdh PE=1 SV=2}	{pxy:105383861; K00261 GLUD1_2, gdhA glutamate dehydrogenase (NAD(P)+) 1.4.1.3 ko01200; Metabolism; Global and overview maps; Carbon metabolism | ko00910; Metabolism; Energy metabolism; Nitrogen metabolism | ko00250; Metabolism; Amino acid metabolism; Alanine, aspartate and glutamate metabolism | ko00220; Metabolism; Amino acid metabolism; Arginine biosynthesis | ko00471; Metabolism; Metabolism o…	{7301074; KOG2250 Glutamate/leucine/phenylalanine/valine dehydrogenases E Amino acid transport and metabolism ;}	{GO:0016491; oxidoreductase activity; molecular_function GO:0055114; oxidation-reduction process; biological_process GO:0006520; cellular amino acid metabolic process; biological_process}	{EU496492.1; Litopenaeus vannamei glutamate dehydrogenase mRNA, complete cds}	{PF02812:Glu/Leu/Phe/Val dehydrogenase, dimerisation domain PF00208:Glutamate/Leucine/Phenylalanine/Valine dehydrogenase}
augustus-24982_pilon_pilon_pilon-processed-gene-0.20-mRNA-1-DNA_novel03	{AIB04221.1; glutamate dehydrogenase [Fenneropenaeus chinensis]}	{sp|P54385|DHE3_DROME; Glutamate dehydrogenase, mitochondrial OS=Drosophila melanogaster GN=Gdh PE=1 SV=2}	{pxy:105383861; K00261 GLUD1_2, gdhA glutamate dehydrogenase (NAD(P)+) 1.4.1.3 ko01200; Metabolism; Global and overview maps; Carbon metabolism | ko00910; Metabolism; Energy metabolism; Nitrogen metabolism | ko00250; Metabolism; Amino acid metabolism; Alanine, aspartate and glutamate metabolism | ko00220; Metabolism; Amino acid metabolism; Arginine biosynthesis | ko00471; Metabolism; Metabolism o…	{7301074; KOG2250 Glutamate/leucine/phenylalanine/valine dehydrogenases E Amino acid transport and metabolism ;}	{GO:0016491; oxidoreductase activity; molecular_function GO:0006520; cellular amino acid metabolic process; biological_process GO:0055114; oxidation-reduction process; biological_process}	{EU496492.1; Litopenaeus vannamei glutamate dehydrogenase mRNA, complete cds}	{PF00208:Glutamate/Leucine/Phenylalanine/Valine dehydrogenase PF02812:Glu/Leu/Phe/Val dehydrogenase, dimerisation domain}
augustus-24982_pilon_pilon_pilon-processed-gene-0.20-mRNA-1-DNA_novel04	{AIB04221.1; glutamate dehydrogenase [Fenneropenaeus chinensis]}	{sp|P54385|DHE3_DROME; Glutamate dehydrogenase, mitochondrial OS=Drosophila melanogaster GN=Gdh PE=1 SV=2}	{pxy:105383861; K00261 GLUD1_2, gdhA glutamate dehydrogenase (NAD(P)+) 1.4.1.3 ko01200; Metabolism; Global and overview maps; Carbon metabolism | ko00910; Metabolism; Energy metabolism; Nitrogen metabolism | ko00250; Metabolism; Amino acid metabolism; Alanine, aspartate and glutamate metabolism | ko00220; Metabolism; Amino acid metabolism; Arginine biosynthesis | ko00471; Metabolism; Metabolism o…	{7301074; KOG2250 Glutamate/leucine/phenylalanine/valine dehydrogenases E Amino acid transport and metabolism ;}	{GO:0006520; cellular amino acid metabolic process; biological_process GO:0055114; oxidation-reduction process; biological_process GO:0016491; oxidoreductase activity; molecular_function}	{EU496492.1; Litopenaeus vannamei glutamate dehydrogenase mRNA, complete cds}	{PF00208:Glutamate/Leucine/Phenylalanine/Valine dehydrogenase PF02812:Glu/Leu/Phe/Val dehydrogenase, dimerisation domain}
augustus-24982_pilon_pilon_pilon-processed-gene-0.20-mRNA-1-DNA_novel05	{AIB04221.1; glutamate dehydrogenase [Fenneropenaeus chinensis]}	{sp|P54385|DHE3_DROME; Glutamate dehydrogenase, mitochondrial OS=Drosophila melanogaster GN=Gdh PE=1 SV=2}	{cfo:105249051; K00261 GLUD1_2, gdhA glutamate dehydrogenase (NAD(P)+) 1.4.1.3 ko01200; Metabolism; Global and overview maps; Carbon metabolism | ko00910; Metabolism; Energy metabolism; Nitrogen metabolism | ko00250; Metabolism; Amino acid metabolism; Alanine, aspartate and glutamate metabolism | ko00220; Metabolism; Amino acid metabolism; Arginine biosynthesis | ko00471; Metabolism; Metabolism o…	{7301074; KOG2250 Glutamate/leucine/phenylalanine/valine dehydrogenases E Amino acid transport and metabolism ;}	{GO:0016491; oxidoreductase activity; molecular_function GO:0006520; cellular amino acid metabolic process; biological_process GO:0055114; oxidation-reduction process; biological_process}	{EU496492.1; Litopenaeus vannamei glutamate dehydrogenase mRNA, complete cds}	{PF00208:Glutamate/Leucine/Phenylalanine/Valine dehydrogenase}
augustus-24982_pilon_pilon_pilon-processed-gene-0.5-mRNA-1-DNA_novel01	{XP_018019814.1; PREDICTED: aminopeptidase N-like [Hyalella azteca]}	{sp|P79098|AMPN_BOVIN; Aminopeptidase N OS=Bos taurus GN=ANPEP PE=2 SV=4}	{phu:Phum_PHUM412200; K11140 ANPEP, CD13 aminopeptidase N 3.4.11.2 ko00480; Metabolism; Metabolism of other amino acids; Glutathione metabolism | ko04640; Organismal Systems; Immune system; Hematopoietic cell lineage | ko04614; Organismal Systems; Endocrine system; Renin-angiotensin system}	{7301751; KOG1046 Puromycin-sensitive aminopeptidase and related aminopeptidases EO Amino acid transport and metabolism ; Posttranslational modification, protein turnover, chaperones ;}	{NA}	{XM_018164327.1; PREDICTED: Hyalella azteca aminopeptidase N-like (LOC108676269), mRNA}	{NA}
augustus-25114_pilon_pilon_pilon-processed-gene-1.7-mRNA-1-DNA_novel01	{XP_018009310.1; PREDICTED: uncharacterized protein LOC108666881 [Hyalella azteca]}	{NA}	{adf:107336267; - - - - -}	{NA}	{NA}	{NA}	{NA}
augustus-25210_pilon_pilon_pilon-processed-gene-0.0-mRNA-1-DNA_novel01	{XP_018022181.1; PREDICTED: uncharacterized protein LOC108678312 [Hyalella azteca]}	{NA}	{cqu:CpipJ_CPIJ001701; - - - - -}	{NA}	{NA}	{GQ257601.1; Macrobrachium nipponense clone Mni104 microsatellite sequence}	{NA}
augustus-25210_pilon_pilon_pilon-processed-gene-0.7-mRNA-1-DNA_novel01	{KDR11710.1; Membrane magnesium transporter 1-B [Zootermopsis nevadensis]}	{sp|Q05AU4|MMG1B_XENLA; Membrane magnesium transporter 1-B OS=Xenopus laevis GN=mmgt1-b PE=2 SV=1}	{nvi:100116378; - - - - -}	{7298513; KOG3918 Predicted membrane protein S Function unknown ;}	{NA}	{NA}	{NA}
augustus-25228_pilon_pilon_pilon-processed-gene-0.1-mRNA-1-DNA_novel01	{AHZ97878.1; CYP2 [Portunus trituberculatus]}	{sp|Q27712|CP2L1_PANAR; Cytochrome P450 2L1 OS=Panulirus argus GN=CYP2L1 PE=1 SV=1}	{cin:100185636; - - - - -}	{Hs4503201; KOG0156 Cytochrome P450 CYP2 subfamily Q Secondary metabolites biosynthesis, transport and catabolism ;}	{GO:0020037; heme binding; molecular_function GO:0055114; oxidation-reduction process; biological_process GO:0005506; iron ion binding; molecular_function GO:0016705; oxidoreductase activity, acting on paired donors, with incorporation or reduction of molecular oxygen; molecular_function GO:0020037; heme binding; molecular_function GO:0055114; oxidation-reduction process; biological_process GO:00…	{NA}	{PF00067:Cytochrome P450 PF00067:Cytochrome P450}
augustus-25620_pilon_pilon_pilon-processed-gene-0.20-mRNA-1-DNA_novel01	{XP_017287877.1; PREDICTED: gastrula zinc finger protein XlCGF57.1-like [Kryptolebias marmoratus]}	{sp|Q96IR2|ZN845_HUMAN; Zinc finger protein 845 OS=Homo sapiens GN=ZNF845 PE=2 SV=3}	{obi:106868325; - - - - -}	{Hs4507963; KOG1721 FOG: Zn-finger R General function prediction only ;}	{NA}	{NA}	{NA}
augustus-25640_pilon_pilon_pilon-processed-gene-0.8-mRNA-1-DNA_novel01	{XP_018022445.1; PREDICTED: coatomer subunit gamma-2-like [Hyalella azteca]}	{sp|Q9I8E6|COPG2_TAKRU; Coatomer subunit gamma-2 OS=Takifugu rubripes GN=copg2 PE=3 SV=1}	{obi:106873628; K17267 COPG coatomer subunit gamma - -}	{Hs6912320; KOG1078 Vesicle coat complex COPI, gamma subunit U Intracellular trafficking, secretion, and vesicular transport ;}	{NA}	{XM_019751183.1; PREDICTED: Rhinolophus sinicus coatomer protein complex subunit gamma 2 (COPG2), mRNA}	{NA}
augustus-25716_pilon_pilon_pilon-processed-gene-1.17-mRNA-1-DNA_novel01	{XP_018022421.1; PREDICTED: uncharacterized protein LOC108678484 [Hyalella azteca]}	{sp|Q14587|ZN268_HUMAN; Zinc finger protein 268 OS=Homo sapiens GN=ZNF268 PE=1 SV=2}	{gja:107125791; - - - - -}	{7297874; KOG1721 FOG: Zn-finger R General function prediction only ;}	{NA}	{NA}	{NA}
augustus-26022_pilon_pilon_pilon-processed-gene-0.12-mRNA-1-DNA_novel01	{AAS45710.1; heat shock protein 70 [Macrobrachium rosenbergii]}	{sp|P08108|HSP70_ONCMY; Heat shock cognate 70 kDa protein OS=Oncorhynchus mykiss GN=hsc71 PE=2 SV=2}	{hst:105181885; K03283 HSPA1_8 heat shock 70kDa protein 1/8 - ko03040; Genetic Information Processing; Transcription; Spliceosome | ko04141; Genetic Information Processing; Folding, sorting and degradation; Protein processing in endoplasmic reticulum | ko04010; Environmental Information Processing; Signal transduction; MAPK signaling pathway | ko04144; Cellular Processes; Transport and catabolism…	{Hs5729877; KOG0101 Molecular chaperones HSP70/HSC70, HSP70 superfamily O Posttranslational modification, protein turnover, chaperones ;}	{NA}	{AY466445.1; Macrobrachium rosenbergii heat shock protein 70 mRNA, complete cds}	{NA}
augustus-2618_pilon_pilon_pilon-processed-gene-4.1-mRNA-1-DNA_novel01	{XP_015929579.1; PREDICTED: probable G-protein coupled receptor CG31760 [Parasteatoda tepidariorum]}	{sp|Q9VKA4|Y1760_DROME; Probable G-protein coupled receptor CG31760 OS=Drosophila melanogaster GN=CG31760 PE=1 SV=3}	{phu:Phum_PHUM496910; - - - - -}	{7297930_3; KOG4418 Predicted membrane protein S Function unknown ;}	{NA}	{NA}	{NA}
augustus-26192_pilon_pilon_pilon-processed-gene-0.2-mRNA-1-DNA_novel01	{XP_018013645.1; PREDICTED: methyltransferase-like protein 7A [Hyalella azteca]}	{sp|Q9H8H3|MET7A_HUMAN; Methyltransferase-like protein 7A OS=Homo sapiens GN=METTL7A PE=1 SV=1}	{eai:106835219; - - - - -}	{Hs13378141; KOG4300 Predicted methyltransferase R General function prediction only ;}	{NA}	{NA}	{NA}
augustus-2654_pilon_pilon_pilon-processed-gene-0.6-mRNA-1-DNA_novel01	{BAB13738.1; DD5 [Marsupenaeus japonicus]}	{sp|Q8T635|CU20_MANSE; Pupal cuticle protein 20 OS=Manduca sexta GN=PCP20 PE=1 SV=1}	{dpl:KGM_13397; - - - - -}	{NA}	{NA}	{NA}	{NA}
augustus-2654_pilon_pilon_pilon-processed-gene-0.6-mRNA-1-DNA_novel02	{BAB13738.1; DD5 [Marsupenaeus japonicus]}	{NA}	{api:100570518; - - - - -}	{NA}	{NA}	{NA}	{NA}
augustus-2660_pilon_pilon_pilon-processed-gene-0.1-mRNA-1-DNA_novel01	{KZS19101.1; putative Ras GTPase-activating protein nGAP [Daphnia magna]}	{NA}	{phu:Phum_PHUM297000; K17633 RASAL2 RAS protein activator-like 2 - ko04014; Environmental Information Processing; Signal transduction; Ras signaling pathway}	{NA}	{NA}	{NA}	{NA}
augustus-2660_pilon_pilon_pilon-processed-gene-0.1-mRNA-1-DNA_novel02	{NA}	{NA}	{NA}	{NA}	{GO:0045596; negative regulation of cell differentiation; biological_process GO:0005634; nucleus; cellular_component GO:0008855; exodeoxyribonuclease VII activity; molecular_function}	{NA}	{PF04037:Domain of unknown function (DUF382) PF05806:Noggin PF02601:Exonuclease VII, large subunit}
augustus-2660_pilon_pilon_pilon-processed-gene-5.1-mRNA-1	{EFX89258.1; hypothetical protein DAPPUDRAFT_303131 [Daphnia pulex]}	{sp|Q58D31|DHSO_BOVIN; Sorbitol dehydrogenase OS=Bos taurus GN=SORD PE=2 SV=3}	{dpx:DAPPUDRAFT_303131; K00008 SORD, gutB L-iditol 2-dehydrogenase 1.1.1.14 ko00040; Metabolism; Carbohydrate metabolism; Pentose and glucuronate interconversions | ko00051; Metabolism; Carbohydrate metabolism; Fructose and mannose metabolism}	{7298873; KOG0024 Sorbitol dehydrogenase Q Secondary metabolites biosynthesis, transport and catabolism ;}	{GO:0008270; zinc ion binding; molecular_function GO:0055114; oxidation-reduction process; biological_process GO:0016491; oxidoreductase activity; molecular_function}	{NA}	{PF08240:Alcohol dehydrogenase GroES-like domain PF00107:Zinc-binding dehydrogenase}
augustus-26714_pilon_pilon_pilon-processed-gene-0.6-mRNA-1-DNA_novel01	{JAN87474.1; Microsomal triglyceride transfer protein large subunit [Daphnia magna]}	{sp|Q9V496|APLP_DROME; Apolipophorins OS=Drosophila melanogaster GN=Rfabg PE=1 SV=2}	{isc:IscW_ISCW009032; - - - - -}	{7297541; KOG4338 Predicted lipoprotein I Lipid transport and metabolism ;}	{GO:0005773; vacuole; cellular_component GO:0042157; lipoprotein metabolic process; biological_process GO:0004185; serine-type carboxypeptidase activity; molecular_function GO:0008289; lipid binding; molecular_function GO:0006869; lipid transport; biological_process GO:0005576; NA}	{NA}	{PF01442:Apolipoprotein A1/A4/E domain PF05388:Carboxypeptidase Y pro-peptide}
augustus-26714_pilon_pilon_pilon-processed-gene-0.6-mRNA-1-DNA_novel02	{XP_002411179.1; hypothetical protein IscW_ISCW009032 [Ixodes scapularis]}	{sp|Q9V496|APLP_DROME; Apolipophorins OS=Drosophila melanogaster GN=Rfabg PE=1 SV=2}	{isc:IscW_ISCW009032; - - - - -}	{7297541; KOG4338 Predicted lipoprotein I Lipid transport and metabolism ;}	{NA}	{NA}	{NA}
augustus-26782_pilon_pilon_pilon-processed-gene-0.12-mRNA-1-DNA_novel01	{XP_018020216.1; PREDICTED: integrator complex subunit 8-like [Hyalella azteca]}	{sp|Q4V847|INT8_XENLA; Integrator complex subunit 8 OS=Xenopus laevis GN=ints8 PE=2 SV=1}	{bter:100648316; K13145 INTS8 integrator complex subunit 8 - -; bter:100648316; K13145 INTS8 integrator complex subunit 8 - -}	{NA}	{NA}	{NA}	{NA}
augustus-27032_pilon_pilon_pilon-processed-gene-0.15-mRNA-1-DNA_novel01	{XP_018006436.1; PREDICTED: moesin/ezrin/radixin homolog 1-like isoform X3 [Hyalella azteca]}	{sp|Q29GR8|MOEH_DROPS; Moesin/ezrin/radixin homolog 1 OS=Drosophila pseudoobscura pseudoobscura GN=Moe PE=3 SV=3}	{mde:101889356; K05762 RDX radixin - ko04530; Cellular Processes; Cellular community - eukaryotes; Tight junction | ko04810; Cellular Processes; Cell motility; Regulation of actin cytoskeleton | ko05206; Human Diseases; Cancers: Overview; MicroRNAs in cancer | ko05205; Human Diseases; Cancers: Overview; Proteoglycans in cancer}	{7290977; KOG3529 Radixin, moesin and related proteins of the ERM family R General function prediction only ;}	{NA}	{XM_007232615.2; PREDICTED: Astyanax mexicanus ezrin (ezr), mRNA}	{NA}
augustus-27032_pilon_pilon_pilon-processed-gene-0.15-mRNA-1-DNA_novel02	{XP_018006436.1; PREDICTED: moesin/ezrin/radixin homolog 1-like isoform X3 [Hyalella azteca]}	{sp|Q29GR8|MOEH_DROPS; Moesin/ezrin/radixin homolog 1 OS=Drosophila pseudoobscura pseudoobscura GN=Moe PE=3 SV=3}	{mde:101889356; K05762 RDX radixin - ko04530; Cellular Processes; Cellular community - eukaryotes; Tight junction | ko04810; Cellular Processes; Cell motility; Regulation of actin cytoskeleton | ko05206; Human Diseases; Cancers: Overview; MicroRNAs in cancer | ko05205; Human Diseases; Cancers: Overview; Proteoglycans in cancer}	{7290977; KOG3529 Radixin, moesin and related proteins of the ERM family R General function prediction only ;}	{NA}	{NA}	{NA}
augustus-27044_pilon_pilon_pilon-processed-gene-0.16-mRNA-1-DNA_novel01	{XP_018009596.1; PREDICTED: NADH dehydrogenase [ubiquinone] 1 alpha subcomplex assembly factor 5-like [Hyalella azteca]}	{sp|A3KP37|NDUF5_DANRE; Arginine-hydroxylase NDUFAF5, mitochondrial OS=Danio rerio GN=ndufaf5 PE=2 SV=1}	{ame:100576544; K18162 NDUFAF5 NADH dehydrogenase [ubiquinone] 1 alpha subcomplex assembly factor 5 2.1.1.- -}	{7303243; KOG2940 Predicted methyltransferase R General function prediction only ;}	{NA}	{NA}	{NA}
augustus-27044_pilon_pilon_pilon-processed-gene-0.16-mRNA-1-DNA_novel02	{XP_018009596.1; PREDICTED: NADH dehydrogenase [ubiquinone] 1 alpha subcomplex assembly factor 5-like [Hyalella azteca]}	{sp|A3KP37|NDUF5_DANRE; Arginine-hydroxylase NDUFAF5, mitochondrial OS=Danio rerio GN=ndufaf5 PE=2 SV=1}	{ame:100576544; K18162 NDUFAF5 NADH dehydrogenase [ubiquinone] 1 alpha subcomplex assembly factor 5 2.1.1.- -}	{7303243; KOG2940 Predicted methyltransferase R General function prediction only ;}	{NA}	{NA}	{NA}
augustus-2706_pilon_pilon_pilon-processed-gene-0.13-mRNA-1-DNA_novel01	{KDR16315.1; LMBR1 domain-containing protein 2-like protein [Zootermopsis nevadensis]}	{sp|Q29BL9|LMBD2_DROPS; LMBR1 domain-containing protein 2 homolog OS=Drosophila pseudoobscura pseudoobscura GN=GA20843 PE=3 SV=1}	{bter:100643253; - - - - -; bter:100643253; - - - - -}	{7299174; KOG2296 Integral membrane protein R General function prediction only ;}	{NA}	{XM_018153741.1; PREDICTED: Hyalella azteca LMBR1 domain-containing protein 2 homolog (LOC108666813), partial mRNA}	{NA}
augustus-2706_pilon_pilon_pilon-processed-gene-0.22-mRNA-1-DNA_novel01	{XP_018018882.1; PREDICTED: sarcosine dehydrogenase, mitochondrial-like [Hyalella azteca]}	{sp|Q9UL12|SARDH_HUMAN; Sarcosine dehydrogenase, mitochondrial OS=Homo sapiens GN=SARDH PE=1 SV=1}	{xma:102218956; K00314 SARDH sarcosine dehydrogenase 1.5.8.3 ko00260; Metabolism; Amino acid metabolism; Glycine, serine and threonine metabolism}	{Hs21361378; KOG2844 Dimethylglycine dehydrogenase precursor E Amino acid transport and metabolism ;}	{GO:0004047; aminomethyltransferase activity; molecular_function GO:0016491; oxidoreductase activity; molecular_function GO:0055114; oxidation-reduction process; biological_process GO:0008033; tRNA processing; biological_process GO:0050660; flavin adenine dinucleotide binding; molecular_function GO:0003824; NA GO:0005737; cytoplasm; cellular_component GO:0006546; glycine catabolic process; biolog…	{NA}	{PF00899:ThiF family PF01571:Aminomethyltransferase folate-binding domain PF07992:Pyridine nucleotide-disulphide oxidoreductase PF01134:Glucose inhibited division protein A PF01266:FAD dependent oxidoreductase}
augustus-2706_pilon_pilon_pilon-processed-gene-0.22-mRNA-1-DNA_novel02	{XP_018018882.1; PREDICTED: sarcosine dehydrogenase, mitochondrial-like [Hyalella azteca]}	{sp|Q64380|SARDH_RAT; Sarcosine dehydrogenase, mitochondrial OS=Rattus norvegicus GN=Sardh PE=1 SV=2}	{rbb:108513254; - - - - -}	{Hs21361378; KOG2844 Dimethylglycine dehydrogenase precursor E Amino acid transport and metabolism ;}	{GO:0004047; aminomethyltransferase activity; molecular_function GO:0005737; cytoplasm; cellular_component GO:0006546; glycine catabolic process; biological_process}	{NA}	{PF01571:Aminomethyltransferase folate-binding domain}
augustus-2710_pilon_pilon_pilon-processed-gene-2.7-mRNA-1-DNA_novel01	{XP_018019157.1; PREDICTED: poly [ADP-ribose] polymerase 12-like [Hyalella azteca]}	{sp|Q9Y493|ZAN_HUMAN; Zonadhesin OS=Homo sapiens GN=ZAN PE=2 SV=4}	{bta:530271; - - - - -}	{Hs16554449; KOG1216 von Willebrand factor and related coagulation proteins WV Extracellular structures ; Defense mechanisms ;}	{NA}	{NA}	{NA}
augustus-2710_pilon_pilon_pilon-processed-gene-2.7-mRNA-1-DNA_novel02	{XP_018019157.1; PREDICTED: poly [ADP-ribose] polymerase 12-like [Hyalella azteca]}	{sp|Q9Y493|ZAN_HUMAN; Zonadhesin OS=Homo sapiens GN=ZAN PE=2 SV=4}	{bta:530271; - - - - -}	{Hs16554449; KOG1216 von Willebrand factor and related coagulation proteins WV Extracellular structures ; Defense mechanisms ;}	{NA}	{NA}	{NA}
augustus-27268_pilon_pilon_pilon-processed-gene-0.11-mRNA-1-DNA_novel01	{KRT81559.1; HLH domain-containing protein [Oryctes borbonicus]}	{sp|P14314|GLU2B_HUMAN; Glucosidase 2 subunit beta OS=Homo sapiens GN=PRKCSH PE=1 SV=2}	{dpx:DAPPUDRAFT_194601; K08288 PRKCSH protein kinase C substrate 80K-H - ko04141; Genetic Information Processing; Folding, sorting and degradation; Protein processing in endoplasmic reticulum}	{7298396; KOG2397 Protein kinase C substrate, 80 KD protein, heavy chain T Signal transduction mechanisms ;}	{NA}	{XM_019673422.1; PREDICTED: Aedes albopictus uncharacterized LOC109400930 (LOC109400930), transcript variant X3, mRNA}	{NA}
augustus-27676_pilon_pilon_pilon-processed-gene-0.5-mRNA-1-DNA_novel01	{XP_002599126.1; hypothetical protein BRAFLDRAFT_122977 [Branchiostoma floridae]}	{NA}	{lgi:LOTGIDRAFT_141419; - - - - -}	{NA}	{NA}	{NA}	{NA}
augustus-27780_pilon_pilon_pilon-processed-gene-0.4-mRNA-1-DNA_novel01	{NA}	{NA}	{NA}	{NA}	{NA}	{NA}	{NA}
augustus-2788_pilon_pilon_pilon-processed-gene-0.3-mRNA-1-DNA_novel01	{XP_018021341.1; PREDICTED: neural cell adhesion molecule 1-like [Hyalella azteca]}	{sp|P15364|AMAL_DROME; Protein amalgam OS=Drosophila melanogaster GN=Ama PE=2 SV=2}	{phu:Phum_PHUM440260; - - - - -}	{7300932; KOG3510 FOG: Immunoglobulin C-2 Type/fibronectin type III domains T Signal transduction mechanisms ;}	{GO:0005515; protein binding; molecular_function}	{NA}	{PF00041:Fibronectin type III domain}
augustus-278_pilon_pilon_pilon-processed-gene-0.8-mRNA-1-DNA_novel01	{XP_018026896.1; PREDICTED: uncharacterized protein LOC108682269 [Hyalella azteca]}	{NA}	{NA}	{NA}	{NA}	{NA}	{NA}
augustus-278_pilon_pilon_pilon-processed-gene-0.8-mRNA-1-DNA_novel02	{XP_018026896.1; PREDICTED: uncharacterized protein LOC108682269 [Hyalella azteca]}	{NA}	{NA}	{NA}	{NA}	{NA}	{NA}
augustus-278_pilon_pilon_pilon-processed-gene-0.8-mRNA-1-DNA_novel03	{XP_018026896.1; PREDICTED: uncharacterized protein LOC108682269 [Hyalella azteca]}	{NA}	{NA}	{NA}	{NA}	{NA}	{NA}
augustus-278_pilon_pilon_pilon-processed-gene-0.8-mRNA-1-DNA_novel04	{XP_018026896.1; PREDICTED: uncharacterized protein LOC108682269 [Hyalella azteca]}	{NA}	{NA}	{NA}	{NA}	{NA}	{NA}
augustus-278_pilon_pilon_pilon-processed-gene-0.8-mRNA-1-DNA_novel05	{XP_018026896.1; PREDICTED: uncharacterized protein LOC108682269 [Hyalella azteca]}	{NA}	{NA}	{NA}	{NA}	{NA}	{NA}
augustus-27984_pilon_pilon_pilon-processed-gene-0.4-mRNA-1-DNA_novel01	{XP_018025254.1; PREDICTED: uncharacterized protein LOC108680848 [Hyalella azteca]}	{sp|P0C028|NUD11_MOUSE; Diphosphoinositol polyphosphate phosphohydrolase 3-beta OS=Mus musculus GN=Nudt11 PE=1 SV=1}	{dpl:KGM_15106; K07766 E3.6.1.52 diphosphoinositol-polyphosphate diphosphatase 3.6.1.52 -}	{7294788; KOG2839 Diadenosine and diphosphoinositol polyphosphate phosphohydrolase T Signal transduction mechanisms ;}	{NA}	{NA}	{NA}
augustus-27998_pilon_pilon_pilon-processed-gene-0.11-mRNA-1-DNA_novel01	{NA}	{NA}	{NA}	{NA}	{GO:0003779; actin binding; molecular_function GO:0007010; cytoskeleton organization; biological_process}	{NA}	{PF01213:Adenylate cyclase associated (CAP) N terminal}
augustus-2818_pilon_pilon_pilon-processed-gene-0.4-mRNA-1	{AHL39102.1; toll receptor 3 [Macrobrachium rosenbergii]}	{sp|Q9V477|TOLL8_DROME; Toll-like receptor Tollo OS=Drosophila melanogaster GN=Tollo PE=1 SV=1}	{tca:660697; - - - - -}	{7294300; KOG4641 FOG: Toll/interleukin receptor and related proteins containing LRR and TIR repeats T Signal transduction mechanisms ;}	{NA}	{KJ188412.1; Macrobrachium rosenbergii toll receptor 3 (TR3) mRNA, complete cds}	{NA}
augustus-28198_pilon_pilon_pilon-processed-gene-0.6-mRNA-1-DNA_novel01	{AAM88579.1; muscle-specific calpain [Homarus americanus]}	{sp|Q11002|CANA_DROME; Calpain-A OS=Drosophila melanogaster GN=CalpA PE=1 SV=2}	{api:100166784; K08585 CAPNN calpain, invertebrate 3.4.22.- -}	{7302479; KOG0045 Cytosolic Ca2+-dependent cysteine protease (calpain), large subunit (EF-Hand protein superfamily) OT Posttranslational modification, protein turnover, chaperones ; Signal transduction mechanisms ;}	{GO:0004198; calcium-dependent cysteine-type endopeptidase activity; molecular_function GO:0005622; intracellular; cellular_component GO:0006508; proteolysis; biological_process}	{NA}	{PF00648:Calpain family cysteine protease}
augustus-28198_pilon_pilon_pilon-processed-gene-0.6-mRNA-1-DNA_novel02	{AAM88579.1; muscle-specific calpain [Homarus americanus]}	{sp|Q64691|CAN3_MOUSE; Calpain-3 OS=Mus musculus GN=Capn3 PE=2 SV=2}	{shr:100916328; K08573 CAPN3 calpain-3 3.4.22.54 -}	{Hs4557405; KOG0045 Cytosolic Ca2+-dependent cysteine protease (calpain), large subunit (EF-Hand protein superfamily) OT Posttranslational modification, protein turnover, chaperones ; Signal transduction mechanisms ;}	{GO:0006508; proteolysis; biological_process GO:0005622; intracellular; cellular_component GO:0004198; calcium-dependent cysteine-type endopeptidase activity; molecular_function}	{NA}	{PF00648:Calpain family cysteine protease}
augustus-28200_pilon_pilon_pilon-processed-gene-0.0-mRNA-1-DNA_novel01	{XP_018025561.1; PREDICTED: GPI transamidase component PIG-T-like [Hyalella azteca]}	{sp|Q8BXQ2|PIGT_MOUSE; GPI transamidase component PIG-T OS=Mus musculus GN=Pigt PE=1 SV=2}	{sko:100374276; K05292 PIGT phosphatidylinositol glycan, class T - ko00563; Metabolism; Glycan biosynthesis and metabolism; Glycosylphosphatidylinositol (GPI)-anchor biosynthesis}	{Hs7706258; KOG2407 GPI transamidase complex, GPI16/PIG-T component, involved in glycosylphosphatidylinositol anchor biosynthesis MO Cell wall/membrane/envelope biogenesis ; Posttranslational modification, protein turnover, chaperones ;}	{NA}	{XM_013339305.1; PREDICTED: Amyelois transitella GPI transamidase component PIG-T (LOC106138211), mRNA}	{NA}
augustus-28352_pilon_pilon_pilon-processed-gene-0.9-mRNA-1-DNA_novel01	{XP_018024748.1; PREDICTED: N-alpha-acetyltransferase 25, NatB auxiliary subunit-like [Hyalella azteca]}	{sp|Q6QI44|NAA25_RAT; N-alpha-acetyltransferase 25, NatB auxiliary subunit OS=Rattus norvegicus GN=Naa25 PE=2 SV=1}	{bfo:BRAFLDRAFT_154102; K17973 NAA25, MDM20 N-terminal acetyltransferase B complex non-catalytic subunit - -}	{7300581; KOG2053 Mitochondrial inheritance and actin cytoskeleton organization protein Z Cytoskeleton ;}	{NA}	{NA}	{NA}
augustus-28412_pilon_pilon_pilon-processed-gene-0.9-mRNA-1-DNA_novel01	{AFH35031.1; cytochrome P450 4C [Portunus trituberculatus]}	{sp|Q9VA27|CP4C3_DROME; Cytochrome P450 4c3 OS=Drosophila melanogaster GN=Cyp4c3 PE=2 SV=1}	{mde:101889014; K15001 CYP4 cytochrome P450 family 4 1.14.-.- -}	{7301993; KOG0157 Cytochrome P450 CYP4/CYP19/CYP26 subfamilies QI Secondary metabolites biosynthesis, transport and catabolism ; Lipid transport and metabolism ;}	{NA}	{JN835470.1; Portunus trituberculatus cytochrome P450 4C (CYP4C) mRNA, complete cds}	{NA}
augustus-28412_pilon_pilon_pilon-processed-gene-0.9-mRNA-1-DNA_novel02	{AFH35031.1; cytochrome P450 4C [Portunus trituberculatus]}	{sp|Q9VA27|CP4C3_DROME; Cytochrome P450 4c3 OS=Drosophila melanogaster GN=Cyp4c3 PE=2 SV=1}	{mde:101889014; K15001 CYP4 cytochrome P450 family 4 1.14.-.- -}	{7301993; KOG0157 Cytochrome P450 CYP4/CYP19/CYP26 subfamilies QI Secondary metabolites biosynthesis, transport and catabolism ; Lipid transport and metabolism ;}	{NA}	{JN835470.1; Portunus trituberculatus cytochrome P450 4C (CYP4C) mRNA, complete cds}	{NA}
augustus-28530_pilon_pilon_pilon-processed-gene-0.5-mRNA-1-DNA_novel01	{KDR23357.1; hypothetical protein L798_05318 [Zootermopsis nevadensis]}	{NA}	{NA}	{NA}	{NA}	{NA}	{NA}
augustus-28814_pilon_pilon_pilon-processed-gene-0.5-mRNA-1-DNA_novel01	{AJT34991.1; masquerade-like protein [Procambarus clarkii]}	{sp|Q05319|STUB_DROME; Serine proteinase stubble OS=Drosophila melanogaster GN=Sb PE=2 SV=2}	{tca:656742; - - - - -}	{7294130; KOG3627 Trypsin E Amino acid transport and metabolism ;}	{NA}	{NA}	{NA}
augustus-28816_pilon_pilon_pilon-processed-gene-0.12-mRNA-1-DNA_novel01	{XP_018024084.1; PREDICTED: uncharacterized protein LOC108679866 [Hyalella azteca]}	{NA}	{tca:662508; - - - - -}	{7296758; KOG4187 Proprotein convertase (PC) 2 chaperone involved in secretion (neuroendocrine protein 7B2) OU Posttranslational modification, protein turnover, chaperones ; Intracellular trafficking, secretion, and vesicular transport ;}	{GO:0007218; neuropeptide signaling pathway; biological_process GO:0030141; stored secretory granule; cellular_component}	{NA}	{PF05281:Neuroendocrine protein 7B2 precursor (Secretogranin V)}
augustus-28854_pilon_pilon_pilon-processed-gene-0.27-mRNA-1-DNA_novel01	{XP_019740074.1; PREDICTED: gastrula zinc finger protein XlCGF57.1-like isoform X2 [Hippocampus comes]}	{sp|Q06732|ZN33B_HUMAN; Zinc finger protein 33B OS=Homo sapiens GN=ZNF33B PE=1 SV=2}	{fca:101090710; - - - - -}	{Hs22053157; KOG1721 FOG: Zn-finger R General function prediction only ;}	{NA}	{NA}	{NA}
augustus-29126_pilon_pilon_pilon-processed-gene-0.2-mRNA-1-DNA_novel01	{XP_018025029.1; PREDICTED: probable ATP-dependent RNA helicase DHX34 [Hyalella azteca]}	{sp|Q14147|DHX34_HUMAN; Probable ATP-dependent RNA helicase DHX34 OS=Homo sapiens GN=DHX34 PE=1 SV=2}	{soc:105198493; K20101 DHX34 ATP-dependent RNA helicase DHX34 3.6.4.13 -}	{7293584_2; KOG0922 DEAH-box RNA helicase A RNA processing and modification ;}	{NA}	{XM_011306620.1; PREDICTED: Fopius arisanus anaphase-promoting complex subunit 11 (LOC105267633), mRNA}	{NA}
augustus-29160_pilon_pilon_pilon-processed-gene-0.13-mRNA-1-DNA_novel01	{XP_002424163.1; Vesicle-associated membrane protein, putative [Pediculus humanus corporis]}	{sp|Q60WU2|SYB1_CAEBR; Synaptobrevin-1 OS=Caenorhabditis briggsae GN=snb-1 PE=3 SV=1}	{phu:Phum_PHUM115900; K13504 VAMP2 vesicle-associated membrane protein 2 - ko04130; Genetic Information Processing; Folding, sorting and degradation; SNARE interactions in vesicular transport | ko04911; Organismal Systems; Endocrine system; Insulin secretion | ko04970; Organismal Systems; Digestive system; Salivary secretion | ko04962; Organismal Systems; Excretory system; Vasopressin-regulated w…	{CE18252; KOG0860 Synaptobrevin/VAMP-like protein U Intracellular trafficking, secretion, and vesicular transport ;}	{NA}	{XM_015340564.1; PREDICTED: Lepisosteus oculatus vesicle associated membrane protein 2 (vamp2), transcript variant X2, mRNA}	{NA}
augustus-29236_pilon_pilon_pilon-processed-gene-0.43-mRNA-1-DNA_novel01	{XP_018026164.1; PREDICTED: carbohydrate sulfotransferase 1-like [Hyalella azteca]}	{NA}	{mde:101893002; - - - - -}	{NA}	{NA}	{NA}	{NA}
augustus-29250_pilon_pilon_pilon-processed-gene-0.6-mRNA-1-DNA_novel01	{EFX68182.1; hypothetical protein DAPPUDRAFT_93620, partial [Daphnia pulex]}	{sp|Q8NBN7|RDH13_HUMAN; Retinol dehydrogenase 13 OS=Homo sapiens GN=RDH13 PE=1 SV=2}	{mze:101476276; - - - - -}	{Hs18582884; KOG1208 Dehydrogenases with different specificities (related to short-chain alcohol dehydrogenases) Q Secondary metabolites biosynthesis, transport and catabolism ;}	{NA}	{XM_003976219.2; PREDICTED: Takifugu rubripes retinol dehydrogenase 12 (all-trans/9-cis/11-cis) (rdh12), transcript variant X2, mRNA}	{NA}
augustus-29250_pilon_pilon_pilon-processed-gene-0.6-mRNA-1-DNA_novel02	{EFX68182.1; hypothetical protein DAPPUDRAFT_93620, partial [Daphnia pulex]}	{sp|Q8NBN7|RDH13_HUMAN; Retinol dehydrogenase 13 OS=Homo sapiens GN=RDH13 PE=1 SV=2}	{mze:101476276; - - - - -}	{Hs18582884; KOG1208 Dehydrogenases with different specificities (related to short-chain alcohol dehydrogenases) Q Secondary metabolites biosynthesis, transport and catabolism ;}	{NA}	{XM_003976219.2; PREDICTED: Takifugu rubripes retinol dehydrogenase 12 (all-trans/9-cis/11-cis) (rdh12), transcript variant X2, mRNA}	{NA}
augustus-29250_pilon_pilon_pilon-processed-gene-0.6-mRNA-1-DNA_novel03	{EFX68182.1; hypothetical protein DAPPUDRAFT_93620, partial [Daphnia pulex]}	{sp|Q8NBN7|RDH13_HUMAN; Retinol dehydrogenase 13 OS=Homo sapiens GN=RDH13 PE=1 SV=2}	{mze:101476276; - - - - -}	{7304178; KOG1208 Dehydrogenases with different specificities (related to short-chain alcohol dehydrogenases) Q Secondary metabolites biosynthesis, transport and catabolism ;}	{NA}	{NA}	{NA}
augustus-29250_pilon_pilon_pilon-processed-gene-0.6-mRNA-1-DNA_novel04	{EFX68182.1; hypothetical protein DAPPUDRAFT_93620, partial [Daphnia pulex]}	{sp|Q8NBN7|RDH13_HUMAN; Retinol dehydrogenase 13 OS=Homo sapiens GN=RDH13 PE=1 SV=2}	{mze:101476276; - - - - -}	{Hs18582884; KOG1208 Dehydrogenases with different specificities (related to short-chain alcohol dehydrogenases) Q Secondary metabolites biosynthesis, transport and catabolism ;}	{NA}	{XM_003976219.2; PREDICTED: Takifugu rubripes retinol dehydrogenase 12 (all-trans/9-cis/11-cis) (rdh12), transcript variant X2, mRNA}	{NA}
augustus-29250_pilon_pilon_pilon-processed-gene-0.6-mRNA-1-DNA_novel05	{EFX68182.1; hypothetical protein DAPPUDRAFT_93620, partial [Daphnia pulex]}	{sp|Q8NBN7|RDH13_HUMAN; Retinol dehydrogenase 13 OS=Homo sapiens GN=RDH13 PE=1 SV=2}	{mze:101476276; - - - - -}	{Hs18582884; KOG1208 Dehydrogenases with different specificities (related to short-chain alcohol dehydrogenases) Q Secondary metabolites biosynthesis, transport and catabolism ;}	{NA}	{XM_003976219.2; PREDICTED: Takifugu rubripes retinol dehydrogenase 12 (all-trans/9-cis/11-cis) (rdh12), transcript variant X2, mRNA}	{NA}
augustus-29250_pilon_pilon_pilon-processed-gene-0.6-mRNA-1-DNA_novel06	{EFX68182.1; hypothetical protein DAPPUDRAFT_93620, partial [Daphnia pulex]}	{sp|Q8NBN7|RDH13_HUMAN; Retinol dehydrogenase 13 OS=Homo sapiens GN=RDH13 PE=1 SV=2}	{mze:101476276; - - - - -}	{Hs18582884; KOG1208 Dehydrogenases with different specificities (related to short-chain alcohol dehydrogenases) Q Secondary metabolites biosynthesis, transport and catabolism ;}	{NA}	{XM_003976219.2; PREDICTED: Takifugu rubripes retinol dehydrogenase 12 (all-trans/9-cis/11-cis) (rdh12), transcript variant X2, mRNA}	{NA}
augustus-2940_pilon_pilon_pilon-processed-gene-0.4-mRNA-1-DNA_novel01	{ACD74843.1; trehalose-6-phosphate synthase [Fenneropenaeus chinensis]}	{sp|G4RK44|TPSP_THETK; Bifunctional trehalose-6-phosphate synthase/phosphatase OS=Thermoproteus tenax (strain ATCC 35583 / DSM 2078 / JCM 9277 / NBRC 100435 / Kra 1) GN=tpsp PE=1 SV=1}	{bter:100647847; K16055 TPS trehalose 6-phosphate synthase/phosphatase [EC:2.4.1.15 3.1.3.12] 2.4.1.15,3.1.3.12 ko00500; Metabolism; Carbohydrate metabolism; Starch and sucrose metabolism; bter:100647847; K16055 TPS trehalose 6-phosphate synthase/phosphatase [EC:2.4.1.15 3.1.3.12] 2.4.1.15,3.1.3.12 ko00500; Metabolism; Carbohydrate metabolism; Starch and sucrose metabolism}	{7295715; KOG1050 Trehalose-6-phosphate synthase component TPS1 and related subunits G Carbohydrate transport and metabolism ;}	{NA}	{XM_017049911.1; PREDICTED: Apis cerana alpha,alpha-trehalose-phosphate synthase [UDP-forming] (LOC107993483), mRNA}	{NA}
augustus-2940_pilon_pilon_pilon-processed-gene-0.4-mRNA-1-DNA_novel02	{ACD74843.1; trehalose-6-phosphate synthase [Fenneropenaeus chinensis]}	{sp|G4RK44|TPSP_THETK; Bifunctional trehalose-6-phosphate synthase/phosphatase OS=Thermoproteus tenax (strain ATCC 35583 / DSM 2078 / JCM 9277 / NBRC 100435 / Kra 1) GN=tpsp PE=1 SV=1}	{api:100166104; K16055 TPS trehalose 6-phosphate synthase/phosphatase [EC:2.4.1.15 3.1.3.12] 2.4.1.15,3.1.3.12 ko00500; Metabolism; Carbohydrate metabolism; Starch and sucrose metabolism}	{7295715; KOG1050 Trehalose-6-phosphate synthase component TPS1 and related subunits G Carbohydrate transport and metabolism ;}	{NA}	{XM_006618798.1; PREDICTED: Apis dorsata alpha,alpha-trehalose-phosphate synthase [UDP-forming] A-like (LOC102678590), transcript variant X4, mRNA}	{NA}
augustus-29446_pilon_pilon_pilon-processed-gene-0.1-mRNA-1-DNA_novel01	{XP_018025224.1; PREDICTED: hexosaminidase D-like [Hyalella azteca]}	{sp|Q8WVB3|HEXDC_HUMAN; Hexosaminidase D OS=Homo sapiens GN=HEXDC PE=2 SV=3}	{api:100163282; K14459 HEX hexosaminidase 3.2.1.52 ko00513; Metabolism; Glycan biosynthesis and metabolism; Various types of N-glycan biosynthesis | ko00511; Metabolism; Glycan biosynthesis and metabolism; Other glycan degradation}	{NA}	{NA}	{NA}	{NA}
augustus-29520_pilon_pilon_pilon-processed-gene-0.4-mRNA-1-DNA_novel01	{XP_016951638.1; PREDICTED: estradiol 17-beta-dehydrogenase 8 [Drosophila biarmipes]}	{sp|Q92506|DHB8_HUMAN; Estradiol 17-beta-dehydrogenase 8 OS=Homo sapiens GN=HSD17B8 PE=1 SV=2}	{der:Dere_GG18643; K13370 HSD17B8 17beta-estradiol 17-dehydrogenase / 3alpha(17beta)-hydroxysteroid dehydrogenase (NAD+) [EC:1.1.1.62 1.1.1.239] 1.1.1.62,1.1.1.239 ko00140; Metabolism; Lipid metabolism; Steroid hormone biosynthesis}	{Hs15277342; KOG1200 Mitochondrial/plastidial beta-ketoacyl-ACP reductase I Lipid transport and metabolism ;}	{NA}	{NA}	{NA}
augustus-29520_pilon_pilon_pilon-processed-gene-0.4-mRNA-1-DNA_novel02	{XP_016951638.1; PREDICTED: estradiol 17-beta-dehydrogenase 8 [Drosophila biarmipes]}	{sp|Q92506|DHB8_HUMAN; Estradiol 17-beta-dehydrogenase 8 OS=Homo sapiens GN=HSD17B8 PE=1 SV=2}	{dgr:Dgri_GH12482; K13370 HSD17B8 17beta-estradiol 17-dehydrogenase / 3alpha(17beta)-hydroxysteroid dehydrogenase (NAD+) [EC:1.1.1.62 1.1.1.239] 1.1.1.62,1.1.1.239 ko00140; Metabolism; Lipid metabolism; Steroid hormone biosynthesis}	{Hs15277342; KOG1200 Mitochondrial/plastidial beta-ketoacyl-ACP reductase I Lipid transport and metabolism ;}	{NA}	{NA}	{NA}
augustus-29600_pilon_pilon_pilon-processed-gene-0.13-mRNA-1-DNA_novel01	{XP_018009637.1; PREDICTED: putative sodium-coupled neutral amino acid transporter 10 [Hyalella azteca]}	{sp|Q6PCF9|S38AA_XENLA; Putative sodium-coupled neutral amino acid transporter 10 OS=Xenopus laevis GN=slc38a10 PE=2 SV=1}	{tca:655185; K14996 SLC38A10 solute carrier family 38 (sodium-coupled neutral amino acid transporter), member 10 - -}	{Hs20070376; KOG1305 Amino acid transporter protein E Amino acid transport and metabolism ;}	{NA}	{NA}	{NA}
augustus-29606_pilon_pilon_pilon-processed-gene-0.0-mRNA-1-DNA_novel01	{XP_018022675.1; PREDICTED: uncharacterized protein LOC108678720 isoform X2 [Hyalella azteca]}	{NA}	{dpx:DAPPUDRAFT_313799; - - - - -}	{NA}	{NA}	{NA}	{NA}
augustus-29732_pilon_pilon_pilon-processed-gene-0.10-mRNA-1-DNA_novel01	{XP_018009310.1; PREDICTED: uncharacterized protein LOC108666881 [Hyalella azteca]}	{sp|Q9NX02|NALP2_HUMAN; NACHT, LRR and PYD domains-containing protein 2 OS=Homo sapiens GN=NLRP2 PE=1 SV=1}	{spu:105438919; - - - - -}	{NA}	{NA}	{NA}	{NA}
augustus-29732_pilon_pilon_pilon-processed-gene-0.19-mRNA-1-DNA_novel01	{NA}	{NA}	{NA}	{NA}	{NA}	{NA}	{NA}
augustus-29762_pilon_pilon_pilon-processed-gene-0.2-mRNA-1-DNA_novel01	{XP_016883039.1; PREDICTED: uncharacterized protein LOC101929060 isoform X1, partial [Homo sapiens]}	{NA}	{NA}	{NA}	{NA}	{NA}	{NA}
augustus-29768_pilon_pilon_pilon-processed-gene-0.10-mRNA-1	{XP_018019360.1; PREDICTED: uncharacterized protein LOC108675836 [Hyalella azteca]}	{NA}	{NA}	{NA}	{NA}	{NA}	{NA}
augustus-29902_pilon_pilon_pilon-processed-gene-0.1-mRNA-1-DNA_novel01	{ABN42642.1; elongation of very long chain fatty acids-like protein [Marsupenaeus japonicus]}	{sp|Q1HRV8|ELVL1_AEDAE; Elongation of very long chain fatty acids protein AAEL008004 OS=Aedes aegypti GN=AAEL008004 PE=2 SV=2}	{pxy:105382588; - - - - -}	{7298969; KOG3071 Fatty acyl-CoA elongase/Polyunsaturated fatty acid specific elongation enzyme I Lipid transport and metabolism ;}	{NA}	{NA}	{NA}
augustus-29944_pilon_pilon_pilon-processed-gene-0.0-mRNA-1-DNA_novel01	{NA}	{NA}	{NA}	{NA}	{NA}	{NA}	{NA}
augustus-29982_pilon_pilon_pilon-processed-gene-1.11-mRNA-1-DNA_novel01	{XP_017887573.1; PREDICTED: cyclin-dependent kinase 14 isoform X1 [Ceratina calcarata]}	{sp|C0RW22|CDK14_DASNO; Cyclin-dependent kinase 14 OS=Dasypus novemcinctus GN=CDK14 PE=3 SV=1}	{bter:100652163; K08821 CDK14, PFTK1 cyclin-dependent kinase 14 2.7.11.22 ko05202; Human Diseases; Cancers: Overview; Transcriptional misregulation in cancer; bter:100652163; K08821 CDK14, PFTK1 cyclin-dependent kinase 14 2.7.11.22 ko05202; Human Diseases; Cancers: Overview; Transcriptional misregulation in cancer}	{7292375; KOG0594 Protein kinase PCTAIRE and related kinases R General function prediction only ;}	{NA}	{XM_017438573.1; PREDICTED: Kryptolebias marmoratus cyclin-dependent kinase 17 (LOC108249290), mRNA}	{NA}
augustus-29982_pilon_pilon_pilon-processed-gene-1.11-mRNA-1-DNA_novel02	{XP_018019922.1; PREDICTED: cyclin-dependent kinase 14-like, partial [Hyalella azteca]}	{sp|C0RW22|CDK14_DASNO; Cyclin-dependent kinase 14 OS=Dasypus novemcinctus GN=CDK14 PE=3 SV=1}	{tca:657012; K08821 CDK14, PFTK1 cyclin-dependent kinase 14 2.7.11.22 ko05202; Human Diseases; Cancers: Overview; Transcriptional misregulation in cancer}	{7292375; KOG0594 Protein kinase PCTAIRE and related kinases R General function prediction only ;}	{NA}	{XM_017438573.1; PREDICTED: Kryptolebias marmoratus cyclin-dependent kinase 17 (LOC108249290), mRNA}	{NA}
augustus-30200_pilon_pilon_pilon-processed-gene-0.0-mRNA-1-DNA_novel01	{NA}	{NA}	{NA}	{NA}	{NA}	{NA}	{NA}
augustus-30230_pilon_pilon_pilon-processed-gene-0.2-mRNA-1-DNA_novel01	{ACL79884.1; putative articulin p60, partial [Rimicaris exoculata]}	{NA}	{NA}	{NA}	{NA}	{NA}	{NA}
augustus-30694_pilon_pilon_pilon-processed-gene-0.4-mRNA-1-DNA_novel01	{XP_019643560.1; PREDICTED: uncharacterized protein LOC109484654 [Branchiostoma belcheri]}	{NA}	{dpx:DAPPUDRAFT_300387; - - - - -}	{NA}	{NA}	{NA}	{NA}
augustus-30694_pilon_pilon_pilon-processed-gene-0.4-mRNA-1-DNA_novel02	{XP_019643560.1; PREDICTED: uncharacterized protein LOC109484654 [Branchiostoma belcheri]}	{NA}	{dpx:DAPPUDRAFT_300387; - - - - -}	{NA}	{NA}	{NA}	{NA}
augustus-30694_pilon_pilon_pilon-processed-gene-0.4-mRNA-1-DNA_novel03	{XP_019643560.1; PREDICTED: uncharacterized protein LOC109484654 [Branchiostoma belcheri]}	{NA}	{dpx:DAPPUDRAFT_300387; - - - - -}	{NA}	{NA}	{NA}	{NA}
augustus-30786_pilon_pilon_pilon-processed-gene-0.3-mRNA-1-DNA_novel01	{XP_015908084.1; PREDICTED: zinc finger protein 271-like [Parasteatoda tepidariorum]}	{sp|P08045|XFIN_XENLA; Zinc finger protein Xfin OS=Xenopus laevis PE=1 SV=1}	{obi:106868295; - - - - -}	{Hs15375326; KOG1721 FOG: Zn-finger R General function prediction only ;}	{GO:0046872; metal ion binding; molecular_function}	{NA}	{PF00096:Zinc finger, C2H2 type}
augustus-30786_pilon_pilon_pilon-processed-gene-0.3-mRNA-1-DNA_novel02	{XP_018914140.1; PREDICTED: uncharacterized protein LOC109042038 [Bemisia tabaci]}	{NA}	{api:100572033; - - - - -}	{NA}	{NA}	{NA}	{NA}
augustus-30786_pilon_pilon_pilon-processed-gene-0.3-mRNA-1-DNA_novel03	{XP_018914140.1; PREDICTED: uncharacterized protein LOC109042038 [Bemisia tabaci]}	{NA}	{tca:656417; - - - - -}	{NA}	{NA}	{NA}	{NA}
augustus-30786_pilon_pilon_pilon-processed-gene-0.3-mRNA-1-DNA_novel04	{XP_018914140.1; PREDICTED: uncharacterized protein LOC109042038 [Bemisia tabaci]}	{NA}	{api:100572033; - - - - -}	{NA}	{NA}	{NA}	{NA}
augustus-31226_pilon_pilon_pilon-processed-gene-0.11-mRNA-1-DNA_novel01	{NA}	{NA}	{NA}	{NA}	{NA}	{NA}	{NA}
augustus-31368_pilon_pilon_pilon-processed-gene-0.11-mRNA-1-DNA_novel01	{NA}	{NA}	{NA}	{NA}	{GO:0003700; sequence-specific DNA binding transcription factor activity; molecular_function GO:0006351; transcription, DNA-dependent; biological_process GO:0045893; positive regulation of transcription, DNA-dependent; biological_process GO:0005634; nucleus; cellular_component}	{NA}	{PF15337:Vascular protein family Vasculin-like 1}
augustus-31706_pilon_pilon_pilon-processed-gene-0.4-mRNA-1-DNA_novel01	{XP_018024367.1; PREDICTED: pre-mRNA-processing-splicing factor 8 [Hyalella azteca]}	{sp|Q99PV0|PRP8_MOUSE; Pre-mRNA-processing-splicing factor 8 OS=Mus musculus GN=Prpf8 PE=1 SV=2}	{dpx:DAPPUDRAFT_300360; K12856 PRPF8, PRP8 pre-mRNA-processing factor 8 - ko03040; Genetic Information Processing; Transcription; Spliceosome}	{Hs17999537; KOG1795 U5 snRNP spliceosome subunit A RNA processing and modification ;}	{NA}	{XM_007260888.2; PREDICTED: Astyanax mexicanus pre-mRNA processing factor 8 (prpf8), mRNA}	{NA}
augustus-3186_pilon_pilon_pilon-processed-gene-0.6-mRNA-1-DNA_novel01	{XP_018334582.1; PREDICTED: cationic amino acid transporter 2, partial [Agrilus planipennis]}	{sp|Q8WY07|CTR3_HUMAN; Cationic amino acid transporter 3 OS=Homo sapiens GN=SLC7A3 PE=1 SV=1}	{mde:101899672; K13865 SLC7A3, ATRC3 solute carrier family 7 (cationic amino acid transporter), member 3 - -}	{7296598; KOG1286 Amino acid transporters E Amino acid transport and metabolism ;}	{NA}	{XM_012663003.1; PREDICTED: Propithecus coquereli solute carrier family 7 (cationic amino acid transporter, y+ system), member 2 (SLC7A2), transcript variant X4, mRNA}	{NA}
augustus-3188_pilon_pilon_pilon-processed-gene-0.13-mRNA-1-DNA_novel01	{XP_018009983.1; PREDICTED: uncharacterized protein LOC108667470 isoform X2 [Hyalella azteca]}	{NA}	{NA}	{NA}	{NA}	{NA}	{NA}
augustus-3240_pilon_pilon_pilon-processed-gene-0.0-mRNA-1-DNA_novel01	{EFX65941.1; hypothetical protein DAPPUDRAFT_332703 [Daphnia pulex]}	{sp|Q9U943|APLP_LOCMI; Apolipophorins OS=Locusta migratoria PE=1 SV=2}	{isc:IscW_ISCW009032; - - - - -}	{Hs16554449; KOG1216 von Willebrand factor and related coagulation proteins WV Extracellular structures ; Defense mechanisms ;}	{NA}	{NA}	{NA}
augustus-3240_pilon_pilon_pilon-processed-gene-0.0-mRNA-1-DNA_novel02	{XP_014604706.1; PREDICTED: uncharacterized protein LOC106787114 [Polistes canadensis]}	{sp|Q9U943|APLP_LOCMI; Apolipophorins OS=Locusta migratoria PE=1 SV=2}	{isc:IscW_ISCW009032; - - - - -}	{Hs16554449; KOG1216 von Willebrand factor and related coagulation proteins WV Extracellular structures ; Defense mechanisms ;}	{NA}	{NA}	{NA}
augustus-3240_pilon_pilon_pilon-processed-gene-0.0-mRNA-1-DNA_novel03	{XP_014604706.1; PREDICTED: uncharacterized protein LOC106787114 [Polistes canadensis]}	{sp|Q9U943|APLP_LOCMI; Apolipophorins OS=Locusta migratoria PE=1 SV=2}	{isc:IscW_ISCW009032; - - - - -}	{Hs16554449; KOG1216 von Willebrand factor and related coagulation proteins WV Extracellular structures ; Defense mechanisms ;}	{NA}	{NA}	{NA}
augustus-3240_pilon_pilon_pilon-processed-gene-0.0-mRNA-1-DNA_novel04	{JAT91910.1; putative microtubule associated complex, partial [Amblyomma aureolatum]}	{sp|Q9U943|APLP_LOCMI; Apolipophorins OS=Locusta migratoria PE=1 SV=2}	{isc:IscW_ISCW009032; - - - - -}	{Hs16554449; KOG1216 von Willebrand factor and related coagulation proteins WV Extracellular structures ; Defense mechanisms ;}	{NA}	{NA}	{NA}
augustus-3240_pilon_pilon_pilon-processed-gene-0.0-mRNA-1-DNA_novel05	{JAT91910.1; putative microtubule associated complex, partial [Amblyomma aureolatum]}	{sp|Q9U943|APLP_LOCMI; Apolipophorins OS=Locusta migratoria PE=1 SV=2}	{isc:IscW_ISCW009032; - - - - -}	{Hs16554449; KOG1216 von Willebrand factor and related coagulation proteins WV Extracellular structures ; Defense mechanisms ;}	{NA}	{NA}	{NA}
augustus-3240_pilon_pilon_pilon-processed-gene-0.0-mRNA-1-DNA_novel06	{JAT91910.1; putative microtubule associated complex, partial [Amblyomma aureolatum]}	{sp|Q9U943|APLP_LOCMI; Apolipophorins OS=Locusta migratoria PE=1 SV=2}	{isc:IscW_ISCW009032; - - - - -}	{Hs16554449; KOG1216 von Willebrand factor and related coagulation proteins WV Extracellular structures ; Defense mechanisms ;}	{NA}	{NA}	{NA}
augustus-3240_pilon_pilon_pilon-processed-gene-0.0-mRNA-1-DNA_novel07	{JAT91910.1; putative microtubule associated complex, partial [Amblyomma aureolatum]}	{sp|Q9U943|APLP_LOCMI; Apolipophorins OS=Locusta migratoria PE=1 SV=2}	{isc:IscW_ISCW009032; - - - - -}	{Hs16554449; KOG1216 von Willebrand factor and related coagulation proteins WV Extracellular structures ; Defense mechanisms ;}	{NA}	{NA}	{NA}
augustus-3240_pilon_pilon_pilon-processed-gene-0.0-mRNA-1-DNA_novel08	{NA}	{NA}	{NA}	{NA}	{NA}	{NA}	{NA}
augustus-32500_pilon_pilon_pilon-processed-gene-0.3-mRNA-1-DNA_novel01	{XP_018909146.1; PREDICTED: uncharacterized protein LOC109038526 [Bemisia tabaci]}	{NA}	{soc:105197633; - - - - -}	{NA}	{GO:0005634; nucleus; cellular_component}	{NA}	{PF05964:F/Y-rich N-terminus}
augustus-32668_pilon_pilon_pilon-processed-gene-0.4-mRNA-1-DNA_novel01	{XP_018026947.1; PREDICTED: nucleoprotein TPR-like isoform X2 [Hyalella azteca]}	{sp|P12270|TPR_HUMAN; Nucleoprotein TPR OS=Homo sapiens GN=TPR PE=1 SV=3}	{pss:102460473; K09291 TPR, MLP1, MLP2 nucleoprotein TPR - ko03013; Genetic Information Processing; Translation; RNA transport | ko05200; Human Diseases; Cancers: Overview; Pathways in cancer | ko05216; Human Diseases; Cancers: Specific types; Thyroid cancer}	{Hs4507659; KOG4674 Uncharacterized conserved coiled-coil protein S Function unknown ;}	{NA}	{NA}	{NA}
augustus-32668_pilon_pilon_pilon-processed-gene-0.4-mRNA-1-DNA_novel02	{XP_018026946.1; PREDICTED: nucleoprotein TPR-like isoform X1 [Hyalella azteca]}	{sp|P12270|TPR_HUMAN; Nucleoprotein TPR OS=Homo sapiens GN=TPR PE=1 SV=3}	{tca:655393; K09291 TPR, MLP1, MLP2 nucleoprotein TPR - ko03013; Genetic Information Processing; Translation; RNA transport | ko05200; Human Diseases; Cancers: Overview; Pathways in cancer | ko05216; Human Diseases; Cancers: Specific types; Thyroid cancer}	{Hs4507659; KOG4674 Uncharacterized conserved coiled-coil protein S Function unknown ;}	{NA}	{NA}	{NA}
augustus-32668_pilon_pilon_pilon-processed-gene-0.5-mRNA-1-DNA_novel01	{XP_018014331.1; PREDICTED: nuclear RNA export factor 1-like [Hyalella azteca]}	{sp|P58797|NXF1_COTJA; Nuclear RNA export factor 1 OS=Coturnix coturnix japonica GN=NXF1 PE=1 SV=1}	{ola:101172252; K14284 NXF, TAP, MEX67 nuclear RNA export factor - ko03013; Genetic Information Processing; Translation; RNA transport | ko03015; Genetic Information Processing; Translation; mRNA surveillance pathway | ko03008; Genetic Information Processing; Translation; Ribosome biogenesis in eukaryotes | ko05164; Human Diseases; Infectious diseases: Viral; Influenza A | ko05168; Human Diseases…	{Hs15487670; KOG3763 mRNA export factor TAP/MEX67 A RNA processing and modification ;}	{NA}	{NA}	{NA}
augustus-32684_pilon_pilon_pilon-processed-gene-0.12-mRNA-1-DNA_novel01	{XP_018018769.1; PREDICTED: uncharacterized protein LOC108675283 isoform X2 [Hyalella azteca]}	{NA}	{hst:105180727; - - - - -}	{NA}	{NA}	{NA}	{NA}
augustus-33214_pilon_pilon_pilon-processed-gene-0.16-mRNA-1-DNA_novel01	{XP_018021236.1; PREDICTED: platelet-activating factor acetylhydrolase-like isoform X1 [Hyalella azteca]}	{sp|Q13093|PAFA_HUMAN; Platelet-activating factor acetylhydrolase OS=Homo sapiens GN=PLA2G7 PE=1 SV=1}	{dpx:DAPPUDRAFT_208600; K01062 PLA2G7, PAFAH platelet-activating factor acetylhydrolase 3.1.1.47 ko00565; Metabolism; Lipid metabolism; Ether lipid metabolism}	{Hs4826884; KOG3847 Phospholipase A2 (platelet-activating factor acetylhydrolase in humans) I Lipid transport and metabolism ;}	{NA}	{NA}	{NA}
augustus-33214_pilon_pilon_pilon-processed-gene-0.16-mRNA-1-DNA_novel02	{XP_018021236.1; PREDICTED: platelet-activating factor acetylhydrolase-like isoform X1 [Hyalella azteca]}	{sp|Q13093|PAFA_HUMAN; Platelet-activating factor acetylhydrolase OS=Homo sapiens GN=PLA2G7 PE=1 SV=1}	{dpx:DAPPUDRAFT_208600; K01062 PLA2G7, PAFAH platelet-activating factor acetylhydrolase 3.1.1.47 ko00565; Metabolism; Lipid metabolism; Ether lipid metabolism}	{Hs4826884; KOG3847 Phospholipase A2 (platelet-activating factor acetylhydrolase in humans) I Lipid transport and metabolism ;}	{NA}	{NA}	{NA}
augustus-3348_pilon_pilon_pilon-processed-gene-0.0-mRNA-1-DNA_novel01	{AGL39540.1; serine proteinase inhibitor [Litopenaeus vannamei]}	{sp|Q9D7P9|SPB12_MOUSE; Serpin B12 OS=Mus musculus GN=Serpinb12 PE=2 SV=1}	{lav:100674411; K13966 SERPINB11_12 serpin B11/12 - -}	{Hs17998551; KOG2392 Serpin V Defense mechanisms ;}	{NA}	{NA}	{NA}
augustus-3348_pilon_pilon_pilon-processed-gene-0.13-mRNA-1-DNA_novel01	{ABC33916.1; serpin serine protease inhibitor [Fenneropenaeus chinensis]}	{sp|Q1JPB0|ILEU_BOVIN; Leukocyte elastase inhibitor OS=Bos taurus GN=SERPINB1 PE=2 SV=2}	{aam:106484034; K13963 SERPINB serpin B - ko05146; Human Diseases; Infectious diseases: Parasitic; Amoebiasis}	{Hs20554468; KOG2392 Serpin V Defense mechanisms ;}	{NA}	{NA}	{NA}
augustus-33996_pilon_pilon_pilon-processed-gene-0.1-mRNA-1-DNA_novel01	{ADY90107.1; protein disulfide isomerase A6 [Penaeus monodon]}	{sp|Q9V438|PDIA6_DROME; Protein disulfide-isomerase A6 homolog OS=Drosophila melanogaster GN=CaBP1 PE=1 SV=1}	{tca:660754; K09584 PDIA6, TXNDC7 protein disulfide-isomerase A6 5.3.4.1 ko04141; Genetic Information Processing; Folding, sorting and degradation; Protein processing in endoplasmic reticulum}	{7298302; KOG0191 Thioredoxin/protein disulfide isomerase O Posttranslational modification, protein turnover, chaperones ;}	{NA}	{XM_013216716.1; PREDICTED: Biomphalaria glabrata protein disulfide-isomerase A6-like (LOC106059161), mRNA}	{NA}
augustus-34394_pilon_pilon_pilon-processed-gene-0.7-mRNA-1-DNA_novel01	{XP_018016329.1; PREDICTED: ATP-binding cassette sub-family E member 1-like [Hyalella azteca]}	{sp|P61222|ABCE1_MOUSE; ATP-binding cassette sub-family E member 1 OS=Mus musculus GN=Abce1 PE=1 SV=1}	{tca:656379; K06174 ABCE1, Rli1 ATP-binding cassette, sub-family E, member 1 - -}	{7295014; KOG0063 RNAse L inhibitor, ABC superfamily A RNA processing and modification ;}	{GO:0006614; SRP-dependent cotranslational protein targeting to membrane; biological_process GO:0005622; intracellular; cellular_component GO:0005524; ATP binding; molecular_function GO:0003924; GTPase activity; molecular_function GO:0051536; iron-sulfur cluster binding; molecular_function GO:0003723; RNA binding; molecular_function GO:0005525; GTP binding; molecular_function GO:0070526; threonyl…	{XM_018160840.1; PREDICTED: Hyalella azteca ATP-binding cassette sub-family E member 1-like (LOC108673062), mRNA}	{PF07728:AAA domain (dynein-related subfamily) PF12838:4Fe-4S dicluster domain PF00037:4Fe-4S binding domain PF02367:Threonylcarbamoyl adenosine biosynthesis protein TsaE PF01926:50S ribosome-binding GTPase PF13187:4Fe-4S dicluster domain PF00005:ABC transporter PF00910:RNA helicase PF00004:ATPase family associated with various cellular activities (AAA) PF08477:Ras of Complex, Roc, domain of DAPk…
augustus-34404_pilon_pilon_pilon-processed-gene-0.36-mRNA-1-DNA_novel01	{XP_014812443.1; PREDICTED: FYVE and coiled-coil domain-containing protein 1 isoform X2 [Calidris pugnax]}	{sp|Q9BQS8|FYCO1_HUMAN; FYVE and coiled-coil domain-containing protein 1 OS=Homo sapiens GN=FYCO1 PE=1 SV=3}	{obi:106872124; - - - - -}	{Hs13470092; KOG1729 FYVE finger containing protein R General function prediction only ;}	{NA}	{NA}	{NA}
augustus-34404_pilon_pilon_pilon-processed-gene-0.36-mRNA-1-DNA_novel02	{XP_018022706.1; PREDICTED: unconventional myosin-XVIIIa-like [Hyalella azteca]}	{sp|Q9BQS8|FYCO1_HUMAN; FYVE and coiled-coil domain-containing protein 1 OS=Homo sapiens GN=FYCO1 PE=1 SV=3}	{dpx:DAPPUDRAFT_224701; - - - - -}	{Hs13470092; KOG1729 FYVE finger containing protein R General function prediction only ;}	{NA}	{NA}	{NA}
augustus-34404_pilon_pilon_pilon-processed-gene-0.36-mRNA-1-DNA_novel03	{XP_018022706.1; PREDICTED: unconventional myosin-XVIIIa-like [Hyalella azteca]}	{sp|Q9BQS8|FYCO1_HUMAN; FYVE and coiled-coil domain-containing protein 1 OS=Homo sapiens GN=FYCO1 PE=1 SV=3}	{dpx:DAPPUDRAFT_224701; - - - - -}	{Hs13470092; KOG1729 FYVE finger containing protein R General function prediction only ;}	{NA}	{NA}	{NA}
augustus-34404_pilon_pilon_pilon-processed-gene-0.36-mRNA-1-DNA_novel04	{XP_018022706.1; PREDICTED: unconventional myosin-XVIIIa-like [Hyalella azteca]}	{sp|Q9BQS8|FYCO1_HUMAN; FYVE and coiled-coil domain-containing protein 1 OS=Homo sapiens GN=FYCO1 PE=1 SV=3}	{dpx:DAPPUDRAFT_224701; - - - - -}	{Hs13470092; KOG1729 FYVE finger containing protein R General function prediction only ;}	{NA}	{NA}	{NA}
augustus-3450_pilon_pilon_pilon-processed-gene-3.6-mRNA-1-DNA_novel01	{ACC86854.1; C-type lectin-like domain-containing protein PtLP [Portunus trituberculatus]}	{sp|P16884|NFH_RAT; Neurofilament heavy polypeptide OS=Rattus norvegicus GN=Nefh PE=1 SV=4}	{sasa:106560350; K02184 FMN2 formin 2 - ko04320; Organismal Systems; Development; Dorso-ventral axis formation; sasa:106560350; K02184 FMN2 formin 2 - ko04320; Organismal Systems; Development; Dorso-ventral axis formation}	{NA}	{NA}	{NA}	{NA}
augustus-34648_pilon_pilon_pilon-processed-gene-0.7-mRNA-1-DNA_novel01	{XP_011208455.1; PREDICTED: coiled-coil-helix-coiled-coil-helix domain-containing protein 10, mitochondrial [Bactrocera dorsalis]}	{sp|Q8WYQ3|CHC10_HUMAN; Coiled-coil-helix-coiled-coil-helix domain-containing protein 10, mitochondrial OS=Homo sapiens GN=CHCHD10 PE=1 SV=1}	{dmo:Dmoj_GI15541; - - - - -}	{7293321; KOG4090 Uncharacterized conserved protein S Function unknown ;}	{NA}	{XM_014239862.1; PREDICTED: Bactrocera oleae coiled-coil-helix-coiled-coil-helix domain-containing protein 2 (LOC106621139), mRNA}	{NA}
augustus-34790_pilon_pilon_pilon-processed-gene-0.31-mRNA-1-DNA_novel01	{NA}	{NA}	{NA}	{NA}	{NA}	{NA}	{NA}
augustus-34986_pilon_pilon_pilon-processed-gene-0.6-mRNA-1-DNA_novel01	{XP_018015917.1; PREDICTED: probable 39S ribosomal protein L45, mitochondrial [Hyalella azteca]}	{sp|Q9VCX3|RM45_DROME; Probable 39S ribosomal protein L45, mitochondrial OS=Drosophila melanogaster GN=mRpL45 PE=2 SV=1}	{aga:AgaP_AGAP002412; K17426 MRPL45 large subunit ribosomal protein L45 - -}	{7300891; KOG4599 Putative mitochondrial/chloroplast ribosomal protein L45 J Translation, ribosomal structure and biogenesis ;}	{NA}	{NA}	{NA}
augustus-3528_pilon_pilon_pilon-processed-gene-0.1-mRNA-1-DNA_novel01	{NA}	{NA}	{NA}	{NA}	{NA}	{NA}	{NA}
augustus-35860_pilon_pilon_pilon-processed-gene-0.2-mRNA-1-DNA_novel01	{XP_018027453.1; PREDICTED: LOW QUALITY PROTEIN: extended synaptotagmin-1-like [Hyalella azteca]}	{sp|A0FGR8|ESYT2_HUMAN; Extended synaptotagmin-2 OS=Homo sapiens GN=ESYT2 PE=1 SV=1}	{phu:Phum_PHUM524840; - - - - -}	{7301181; KOG1012 Ca2+-dependent lipid-binding protein CLB1/vesicle protein vp115/Granuphilin A, contains C2 domain R General function prediction only ;}	{NA}	{NA}	{NA}
augustus-35860_pilon_pilon_pilon-processed-gene-0.2-mRNA-1-DNA_novel02	{XP_018027453.1; PREDICTED: LOW QUALITY PROTEIN: extended synaptotagmin-1-like [Hyalella azteca]}	{sp|A0FGR8|ESYT2_HUMAN; Extended synaptotagmin-2 OS=Homo sapiens GN=ESYT2 PE=1 SV=1}	{phu:Phum_PHUM524840; - - - - -}	{7301181; KOG1012 Ca2+-dependent lipid-binding protein CLB1/vesicle protein vp115/Granuphilin A, contains C2 domain R General function prediction only ;}	{NA}	{NA}	{NA}
augustus-35860_pilon_pilon_pilon-processed-gene-0.2-mRNA-1-DNA_novel03	{XP_018027453.1; PREDICTED: LOW QUALITY PROTEIN: extended synaptotagmin-1-like [Hyalella azteca]}	{sp|A0FGR8|ESYT2_HUMAN; Extended synaptotagmin-2 OS=Homo sapiens GN=ESYT2 PE=1 SV=1}	{phu:Phum_PHUM524840; - - - - -}	{7301181; KOG1012 Ca2+-dependent lipid-binding protein CLB1/vesicle protein vp115/Granuphilin A, contains C2 domain R General function prediction only ;}	{NA}	{NA}	{NA}
augustus-35860_pilon_pilon_pilon-processed-gene-0.2-mRNA-1-DNA_novel04	{XP_018027453.1; PREDICTED: LOW QUALITY PROTEIN: extended synaptotagmin-1-like [Hyalella azteca]}	{sp|A0FGR8|ESYT2_HUMAN; Extended synaptotagmin-2 OS=Homo sapiens GN=ESYT2 PE=1 SV=1}	{phu:Phum_PHUM524840; - - - - -}	{7301181; KOG1012 Ca2+-dependent lipid-binding protein CLB1/vesicle protein vp115/Granuphilin A, contains C2 domain R General function prediction only ;}	{NA}	{NA}	{NA}
augustus-35860_pilon_pilon_pilon-processed-gene-0.2-mRNA-1-DNA_novel05	{XP_018027453.1; PREDICTED: LOW QUALITY PROTEIN: extended synaptotagmin-1-like [Hyalella azteca]}	{sp|Q7ZWU7|EST2B_XENLA; Extended synaptotagmin-2-B OS=Xenopus laevis GN=esyt2-b PE=2 SV=1}	{phu:Phum_PHUM524840; - - - - -}	{7301181; KOG1012 Ca2+-dependent lipid-binding protein CLB1/vesicle protein vp115/Granuphilin A, contains C2 domain R General function prediction only ;}	{NA}	{NA}	{NA}
augustus-35860_pilon_pilon_pilon-processed-gene-0.2-mRNA-1-DNA_novel06	{XP_018027453.1; PREDICTED: LOW QUALITY PROTEIN: extended synaptotagmin-1-like [Hyalella azteca]}	{sp|Q7ZWU7|EST2B_XENLA; Extended synaptotagmin-2-B OS=Xenopus laevis GN=esyt2-b PE=2 SV=1}	{dme:Dmel_CG6643; - - - - -}	{7301181; KOG1012 Ca2+-dependent lipid-binding protein CLB1/vesicle protein vp115/Granuphilin A, contains C2 domain R General function prediction only ;}	{NA}	{NA}	{NA}
augustus-35860_pilon_pilon_pilon-processed-gene-0.2-mRNA-1-DNA_novel07	{XP_018027453.1; PREDICTED: LOW QUALITY PROTEIN: extended synaptotagmin-1-like [Hyalella azteca]}	{sp|Q7ZWU7|EST2B_XENLA; Extended synaptotagmin-2-B OS=Xenopus laevis GN=esyt2-b PE=2 SV=1}	{phu:Phum_PHUM524840; - - - - -}	{7301181; KOG1012 Ca2+-dependent lipid-binding protein CLB1/vesicle protein vp115/Granuphilin A, contains C2 domain R General function prediction only ;}	{NA}	{NA}	{NA}
augustus-3592_pilon_pilon_pilon-processed-gene-0.1-mRNA-1-DNA_novel01	{XP_018015959.1; PREDICTED: probable C-mannosyltransferase DPY19L1 [Hyalella azteca]}	{sp|A6X919|D19L1_MOUSE; Probable C-mannosyltransferase DPY19L1 OS=Mus musculus GN=Dpy19l1 PE=1 SV=1}	{phu:Phum_PHUM316380; - - - - -}	{CE26462; KOG4587 Predicted membrane protein S Function unknown ;}	{NA}	{XM_014494233.1; PREDICTED: Latimeria chalumnae dpy-19-like 1 (C. elegans) (DPY19L1), transcript variant X5, mRNA}	{NA}
augustus-36260_pilon_pilon_pilon-processed-gene-0.4-mRNA-1-DNA_novel01	{XP_018016348.1; PREDICTED: glutamate receptor ionotropic, kainate 2-like [Hyalella azteca]}	{sp|Q13002|GRIK2_HUMAN; Glutamate receptor ionotropic, kainate 2 OS=Homo sapiens GN=GRIK2 PE=1 SV=1}	{ame:408645; K05313 GRIN glutamate receptor, ionotropic, invertebrate - -}	{7300670; KOG1052 Glutamate-gated kainate-type ion channel receptor subunit GluR5 and related subunits PET Inorganic ion transport and metabolism ; Amino acid transport and metabolism ; Signal transduction mechanisms ;}	{NA}	{XM_011339772.2; PREDICTED: Cerapachys biroi glutamate receptor ionotropic, kainate 2 (LOC105279763), transcript variant X2, mRNA}	{NA}
augustus-36260_pilon_pilon_pilon-processed-gene-0.4-mRNA-1-DNA_novel02	{XP_018016348.1; PREDICTED: glutamate receptor ionotropic, kainate 2-like [Hyalella azteca]}	{sp|Q13002|GRIK2_HUMAN; Glutamate receptor ionotropic, kainate 2 OS=Homo sapiens GN=GRIK2 PE=1 SV=1}	{ame:408645; K05313 GRIN glutamate receptor, ionotropic, invertebrate - -}	{7300670; KOG1052 Glutamate-gated kainate-type ion channel receptor subunit GluR5 and related subunits PET Inorganic ion transport and metabolism ; Amino acid transport and metabolism ; Signal transduction mechanisms ;}	{NA}	{XM_011339772.2; PREDICTED: Cerapachys biroi glutamate receptor ionotropic, kainate 2 (LOC105279763), transcript variant X2, mRNA}	{NA}
augustus-36704_pilon_pilon_pilon-processed-gene-0.2-mRNA-1-DNA_novel01	{JAT91729.1; putative transcription elongation factor 1 [Amblyomma aureolatum]}	{sp|Q8MQI6|ELOF1_DROME; Transcription elongation factor 1 homolog OS=Drosophila melanogaster GN=CG40228 PE=3 SV=1}	{isc:IscW_ISCW008316; - - - - -}	{CE22483; KOG3214 Uncharacterized Zn ribbon-containing protein S Function unknown ;}	{NA}	{NA}	{NA}
augustus-3678_pilon_pilon_pilon-processed-gene-0.3-mRNA-1-DNA_novel01	{XP_018007217.1; PREDICTED: zinc finger protein 91-like [Hyalella azteca]}	{sp|Q5R4K8|ZN615_PONAB; Zinc finger protein 615 OS=Pongo abelii GN=ZNF615 PE=2 SV=2}	{dpx:DAPPUDRAFT_50698; - - - - -}	{Hs14755733; KOG1721 FOG: Zn-finger R General function prediction only ;}	{NA}	{NA}	{NA}
augustus-36798_pilon_pilon_pilon-processed-gene-0.6-mRNA-1-DNA_novel01	{NA}	{NA}	{NA}	{NA}	{NA}	{NA}	{NA}
augustus-36830_pilon_pilon_pilon-processed-gene-0.8-mRNA-1-DNA_novel01	{NA}	{NA}	{NA}	{NA}	{NA}	{NA}	{NA}
augustus-37760_pilon_pilon_pilon-processed-gene-0.5-mRNA-1-DNA_novel01	{ACI23566.1; skeletal muscle actin 3 [Homarus americanus]}	{sp|O16808|ACT_MAYDE; Actin OS=Mayetiola destructor PE=2 SV=1}	{sasa:106610721; K10354 ACTA1 actin, alpha skeletal muscle - -; sasa:106610721; K10354 ACTA1 actin, alpha skeletal muscle - -}	{Hs4885049; KOG0676 Actin and related proteins Z Cytoskeleton ;}	{NA}	{AY430093.1; Cherax quadricarinatus beta actin mRNA, complete cds}	{NA}
augustus-37760_pilon_pilon_pilon-processed-gene-0.5-mRNA-1-DNA_novel02	{ACI23566.1; skeletal muscle actin 3 [Homarus americanus]}	{sp|O16808|ACT_MAYDE; Actin OS=Mayetiola destructor PE=2 SV=1}	{sasa:106610721; K10354 ACTA1 actin, alpha skeletal muscle - -; sasa:106610721; K10354 ACTA1 actin, alpha skeletal muscle - -}	{Hs4885049; KOG0676 Actin and related proteins Z Cytoskeleton ;}	{NA}	{AY430093.1; Cherax quadricarinatus beta actin mRNA, complete cds}	{NA}
augustus-37760_pilon_pilon_pilon-processed-gene-0.5-mRNA-1-DNA_novel03	{ACI23566.1; skeletal muscle actin 3 [Homarus americanus]}	{sp|O16808|ACT_MAYDE; Actin OS=Mayetiola destructor PE=2 SV=1}	{sasa:106610721; K10354 ACTA1 actin, alpha skeletal muscle - -; sasa:106610721; K10354 ACTA1 actin, alpha skeletal muscle - -}	{Hs4885049; KOG0676 Actin and related proteins Z Cytoskeleton ;}	{NA}	{AY430093.1; Cherax quadricarinatus beta actin mRNA, complete cds}	{NA}
augustus-37770_pilon_pilon_pilon-processed-gene-0.30-mRNA-1-DNA_novel01	{AOW41607.1; trypsin [Euphausia superba]}	{sp|Q8BHM9|TM11F_MOUSE; Transmembrane protease serine 11F OS=Mus musculus GN=Tmprss11f PE=2 SV=1}	{soc:105193897; - - - - -}	{Hs11415040; KOG3627 Trypsin E Amino acid transport and metabolism ;}	{NA}	{NA}	{NA}
augustus-37794_pilon_pilon_pilon-processed-gene-0.10-mRNA-1-DNA_novel01	{NA}	{NA}	{NA}	{NA}	{NA}	{NA}	{NA}
augustus-3782_pilon_pilon_pilon-processed-gene-3.1-mRNA-1-DNA_novel01	{NA}	{NA}	{NA}	{NA}	{NA}	{NA}	{NA}
augustus-3782_pilon_pilon_pilon-processed-gene-3.1-mRNA-1-DNA_novel02	{NA}	{NA}	{NA}	{NA}	{NA}	{NA}	{NA}
augustus-3782_pilon_pilon_pilon-processed-gene-3.1-mRNA-1-DNA_novel03	{NA}	{NA}	{NA}	{NA}	{NA}	{NA}	{NA}
augustus-3782_pilon_pilon_pilon-processed-gene-3.15-mRNA-1-DNA_novel01	{JAS79714.1; hypothetical protein g.53291, partial [Homalodisca liturata]}	{NA}	{bim:100748486; K17551 PPP1R9 neurabin - -}	{Hs8923073; KOG1945 Protein phosphatase 1 binding protein spinophilin/neurabin II T Signal transduction mechanisms ;}	{GO:0005783; endoplasmic reticulum; cellular_component GO:0005634; nucleus; cellular_component GO:0006886; intracellular protein transport; biological_process GO:0043565; sequence-specific DNA binding; molecular_function GO:0005515; protein binding; molecular_function GO:0016021; integral to membrane; cellular_component}	{NA}	{PF07647:SAM domain (Sterile alpha motif) PF05529:B-cell receptor-associated protein 31-like PF02198:Sterile alpha motif (SAM)/Pointed domain}
augustus-3850_pilon_pilon_pilon-processed-gene-0.1-mRNA-1-DNA_novel01	{XP_011308259.1; PREDICTED: neurocalcin homolog [Fopius arisanus]}	{sp|P42325|NCAH_DROME; Neurocalcin homolog OS=Drosophila melanogaster GN=Nca PE=1 SV=2}	{aec:105146387; - - - - -}	{7293713; KOG0044 Ca2+ sensor (EF-Hand superfamily) T Signal transduction mechanisms ;}	{NA}	{XM_013260154.1; PREDICTED: Stomoxys calcitrans neurocalcin homolog (LOC106093146), transcript variant X5, mRNA}	{NA}
augustus-38908_pilon_pilon_pilon-processed-gene-0.0-mRNA-1-DNA_novel01	{XP_018362532.1; PREDICTED: facilitated trehalose transporter Tret1-like [Trachymyrmex cornetzi]}	{sp|B4KR05|TRET1_DROMO; Facilitated trehalose transporter Tret1 OS=Drosophila mojavensis GN=Tret1 PE=3 SV=2}	{aec:105147487; K08145 SLC2A8, GLUT8 MFS transporter, SP family, solute carrier family 2 (facilitated glucose transporter), member 8 - -}	{7303578; KOG0254 Predicted transporter (major facilitator superfamily) R General function prediction only ;}	{NA}	{KF452343.1; Scylla paramamosain microsatellite Scpa99 sequence}	{NA}
augustus-38908_pilon_pilon_pilon-processed-gene-0.43-mRNA-1-DNA_novel01	{ANH79228.1; VLIG2 [Macrobrachium rosenbergii]}	{sp|Q80SU7|GVIN1_MOUSE; Interferon-induced very large GTPase 1 OS=Mus musculus GN=Gvin1 PE=1 SV=1}	{gga:428660; - - - - -}	{NA}	{GO:0005525; GTP binding; molecular_function GO:0003924; GTPase activity; molecular_function}	{KU359425.1; Macrobrachium rosenbergii VLIG2 mRNA, complete cds}	{PF00350:Dynamin family PF01926:50S ribosome-binding GTPase}
augustus-39070_pilon_pilon_pilon-processed-gene-0.9-mRNA-1-DNA_novel01	{KXJ18460.1; hypothetical protein AC249_AIPGENE27992 [Exaiptasia pallida]}	{sp|Q8CG64|FKRP_MOUSE; Fukutin-related protein OS=Mus musculus GN=Fkrp PE=1 SV=1}	{nve:NEMVE_v1g240706; - - - - -}	{NA}	{NA}	{NA}	{NA}
augustus-39070_pilon_pilon_pilon-processed-gene-0.9-mRNA-1-DNA_novel02	{KXJ18460.1; hypothetical protein AC249_AIPGENE27992 [Exaiptasia pallida]}	{sp|Q8CG64|FKRP_MOUSE; Fukutin-related protein OS=Mus musculus GN=Fkrp PE=1 SV=1}	{nve:NEMVE_v1g240706; - - - - -}	{NA}	{NA}	{NA}	{NA}
augustus-39070_pilon_pilon_pilon-processed-gene-0.9-mRNA-1-DNA_novel03	{KXJ18460.1; hypothetical protein AC249_AIPGENE27992 [Exaiptasia pallida]}	{sp|Q8CG64|FKRP_MOUSE; Fukutin-related protein OS=Mus musculus GN=Fkrp PE=1 SV=1}	{nve:NEMVE_v1g240706; - - - - -}	{NA}	{NA}	{NA}	{NA}
augustus-3922_pilon_pilon_pilon-processed-gene-0.12-mRNA-1-DNA_novel01	{AJC97112.1; Rab1A [Macrobrachium rosenbergii]}	{sp|Q05974|RAB1A_LYMST; Ras-related protein Rab-1A OS=Lymnaea stagnalis GN=RAB1A PE=2 SV=1}	{nve:NEMVE_v1g167582; K07874 RAB1A Ras-related protein Rab-1A - ko05134; Human Diseases; Infectious diseases: Bacterial; Legionellosis}	{Hs4758988; KOG0084 GTPase Rab1/YPT1, small G protein superfamily, and related GTP-binding proteins TU Signal transduction mechanisms ; Intracellular trafficking, secretion, and vesicular transport ;}	{NA}	{KP216755.1; Macrobrachium rosenbergii Rab1A mRNA, complete cds}	{NA}
augustus-3922_pilon_pilon_pilon-processed-gene-0.12-mRNA-1-DNA_novel02	{AJC97112.1; Rab1A [Macrobrachium rosenbergii]}	{sp|Q05974|RAB1A_LYMST; Ras-related protein Rab-1A OS=Lymnaea stagnalis GN=RAB1A PE=2 SV=1}	{nve:NEMVE_v1g167582; K07874 RAB1A Ras-related protein Rab-1A - ko05134; Human Diseases; Infectious diseases: Bacterial; Legionellosis}	{Hs4758988; KOG0084 GTPase Rab1/YPT1, small G protein superfamily, and related GTP-binding proteins TU Signal transduction mechanisms ; Intracellular trafficking, secretion, and vesicular transport ;}	{NA}	{KP216755.1; Macrobrachium rosenbergii Rab1A mRNA, complete cds}	{NA}
augustus-3922_pilon_pilon_pilon-processed-gene-0.12-mRNA-1-DNA_novel03	{AJC97112.1; Rab1A [Macrobrachium rosenbergii]}	{sp|Q05974|RAB1A_LYMST; Ras-related protein Rab-1A OS=Lymnaea stagnalis GN=RAB1A PE=2 SV=1}	{nve:NEMVE_v1g167582; K07874 RAB1A Ras-related protein Rab-1A - ko05134; Human Diseases; Infectious diseases: Bacterial; Legionellosis}	{Hs4758988; KOG0084 GTPase Rab1/YPT1, small G protein superfamily, and related GTP-binding proteins TU Signal transduction mechanisms ; Intracellular trafficking, secretion, and vesicular transport ;}	{NA}	{KP216755.1; Macrobrachium rosenbergii Rab1A mRNA, complete cds}	{NA}
augustus-39304_pilon_pilon_pilon-processed-gene-0.0-mRNA-1	{XP_014259853.1; PREDICTED: uncharacterized protein LOC106672720 [Cimex lectularius]}	{NA}	{NA}	{NA}	{NA}	{NA}	{NA}
augustus-39304_pilon_pilon_pilon-processed-gene-0.0-mRNA-1-DNA_novel01	{XP_014259853.1; PREDICTED: uncharacterized protein LOC106672720 [Cimex lectularius]}	{NA}	{NA}	{NA}	{NA}	{NA}	{NA}
augustus-400_pilon_pilon_pilon-processed-gene-0.8-mRNA-1-DNA_novel01	{KDR22608.1; Alpha-taxilin [Zootermopsis nevadensis]}	{sp|P40222|TXLNA_HUMAN; Alpha-taxilin OS=Homo sapiens GN=TXLNA PE=1 SV=3}	{phu:Phum_PHUM060130; - - - - -}	{Hs8922940; KOG1850 Myosin-like coiled-coil protein Z Cytoskeleton ;}	{GO:0005643; nuclear pore; cellular_component GO:0006606; protein import into nucleus; biological_process GO:0019905; syntaxin binding; molecular_function}	{XM_017477706.1; PREDICTED: Ictalurus punctatus taxilin gamma (txlng), transcript variant X2, mRNA}	{PF07926:TPR/MLP1/MLP2-like protein PF09728:Myosin-like coiled-coil protein}
augustus-400_pilon_pilon_pilon-processed-gene-0.8-mRNA-1-DNA_novel02	{KDR22608.1; Alpha-taxilin [Zootermopsis nevadensis]}	{sp|P40222|TXLNA_HUMAN; Alpha-taxilin OS=Homo sapiens GN=TXLNA PE=1 SV=3}	{phu:Phum_PHUM060130; - - - - -}	{Hs8922940; KOG1850 Myosin-like coiled-coil protein Z Cytoskeleton ;}	{GO:0005643; nuclear pore; cellular_component GO:0006606; protein import into nucleus; biological_process GO:0019905; syntaxin binding; molecular_function}	{XM_017477706.1; PREDICTED: Ictalurus punctatus taxilin gamma (txlng), transcript variant X2, mRNA}	{PF09728:Myosin-like coiled-coil protein PF07926:TPR/MLP1/MLP2-like protein}
augustus-400_pilon_pilon_pilon-processed-gene-0.8-mRNA-1-DNA_novel03	{XP_013414749.1; PREDICTED: alpha-taxilin-like [Lingula anatina]}	{sp|Q6PAM1|TXLNA_MOUSE; Alpha-taxilin OS=Mus musculus GN=Txlna PE=1 SV=1}	{phu:Phum_PHUM060130; - - - - -}	{Hs8922940; KOG1850 Myosin-like coiled-coil protein Z Cytoskeleton ;}	{GO:0019905; syntaxin binding; molecular_function}	{NA}	{PF09728:Myosin-like coiled-coil protein}
augustus-400_pilon_pilon_pilon-processed-gene-0.8-mRNA-1-DNA_novel04	{KDR22608.1; Alpha-taxilin [Zootermopsis nevadensis]}	{sp|Q8BHN1|TXLNG_MOUSE; Gamma-taxilin OS=Mus musculus GN=Txlng PE=1 SV=1}	{phu:Phum_PHUM060130; - - - - -}	{Hs8922940; KOG1850 Myosin-like coiled-coil protein Z Cytoskeleton ;}	{GO:0016987; sigma factor activity; molecular_function GO:0019905; syntaxin binding; molecular_function GO:0003700; sequence-specific DNA binding transcription factor activity; molecular_function GO:0006352; transcription initiation, DNA-dependent; biological_process GO:0006606; protein import into nucleus; biological_process GO:0005643; nuclear pore; cellular_component GO:0006355; regulation of …	{NA}	{PF09728:Myosin-like coiled-coil protein PF07926:TPR/MLP1/MLP2-like protein PF04546:Sigma-70, non-essential region}
augustus-400_pilon_pilon_pilon-processed-gene-0.8-mRNA-1-DNA_novel05	{KDR22608.1; Alpha-taxilin [Zootermopsis nevadensis]}	{sp|P40222|TXLNA_HUMAN; Alpha-taxilin OS=Homo sapiens GN=TXLNA PE=1 SV=3}	{sko:100371254; - - - - -}	{Hs8922940; KOG1850 Myosin-like coiled-coil protein Z Cytoskeleton ;}	{GO:0006606; protein import into nucleus; biological_process GO:0005643; nuclear pore; cellular_component GO:0019905; syntaxin binding; molecular_function}	{XM_017477706.1; PREDICTED: Ictalurus punctatus taxilin gamma (txlng), transcript variant X2, mRNA}	{PF07926:TPR/MLP1/MLP2-like protein PF09728:Myosin-like coiled-coil protein}
augustus-400_pilon_pilon_pilon-processed-gene-0.8-mRNA-1-DNA_novel06	{XP_018908655.1; PREDICTED: alpha-taxilin-like [Bemisia tabaci]}	{sp|P40222|TXLNA_HUMAN; Alpha-taxilin OS=Homo sapiens GN=TXLNA PE=1 SV=3}	{sko:100371254; - - - - -}	{Hs8922940; KOG1850 Myosin-like coiled-coil protein Z Cytoskeleton ;}	{GO:0019905; syntaxin binding; molecular_function GO:0005198; NA GO:0005882; intermediate filament; cellular_component GO:0006606; protein import into nucleus; biological_process GO:0005643; nuclear pore; cellular_component}	{XM_017477706.1; PREDICTED: Ictalurus punctatus taxilin gamma (txlng), transcript variant X2, mRNA}	{PF07926:TPR/MLP1/MLP2-like protein PF00038:Intermediate filament protein PF09728:Myosin-like coiled-coil protein}
augustus-400_pilon_pilon_pilon-processed-gene-0.8-mRNA-1-DNA_novel07	{XP_001625613.1; predicted protein [Nematostella vectensis]}	{sp|P40222|TXLNA_HUMAN; Alpha-taxilin OS=Homo sapiens GN=TXLNA PE=1 SV=3}	{nve:NEMVE_v1g50857; - - - - -}	{Hs8922940; KOG1850 Myosin-like coiled-coil protein Z Cytoskeleton ;}	{GO:0007155; cell adhesion; biological_process GO:0019905; syntaxin binding; molecular_function GO:0005604; basement membrane; cellular_component GO:0006606; protein import into nucleus; biological_process GO:0031514; motile cilium; cellular_component GO:0005643; nuclear pore; cellular_component GO:0006914; autophagy; biological_process GO:0048870; cell motility; biological_process}	{XM_017477706.1; PREDICTED: Ictalurus punctatus taxilin gamma (txlng), transcript variant X2, mRNA}	{PF09728:Myosin-like coiled-coil protein PF06009:Laminin Domain II PF04111:Autophagy protein Apg6 PF07926:TPR/MLP1/MLP2-like protein PF13851:Growth-arrest specific micro-tubule binding}
augustus-400_pilon_pilon_pilon-processed-gene-0.8-mRNA-1-DNA_novel08	{XP_006798730.1; PREDICTED: beta-taxilin-like [Neolamprologus brichardi]}	{sp|Q9NUQ3|TXLNG_HUMAN; Gamma-taxilin OS=Homo sapiens GN=TXLNG PE=1 SV=2}	{sko:100371254; - - - - -}	{Hs8922940; KOG1850 Myosin-like coiled-coil protein Z Cytoskeleton ;}	{GO:0005737; cytoplasm; cellular_component GO:0008855; exodeoxyribonuclease VII activity; molecular_function GO:0007155; cell adhesion; biological_process GO:0042803; protein homodimerization activity; molecular_function GO:0000776; kinetochore; cellular_component GO:0046836; glycolipid transport; biological_process GO:0045502; dynein binding; molecular_function GO:0051861; glycolipid binding; mo…	{XM_017477706.1; PREDICTED: Ictalurus punctatus taxilin gamma (txlng), transcript variant X2, mRNA}	{PF04111:Autophagy protein Apg6 PF03938:Outer membrane protein (OmpH-like) PF08718:Glycolipid transfer protein (GLTP) PF13851:Growth-arrest specific micro-tubule binding PF00769:Ezrin/radixin/moesin family PF02601:Exonuclease VII, large subunit PF06009:Laminin Domain II PF05837:Centromere protein H (CENP-H) PF07926:TPR/MLP1/MLP2-like protein PF09728:Myosin-like coiled-coil protein PF10473:Leucine…
[truncated: 5,283 more rows]
