# Supplementary material for: PacBio single-molecule long-read sequencing provides new insights into the complexity of full-length transcripts in oriental river prawn, macrobrachium nipponense
Source: BMC Genomics. 2023 Jun 20;24:340. doi: 10.1186/s12864-023-09442-x (PMC10280851; doi:10.1186/s12864-023-09442-x)
Supplement: Supplementary file 13 — Supplementary Material 13 [file 12864_2023_9442_MOESM13_ESM.xlsx]

## Sheet: Sheet1
Annotation information for unmap genes in the reference genome
Gene_id	{nr}	{SwissProt}	{KEGG}	{KOG}	{GO}	{nt}	{pfam}
Annotation_num	1205	824	1133	712	192	799	192
transcript_HQ_group1_transcript10003/f10p0/2853	{ODM88340.1; Myotubularin-related protein 9 [Orchesella cincta]}	{sp|Q9Z2D0|MTMR9_MOUSE; Myotubularin-related protein 9 OS=Mus musculus GN=Mtmr9 PE=1 SV=2}	{isc:IscW_ISCW007951; K18084 MTMR9 myotubularin-related protein 9 - -}	{Hs19923424; KOG1089 Myotubularin-related phosphatidylinositol 3-phosphate 3-phosphatase MTM6 R General function prediction only ;}	{GO:0016791; phosphatase activity; molecular_function GO:0016311; dephosphorylation; biological_process}	{NA}	{PF06602:Myotubularin-like phosphatase domain}
transcript_HQ_group1_transcript10029/f2p0/2867	{XP_018018394.1; PREDICTED: zinc finger C4H2 domain-containing protein-like [Hyalella azteca]}	{sp|Q9NQZ6|ZC4H2_HUMAN; Zinc finger C4H2 domain-containing protein OS=Homo sapiens GN=ZC4H2 PE=1 SV=1}	{obi:106874642; - - - - -}	{Hs8923720; KOG4451 Uncharacterized conserved protein (tumor-associated antigen HCA127 in humans) S Function unknown ;}	{GO:0006914; autophagy; biological_process GO:0003723; RNA binding; molecular_function GO:0016021; integral to membrane; cellular_component GO:0008053; mitochondrial fusion; biological_process GO:0016651; oxidoreductase activity, acting on NADH or NADPH; molecular_function GO:0005741; mitochondrial outer membrane; cellular_component GO:0005743; mitochondrial inner membrane; cellular_component GO:…	{NA}	{PF04111:Autophagy protein Apg6 PF03854:P-11 zinc finger PF04799:fzo-like conserved region PF04716:ETC complex I subunit conserved region}
transcript_HQ_group1_transcript10059/f6p0/2831	{AJT60334.1; farnesyl diphosphate synthase [Portunus trituberculatus]}	{sp|P08836|FPPS_CHICK; Farnesyl pyrophosphate synthase OS=Gallus gallus GN=FDPS PE=1 SV=2}	{nvi:100120871; K00787 FDPS farnesyl diphosphate synthase [EC:2.5.1.1 2.5.1.10] 2.5.1.1,2.5.1.10 ko00900; Metabolism; Metabolism of terpenoids and polyketides; Terpenoid backbone biosynthesis | ko05166; Human Diseases; Infectious diseases: Viral; HTLV-I infection | ko05164; Human Diseases; Infectious diseases: Viral; Influenza A}	{7303618; KOG0711 Polyprenyl synthetase H Coenzyme transport and metabolism ;}	{GO:0008299; isoprenoid biosynthetic process; biological_process}	{NA}	{PF00348:Polyprenyl synthetase}
transcript_HQ_group1_transcript10086/f3p0/2865	{NA}	{NA}	{NA}	{NA}	{NA}	{NA}	{NA}
transcript_HQ_group1_transcript10095/f6p0/2839	{XP_018022223.1; PREDICTED: U1 small nuclear ribonucleoprotein 70 kDa-like [Hyalella azteca]}	{sp|P17133|RU17_DROME; U1 small nuclear ribonucleoprotein 70 kDa OS=Drosophila melanogaster GN=snRNP-U1-70K PE=1 SV=2}	{mde:101890629; K11093 SNRP70 U1 small nuclear ribonucleoprotein 70kDa - ko03040; Genetic Information Processing; Transcription; Spliceosome}	{7297205; KOG0113 U1 small nuclear ribonucleoprotein (RRM superfamily) A RNA processing and modification ;}	{GO:0003676; nucleic acid binding; molecular_function}	{XM_018166734.1; PREDICTED: Hyalella azteca U1 small nuclear ribonucleoprotein 70 kDa-like (LOC108678351), mRNA}	{PF00076:RNA recognition motif. (a.k.a. RRM, RBD, or RNP domain)}
transcript_HQ_group1_transcript10098/f2p0/2867	{NA}	{NA}	{NA}	{NA}	{NA}	{NA}	{NA}
transcript_HQ_group1_transcript10146/f14p0/2794	{AJT60334.1; farnesyl diphosphate synthase [Portunus trituberculatus]}	{sp|P08836|FPPS_CHICK; Farnesyl pyrophosphate synthase OS=Gallus gallus GN=FDPS PE=1 SV=2}	{nvi:100120871; K00787 FDPS farnesyl diphosphate synthase [EC:2.5.1.1 2.5.1.10] 2.5.1.1,2.5.1.10 ko00900; Metabolism; Metabolism of terpenoids and polyketides; Terpenoid backbone biosynthesis | ko05166; Human Diseases; Infectious diseases: Viral; HTLV-I infection | ko05164; Human Diseases; Infectious diseases: Viral; Influenza A}	{7303618; KOG0711 Polyprenyl synthetase H Coenzyme transport and metabolism ;}	{NA}	{NA}	{NA}
transcript_HQ_group1_transcript10148/f25p0/2811	{XP_014237236.1; PREDICTED: probable ATP-dependent RNA helicase DDX43 [Trichogramma pretiosum]}	{sp|Q9NXZ2|DDX43_HUMAN; Probable ATP-dependent RNA helicase DDX43 OS=Homo sapiens GN=DDX43 PE=2 SV=2}	{soc:105197465; K17043 DDX43 ATP-dependent RNA helicase DDX43 3.6.4.13 -}	{7298989; KOG0336 ATP-dependent RNA helicase A RNA processing and modification ;}	{NA}	{XM_018240604.1; PREDICTED: Xenopus laevis probable ATP-dependent RNA helicase DDX43 (LOC108704170), transcript variant X2, mRNA}	{NA}
transcript_HQ_group1_transcript10154/f9p0/2817	{AJT60334.1; farnesyl diphosphate synthase [Portunus trituberculatus]}	{sp|P08836|FPPS_CHICK; Farnesyl pyrophosphate synthase OS=Gallus gallus GN=FDPS PE=1 SV=2}	{nvi:100120871; K00787 FDPS farnesyl diphosphate synthase [EC:2.5.1.1 2.5.1.10] 2.5.1.1,2.5.1.10 ko00900; Metabolism; Metabolism of terpenoids and polyketides; Terpenoid backbone biosynthesis | ko05166; Human Diseases; Infectious diseases: Viral; HTLV-I infection | ko05164; Human Diseases; Infectious diseases: Viral; Influenza A}	{7303618; KOG0711 Polyprenyl synthetase H Coenzyme transport and metabolism ;}	{NA}	{NA}	{NA}
transcript_HQ_group1_transcript10161/f210p0/2767	{XP_013395025.1; PREDICTED: probable acyl-CoA dehydrogenase [Lingula anatina]}	{sp|A5DQ25|NCB5R_PICGU; NADH-cytochrome b5 reductase 1 OS=Meyerozyma guilliermondii (strain ATCC 6260 / CBS 566 / DSM 6381 / JCM 1539 / NBRC 10279 / NRRL Y-324) GN=CBR1 PE=3 SV=1}	{adf:107348035; K00326 E1.6.2.2 cytochrome-b5 reductase 1.6.2.2 ko00520; Metabolism; Carbohydrate metabolism; Amino sugar and nucleotide sugar metabolism}	{At5g17770; KOG0534 NADH-cytochrome b-5 reductase HC Coenzyme transport and metabolism ; Energy production and conversion ;}	{NA}	{NA}	{NA}
transcript_HQ_group1_transcript10170/f3p0/2832	{JAN90664.1; Centrosome-associated zinc finger protein CP190 [Daphnia magna]}	{sp|Q24478|CP190_DROME; Centrosome-associated zinc finger protein CP190 OS=Drosophila melanogaster GN=Cp190 PE=1 SV=2}	{dpx:DAPPUDRAFT_219913; - - - - -}	{7299987; KOG1181 FOG: Low-complexity S Function unknown ;}	{NA}	{NA}	{NA}
transcript_HQ_group1_transcript10184/f2p0/2872	{XP_018021042.1; PREDICTED: uncharacterized protein LOC108677336 [Hyalella azteca]}	{sp|Q2KIN0|ZCHC7_BOVIN; Zinc finger CCHC domain-containing protein 7 OS=Bos taurus GN=ZCCHC7 PE=2 SV=2}	{aga:AgaP_AGAP006128; K12597 AIR1_2 protein AIR1/2 - ko03018; Genetic Information Processing; Folding, sorting and degradation; RNA degradation}	{7294049; KOG4400 E3 ubiquitin ligase interacting with arginine methyltransferase O Posttranslational modification, protein turnover, chaperones ;}	{NA}	{NA}	{NA}
transcript_HQ_group1_transcript10190/f2p0/2846	{KDR15085.1; Myotubularin-related protein 9 [Zootermopsis nevadensis]}	{sp|Q9Z2D0|MTMR9_MOUSE; Myotubularin-related protein 9 OS=Mus musculus GN=Mtmr9 PE=1 SV=2}	{isc:IscW_ISCW007951; K18084 MTMR9 myotubularin-related protein 9 - -}	{Hs19923424; KOG1089 Myotubularin-related phosphatidylinositol 3-phosphate 3-phosphatase MTM6 R General function prediction only ;}	{NA}	{NA}	{NA}
transcript_HQ_group1_transcript10195/f3p0/2821	{NA}	{NA}	{NA}	{NA}	{NA}	{EU118285.1; Macrobrachium nipponense isolate MN-gd 18S ribosomal RNA gene, partial sequence; internal transcribed spacer 1, complete sequence; and 5.8S ribosomal RNA gene, partial sequence}	{NA}
transcript_HQ_group1_transcript10209/f4p0/2854	{DAA15291.1; TPA: hypothetical protein BOS_23236 [Bos taurus]}	{NA}	{phu:Phum_PHUM205210; - - - - -}	{NA}	{NA}	{EU118285.1; Macrobrachium nipponense isolate MN-gd 18S ribosomal RNA gene, partial sequence; internal transcribed spacer 1, complete sequence; and 5.8S ribosomal RNA gene, partial sequence}	{NA}
transcript_HQ_group1_transcript10213/f2p0/2836	{EFX72417.1; hypothetical protein DAPPUDRAFT_308310 [Daphnia pulex]}	{sp|Q2TCH3|ACLY_SHEEP; ATP-citrate synthase OS=Ovis aries GN=ACLY PE=2 SV=1}	{cqu:CpipJ_CPIJ000859; K01648 ACLY ATP citrate (pro-S)-lyase 2.3.3.8 ko00020; Metabolism; Carbohydrate metabolism; Citrate cycle (TCA cycle) | ko00720; Metabolism; Energy metabolism; Carbon fixation pathways in prokaryotes}	{7303012; KOG1254 ATP-citrate lyase C Energy production and conversion ;}	{NA}	{XM_013931480.1; PREDICTED: Limulus polyphemus ATP-citrate synthase-like (LOC106470904), mRNA}	{NA}
transcript_HQ_group1_transcript10224/f2p0/2842	{NA}	{NA}	{NA}	{NA}	{NA}	{NA}	{NA}
transcript_HQ_group1_transcript10235/f2p0/2826	{NA}	{NA}	{NA}	{NA}	{NA}	{GQ369796.1; Macrobrachium nipponense 18S ribosomal RNA gene, partial sequence; internal transcribed spacer 1, 5.8S ribosomal RNA gene, and internal transcribed spacer 2, complete sequence; and 28S ribosomal RNA gene, partial sequence}	{NA}
transcript_HQ_group1_transcript10238/f12p0/2802	{DAA15291.1; TPA: hypothetical protein BOS_23236 [Bos taurus]}	{NA}	{phu:Phum_PHUM205210; - - - - -}	{NA}	{NA}	{EU346851.1; Macrobrachium nipponense 18S ribosomal RNA gene, partial sequence; internal transcribed spacer 1, complete sequence; and 5.8S ribosomal RNA gene, partial sequence}	{NA}
transcript_HQ_group1_transcript10249/f3p0/2834	{JAT29484.1; hypothetical protein g.18785 [Graphocephala atropunctata]}	{sp|Q9D8N3|TM86A_MOUSE; Lysoplasmalogenase-like protein TMEM86A OS=Mus musculus GN=Tmem86a PE=2 SV=1}	{dpx:DAPPUDRAFT_305610; - - - - -}	{Hs22066486; KOG4804 Predicted membrane protein R General function prediction only ;}	{NA}	{NA}	{NA}
transcript_HQ_group1_transcript1026/f2p0/5431	{XP_018014517.1; PREDICTED: isovaleryl-CoA dehydrogenase, mitochondrial-like [Hyalella azteca]}	{sp|Q5RBD5|IVD_PONAB; Isovaleryl-CoA dehydrogenase, mitochondrial OS=Pongo abelii GN=IVD PE=2 SV=1}	{phu:Phum_PHUM601240; K00253 IVD, ivd isovaleryl-CoA dehydrogenase 1.3.8.4 ko00280; Metabolism; Amino acid metabolism; Valine, leucine and isoleucine degradation}	{7295072; KOG0141 Isovaleryl-CoA dehydrogenase EI Amino acid transport and metabolism ; Lipid transport and metabolism ;}	{NA}	{NA}	{NA}
transcript_HQ_group1_transcript10266/f82p0/2750	{XP_013395025.1; PREDICTED: probable acyl-CoA dehydrogenase [Lingula anatina]}	{sp|A5DQ25|NCB5R_PICGU; NADH-cytochrome b5 reductase 1 OS=Meyerozyma guilliermondii (strain ATCC 6260 / CBS 566 / DSM 6381 / JCM 1539 / NBRC 10279 / NRRL Y-324) GN=CBR1 PE=3 SV=1}	{adf:107348035; K00326 E1.6.2.2 cytochrome-b5 reductase 1.6.2.2 ko00520; Metabolism; Carbohydrate metabolism; Amino sugar and nucleotide sugar metabolism}	{At5g17770; KOG0534 NADH-cytochrome b-5 reductase HC Coenzyme transport and metabolism ; Energy production and conversion ;}	{NA}	{NA}	{NA}
transcript_HQ_group1_transcript10279/f17p0/2785	{AJT60334.1; farnesyl diphosphate synthase [Portunus trituberculatus]}	{sp|P08836|FPPS_CHICK; Farnesyl pyrophosphate synthase OS=Gallus gallus GN=FDPS PE=1 SV=2}	{nvi:100120871; K00787 FDPS farnesyl diphosphate synthase [EC:2.5.1.1 2.5.1.10] 2.5.1.1,2.5.1.10 ko00900; Metabolism; Metabolism of terpenoids and polyketides; Terpenoid backbone biosynthesis | ko05166; Human Diseases; Infectious diseases: Viral; HTLV-I infection | ko05164; Human Diseases; Infectious diseases: Viral; Influenza A}	{7303618; KOG0711 Polyprenyl synthetase H Coenzyme transport and metabolism ;}	{NA}	{NA}	{NA}
transcript_HQ_group1_transcript10286/f2p0/2825	{XP_018007404.1; PREDICTED: glutamate--cysteine ligase regulatory subunit-like [Hyalella azteca]}	{sp|P48507|GSH0_HUMAN; Glutamate--cysteine ligase regulatory subunit OS=Homo sapiens GN=GCLM PE=1 SV=1}	{pss:102458882; K11205 GCLM glutamate--cysteine ligase regulatory subunit - ko00270; Metabolism; Amino acid metabolism; Cysteine and methionine metabolism | ko00480; Metabolism; Metabolism of other amino acids; Glutathione metabolism}	{Hs4504011; KOG3023 Glutamate-cysteine ligase regulatory subunit E Amino acid transport and metabolism ;}	{NA}	{NA}	{NA}
transcript_HQ_group1_transcript10287/f2p0/2812	{JAS23272.1; hypothetical protein g.4984 [Clastoptera arizonana]}	{NA}	{tca:659929; - - - - -}	{7292983; KOG3510 FOG: Immunoglobulin C-2 Type/fibronectin type III domains T Signal transduction mechanisms ;}	{NA}	{NA}	{NA}
transcript_HQ_group1_transcript10293/f11p0/2802	{ADW10720.1; beta-1,3-glucan-binding protein [Fenneropenaeus chinensis]}	{sp|P81182|BGBP_LITVA; Beta-1,3-glucan-binding protein OS=Litopenaeus vannamei PE=1 SV=2}	{NA}	{NA}	{NA}	{NA}	{NA}
transcript_HQ_group1_transcript10294/f2p0/2821	{AHJ78589.1; dLp/HDL-BGBP precursor [Pontastacus leptodactylus]}	{NA}	{NA}	{NA}	{NA}	{NA}	{NA}
transcript_HQ_group1_transcript10295/f24p0/2776	{XP_018022500.1; PREDICTED: EH domain-containing protein 1-like isoform X2 [Hyalella azteca]}	{sp|Q9NZN3|EHD3_HUMAN; EH domain-containing protein 3 OS=Homo sapiens GN=EHD3 PE=1 SV=2}	{dpx:DAPPUDRAFT_304007; K12483 EHD1 EH domain-containing protein 1 - ko04144; Cellular Processes; Transport and catabolism; Endocytosis}	{CE25147; KOG1954 Endocytosis/signaling protein EHD1 TU Signal transduction mechanisms ; Intracellular trafficking, secretion, and vesicular transport ;}	{NA}	{XM_017140461.1; PREDICTED: Drosophila takahashii EH domain-containing protein 1 (LOC108056615), mRNA}	{NA}
transcript_HQ_group1_transcript10296/f6p0/2819	{NA}	{NA}	{NA}	{NA}	{NA}	{GQ369796.1; Macrobrachium nipponense 18S ribosomal RNA gene, partial sequence; internal transcribed spacer 1, 5.8S ribosomal RNA gene, and internal transcribed spacer 2, complete sequence; and 28S ribosomal RNA gene, partial sequence}	{NA}
transcript_HQ_group1_transcript10302/f2p0/2828	{XP_018022943.1; PREDICTED: uncharacterized protein LOC108678955 [Hyalella azteca]}	{NA}	{NA}	{NA}	{NA}	{NA}	{NA}
transcript_HQ_group1_transcript10317/f21p0/2740	{XP_014221375.1; PREDICTED: hypoxia up-regulated protein 1 [Trichogramma pretiosum]}	{sp|Q7ZUW2|HYOU1_DANRE; Hypoxia up-regulated protein 1 OS=Danio rerio GN=hyou1 PE=2 SV=1}	{aec:105154432; K09486 HYOU1 hypoxia up-regulated 1 - ko04141; Genetic Information Processing; Folding, sorting and degradation; Protein processing in endoplasmic reticulum}	{7290308; KOG0104 Molecular chaperones GRP170/SIL1, HSP70 superfamily O Posttranslational modification, protein turnover, chaperones ;}	{NA}	{XM_012376318.1; PREDICTED: Linepithema humile hypoxia up-regulated protein 1 (LOC105677584), transcript variant X2, mRNA}	{NA}
transcript_HQ_group1_transcript1032/f2p0/5454	{XP_015917026.1; PREDICTED: oxysterol-binding protein 1-like isoform X2 [Parasteatoda tepidariorum]}	{sp|Q969R2|OSBP2_HUMAN; Oxysterol-binding protein 2 OS=Homo sapiens GN=OSBP2 PE=1 SV=2}	{aga:AgaP_AGAP010893; K20456 OSBP oxysterol-binding protein 1 - -}	{7301240; KOG1737 Oxysterol-binding protein I Lipid transport and metabolism ;}	{NA}	{XM_019426707.1; PREDICTED: Panthera pardus oxysterol binding protein 2 (OSBP2), transcript variant X2, mRNA}	{NA}
transcript_HQ_group1_transcript10325/f5p0/2772	{XP_003493160.1; PREDICTED: inositol monophosphatase 1-like [Bombus impatiens]}	{sp|Q5R4X0|IMPA1_PONAB; Inositol monophosphatase 1 OS=Pongo abelii GN=IMPA1 PE=2 SV=1}	{bim:100744827; K01092 E3.1.3.25, IMPA, suhB myo-inositol-1(or 4)-monophosphatase 3.1.3.25 ko00562; Metabolism; Carbohydrate metabolism; Inositol phosphate metabolism | ko00521; Metabolism; Biosynthesis of other secondary metabolites; Streptomycin biosynthesis | ko04070; Environmental Information Processing; Signal transduction; Phosphatidylinositol signaling system}	{7296406; KOG2951 Inositol monophosphatase G Carbohydrate transport and metabolism ;}	{NA}	{LM525559.1; Strongyloides papillosus genome assembly S_papillosus_LIN ,scaffold SPAL_scaffold0000005}	{NA}
transcript_HQ_group1_transcript1035/f2p0/5435	{XP_002422888.1; conserved hypothetical protein [Pediculus humanus corporis]}	{sp|Q92574|TSC1_HUMAN; Hamartin OS=Homo sapiens GN=TSC1 PE=1 SV=2}	{phu:Phum_PHUM021770; K07206 TSC1 tuberous sclerosis 1 - ko04072; Environmental Information Processing; Signal transduction; Phospholipase D signaling pathway | ko04151; Environmental Information Processing; Signal transduction; PI3K-Akt signaling pathway | ko04152; Environmental Information Processing; Signal transduction; AMPK signaling pathway | ko04150; Environmental Information Processing; S…	{NA}	{GO:0006355; regulation of transcription, DNA-dependent; biological_process GO:0043565; sequence-specific DNA binding; molecular_function GO:0003700; sequence-specific DNA binding transcription factor activity; molecular_function}	{NA}	{PF00170:bZIP transcription factor}
transcript_HQ_group1_transcript10367/f2p0/2815	{DAA15291.1; TPA: hypothetical protein BOS_23236 [Bos taurus]}	{NA}	{phu:Phum_PHUM205210; - - - - -}	{NA}	{NA}	{EU118285.1; Macrobrachium nipponense isolate MN-gd 18S ribosomal RNA gene, partial sequence; internal transcribed spacer 1, complete sequence; and 5.8S ribosomal RNA gene, partial sequence}	{NA}
transcript_HQ_group1_transcript10387/f3p0/2824	{XP_002435976.1; RNA polymerase II proteinral transcription factor BTF3, putative [Ixodes scapularis]}	{sp|Q6PC91|BT3L4_DANRE; Transcription factor BTF3 homolog 4 OS=Danio rerio GN=btf3l4 PE=2 SV=1}	{sasa:106596360; K01527 EGD1, BTF3 nascent polypeptide-associated complex subunit beta - ko04214; Cellular Processes; Cell growth and death; Apoptosis - fly; sasa:106596360; K01527 EGD1, BTF3 nascent polypeptide-associated complex subunit beta - ko04214; Cellular Processes; Cell growth and death; Apoptosis - fly}	{Hs16159637; KOG2240 RNA polymerase II general transcription factor BTF3 and related proteins K Transcription ;}	{NA}	{LM016166.1; Soboliphyme baturini genome assembly S_baturini_Dall_Island ,scaffold SBAD_scaffold0002643}	{NA}
transcript_HQ_group1_transcript10417/f2p0/2799	{NA}	{NA}	{NA}	{NA}	{NA}	{GQ369796.1; Macrobrachium nipponense 18S ribosomal RNA gene, partial sequence; internal transcribed spacer 1, 5.8S ribosomal RNA gene, and internal transcribed spacer 2, complete sequence; and 28S ribosomal RNA gene, partial sequence}	{NA}
transcript_HQ_group1_transcript10421/f2p0/2804	{OCA47243.1; hypothetical protein XENTR_v90006929mg, partial [Xenopus tropicalis]}	{sp|Q12816|TROP_HUMAN; Trophinin OS=Homo sapiens GN=TRO PE=1 SV=3}	{sko:102806244; - - - - -}	{NA}	{GO:0030246; carbohydrate binding; molecular_function}	{NA}	{PF00059:Lectin C-type domain}
transcript_HQ_group1_transcript10423/f3p0/2809	{AMK01815.1; DCP2 [Mytilus galloprovincialis]}	{sp|Q5REQ8|DCP2_PONAB; m7GpppN-mRNA hydrolase OS=Pongo abelii GN=DCP2 PE=2 SV=1}	{isc:IscW_ISCW015751; K12613 DCP2 mRNA-decapping enzyme subunit 2 3.6.1.62 ko03018; Genetic Information Processing; Folding, sorting and degradation; RNA degradation}	{SPAC19A8.12; KOG2937 Decapping enzyme complex, predicted pyrophosphatase DCP2 A RNA processing and modification ;}	{GO:0003723; RNA binding; molecular_function GO:0030145; manganese ion binding; molecular_function GO:0004190; aspartic-type endopeptidase activity; molecular_function GO:0016787; hydrolase activity; molecular_function GO:0016021; integral to membrane; cellular_component}	{NA}	{PF01080:Presenilin PF05026:Dcp2, box A domain PF00293:NUDIX domain}
transcript_HQ_group1_transcript10442/f2p0/2848	{XP_018012614.1; PREDICTED: LOW QUALITY PROTEIN: RNA-binding protein 5-like [Hyalella azteca]}	{sp|A4IGK4|RBM5_XENTR; RNA-binding protein 5 OS=Xenopus tropicalis GN=rbm5 PE=2 SV=1}	{crg:105331958; K13094 RBM5_10 RNA-binding protein 5/10 - -}	{Hs5032031; KOG0154 RNA-binding protein RBM5 and related proteins, contain G-patch and RRM domains R General function prediction only ;}	{GO:0006338; chromatin remodeling; biological_process GO:0003677; DNA binding; molecular_function GO:0003676; nucleic acid binding; molecular_function GO:0005634; nucleus; cellular_component}	{NA}	{PF04684:BAF1 / ABF1 chromatin reorganising factor PF01585:G-patch domain PF07808:RED-like protein N-terminal region}
transcript_HQ_group1_transcript10454/f9p0/2777	{XP_013188840.1; PREDICTED: protein slowmo [Amyelois transitella]}	{sp|Q9V3U9|SLMO_DROME; Protein slowmo OS=Drosophila melanogaster GN=slmo PE=2 SV=1}	{dpl:KGM_16310; - - - - -}	{7297061; KOG3336 Predicted member of the intramitochondrial sorting protein family U Intracellular trafficking, secretion, and vesicular transport ;}	{GO:0042157; lipoprotein metabolic process; biological_process GO:0008289; lipid binding; molecular_function GO:0005576; NA GO:0006869; lipid transport; biological_process}	{NA}	{PF01442:Apolipoprotein A1/A4/E domain}
transcript_HQ_group1_transcript10464/f2p0/2825	{XP_018024092.1; PREDICTED: BTB/POZ domain-containing protein 6-like [Hyalella azteca]}	{sp|P58545|BTBD3_MOUSE; BTB/POZ domain-containing protein 3 OS=Mus musculus GN=Btbd3 PE=2 SV=2}	{ame:408635; - - - - -}	{7295616; KOG2075 Topoisomerase TOP1-interacting protein BTBD1 S Function unknown ;}	{NA}	{NA}	{NA}
transcript_HQ_group1_transcript10468/f11p0/2787	{XP_013188840.1; PREDICTED: protein slowmo [Amyelois transitella]}	{sp|Q9V3U9|SLMO_DROME; Protein slowmo OS=Drosophila melanogaster GN=slmo PE=2 SV=1}	{dpl:KGM_16310; - - - - -}	{7297061; KOG3336 Predicted member of the intramitochondrial sorting protein family U Intracellular trafficking, secretion, and vesicular transport ;}	{GO:0006869; lipid transport; biological_process GO:0008289; lipid binding; molecular_function GO:0005576; NA GO:0042157; lipoprotein metabolic process; biological_process}	{NA}	{PF01442:Apolipoprotein A1/A4/E domain}
transcript_HQ_group1_transcript10472/f5p0/2807	{JAS23272.1; hypothetical protein g.4984 [Clastoptera arizonana]}	{NA}	{tca:659929; - - - - -}	{7292983; KOG3510 FOG: Immunoglobulin C-2 Type/fibronectin type III domains T Signal transduction mechanisms ;}	{NA}	{NA}	{NA}
transcript_HQ_group1_transcript10476/f2p0/2814	{XP_018019757.1; PREDICTED: probable citrate synthase 1, mitochondrial [Hyalella azteca]}	{sp|Q16P20|CISY2_AEDAE; Probable citrate synthase 2, mitochondrial OS=Aedes aegypti GN=AAEL011789 PE=3 SV=1}	{aag:AaeL_AAEL002956; K01647 CS, gltA citrate synthase 2.3.3.1 ko01200; Metabolism; Global and overview maps; Carbon metabolism | ko01210; Metabolism; Global and overview maps; 2-Oxocarboxylic acid metabolism | ko01230; Metabolism; Global and overview maps; Biosynthesis of amino acids | ko00020; Metabolism; Carbohydrate metabolism; Citrate cycle (TCA cycle) | ko00630; Metabolism; Carbohydrate met…	{7290712; KOG2617 Citrate synthase C Energy production and conversion ;}	{GO:0044262; cellular carbohydrate metabolic process; biological_process GO:0046912; transferase activity, transferring acyl groups, acyl groups converted into alkyl on transfer; molecular_function}	{LN713461.1; Palaemon varians partial mRNA for putative citrate synthase (cs gene)}	{PF00285:Citrate synthase, C-terminal domain}
transcript_HQ_group1_transcript10506/f2p0/2787	{DAA15291.1; TPA: hypothetical protein BOS_23236 [Bos taurus]}	{NA}	{dre:100037361; - - - - -}	{NA}	{NA}	{EU346851.1; Macrobrachium nipponense 18S ribosomal RNA gene, partial sequence; internal transcribed spacer 1, complete sequence; and 5.8S ribosomal RNA gene, partial sequence}	{NA}
transcript_HQ_group1_transcript10519/f15p0/2761	{AJC52503.1; prostaglandin F synthase [Scylla olivacea]}	{sp|Q58CY6|PGFS_BOVIN; Prostamide/prostaglandin F synthase OS=Bos taurus GN=FAM213B PE=2 SV=1}	{lcm:102361632; K15717 K15717 prostamide/prostaglandin F2alpha synthase 1.11.1.20 ko00590; Metabolism; Lipid metabolism; Arachidonic acid metabolism}	{Hs20535797; KOG4498 Uncharacterized conserved protein S Function unknown ;}	{NA}	{NA}	{NA}
transcript_HQ_group1_transcript10535/f9p0/2706	{KDR23698.1; Hypoxia up-regulated protein 1 [Zootermopsis nevadensis]}	{sp|Q7ZUW2|HYOU1_DANRE; Hypoxia up-regulated protein 1 OS=Danio rerio GN=hyou1 PE=2 SV=1}	{aec:105154432; K09486 HYOU1 hypoxia up-regulated 1 - ko04141; Genetic Information Processing; Folding, sorting and degradation; Protein processing in endoplasmic reticulum}	{7290308; KOG0104 Molecular chaperones GRP170/SIL1, HSP70 superfamily O Posttranslational modification, protein turnover, chaperones ;}	{GO:0000902; cell morphogenesis; biological_process}	{XM_012376318.1; PREDICTED: Linepithema humile hypoxia up-regulated protein 1 (LOC105677584), transcript variant X2, mRNA}	{PF06723:MreB/Mbl protein}
transcript_HQ_group1_transcript10539/f9p0/2748	{DAA15291.1; TPA: hypothetical protein BOS_23236 [Bos taurus]}	{NA}	{phu:Phum_PHUM205210; - - - - -}	{NA}	{NA}	{EU346851.1; Macrobrachium nipponense 18S ribosomal RNA gene, partial sequence; internal transcribed spacer 1, complete sequence; and 5.8S ribosomal RNA gene, partial sequence}	{NA}
transcript_HQ_group1_transcript10595/f19p0/2754	{XP_018018512.1; PREDICTED: kidney mitochondrial carrier protein 1-like [Hyalella azteca]}	{sp|O95258|UCP5_HUMAN; Brain mitochondrial carrier protein 1 OS=Homo sapiens GN=SLC25A14 PE=2 SV=1}	{dpx:DAPPUDRAFT_316658; K15106 SLC25A14_30 solute carrier family 25 (mitochondrial carrier), member 14/30 - -}	{Hs4507009; KOG0753 Mitochondrial fatty acid anion carrier protein/Uncoupling protein C Energy production and conversion ;}	{NA}	{NA}	{NA}
transcript_HQ_group1_transcript10598/f2p0/2775	{XP_012349428.1; PREDICTED: LOW QUALITY PROTEIN: uncharacterized protein LOC105736982 [Apis florea]}	{sp|Q8TGM7|ART2_YEAST; Putative uncharacterized protein ART2 OS=Saccharomyces cerevisiae (strain ATCC 204508 / S288c) GN=ART2 PE=5 SV=1}	{lgi:LOTGIDRAFT_116114; - - - - -}	{Hs22053937; KOG1721 FOG: Zn-finger R General function prediction only ;}	{NA}	{AY859566.1; Crangon franciscorum 28S ribosomal RNA gene, partial sequence}	{NA}
transcript_HQ_group1_transcript1060/f3p0/5450	{AHA85992.1; putative clotting protein [Macrobrachium rosenbergii]}	{sp|Q9U572|CLOT_PENMO; Hemolymph clottable protein OS=Penaeus monodon PE=1 SV=1}	{bim:100747176; - - - - -}	{NA}	{NA}	{KC508829.1; Macrobrachium rosenbergii putative clotting protein mRNA, complete cds}	{NA}
transcript_HQ_group1_transcript10602/f2p0/2770	{NA}	{NA}	{NA}	{NA}	{NA}	{NA}	{NA}
transcript_HQ_group1_transcript10603/f14p0/2756	{XP_012226781.1; PREDICTED: protein RMD5 homolog A isoform X2 [Linepithema humile]}	{sp|Q640V2|RMD5A_XENTR; Protein RMD5 homolog A OS=Xenopus tropicalis GN=rmnd5a PE=2 SV=1}	{hst:105189435; - - - - -}	{Hs12232469; KOG2817 Predicted E3 ubiquitin ligase O Posttranslational modification, protein turnover, chaperones ;}	{NA}	{NA}	{NA}
transcript_HQ_group1_transcript10604/f4p0/2699	{AHK23026.1; beta-1,3-glucan-binding protein precursor [Astacus astacus]}	{sp|Q9U943|APLP_LOCMI; Apolipophorins OS=Locusta migratoria PE=1 SV=2}	{crg:105334002; - - - - -}	{7297541; KOG4338 Predicted lipoprotein I Lipid transport and metabolism ;}	{NA}	{NA}	{NA}
transcript_HQ_group1_transcript10606/f2p0/2751	{XP_018011739.1; PREDICTED: ATP-dependent RNA helicase Ddx1-like [Hyalella azteca]}	{sp|Q9VNV3|DDX1_DROME; ATP-dependent RNA helicase Ddx1 OS=Drosophila melanogaster GN=Ddx1 PE=2 SV=1}	{phu:Phum_PHUM576040; K13177 DDX1 ATP-dependent RNA helicase DDX1 3.6.4.13 -}	{7296530; KOG0349 Putative DEAD-box RNA helicase DDX1 A RNA processing and modification ;}	{NA}	{XM_017160949.1; PREDICTED: Drosophila kikkawai ATP-dependent RNA helicase Ddx1 (LOC108070467), mRNA}	{NA}
transcript_HQ_group1_transcript10616/f4p0/2723	{DAA15291.1; TPA: hypothetical protein BOS_23236 [Bos taurus]}	{NA}	{phu:Phum_PHUM205210; - - - - -}	{NA}	{NA}	{EU346851.1; Macrobrachium nipponense 18S ribosomal RNA gene, partial sequence; internal transcribed spacer 1, complete sequence; and 5.8S ribosomal RNA gene, partial sequence}	{NA}
transcript_HQ_group1_transcript10640/f2p0/2771	{XP_018025591.1; PREDICTED: uncharacterized aarF domain-containing protein kinase 5-like isoform X1 [Hyalella azteca]}	{sp|Q80V03|ADCK5_MOUSE; Uncharacterized aarF domain-containing protein kinase 5 OS=Mus musculus GN=Adck5 PE=2 SV=2}	{dpx:DAPPUDRAFT_313082; K08869 ADCK, ABC1 aarF domain-containing kinase - -}	{7294748; KOG1235 Predicted unusual protein kinase R General function prediction only ;}	{NA}	{XM_011139863.2; PREDICTED: Harpegnathos saltator uncharacterized aarF domain-containing protein kinase 5 (LOC105182446), mRNA}	{NA}
transcript_HQ_group1_transcript10655/f2p0/2731	{EFN65035.1; hypothetical protein EAG_01178 [Camponotus floridanus]}	{NA}	{nve:NEMVE_v1g142631; - - - - -}	{NA}	{NA}	{DQ079785.1; Cryphiops caementarius voucher JC1219 28S large subunit ribosomal RNA gene, partial sequence}	{NA}
transcript_HQ_group1_transcript10660/f3p0/2748	{NA}	{NA}	{NA}	{NA}	{NA}	{EU346851.1; Macrobrachium nipponense 18S ribosomal RNA gene, partial sequence; internal transcribed spacer 1, complete sequence; and 5.8S ribosomal RNA gene, partial sequence}	{NA}
transcript_HQ_group1_transcript10689/f3p0/2772	{DAA15291.1; TPA: hypothetical protein BOS_23236 [Bos taurus]}	{NA}	{phu:Phum_PHUM205210; - - - - -}	{NA}	{NA}	{KC515055.1; Macrobrachium superbum 18S ribosomal RNA gene, partial sequence}	{NA}
transcript_HQ_group1_transcript10709/f2p0/2765	{XP_018014298.1; PREDICTED: equilibrative nucleoside transporter 3-like [Hyalella azteca]}	{sp|O54698|S29A1_RAT; Equilibrative nucleoside transporter 1 OS=Rattus norvegicus GN=Slc29a1 PE=1 SV=3}	{hst:105186307; K15014 SLC29A1_2_3, ENT1_2_3 solute carrier family 29 (equilibrative nucleoside transporter), member 1/2/3 - -}	{Hs4826716; KOG1479 Nucleoside transporter F Nucleotide transport and metabolism ;}	{NA}	{NA}	{NA}
transcript_HQ_group1_transcript10720/f3p0/2761	{XP_018016102.1; PREDICTED: protein bric-a-brac 2-like isoform X2 [Hyalella azteca]}	{sp|Q9W0K4|BAB2_DROME; Protein bric-a-brac 2 OS=Drosophila melanogaster GN=bab2 PE=1 SV=2}	{bter:100649846; - - - - -; bter:100649846; - - - - -}	{NA}	{NA}	{NA}	{NA}
transcript_HQ_group1_transcript10756/f3p0/2728	{XP_018022403.1; PREDICTED: myosin heavy chain, muscle-like isoform X15 [Hyalella azteca]}	{sp|P05661|MYSA_DROME; Myosin heavy chain, muscle OS=Drosophila melanogaster GN=Mhc PE=1 SV=4}	{dgr:Dgri_GH11564; K17751 MYH6_7 myosin heavy chain 6/7 - ko04260; Organismal Systems; Circulatory system; Cardiac muscle contraction | ko04261; Organismal Systems; Circulatory system; Adrenergic signaling in cardiomyocytes | ko05416; Human Diseases; Cardiovascular diseases; Viral myocarditis}	{CE09349; KOG0161 Myosin class II heavy chain Z Cytoskeleton ;}	{NA}	{XM_018166914.1; PREDICTED: Hyalella azteca myosin heavy chain, muscle-like (LOC108678476), transcript variant X15, mRNA}	{NA}
transcript_HQ_group1_transcript10767/f9p0/2707	{KRT80869.1; RNA binding protein, partial [Oryctes borbonicus]}	{NA}	{nvi:100119417; K13094 RBM5_10 RNA-binding protein 5/10 - -}	{NA}	{NA}	{NA}	{NA}
transcript_HQ_group1_transcript10798/f2p0/2764	{XP_007250431.1; PREDICTED: cubilin [Astyanax mexicanus]}	{sp|Q9DER7|TLL1_CHICK; Tolloid-like protein 1 OS=Gallus gallus GN=TLL1 PE=2 SV=1}	{crg:105327358; K14616 CUBN cubilin - ko04977; Organismal Systems; Digestive system; Vitamin digestion and absorption}	{Hs21361401; KOG3714 Meprin A metalloprotease O Posttranslational modification, protein turnover, chaperones ;}	{NA}	{NA}	{NA}
transcript_HQ_group1_transcript10800/f2p0/2756	{NA}	{NA}	{NA}	{NA}	{NA}	{NA}	{NA}
transcript_HQ_group1_transcript10815/f2p0/2738	{DAA15291.1; TPA: hypothetical protein BOS_23236 [Bos taurus]}	{NA}	{phu:Phum_PHUM205210; - - - - -}	{NA}	{NA}	{KC515055.1; Macrobrachium superbum 18S ribosomal RNA gene, partial sequence}	{NA}
transcript_HQ_group1_transcript10842/f2p0/2738	{NA}	{NA}	{NA}	{NA}	{NA}	{EU118285.1; Macrobrachium nipponense isolate MN-gd 18S ribosomal RNA gene, partial sequence; internal transcribed spacer 1, complete sequence; and 5.8S ribosomal RNA gene, partial sequence}	{NA}
transcript_HQ_group1_transcript10846/f2p0/2748	{KZS14141.1; Drop dead [Daphnia magna]}	{sp|Q09225|NRF6_CAEEL; Nose resistant to fluoxetine protein 6 OS=Caenorhabditis elegans GN=nrf-6 PE=1 SV=3}	{dpx:DAPPUDRAFT_314000; - - - - -}	{7291079; KOG3700 Predicted acyltransferase R General function prediction only ;}	{NA}	{NA}	{NA}
transcript_HQ_group1_transcript10861/f2p0/2739	{NA}	{NA}	{NA}	{NA}	{NA}	{GQ369796.1; Macrobrachium nipponense 18S ribosomal RNA gene, partial sequence; internal transcribed spacer 1, 5.8S ribosomal RNA gene, and internal transcribed spacer 2, complete sequence; and 28S ribosomal RNA gene, partial sequence}	{NA}
transcript_HQ_group1_transcript10863/f2p0/2716	{EFN71375.1; hypothetical protein EAG_03557 [Camponotus floridanus]}	{NA}	{nve:NEMVE_v1g142631; - - - - -}	{NA}	{NA}	{DQ079785.1; Cryphiops caementarius voucher JC1219 28S large subunit ribosomal RNA gene, partial sequence}	{NA}
transcript_HQ_group1_transcript10871/f3p0/2732	{EFX86094.1; hypothetical protein DAPPUDRAFT_313082 [Daphnia pulex]}	{sp|Q80V03|ADCK5_MOUSE; Uncharacterized aarF domain-containing protein kinase 5 OS=Mus musculus GN=Adck5 PE=2 SV=2}	{dpx:DAPPUDRAFT_313082; K08869 ADCK, ABC1 aarF domain-containing kinase - -}	{7294748; KOG1235 Predicted unusual protein kinase R General function prediction only ;}	{NA}	{XM_011139863.2; PREDICTED: Harpegnathos saltator uncharacterized aarF domain-containing protein kinase 5 (LOC105182446), mRNA}	{NA}
transcript_HQ_group1_transcript10878/f6p0/2725	{NA}	{NA}	{NA}	{NA}	{NA}	{EU118285.1; Macrobrachium nipponense isolate MN-gd 18S ribosomal RNA gene, partial sequence; internal transcribed spacer 1, complete sequence; and 5.8S ribosomal RNA gene, partial sequence}	{NA}
transcript_HQ_group1_transcript10896/f6p0/2657	{AFM85458.1; hypothetical protein [Callorhinchus milii]}	{NA}	{dre:100037361; - - - - -}	{NA}	{NA}	{EU118285.1; Macrobrachium nipponense isolate MN-gd 18S ribosomal RNA gene, partial sequence; internal transcribed spacer 1, complete sequence; and 5.8S ribosomal RNA gene, partial sequence}	{NA}
transcript_HQ_group1_transcript10915/f2p0/2740	{DAA15291.1; TPA: hypothetical protein BOS_23236 [Bos taurus]}	{NA}	{phu:Phum_PHUM205210; - - - - -}	{NA}	{NA}	{EU346851.1; Macrobrachium nipponense 18S ribosomal RNA gene, partial sequence; internal transcribed spacer 1, complete sequence; and 5.8S ribosomal RNA gene, partial sequence}	{NA}
transcript_HQ_group1_transcript10935/f2p0/2723	{NA}	{NA}	{NA}	{NA}	{NA}	{NA}	{NA}
transcript_HQ_group1_transcript1094/f2p0/5380	{KDR24128.1; Thrombospondin type-1 domain-containing protein 7B [Zootermopsis nevadensis]}	{sp|Q6P4U0|THS7B_MOUSE; Thrombospondin type-1 domain-containing protein 7B OS=Mus musculus GN=Thsd7b PE=2 SV=1}	{api:100160756; - - - - -}	{Hs22062566; KOG3538 Disintegrin metalloproteinases with thrombospondin repeats O Posttranslational modification, protein turnover, chaperones ;}	{NA}	{NA}	{NA}
transcript_HQ_group1_transcript10943/f4p0/2699	{KZS17456.1; Succinate dehydrogenase [ubiquinone] flavoprotein subunit, mitochondrial [Daphnia magna]}	{sp|Q9YHT1|SDHA_CHICK; Succinate dehydrogenase [ubiquinone] flavoprotein subunit, mitochondrial OS=Gallus gallus GN=SDHA PE=1 SV=2}	{hst:105185258; K00234 SDHA, SDH1 succinate dehydrogenase (ubiquinone) flavoprotein subunit 1.3.5.1 ko01200; Metabolism; Global and overview maps; Carbon metabolism | ko00020; Metabolism; Carbohydrate metabolism; Citrate cycle (TCA cycle) | ko00190; Metabolism; Energy metabolism; Oxidative phosphorylation | ko05010; Human Diseases; Neurodegenerative diseases; Alzheimer's disease | ko05012; Human …	{Hs16157047; KOG2403 Succinate dehydrogenase, flavoprotein subunit C Energy production and conversion ;}	{GO:0016491; oxidoreductase activity; molecular_function GO:0008033; tRNA processing; biological_process GO:0055114; oxidation-reduction process; biological_process GO:0050660; flavin adenine dinucleotide binding; molecular_function}	{XM_017708461.1; PREDICTED: Pygocentrus nattereri succinate dehydrogenase complex flavoprotein subunit A (sdha), mRNA}	{PF07992:Pyridine nucleotide-disulphide oxidoreductase PF02910:Fumarate reductase flavoprotein C-term PF01134:Glucose inhibited division protein A PF01266:FAD dependent oxidoreductase}
transcript_HQ_group1_transcript10955/f3p0/2729	{NA}	{NA}	{NA}	{NA}	{NA}	{EU346851.1; Macrobrachium nipponense 18S ribosomal RNA gene, partial sequence; internal transcribed spacer 1, complete sequence; and 5.8S ribosomal RNA gene, partial sequence}	{NA}
transcript_HQ_group1_transcript11026/f2p0/2723	{AJT60334.1; farnesyl diphosphate synthase [Portunus trituberculatus]}	{sp|P08836|FPPS_CHICK; Farnesyl pyrophosphate synthase OS=Gallus gallus GN=FDPS PE=1 SV=2}	{nvi:100120871; K00787 FDPS farnesyl diphosphate synthase [EC:2.5.1.1 2.5.1.10] 2.5.1.1,2.5.1.10 ko00900; Metabolism; Metabolism of terpenoids and polyketides; Terpenoid backbone biosynthesis | ko05166; Human Diseases; Infectious diseases: Viral; HTLV-I infection | ko05164; Human Diseases; Infectious diseases: Viral; Influenza A}	{7303618; KOG0711 Polyprenyl synthetase H Coenzyme transport and metabolism ;}	{NA}	{NA}	{NA}
transcript_HQ_group1_transcript11032/f7p0/2698	{DAA15291.1; TPA: hypothetical protein BOS_23236 [Bos taurus]}	{NA}	{phu:Phum_PHUM205210; - - - - -}	{NA}	{NA}	{KC515055.1; Macrobrachium superbum 18S ribosomal RNA gene, partial sequence}	{NA}
transcript_HQ_group1_transcript11064/f2p0/2700	{DAA15291.1; TPA: hypothetical protein BOS_23236 [Bos taurus]}	{NA}	{phu:Phum_PHUM205210; - - - - -}	{NA}	{NA}	{KC515055.1; Macrobrachium superbum 18S ribosomal RNA gene, partial sequence}	{NA}
transcript_HQ_group1_transcript11099/f9p0/2612	{XP_018015169.1; PREDICTED: uncharacterized protein LOC108672064 [Hyalella azteca]}	{sp|Q8N3C7|CLIP4_HUMAN; CAP-Gly domain-containing linker protein 4 OS=Homo sapiens GN=CLIP4 PE=1 SV=1}	{mde:101888705; K10421 CLIP1, RSN CAP-Gly domain-containing linker protein 1 - ko04150; Environmental Information Processing; Signal transduction; mTOR signaling pathway}	{7298379; KOG4568 Cytoskeleton-associated protein and related proteins ZR Cytoskeleton ; General function prediction only ;}	{NA}	{NA}	{NA}
transcript_HQ_group1_transcript11106/f2p0/2694	{DAA15291.1; TPA: hypothetical protein BOS_23236 [Bos taurus]}	{NA}	{phu:Phum_PHUM205210; - - - - -}	{NA}	{NA}	{KC515055.1; Macrobrachium superbum 18S ribosomal RNA gene, partial sequence}	{NA}
transcript_HQ_group1_transcript11113/f53p0/2611	{KZS17456.1; Succinate dehydrogenase [ubiquinone] flavoprotein subunit, mitochondrial [Daphnia magna]}	{sp|Q9YHT1|SDHA_CHICK; Succinate dehydrogenase [ubiquinone] flavoprotein subunit, mitochondrial OS=Gallus gallus GN=SDHA PE=1 SV=2}	{hst:105185258; K00234 SDHA, SDH1 succinate dehydrogenase (ubiquinone) flavoprotein subunit 1.3.5.1 ko01200; Metabolism; Global and overview maps; Carbon metabolism | ko00020; Metabolism; Carbohydrate metabolism; Citrate cycle (TCA cycle) | ko00190; Metabolism; Energy metabolism; Oxidative phosphorylation | ko05010; Human Diseases; Neurodegenerative diseases; Alzheimer's disease | ko05012; Human …	{Hs16157047; KOG2403 Succinate dehydrogenase, flavoprotein subunit C Energy production and conversion ;}	{NA}	{XM_017708461.1; PREDICTED: Pygocentrus nattereri succinate dehydrogenase complex flavoprotein subunit A (sdha), mRNA}	{NA}
transcript_HQ_group1_transcript11115/f4p0/2698	{DAA15291.1; TPA: hypothetical protein BOS_23236 [Bos taurus]}	{NA}	{dre:100037361; - - - - -}	{NA}	{NA}	{GQ369796.1; Macrobrachium nipponense 18S ribosomal RNA gene, partial sequence; internal transcribed spacer 1, 5.8S ribosomal RNA gene, and internal transcribed spacer 2, complete sequence; and 28S ribosomal RNA gene, partial sequence}	{NA}
transcript_HQ_group1_transcript11120/f4p0/2695	{NA}	{NA}	{NA}	{NA}	{NA}	{EU118285.1; Macrobrachium nipponense isolate MN-gd 18S ribosomal RNA gene, partial sequence; internal transcribed spacer 1, complete sequence; and 5.8S ribosomal RNA gene, partial sequence}	{NA}
transcript_HQ_group1_transcript11125/f2p0/2699	{DAA15291.1; TPA: hypothetical protein BOS_23236 [Bos taurus]}	{NA}	{phu:Phum_PHUM205210; - - - - -}	{NA}	{NA}	{KC515055.1; Macrobrachium superbum 18S ribosomal RNA gene, partial sequence}	{NA}
transcript_HQ_group1_transcript11140/f11p0/2615	{XP_018019546.1; PREDICTED: uncharacterized protein LOC108676008 [Hyalella azteca]}	{NA}	{hst:105183545; K19326 SYNE1 nesprin-1 - -}	{7296950; KOG0516 Dystonin, GAS (Growth-arrest-specific protein), and related proteins Z Cytoskeleton ;}	{NA}	{NA}	{NA}
transcript_HQ_group1_transcript11177/f2p0/2694	{DAA15291.1; TPA: hypothetical protein BOS_23236 [Bos taurus]}	{NA}	{dre:100037361; - - - - -}	{NA}	{NA}	{EU346851.1; Macrobrachium nipponense 18S ribosomal RNA gene, partial sequence; internal transcribed spacer 1, complete sequence; and 5.8S ribosomal RNA gene, partial sequence}	{NA}
transcript_HQ_group1_transcript11219/f6p0/2679	{XP_014259853.1; PREDICTED: uncharacterized protein LOC106672720 [Cimex lectularius]}	{NA}	{NA}	{NA}	{NA}	{NA}	{NA}
transcript_HQ_group1_transcript1122/f7p0/5007	{XP_018015390.1; PREDICTED: laminin subunit gamma-1-like isoform X2 [Hyalella azteca]}	{sp|P15215|LAMC1_DROME; Laminin subunit gamma-1 OS=Drosophila melanogaster GN=LanB2 PE=2 SV=2}	{phu:Phum_PHUM500930; K05635 LAMC1 laminin, gamma 1 - ko04151; Environmental Information Processing; Signal transduction; PI3K-Akt signaling pathway | ko04512; Environmental Information Processing; Signaling molecules and interaction; ECM-receptor interaction | ko04510; Cellular Processes; Cellular community - eukaryotes; Focal adhesion | ko05200; Human Diseases; Cancers: Overview; Pathways in ca…	{7294908; KOG1836 Extracellular matrix glycoprotein Laminin subunits alpha and gamma W Extracellular structures ;}	{NA}	{NA}	{NA}
transcript_HQ_group1_transcript11223/f4p0/2687	{BAO01182.1; protein phosphatase 1B [Marsupenaeus japonicus]}	{sp|P35815|PPM1B_RAT; Protein phosphatase 1B OS=Rattus norvegicus GN=Ppm1b PE=2 SV=1}	{obi:106873603; K04461 PPM1B, PP2CB protein phosphatase 1B 3.1.3.16 ko04010; Environmental Information Processing; Signal transduction; MAPK signaling pathway | ko04013; Environmental Information Processing; Signal transduction; MAPK signaling pathway - fly}	{Hs4505995; KOG0697 Protein phosphatase 1B (formerly 2C) T Signal transduction mechanisms ;}	{NA}	{AB817733.1; Marsupenaeus japonicus PPM1B mRNA for protein phosphatase 1B, complete cds}	{NA}
transcript_HQ_group1_transcript11230/f6p0/2673	{XP_018013090.1; PREDICTED: dehydrogenase/reductase SDR family member 4-like [Hyalella azteca]}	{sp|Q9GKX2|DHRS4_RABIT; Dehydrogenase/reductase SDR family member 4 (Fragment) OS=Oryctolagus cuniculus GN=DHRS4 PE=1 SV=1}	{aga:AgaP_AGAP007475; K11147 DHRS4 dehydrogenase/reductase SDR family member 4 1.1.-.- ko00830; Metabolism; Metabolism of cofactors and vitamins; Retinol metabolism | ko04146; Cellular Processes; Transport and catabolism; Peroxisome}	{7295487; KOG0725 Reductases with broad range of substrate specificities R General function prediction only ;}	{NA}	{NA}	{NA}
transcript_HQ_group1_transcript1124/f3p0/5350	{DAA15291.1; TPA: hypothetical protein BOS_23236 [Bos taurus]}	{NA}	{phu:Phum_PHUM205210; - - - - -}	{NA}	{NA}	{KC515055.1; Macrobrachium superbum 18S ribosomal RNA gene, partial sequence}	{NA}
transcript_HQ_group1_transcript1125/f5p0/5359	{JAS92226.1; hypothetical protein g.13776 [Homalodisca liturata]}	{sp|Q6NSN1|LS12B_DANRE; Protein LSM12 homolog B OS=Danio rerio GN=lsm12b PE=2 SV=1}	{bter:100648373; - - - - -; bter:100648373; - - - - -}	{Hs20559069; KOG4401 Uncharacterized conserved protein S Function unknown ;}	{NA}	{NA}	{NA}
transcript_HQ_group1_transcript11274/f2p0/2705	{NA}	{NA}	{NA}	{NA}	{NA}	{GQ369796.1; Macrobrachium nipponense 18S ribosomal RNA gene, partial sequence; internal transcribed spacer 1, 5.8S ribosomal RNA gene, and internal transcribed spacer 2, complete sequence; and 28S ribosomal RNA gene, partial sequence}	{NA}
transcript_HQ_group1_transcript11279/f11p0/2680	{NA}	{NA}	{NA}	{NA}	{NA}	{GQ369796.1; Macrobrachium nipponense 18S ribosomal RNA gene, partial sequence; internal transcribed spacer 1, 5.8S ribosomal RNA gene, and internal transcribed spacer 2, complete sequence; and 28S ribosomal RNA gene, partial sequence}	{NA}
transcript_HQ_group1_transcript1130/f11p0/5318	{DAA15291.1; TPA: hypothetical protein BOS_23236 [Bos taurus]}	{NA}	{phu:Phum_PHUM205210; - - - - -}	{NA}	{NA}	{KC515055.1; Macrobrachium superbum 18S ribosomal RNA gene, partial sequence}	{NA}
transcript_HQ_group1_transcript11300/f3p0/2667	{AFM85458.1; hypothetical protein [Callorhinchus milii]}	{NA}	{dre:100037361; - - - - -}	{NA}	{NA}	{GQ369796.1; Macrobrachium nipponense 18S ribosomal RNA gene, partial sequence; internal transcribed spacer 1, 5.8S ribosomal RNA gene, and internal transcribed spacer 2, complete sequence; and 28S ribosomal RNA gene, partial sequence}	{NA}
transcript_HQ_group1_transcript11301/f9p0/2664	{DAA15291.1; TPA: hypothetical protein BOS_23236 [Bos taurus]}	{NA}	{phu:Phum_PHUM205210; - - - - -}	{NA}	{NA}	{KC515055.1; Macrobrachium superbum 18S ribosomal RNA gene, partial sequence}	{NA}
transcript_HQ_group1_transcript11302/f2p0/2676	{XP_018026010.1; PREDICTED: E3 ubiquitin-protein ligase CBL-B-like isoform X1 [Hyalella azteca]}	{sp|Q6DFR2|CBLB_XENTR; E3 ubiquitin-protein ligase CBL-B OS=Xenopus tropicalis GN=cblb PE=2 SV=1}	{phu:Phum_PHUM394550; K04707 CBL E3 ubiquitin-protein ligase CBL 2.3.2.27 ko04120; Genetic Information Processing; Folding, sorting and degradation; Ubiquitin mediated proteolysis | ko04012; Environmental Information Processing; Signal transduction; ErbB signaling pathway | ko04144; Cellular Processes; Transport and catabolism; Endocytosis | ko04660; Organismal Systems; Immune system; T cell rece…	{7295091; KOG1785 Tyrosine kinase negative regulator CBL V Defense mechanisms ;}	{GO:0007166; cell surface receptor linked signaling pathway; biological_process GO:0003723; RNA binding; molecular_function GO:0008270; zinc ion binding; molecular_function GO:0005634; nucleus; cellular_component GO:0005509; calcium ion binding; molecular_function GO:0004871; signal transducer activity; molecular_function GO:0005515; protein binding; molecular_function GO:0046872; metal ion bindi…	{XM_001971620.2; Drosophila erecta uncharacterized protein (Dere\GG14313), mRNA}	{PF03854:P-11 zinc finger PF14634:zinc-RING finger domain PF13639:Ring finger domain PF00097:Zinc finger, C3HC4 type (RING finger) PF12678:RING-H2 zinc finger domain PF00627:UBA/TS-N domain PF02761:CBL proto-oncogene N-terminus, EF hand-like domain PF02262:CBL proto-oncogene N-terminal domain 1}
transcript_HQ_group1_transcript1131/f4p0/5336	{XP_015519329.1; PREDICTED: oxysterol-binding protein-related protein 8 isoform X1 [Neodiprion lecontei]}	{sp|Q9BZF1|OSBL8_HUMAN; Oxysterol-binding protein-related protein 8 OS=Homo sapiens GN=OSBPL8 PE=1 SV=3}	{phu:Phum_PHUM459060; K20464 OSBPL5_8, ORP5_8 oxysterol-binding protein-related protein 5/8 - -}	{Hs18079218; KOG2210 Oxysterol-binding protein T Signal transduction mechanisms ;}	{GO:0031412; gas vesicle organization; biological_process GO:0031411; gas vesicle; cellular_component}	{XM_010172507.1; PREDICTED: Caprimulgus carolinensis oxysterol binding protein-like 8 (OSBPL8), partial mRNA}	{PF06386:Gas vesicle synthesis protein GvpL/GvpF}
transcript_HQ_group1_transcript11316/f25p0/2545	{NA}	{NA}	{NA}	{NA}	{NA}	{GQ369796.1; Macrobrachium nipponense 18S ribosomal RNA gene, partial sequence; internal transcribed spacer 1, 5.8S ribosomal RNA gene, and internal transcribed spacer 2, complete sequence; and 28S ribosomal RNA gene, partial sequence}	{NA}
transcript_HQ_group1_transcript11323/f3p0/2697	{DAA15291.1; TPA: hypothetical protein BOS_23236 [Bos taurus]}	{NA}	{phu:Phum_PHUM205210; - - - - -}	{NA}	{NA}	{KC515055.1; Macrobrachium superbum 18S ribosomal RNA gene, partial sequence}	{NA}
transcript_HQ_group1_transcript11326/f2p0/2665	{DAA15291.1; TPA: hypothetical protein BOS_23236 [Bos taurus]}	{NA}	{phu:Phum_PHUM205210; - - - - -}	{NA}	{NA}	{KC515055.1; Macrobrachium superbum 18S ribosomal RNA gene, partial sequence}	{NA}
transcript_HQ_group1_transcript11329/f4p0/2653	{KDR18164.1; Ring canal kelch-like protein, partial [Zootermopsis nevadensis]}	{sp|Q70JS2|KELC_ANOST; Ring canal kelch homolog OS=Anopheles stephensi GN=kel PE=2 SV=2}	{tca:663276; K10443 KLHL2_3 kelch-like protein 2/3 - -}	{7298428; KOG4441 Proteins containing BTB/POZ and Kelch domains, involved in regulatory/signal transduction processes TR Signal transduction mechanisms ; General function prediction only ;}	{GO:0005515; protein binding; molecular_function}	{XM_012485229.1; PREDICTED: Apis florea ring canal kelch homolog (LOC100872246), transcript variant X3, mRNA}	{PF00651:BTB/POZ domain PF01344:Kelch motif PF07646:Kelch motif}
transcript_HQ_group1_transcript11355/f2p0/2660	{XP_015930154.1; PREDICTED: extended synaptotagmin-2-like isoform X2 [Parasteatoda tepidariorum]}	{NA}	{NA}	{Hs22045984; KOG1012 Ca2+-dependent lipid-binding protein CLB1/vesicle protein vp115/Granuphilin A, contains C2 domain R General function prediction only ;}	{GO:0005515; protein binding; molecular_function}	{NA}	{PF00168:C2 domain}
transcript_HQ_group1_transcript11370/f2p0/2657	{NA}	{NA}	{NA}	{NA}	{NA}	{GQ369796.1; Macrobrachium nipponense 18S ribosomal RNA gene, partial sequence; internal transcribed spacer 1, 5.8S ribosomal RNA gene, and internal transcribed spacer 2, complete sequence; and 28S ribosomal RNA gene, partial sequence}	{NA}
transcript_HQ_group1_transcript11372/f3p0/2660	{XP_018023449.1; PREDICTED: uncharacterized protein LOC108679354 isoform X2 [Hyalella azteca]}	{sp|Q6ICB0|DESI1_HUMAN; Desumoylating isopeptidase 1 OS=Homo sapiens GN=DESI1 PE=1 SV=1}	{soc:105207465; - - - - -}	{Hs14779199; KOG0324 Uncharacterized conserved protein S Function unknown ;}	{NA}	{NA}	{NA}
transcript_HQ_group1_transcript11379/f3p0/2667	{DAA15291.1; TPA: hypothetical protein BOS_23236 [Bos taurus]}	{NA}	{phu:Phum_PHUM205210; - - - - -}	{NA}	{NA}	{KC515055.1; Macrobrachium superbum 18S ribosomal RNA gene, partial sequence}	{NA}
transcript_HQ_group1_transcript11388/f5p0/2641	{AFM85458.1; hypothetical protein [Callorhinchus milii]}	{NA}	{dre:100037361; - - - - -}	{NA}	{NA}	{GQ369796.1; Macrobrachium nipponense 18S ribosomal RNA gene, partial sequence; internal transcribed spacer 1, 5.8S ribosomal RNA gene, and internal transcribed spacer 2, complete sequence; and 28S ribosomal RNA gene, partial sequence}	{NA}
transcript_HQ_group1_transcript11439/f2p0/2628	{XP_001848898.1; basic FGF-repressed Zic-binding protein [Culex quinquefasciatus]}	{sp|Q9W6I0|UQCC1_XENLA; Ubiquinol-cytochrome-c reductase complex assembly factor 1 OS=Xenopus laevis GN=uqcc1 PE=2 SV=1}	{mde:101901757; K17662 CBP3, UQCC cytochrome b pre-mRNA-processing protein 3 - -}	{7295312; KOG2873 Ubiquinol cytochrome c reductase assembly protein CBP3 C Energy production and conversion ;}	{NA}	{NA}	{NA}
transcript_HQ_group1_transcript11450/f40p0/2557	{XP_018020774.1; PREDICTED: protein phosphatase 1 regulatory subunit 3B-like isoform X2 [Hyalella azteca]}	{sp|Q6P950|PR3CB_DANRE; Protein phosphatase 1 regulatory subunit 3C-B OS=Danio rerio GN=ppp1r3cb PE=2 SV=1}	{soc:105193131; K07189 PPP1R3 protein phosphatase 1 regulatory subunit 3A/B/C/D/E - ko04910; Organismal Systems; Endocrine system; Insulin signaling pathway | ko04931; Human Diseases; Endocrine and metabolic diseases; Insulin resistance}	{7294385; KOG3986 Protein phosphatase, regulatory subunit PPP1R3C/D OT Posttranslational modification, protein turnover, chaperones ; Signal transduction mechanisms ;}	{NA}	{NA}	{NA}
transcript_HQ_group1_transcript11455/f2p0/2662	{XP_018023449.1; PREDICTED: uncharacterized protein LOC108679354 isoform X2 [Hyalella azteca]}	{sp|Q6ICB0|DESI1_HUMAN; Desumoylating isopeptidase 1 OS=Homo sapiens GN=DESI1 PE=1 SV=1}	{soc:105207465; - - - - -}	{Hs14779199; KOG0324 Uncharacterized conserved protein S Function unknown ;}	{NA}	{NA}	{NA}
transcript_HQ_group1_transcript1148/f4p0/5334	{ACU31053.1; F1F0-ATP synthase beta subunit [Procambarus clarkii]}	{sp|Q5ZLC5|ATPB_CHICK; ATP synthase subunit beta, mitochondrial OS=Gallus gallus GN=ATP5B PE=1 SV=1}	{fpg:101912037; K02133 ATPeF1B, ATP5B, ATP2 F-type H+-transporting ATPase subunit beta 3.6.3.14 ko00190; Metabolism; Energy metabolism; Oxidative phosphorylation | ko05010; Human Diseases; Neurodegenerative diseases; Alzheimer's disease | ko05012; Human Diseases; Neurodegenerative diseases; Parkinson's disease | ko05016; Human Diseases; Neurodegenerative diseases; Huntington's disease}	{7304361; KOG1350 F0F1-type ATP synthase, beta subunit C Energy production and conversion ;}	{NA}	{AY580209.1; Enallagma aspersum ATP synthase beta subunit mRNA, partial cds}	{NA}
transcript_HQ_group1_transcript11499/f19p0/2631	{XP_018024456.1; PREDICTED: protein SpAN-like isoform X1 [Hyalella azteca]}	{sp|P42674|BP10_PARLI; Blastula protease 10 OS=Paracentrotus lividus GN=BP10 PE=2 SV=1}	{spu:105438784; - - - - -}	{CE24964; KOG3714 Meprin A metalloprotease O Posttranslational modification, protein turnover, chaperones ;}	{NA}	{NA}	{NA}
transcript_HQ_group1_transcript115/f2p0/7338	{BAU30873.1; Le1-cadherin [Ligia exotica]}	{sp|Q24298|CADE_DROME; DE-cadherin OS=Drosophila melanogaster GN=shg PE=1 SV=2}	{dpx:DAPPUDRAFT_304677; - - - - -}	{7291227; KOG3594 FOG: Cadherin repeats S Function unknown ;}	{NA}	{NA}	{NA}
transcript_HQ_group1_transcript11501/f4p0/2615	{DAA15291.1; TPA: hypothetical protein BOS_23236 [Bos taurus]}	{NA}	{phu:Phum_PHUM205210; - - - - -}	{NA}	{NA}	{KC515055.1; Macrobrachium superbum 18S ribosomal RNA gene, partial sequence}	{NA}
transcript_HQ_group1_transcript11503/f2p0/2644	{DAA15291.1; TPA: hypothetical protein BOS_23236 [Bos taurus]}	{NA}	{phu:Phum_PHUM205210; - - - - -}	{NA}	{NA}	{KC515055.1; Macrobrachium superbum 18S ribosomal RNA gene, partial sequence}	{NA}
transcript_HQ_group1_transcript11505/f4p0/2578	{AFM85458.1; hypothetical protein [Callorhinchus milii]}	{NA}	{dre:100037361; - - - - -}	{NA}	{NA}	{GQ369796.1; Macrobrachium nipponense 18S ribosomal RNA gene, partial sequence; internal transcribed spacer 1, 5.8S ribosomal RNA gene, and internal transcribed spacer 2, complete sequence; and 28S ribosomal RNA gene, partial sequence}	{NA}
transcript_HQ_group1_transcript11510/f17p0/2581	{AFM85458.1; hypothetical protein [Callorhinchus milii]}	{NA}	{dre:100037361; - - - - -}	{NA}	{NA}	{EU346851.1; Macrobrachium nipponense 18S ribosomal RNA gene, partial sequence; internal transcribed spacer 1, complete sequence; and 5.8S ribosomal RNA gene, partial sequence}	{NA}
transcript_HQ_group1_transcript11515/f2p0/2634	{AJT60334.1; farnesyl diphosphate synthase [Portunus trituberculatus]}	{sp|P08836|FPPS_CHICK; Farnesyl pyrophosphate synthase OS=Gallus gallus GN=FDPS PE=1 SV=2}	{nvi:100120871; K00787 FDPS farnesyl diphosphate synthase [EC:2.5.1.1 2.5.1.10] 2.5.1.1,2.5.1.10 ko00900; Metabolism; Metabolism of terpenoids and polyketides; Terpenoid backbone biosynthesis | ko05166; Human Diseases; Infectious diseases: Viral; HTLV-I infection | ko05164; Human Diseases; Infectious diseases: Viral; Influenza A}	{7303618; KOG0711 Polyprenyl synthetase H Coenzyme transport and metabolism ;}	{NA}	{NA}	{NA}
transcript_HQ_group1_transcript11517/f3p0/2629	{NA}	{NA}	{NA}	{NA}	{NA}	{NA}	{NA}
transcript_HQ_group1_transcript11527/f6p0/2617	{XP_013395025.1; PREDICTED: probable acyl-CoA dehydrogenase [Lingula anatina]}	{sp|A5DQ25|NCB5R_PICGU; NADH-cytochrome b5 reductase 1 OS=Meyerozyma guilliermondii (strain ATCC 6260 / CBS 566 / DSM 6381 / JCM 1539 / NBRC 10279 / NRRL Y-324) GN=CBR1 PE=3 SV=1}	{adf:107348035; K00326 E1.6.2.2 cytochrome-b5 reductase 1.6.2.2 ko00520; Metabolism; Carbohydrate metabolism; Amino sugar and nucleotide sugar metabolism}	{At5g17770; KOG0534 NADH-cytochrome b-5 reductase HC Coenzyme transport and metabolism ; Energy production and conversion ;}	{NA}	{NA}	{NA}
transcript_HQ_group1_transcript11536/f4p0/2638	{NA}	{NA}	{NA}	{NA}	{NA}	{EU346851.1; Macrobrachium nipponense 18S ribosomal RNA gene, partial sequence; internal transcribed spacer 1, complete sequence; and 5.8S ribosomal RNA gene, partial sequence}	{NA}
transcript_HQ_group1_transcript11537/f7p0/2606	{AFM85458.1; hypothetical protein [Callorhinchus milii]}	{NA}	{dre:100037361; - - - - -}	{NA}	{NA}	{GQ369796.1; Macrobrachium nipponense 18S ribosomal RNA gene, partial sequence; internal transcribed spacer 1, 5.8S ribosomal RNA gene, and internal transcribed spacer 2, complete sequence; and 28S ribosomal RNA gene, partial sequence}	{NA}
transcript_HQ_group1_transcript11552/f3p0/2636	{XP_018025386.1; PREDICTED: transmembrane emp24 domain-containing protein bai-like, partial [Hyalella azteca]}	{sp|B4K4G5|TMEDA_DROMO; Transmembrane emp24 domain-containing protein bai OS=Drosophila mojavensis GN=bai PE=3 SV=1}	{dvi:Dvir_GJ14134; K20352 TMED10, ERV25 p24 family protein delta-1 - -}	{7301252; KOG1691 emp24/gp25L/p24 family of membrane trafficking proteins U Intracellular trafficking, secretion, and vesicular transport ;}	{NA}	{NA}	{NA}
transcript_HQ_group1_transcript11562/f3p0/2621	{NA}	{NA}	{NA}	{NA}	{NA}	{GQ369796.1; Macrobrachium nipponense 18S ribosomal RNA gene, partial sequence; internal transcribed spacer 1, 5.8S ribosomal RNA gene, and internal transcribed spacer 2, complete sequence; and 28S ribosomal RNA gene, partial sequence}	{NA}
transcript_HQ_group1_transcript11593/f2p0/2624	{XP_018023449.1; PREDICTED: uncharacterized protein LOC108679354 isoform X2 [Hyalella azteca]}	{sp|Q6ICB0|DESI1_HUMAN; Desumoylating isopeptidase 1 OS=Homo sapiens GN=DESI1 PE=1 SV=1}	{soc:105207465; - - - - -}	{Hs14779199; KOG0324 Uncharacterized conserved protein S Function unknown ;}	{NA}	{NA}	{NA}
transcript_HQ_group1_transcript11601/f12p0/2581	{XP_014045384.1; PREDICTED: uncharacterized protein LOC106598887, partial [Salmo salar]}	{NA}	{NA}	{NA}	{NA}	{NA}	{NA}
transcript_HQ_group1_transcript11608/f8p0/2597	{AFM85458.1; hypothetical protein [Callorhinchus milii]}	{NA}	{dre:100037361; - - - - -}	{NA}	{NA}	{EU118285.1; Macrobrachium nipponense isolate MN-gd 18S ribosomal RNA gene, partial sequence; internal transcribed spacer 1, complete sequence; and 5.8S ribosomal RNA gene, partial sequence}	{NA}
transcript_HQ_group1_transcript11617/f9p0/2571	{AFM85458.1; hypothetical protein [Callorhinchus milii]}	{NA}	{dre:100037361; - - - - -}	{NA}	{NA}	{GQ369796.1; Macrobrachium nipponense 18S ribosomal RNA gene, partial sequence; internal transcribed spacer 1, 5.8S ribosomal RNA gene, and internal transcribed spacer 2, complete sequence; and 28S ribosomal RNA gene, partial sequence}	{NA}
transcript_HQ_group1_transcript11629/f2p0/2616	{AFM85458.1; hypothetical protein [Callorhinchus milii]}	{NA}	{dre:100037361; - - - - -}	{NA}	{NA}	{EU118285.1; Macrobrachium nipponense isolate MN-gd 18S ribosomal RNA gene, partial sequence; internal transcribed spacer 1, complete sequence; and 5.8S ribosomal RNA gene, partial sequence}	{NA}
transcript_HQ_group1_transcript11633/f9p0/2597	{XP_013379330.1; PREDICTED: HEAT repeat-containing protein 3-like [Lingula anatina]}	{sp|Q7Z4Q2|HEAT3_HUMAN; HEAT repeat-containing protein 3 OS=Homo sapiens GN=HEATR3 PE=1 SV=2}	{bter:100646680; - - - - -; bter:100646680; - - - - -}	{NA}	{NA}	{NA}	{NA}
transcript_HQ_group1_transcript1165/f4p0/5301	{AHA85992.1; putative clotting protein [Macrobrachium rosenbergii]}	{sp|Q9U572|CLOT_PENMO; Hemolymph clottable protein OS=Penaeus monodon PE=1 SV=1}	{bim:100747176; - - - - -}	{NA}	{NA}	{KC508829.1; Macrobrachium rosenbergii putative clotting protein mRNA, complete cds}	{NA}
transcript_HQ_group1_transcript11653/f4p0/2624	{XP_018018561.1; PREDICTED: succinyl-CoA ligase [GDP-forming] subunit beta, mitochondrial-like, partial [Hyalella azteca]}	{sp|Q9Z2I8|SUCB2_MOUSE; Succinate--CoA ligase [GDP-forming] subunit beta, mitochondrial OS=Mus musculus GN=Suclg2 PE=1 SV=3}	{dpx:DAPPUDRAFT_306482; K01900 LSC2 succinyl-CoA synthetase beta subunit [EC:6.2.1.4 6.2.1.5] 6.2.1.4,6.2.1.5 ko01200; Metabolism; Global and overview maps; Carbon metabolism | ko00020; Metabolism; Carbohydrate metabolism; Citrate cycle (TCA cycle) | ko00640; Metabolism; Carbohydrate metabolism; Propanoate metabolism}	{7295455; KOG1447 GTP-specific succinyl-CoA synthetase, beta subunit C Energy production and conversion ;}	{NA}	{NA}	{NA}
transcript_HQ_group1_transcript11654/f2p0/2625	{NA}	{NA}	{NA}	{NA}	{NA}	{NA}	{NA}
transcript_HQ_group1_transcript11655/f4p0/2612	{DAA15291.1; TPA: hypothetical protein BOS_23236 [Bos taurus]}	{NA}	{phu:Phum_PHUM205210; - - - - -}	{NA}	{NA}	{KC515055.1; Macrobrachium superbum 18S ribosomal RNA gene, partial sequence}	{NA}
transcript_HQ_group1_transcript11667/f5p0/2595	{DAA15291.1; TPA: hypothetical protein BOS_23236 [Bos taurus]}	{NA}	{phu:Phum_PHUM205210; - - - - -}	{NA}	{NA}	{EU346851.1; Macrobrachium nipponense 18S ribosomal RNA gene, partial sequence; internal transcribed spacer 1, complete sequence; and 5.8S ribosomal RNA gene, partial sequence}	{NA}
transcript_HQ_group1_transcript11684/f2p0/2621	{KKF21118.1; Zinc finger and BTB domain-containing protein 38 [Larimichthys crocea]}	{NA}	{dre:100037361; - - - - -}	{NA}	{NA}	{GQ369796.1; Macrobrachium nipponense 18S ribosomal RNA gene, partial sequence; internal transcribed spacer 1, 5.8S ribosomal RNA gene, and internal transcribed spacer 2, complete sequence; and 28S ribosomal RNA gene, partial sequence}	{NA}
transcript_HQ_group1_transcript11694/f2p0/2610	{NA}	{NA}	{NA}	{NA}	{NA}	{EU346851.1; Macrobrachium nipponense 18S ribosomal RNA gene, partial sequence; internal transcribed spacer 1, complete sequence; and 5.8S ribosomal RNA gene, partial sequence}	{NA}
transcript_HQ_group1_transcript1173/f8p0/5281	{DAA15291.1; TPA: hypothetical protein BOS_23236 [Bos taurus]}	{NA}	{phu:Phum_PHUM205210; - - - - -}	{NA}	{NA}	{KC515055.1; Macrobrachium superbum 18S ribosomal RNA gene, partial sequence}	{NA}
transcript_HQ_group1_transcript1174/f2p0/5326	{DAA15291.1; TPA: hypothetical protein BOS_23236 [Bos taurus]}	{NA}	{phu:Phum_PHUM205210; - - - - -}	{NA}	{NA}	{KC515055.1; Macrobrachium superbum 18S ribosomal RNA gene, partial sequence}	{NA}
transcript_HQ_group1_transcript11745/f6p0/2607	{XP_015915817.1; PREDICTED: cinnamoyl-CoA reductase 2-like [Parasteatoda tepidariorum]}	{sp|Q9UT59|YKJ7_SCHPO; Putative uncharacterized oxidoreductase C513.07 OS=Schizosaccharomyces pombe (strain 972 / ATCC 24843) GN=SPAC513.07 PE=3 SV=1}	{lgi:LOTGIDRAFT_136119; - - - - -}	{CE04390; KOG1502 Flavonol reductase/cinnamoyl-CoA reductase V Defense mechanisms ;}	{NA}	{NA}	{NA}
transcript_HQ_group1_transcript11749/f2p0/2598	{NA}	{NA}	{NA}	{NA}	{NA}	{NA}	{NA}
transcript_HQ_group1_transcript11774/f3p0/2607	{XP_013773945.1; PREDICTED: DNA mismatch repair protein Mlh1-like [Limulus polyphemus]}	{sp|P40692|MLH1_HUMAN; DNA mismatch repair protein Mlh1 OS=Homo sapiens GN=MLH1 PE=1 SV=1}	{xma:102228418; K08734 MLH1 DNA mismatch repair protein MLH1 - ko03430; Genetic Information Processing; Replication and repair; Mismatch repair | ko03460; Genetic Information Processing; Replication and repair; Fanconi anemia pathway | ko05200; Human Diseases; Cancers: Overview; Pathways in cancer | ko05210; Human Diseases; Cancers: Specific types; Colorectal cancer | ko05213; Human Diseases; Can…	{7304079; KOG1979 DNA mismatch repair protein - MLH1 family L Replication, recombination and repair ;}	{NA}	{NA}	{NA}
transcript_HQ_group1_transcript1179/f8p0/5258	{JAS37662.1; hypothetical protein g.13379 [Cuerna arida]}	{sp|Q9VHY5|TAF7_DROME; Transcription initiation factor TFIID subunit 7 OS=Drosophila melanogaster GN=Taf7 PE=1 SV=1}	{ame:552563; K03132 TAF7 transcription initiation factor TFIID subunit 7 - ko03022; Genetic Information Processing; Transcription; Basal transcription factors}	{7298958; KOG4011 Transcription initiation factor TFIID, subunit TAF7 K Transcription ;}	{NA}	{NA}	{NA}
transcript_HQ_group1_transcript11802/f2p0/2567	{BAO01182.1; protein phosphatase 1B [Marsupenaeus japonicus]}	{sp|P35815|PPM1B_RAT; Protein phosphatase 1B OS=Rattus norvegicus GN=Ppm1b PE=2 SV=1}	{obi:106873603; K04461 PPM1B, PP2CB protein phosphatase 1B 3.1.3.16 ko04010; Environmental Information Processing; Signal transduction; MAPK signaling pathway | ko04013; Environmental Information Processing; Signal transduction; MAPK signaling pathway - fly}	{Hs4505995; KOG0697 Protein phosphatase 1B (formerly 2C) T Signal transduction mechanisms ;}	{NA}	{AB817733.1; Marsupenaeus japonicus PPM1B mRNA for protein phosphatase 1B, complete cds}	{NA}
transcript_HQ_group1_transcript11808/f3p0/2585	{DAA15291.1; TPA: hypothetical protein BOS_23236 [Bos taurus]}	{NA}	{phu:Phum_PHUM205210; - - - - -}	{NA}	{NA}	{EU346851.1; Macrobrachium nipponense 18S ribosomal RNA gene, partial sequence; internal transcribed spacer 1, complete sequence; and 5.8S ribosomal RNA gene, partial sequence}	{NA}
transcript_HQ_group1_transcript11831/f6p0/2579	{XP_008288664.1; PREDICTED: ornithine aminotransferase, mitochondrial [Stegastes partitus]}	{sp|Q9VW26|OAT_DROME; Ornithine aminotransferase, mitochondrial OS=Drosophila melanogaster GN=Oat PE=2 SV=1}	{aag:AaeL_AAEL005289; K00819 rocD, OAT ornithine--oxo-acid transaminase 2.6.1.13 ko00330; Metabolism; Amino acid metabolism; Arginine and proline metabolism}	{7293759; KOG1402 Ornithine aminotransferase E Amino acid transport and metabolism ;}	{GO:0008483; transaminase activity; molecular_function GO:0030170; pyridoxal phosphate binding; molecular_function}	{NA}	{PF00202:Aminotransferase class-III}
transcript_HQ_group1_transcript11845/f2p0/2582	{KZS21929.1; Angiotensin-converting enzyme [Daphnia magna]}	{sp|Q50JE5|ACE_MESAU; Angiotensin-converting enzyme OS=Mesocricetus auratus GN=Ace PE=2 SV=1}	{dpx:DAPPUDRAFT_307838; K01283 ACE, CD143 peptidyl-dipeptidase A 3.4.15.1 ko04924; Organismal Systems; Endocrine system; Renin secretion | ko04614; Organismal Systems; Endocrine system; Renin-angiotensin system | ko05410; Human Diseases; Cardiovascular diseases; Hypertrophic cardiomyopathy (HCM) | ko05142; Human Diseases; Infectious diseases: Parasitic; Chagas disease (American trypanosomiasis)}	{Hs4503273; KOG3690 Angiotensin I-converting enzymes - M2 family peptidases E Amino acid transport and metabolism ;}	{GO:0046873; metal ion transmembrane transporter activity; molecular_function GO:0008237; metallopeptidase activity; molecular_function GO:0016021; integral to membrane; cellular_component GO:0016020; membrane; cellular_component GO:0006508; proteolysis; biological_process GO:0055085; transmembrane transport; biological_process GO:0008241; peptidyl-dipeptidase activity; molecular_function GO:0030…	{XM_008073823.1; PREDICTED: Tarsius syrichta angiotensin-converting enzyme-like (LOC103276418), partial mRNA}	{PF02535:ZIP Zinc transporter PF01401:Angiotensin-converting enzyme PF09726:Transmembrane protein}
transcript_HQ_group1_transcript11854/f11p0/2579	{NA}	{NA}	{NA}	{NA}	{NA}	{NA}	{NA}
transcript_HQ_group1_transcript11874/f6p0/2577	{NA}	{NA}	{NA}	{NA}	{NA}	{GQ369796.1; Macrobrachium nipponense 18S ribosomal RNA gene, partial sequence; internal transcribed spacer 1, 5.8S ribosomal RNA gene, and internal transcribed spacer 2, complete sequence; and 28S ribosomal RNA gene, partial sequence}	{NA}
transcript_HQ_group1_transcript11897/f2p0/2569	{XP_013783818.1; PREDICTED: structural maintenance of chromosomes protein 2-like [Limulus polyphemus]}	{sp|P50533|SMC2_XENLA; Structural maintenance of chromosomes protein 2 OS=Xenopus laevis GN=smc2 PE=1 SV=1}	{crg:105325871; K06674 SMC2 structural maintenance of chromosome 2 - ko04111; Cellular Processes; Cell growth and death; Cell cycle - yeast}	{Hs5453591; KOG0933 Structural maintenance of chromosome protein 2 (chromosome condensation complex Condensin, subunit E) BD Chromatin structure and dynamics ; Cell cycle control, cell division, chromosome partitioning ;}	{GO:0005694; chromosome; cellular_component GO:0051276; chromosome organization; biological_process GO:0005524; ATP binding; molecular_function GO:0005515; protein binding; molecular_function}	{XM_012953534.2; PREDICTED: Xenopus tropicalis structural maintenance of chromosomes 2 (smc2), transcript variant X3, mRNA}	{PF06470:SMC proteins Flexible Hinge Domain}
transcript_HQ_group1_transcript11905/f2p0/2582	{XP_007444594.1; PREDICTED: proline-, glutamic acid- and leucine-rich protein 1 [Python bivittatus]}	{NA}	{tup:102495998; K16913 PELP1, MNAR proline-, glutamic acid- and leucine-rich protein 1 - -}	{NA}	{NA}	{NA}	{NA}
transcript_HQ_group1_transcript11932/f2p0/2518	{NA}	{NA}	{NA}	{NA}	{NA}	{GQ369796.1; Macrobrachium nipponense 18S ribosomal RNA gene, partial sequence; internal transcribed spacer 1, 5.8S ribosomal RNA gene, and internal transcribed spacer 2, complete sequence; and 28S ribosomal RNA gene, partial sequence}	{NA}
transcript_HQ_group1_transcript11939/f2p0/2563	{NA}	{NA}	{NA}	{NA}	{NA}	{NA}	{NA}
transcript_HQ_group1_transcript11976/f16p0/2515	{XP_018016351.1; PREDICTED: trimethyllysine dioxygenase, mitochondrial-like isoform X2 [Hyalella azteca]}	{sp|Q0VC74|TMLH_BOVIN; Trimethyllysine dioxygenase, mitochondrial OS=Bos taurus GN=TMLHE PE=2 SV=1}	{bfo:BRAFLDRAFT_220013; K00474 TMLHE trimethyllysine dioxygenase 1.14.11.8 ko00310; Metabolism; Amino acid metabolism; Lysine degradation}	{Hs8922625; KOG3889 Predicted gamma-butyrobetaine,2-oxoglutarate dioxygenase I Lipid transport and metabolism ;}	{NA}	{NA}	{NA}
transcript_HQ_group1_transcript12006/f3p0/2569	{BAO01182.1; protein phosphatase 1B [Marsupenaeus japonicus]}	{sp|P35815|PPM1B_RAT; Protein phosphatase 1B OS=Rattus norvegicus GN=Ppm1b PE=2 SV=1}	{obi:106873603; K04461 PPM1B, PP2CB protein phosphatase 1B 3.1.3.16 ko04010; Environmental Information Processing; Signal transduction; MAPK signaling pathway | ko04013; Environmental Information Processing; Signal transduction; MAPK signaling pathway - fly}	{Hs4505995; KOG0697 Protein phosphatase 1B (formerly 2C) T Signal transduction mechanisms ;}	{NA}	{AB817733.1; Marsupenaeus japonicus PPM1B mRNA for protein phosphatase 1B, complete cds}	{NA}
transcript_HQ_group1_transcript12007/f13p0/2545	{ADW10720.1; beta-1,3-glucan-binding protein [Fenneropenaeus chinensis]}	{sp|P81182|BGBP_LITVA; Beta-1,3-glucan-binding protein OS=Litopenaeus vannamei PE=1 SV=2}	{NA}	{NA}	{NA}	{NA}	{NA}
transcript_HQ_group1_transcript12011/f2p0/2580	{DAA15291.1; TPA: hypothetical protein BOS_23236 [Bos taurus]}	{NA}	{phu:Phum_PHUM205210; - - - - -}	{NA}	{NA}	{KC515055.1; Macrobrachium superbum 18S ribosomal RNA gene, partial sequence}	{NA}
transcript_HQ_group1_transcript12035/f2p0/2583	{XP_011562696.1; PREDICTED: U1 small nuclear ribonucleoprotein 70 kDa [Plutella xylostella]}	{sp|P17133|RU17_DROME; U1 small nuclear ribonucleoprotein 70 kDa OS=Drosophila melanogaster GN=snRNP-U1-70K PE=1 SV=2}	{mde:101890629; K11093 SNRP70 U1 small nuclear ribonucleoprotein 70kDa - ko03040; Genetic Information Processing; Transcription; Spliceosome}	{7297205; KOG0113 U1 small nuclear ribonucleoprotein (RRM superfamily) A RNA processing and modification ;}	{NA}	{NA}	{NA}
transcript_HQ_group1_transcript12044/f7p0/2547	{KDR23675.1; FAD-dependent oxidoreductase domain-containing protein 1 [Zootermopsis nevadensis]}	{sp|Q6DCP1|FXRD1_XENLA; FAD-dependent oxidoreductase domain-containing protein 1 OS=Xenopus laevis GN=foxred1 PE=2 SV=1}	{aga:AgaP_AGAP009080; K18166 FOXRED1 FAD-dependent oxidoreductase domain-containing protein 1 - -}	{Hs8923708; KOG2853 Possible oxidoreductase R General function prediction only ;}	{NA}	{XM_013155626.1; PREDICTED: Cavia porcellus FAD-dependent oxidoreductase domain containing 1 (Foxred1), transcript variant X3, mRNA}	{NA}
transcript_HQ_group1_transcript1205/f2p0/5330	{DAA15291.1; TPA: hypothetical protein BOS_23236 [Bos taurus]}	{NA}	{phu:Phum_PHUM205210; - - - - -}	{NA}	{NA}	{KC515055.1; Macrobrachium superbum 18S ribosomal RNA gene, partial sequence}	{NA}
transcript_HQ_group1_transcript12055/f48p0/2477	{AHA11058.1; vacuolar H+-ATPase [Palaemon carinicauda]}	{sp|P31409|VATB_DROME; V-type proton ATPase subunit B OS=Drosophila melanogaster GN=Vha55 PE=2 SV=1}	{dwi:Dwil_GK13566; K02147 ATPeV1B, ATP6B V-type H+-transporting ATPase subunit B - ko00190; Metabolism; Energy metabolism; Oxidative phosphorylation | ko04150; Environmental Information Processing; Signal transduction; mTOR signaling pathway | ko04145; Cellular Processes; Transport and catabolism; Phagosome | ko04966; Organismal Systems; Excretory system; Collecting duct acid secretion | ko04721;…	{7299652; KOG1351 Vacuolar H+-ATPase V1 sector, subunit B C Energy production and conversion ;}	{NA}	{KF442413.1; Exopalaemon carinicauda vacuolar H+-ATPase mRNA, complete cds}	{NA}
transcript_HQ_group1_transcript12074/f2p0/2563	{EFX66884.1; hypothetical protein DAPPUDRAFT_302260 [Daphnia pulex]}	{NA}	{cfo:105251289; - - - - -}	{7297193; KOG4787 Uncharacterized conserved protein S Function unknown ;}	{NA}	{NA}	{NA}
transcript_HQ_group1_transcript1209/f5p0/5287	{DAA15291.1; TPA: hypothetical protein BOS_23236 [Bos taurus]}	{NA}	{phu:Phum_PHUM205210; - - - - -}	{NA}	{NA}	{KC515055.1; Macrobrachium superbum 18S ribosomal RNA gene, partial sequence}	{NA}
transcript_HQ_group1_transcript12110/f2p0/2547	{NA}	{NA}	{NA}	{NA}	{NA}	{GQ257601.1; Macrobrachium nipponense clone Mni104 microsatellite sequence}	{NA}
transcript_HQ_group1_transcript12112/f3p0/2560	{NA}	{NA}	{NA}	{NA}	{NA}	{GQ369796.1; Macrobrachium nipponense 18S ribosomal RNA gene, partial sequence; internal transcribed spacer 1, 5.8S ribosomal RNA gene, and internal transcribed spacer 2, complete sequence; and 28S ribosomal RNA gene, partial sequence}	{NA}
transcript_HQ_group1_transcript12126/f2p0/2531	{XP_018025427.1; PREDICTED: GATA-binding factor A-like [Hyalella azteca]}	{sp|P46152|GATA4_RAT; Transcription factor GATA-4 OS=Rattus norvegicus GN=Gata4 PE=1 SV=1}	{lav:100677460; K09183 GATA4 GATA-binding protein 4 - ko04022; Environmental Information Processing; Signal transduction; cGMP-PKG signaling pathway | ko04530; Cellular Processes; Cellular community - eukaryotes; Tight junction | ko04919; Organismal Systems; Endocrine system; Thyroid hormone signaling pathway}	{Hs4503931; KOG1601 GATA-4/5/6 transcription factors K Transcription ;}	{NA}	{XM_019943416.1; PREDICTED: Tursiops truncatus GATA binding protein 1 (GATA1), partial mRNA}	{NA}
transcript_HQ_group1_transcript12133/f3p0/2531	{AFM85458.1; hypothetical protein [Callorhinchus milii]}	{NA}	{dre:100037361; - - - - -}	{NA}	{NA}	{GQ369796.1; Macrobrachium nipponense 18S ribosomal RNA gene, partial sequence; internal transcribed spacer 1, 5.8S ribosomal RNA gene, and internal transcribed spacer 2, complete sequence; and 28S ribosomal RNA gene, partial sequence}	{NA}
transcript_HQ_group1_transcript12148/f9p0/2522	{XP_015907291.1; PREDICTED: hepatocyte nuclear factor 4-gamma-like isoform X2 [Parasteatoda tepidariorum]}	{sp|Q91766|HNF4A_XENLA; Hepatocyte nuclear factor 4-alpha OS=Xenopus laevis GN=hnf4a PE=2 SV=2}	{sko:100378202; K08542 NR2A3, HNF4B hepatocyte nuclear factor 4-beta - -}	{HsM4504443; KOG4215 Hepatocyte nuclear factor 4 and similar steroid hormone receptors K Transcription ;}	{NA}	{XM_004918548.2; PREDICTED: Xenopus tropicalis hepatocyte nuclear factor 4, alpha (hnf4a), transcript variant X2, mRNA}	{NA}
transcript_HQ_group1_transcript12149/f2p0/2532	{XP_018017266.1; PREDICTED: actin-related protein 3-like [Hyalella azteca]}	{sp|Q4V7C7|ARP3_RAT; Actin-related protein 3 OS=Rattus norvegicus GN=Actr3 PE=1 SV=1}	{aqu:100637821; K18584 ACTR3, ARP3 actin-related protein 3 - ko04138; Cellular Processes; Transport and catabolism; Autophagy - yeast | ko04530; Cellular Processes; Cellular community - eukaryotes; Tight junction}	{Hs5031573; KOG0678 Actin-related protein Arp2/3 complex, subunit Arp3 Z Cytoskeleton ;}	{NA}	{NA}	{NA}
transcript_HQ_group1_transcript12179/f3p0/2519	{XP_018012614.1; PREDICTED: LOW QUALITY PROTEIN: RNA-binding protein 5-like [Hyalella azteca]}	{sp|A4IGK4|RBM5_XENTR; RNA-binding protein 5 OS=Xenopus tropicalis GN=rbm5 PE=2 SV=1}	{crg:105331958; K13094 RBM5_10 RNA-binding protein 5/10 - -}	{Hs5032031; KOG0154 RNA-binding protein RBM5 and related proteins, contain G-patch and RRM domains R General function prediction only ;}	{NA}	{NA}	{NA}
transcript_HQ_group1_transcript12185/f4p0/2466	{KKF21118.1; Zinc finger and BTB domain-containing protein 38 [Larimichthys crocea]}	{NA}	{nve:NEMVE_v1g154401; - - - - -}	{NA}	{NA}	{EU118285.1; Macrobrachium nipponense isolate MN-gd 18S ribosomal RNA gene, partial sequence; internal transcribed spacer 1, complete sequence; and 5.8S ribosomal RNA gene, partial sequence}	{NA}
transcript_HQ_group1_transcript12190/f10p0/2476	{DAA15291.1; TPA: hypothetical protein BOS_23236 [Bos taurus]}	{NA}	{phu:Phum_PHUM205210; - - - - -}	{NA}	{NA}	{EU346851.1; Macrobrachium nipponense 18S ribosomal RNA gene, partial sequence; internal transcribed spacer 1, complete sequence; and 5.8S ribosomal RNA gene, partial sequence}	{NA}
transcript_HQ_group1_transcript12195/f2p0/2520	{NA}	{NA}	{NA}	{NA}	{NA}	{NA}	{NA}
transcript_HQ_group1_transcript12199/f2p0/2531	{KKF21118.1; Zinc finger and BTB domain-containing protein 38 [Larimichthys crocea]}	{NA}	{dre:100037361; - - - - -}	{NA}	{NA}	{GQ369796.1; Macrobrachium nipponense 18S ribosomal RNA gene, partial sequence; internal transcribed spacer 1, 5.8S ribosomal RNA gene, and internal transcribed spacer 2, complete sequence; and 28S ribosomal RNA gene, partial sequence}	{NA}
transcript_HQ_group1_transcript12204/f2p0/2517	{NA}	{NA}	{NA}	{NA}	{NA}	{EU118285.1; Macrobrachium nipponense isolate MN-gd 18S ribosomal RNA gene, partial sequence; internal transcribed spacer 1, complete sequence; and 5.8S ribosomal RNA gene, partial sequence}	{NA}
transcript_HQ_group1_transcript12208/f3p0/2521	{XP_018021128.1; PREDICTED: uncharacterized protein LOC108677420 [Hyalella azteca]}	{NA}	{NA}	{NA}	{NA}	{NA}	{NA}
transcript_HQ_group1_transcript12243/f2p0/2510	{XP_018017828.1; PREDICTED: uncharacterized protein LOC108674400 [Hyalella azteca]}	{NA}	{bim:100746251; - - - - -}	{NA}	{NA}	{XM_019044653.1; PREDICTED: Bemisia tabaci trichohyalin-like (LOC109032484), transcript variant X2, mRNA}	{NA}
transcript_HQ_group1_transcript12244/f2p0/2517	{XP_018022005.1; PREDICTED: arrestin homolog [Hyalella azteca]}	{sp|P55274|ARRH_HELVI; Arrestin homolog OS=Heliothis virescens PE=3 SV=1}	{bter:100650954; - - - - -; bter:100650954; - - - - -}	{7302112; KOG3865 Arrestin T Signal transduction mechanisms ;}	{NA}	{XM_001601611.4; PREDICTED: Nasonia vitripennis arrestin homolog (LOC100117419), transcript variant X3, mRNA}	{NA}
transcript_HQ_group1_transcript12245/f4p0/2463	{XP_002114172.1; hypothetical protein TRIADDRAFT_58361 [Trichoplax adhaerens]}	{sp|Q26304|LUCI_LUCMI; Luciferin 4-monooxygenase OS=Luciola mingrelica PE=1 SV=1}	{tad:TRIADDRAFT_58361; - - - - -}	{CE05585; KOG1176 Acyl-CoA synthetase I Lipid transport and metabolism ;}	{GO:0008152; NA GO:0003824; NA}	{NA}	{PF00501:AMP-binding enzyme}
transcript_HQ_group1_transcript12263/f3p0/2528	{NA}	{NA}	{NA}	{NA}	{NA}	{GQ369796.1; Macrobrachium nipponense 18S ribosomal RNA gene, partial sequence; internal transcribed spacer 1, 5.8S ribosomal RNA gene, and internal transcribed spacer 2, complete sequence; and 28S ribosomal RNA gene, partial sequence}	{NA}
transcript_HQ_group1_transcript12268/f2p0/2508	{DAA15291.1; TPA: hypothetical protein BOS_23236 [Bos taurus]}	{NA}	{phu:Phum_PHUM205210; - - - - -}	{NA}	{NA}	{EU118285.1; Macrobrachium nipponense isolate MN-gd 18S ribosomal RNA gene, partial sequence; internal transcribed spacer 1, complete sequence; and 5.8S ribosomal RNA gene, partial sequence}	{NA}
transcript_HQ_group1_transcript12270/f5p0/2481	{ACY66521.1; hypothetical protein, partial [Scylla paramamosain]}	{NA}	{nve:NEMVE_v1g133355; - - - - -}	{NA}	{NA}	{GQ369796.1; Macrobrachium nipponense 18S ribosomal RNA gene, partial sequence; internal transcribed spacer 1, 5.8S ribosomal RNA gene, and internal transcribed spacer 2, complete sequence; and 28S ribosomal RNA gene, partial sequence}	{NA}
transcript_HQ_group1_transcript1230/f2p0/5285	{ALV82311.1; protein kinase A [Gecarcinus lateralis]}	{sp|Q91WG5|AAKG2_MOUSE; 5'-AMP-activated protein kinase subunit gamma-2 OS=Mus musculus GN=Prkag2 PE=1 SV=2}	{bter:100643749; K07200 PRKAG 5'-AMP-activated protein kinase, regulatory gamma subunit - ko04371; Environmental Information Processing; Signal transduction; Apelin signaling pathway | ko04068; Environmental Information Processing; Signal transduction; FoxO signaling pathway | ko04152; Environmental Information Processing; Signal transduction; AMPK signaling pathway | ko04530; Cellular Processes;…	{7300717; KOG1764 5'-AMP-activated protein kinase, gamma subunit C Energy production and conversion ;}	{GO:0030554; adenyl nucleotide binding; molecular_function}	{XM_013505685.1; PREDICTED: Chinchilla lanigera protein kinase, AMP-activated, gamma 1 non-catalytic subunit (Prkag1), transcript variant X4, mRNA}	{PF00571:CBS domain}
transcript_HQ_group1_transcript12307/f2p0/2502	{KKF21118.1; Zinc finger and BTB domain-containing protein 38 [Larimichthys crocea]}	{NA}	{nve:NEMVE_v1g126978; - - - - -}	{NA}	{NA}	{EU118285.1; Macrobrachium nipponense isolate MN-gd 18S ribosomal RNA gene, partial sequence; internal transcribed spacer 1, complete sequence; and 5.8S ribosomal RNA gene, partial sequence}	{NA}
transcript_HQ_group1_transcript12357/f6p0/2460	{JAS90824.1; hypothetical protein g.16055 [Homalodisca liturata]}	{sp|B4LMA2|EAF_DROVI; Ell-associated factor Eaf OS=Drosophila virilis GN=Eaf PE=3 SV=1}	{nvi:100116738; K15186 EAF ELL-associated factor - -}	{Hs14861850; KOG4795 Protein associated with transcriptional elongation factor ELL K Transcription ;}	{NA}	{NA}	{NA}
transcript_HQ_group1_transcript12364/f2p0/2486	{EFN65035.1; hypothetical protein EAG_01178 [Camponotus floridanus]}	{NA}	{tsp:Tsp_15385; - - - - -}	{NA}	{NA}	{GQ369796.1; Macrobrachium nipponense 18S ribosomal RNA gene, partial sequence; internal transcribed spacer 1, 5.8S ribosomal RNA gene, and internal transcribed spacer 2, complete sequence; and 28S ribosomal RNA gene, partial sequence}	{NA}
transcript_HQ_group1_transcript12375/f2p0/2497	{XP_018021360.1; PREDICTED: putative phospholipase B-like 2 [Hyalella azteca]}	{sp|Q4QQW8|PLBL2_RAT; Putative phospholipase B-like 2 OS=Rattus norvegicus GN=Plbd2 PE=1 SV=2}	{bfo:BRAFLDRAFT_287019; - - - - -}	{Hs22060441; KOG3774 Uncharacterized conserved protein Lama T Signal transduction mechanisms ;}	{NA}	{NA}	{NA}
transcript_HQ_group1_transcript12396/f7p0/2487	{XP_013197323.1; PREDICTED: zinc finger protein 84-like [Amyelois transitella]}	{sp|P18749|ZO6_XENLA; Oocyte zinc finger protein XlCOF6 (Fragment) OS=Xenopus laevis PE=3 SV=1}	{api:107883216; - - - - -}	{Hs4508037; KOG1721 FOG: Zn-finger R General function prediction only ;}	{GO:0004017; adenylate kinase activity; molecular_function GO:0046872; metal ion binding; molecular_function GO:0008270; zinc ion binding; molecular_function GO:0006281; DNA repair; biological_process}	{XM_014185749.1; PREDICTED: Salmo salar zinc finger protein 180-like (LOC106594385), partial mRNA}	{PF00412:LIM domain PF05191:Adenylate kinase, active site lid PF07975:TFIIH C1-like domain PF00096:Zinc finger, C2H2 type}
transcript_HQ_group1_transcript12399/f4p0/2460	{DAA15291.1; TPA: hypothetical protein BOS_23236 [Bos taurus]}	{NA}	{phu:Phum_PHUM205210; - - - - -}	{NA}	{NA}	{KC515055.1; Macrobrachium superbum 18S ribosomal RNA gene, partial sequence}	{NA}
transcript_HQ_group1_transcript12407/f3p0/2492	{KDR15916.1; Paraplegin [Zootermopsis nevadensis]}	{sp|Q9UQ90|SPG7_HUMAN; Paraplegin OS=Homo sapiens GN=SPG7 PE=1 SV=2}	{tca:100142134; K09552 SPG7 spastic paraplegia 7 3.4.24.- -}	{7290347; KOG0731 AAA+-type ATPase containing the peptidase M41 domain O Posttranslational modification, protein turnover, chaperones ;}	{GO:0006310; DNA recombination; biological_process GO:0006508; proteolysis; biological_process GO:0004222; metalloendopeptidase activity; molecular_function GO:0015995; chlorophyll biosynthetic process; biological_process GO:0006281; DNA repair; biological_process GO:0005524; ATP binding; molecular_function GO:0009378; four-way junction helicase activity; molecular_function GO:0003678; DNA helica…	{NA}	{PF01695:IstB-like ATP binding protein PF00004:ATPase family associated with various cellular activities (AAA) PF07724:AAA domain (Cdc48 subfamily) PF01078:Magnesium chelatase, subunit ChlI PF06480:FtsH Extracellular PF05496:Holliday junction DNA helicase ruvB N-terminus PF06068:TIP49 C-terminus PF07728:AAA domain (dynein-related subfamily) PF01434:Peptidase family M41}
transcript_HQ_group1_transcript12420/f2p0/2480	{NA}	{NA}	{NA}	{NA}	{NA}	{GQ369796.1; Macrobrachium nipponense 18S ribosomal RNA gene, partial sequence; internal transcribed spacer 1, 5.8S ribosomal RNA gene, and internal transcribed spacer 2, complete sequence; and 28S ribosomal RNA gene, partial sequence}	{NA}
transcript_HQ_group1_transcript12432/f6p0/2450	{KKF21118.1; Zinc finger and BTB domain-containing protein 38 [Larimichthys crocea]}	{NA}	{dre:100037361; - - - - -}	{NA}	{NA}	{GQ369796.1; Macrobrachium nipponense 18S ribosomal RNA gene, partial sequence; internal transcribed spacer 1, 5.8S ribosomal RNA gene, and internal transcribed spacer 2, complete sequence; and 28S ribosomal RNA gene, partial sequence}	{NA}
transcript_HQ_group1_transcript12436/f2p0/2483	{EFN71375.1; hypothetical protein EAG_03557 [Camponotus floridanus]}	{NA}	{nve:NEMVE_v1g126993; - - - - -}	{NA}	{NA}	{GQ487513.1; Macrobrachium pilimanus voucher KC3110 28S ribosomal RNA gene, partial sequence}	{NA}
transcript_HQ_group1_transcript12468/f6p0/2480	{AFH75400.1; elongation factor 2 [Eriocheir sinensis]}	{sp|Q1HPK6|EF2_BOMMO; Translation elongation factor 2 OS=Bombyx mori GN=tef2 PE=1 SV=1}	{bim:100750013; K03234 EEF2 elongation factor 2 - ko04152; Environmental Information Processing; Signal transduction; AMPK signaling pathway | ko04921; Organismal Systems; Endocrine system; Oxytocin signaling pathway}	{7302127; KOG0469 Elongation factor 2 J Translation, ribosomal structure and biogenesis ;}	{NA}	{EF426560.1; Penaeus monodon elongation factor 2 mRNA, complete cds}	{NA}
transcript_HQ_group1_transcript1247/f6p0/5258	{ACU31053.1; F1F0-ATP synthase beta subunit [Procambarus clarkii]}	{sp|Q5ZLC5|ATPB_CHICK; ATP synthase subunit beta, mitochondrial OS=Gallus gallus GN=ATP5B PE=1 SV=1}	{fpg:101912037; K02133 ATPeF1B, ATP5B, ATP2 F-type H+-transporting ATPase subunit beta 3.6.3.14 ko00190; Metabolism; Energy metabolism; Oxidative phosphorylation | ko05010; Human Diseases; Neurodegenerative diseases; Alzheimer's disease | ko05012; Human Diseases; Neurodegenerative diseases; Parkinson's disease | ko05016; Human Diseases; Neurodegenerative diseases; Huntington's disease}	{7304361; KOG1350 F0F1-type ATP synthase, beta subunit C Energy production and conversion ;}	{NA}	{FJ042671.1; Marsupenaeus japonicus F1F0-ATP synthase beta subunit mRNA, complete cds}	{NA}
transcript_HQ_group1_transcript1249/f13p0/5233	{KDR10578.1; 3'(2'),5'-bisphosphate nucleotidase 1 [Zootermopsis nevadensis]}	{sp|Q9Z1N4|BPNT1_RAT; 3'(2'),5'-bisphosphate nucleotidase 1 OS=Rattus norvegicus GN=Bpnt1 PE=1 SV=1}	{dpx:DAPPUDRAFT_305480; K01082 cysQ, MET22, BPNT1 3'(2'), 5'-bisphosphate nucleotidase 3.1.3.7 ko00920; Metabolism; Energy metabolism; Sulfur metabolism}	{Hs5174399; KOG3099 Bisphosphate 3'-nucleotidase BPNT1/Inositol polyphosphate 1-phosphatase F Nucleotide transport and metabolism ;}	{NA}	{NA}	{NA}
transcript_HQ_group1_transcript12498/f2p0/2473	{XP_018025466.1; PREDICTED: aminoacylase-1A-like [Hyalella azteca]}	{sp|Q99JW2|ACY1_MOUSE; Aminoacylase-1 OS=Mus musculus GN=Acy1 PE=1 SV=1}	{dre:393970; K14677 ACY1 aminoacylase 3.5.1.14 ko01210; Metabolism; Global and overview maps; 2-Oxocarboxylic acid metabolism | ko01230; Metabolism; Global and overview maps; Biosynthesis of amino acids | ko00220; Metabolism; Amino acid metabolism; Arginine biosynthesis}	{Hs4501901; KOG2275 Aminoacylase ACY1 and related metalloexopeptidases E Amino acid transport and metabolism ;}	{NA}	{NA}	{NA}
transcript_HQ_group1_transcript12499/f7p0/2478	{AMP19653.1; peropsin [Euphausia superba]}	{sp|O35214|OPSX_MOUSE; Visual pigment-like receptor peropsin OS=Mus musculus GN=Rrh PE=1 SV=1}	{ecb:100064319; K04253 RRH visual pigment-like receptor peropsin - -}	{Hs5730019; KOG3656 FOG: 7 transmembrane receptor R General function prediction only ;}	{NA}	{NA}	{NA}
transcript_HQ_group1_transcript12517/f4p0/2469	{KKF21118.1; Zinc finger and BTB domain-containing protein 38 [Larimichthys crocea]}	{NA}	{dre:100037361; - - - - -}	{NA}	{NA}	{EU346851.1; Macrobrachium nipponense 18S ribosomal RNA gene, partial sequence; internal transcribed spacer 1, complete sequence; and 5.8S ribosomal RNA gene, partial sequence}	{NA}
transcript_HQ_group1_transcript12527/f3p0/2467	{EFN65035.1; hypothetical protein EAG_01178 [Camponotus floridanus]}	{NA}	{tsp:Tsp_15385; - - - - -}	{NA}	{NA}	{GQ369796.1; Macrobrachium nipponense 18S ribosomal RNA gene, partial sequence; internal transcribed spacer 1, 5.8S ribosomal RNA gene, and internal transcribed spacer 2, complete sequence; and 28S ribosomal RNA gene, partial sequence}	{NA}
transcript_HQ_group1_transcript12529/f2p0/2468	{XP_018014452.1; PREDICTED: annexin-B12-like [Hyalella azteca]}	{sp|P22464|ANXB9_DROME; Annexin B9 OS=Drosophila melanogaster GN=AnxB9 PE=2 SV=2}	{api:100161096; K17095 ANXA7_11 annexin A7/11 - -}	{7300694; KOG0819 Annexin U Intracellular trafficking, secretion, and vesicular transport ;}	{NA}	{NA}	{NA}
transcript_HQ_group1_transcript12533/f2p0/2453	{KKF21118.1; Zinc finger and BTB domain-containing protein 38 [Larimichthys crocea]}	{NA}	{dre:100037361; - - - - -}	{NA}	{NA}	{EU346851.1; Macrobrachium nipponense 18S ribosomal RNA gene, partial sequence; internal transcribed spacer 1, complete sequence; and 5.8S ribosomal RNA gene, partial sequence}	{NA}
transcript_HQ_group1_transcript12553/f2p0/2487	{XP_018015220.1; PREDICTED: protein Tob1-like [Hyalella azteca]}	{sp|Q61471|TOB1_MOUSE; Protein Tob1 OS=Mus musculus GN=Tob1 PE=1 SV=2}	{phu:Phum_PHUM012320; K14443 TOB protein Tob/BTG - ko03018; Genetic Information Processing; Folding, sorting and degradation; RNA degradation}	{7293180; KOG4006 Anti-proliferation factor BTG1/TOB TR Signal transduction mechanisms ; General function prediction only ;}	{NA}	{NA}	{NA}
transcript_HQ_group1_transcript12559/f70p0/2374	{JAS90824.1; hypothetical protein g.16055 [Homalodisca liturata]}	{sp|B4LMA2|EAF_DROVI; Ell-associated factor Eaf OS=Drosophila virilis GN=Eaf PE=3 SV=1}	{nvi:100116738; K15186 EAF ELL-associated factor - -}	{Hs14861850; KOG4795 Protein associated with transcriptional elongation factor ELL K Transcription ;}	{NA}	{NA}	{NA}
transcript_HQ_group1_transcript1257/f2p0/5259	{KDR21875.1; Segment polarity protein dishevelled-like protein DVL-3 [Zootermopsis nevadensis]}	{sp|Q61062|DVL3_MOUSE; Segment polarity protein dishevelled homolog DVL-3 OS=Mus musculus GN=Dvl3 PE=1 SV=2}	{aec:105148755; K02353 DVL segment polarity protein dishevelled - ko04310; Environmental Information Processing; Signal transduction; Wnt signaling pathway | ko04330; Environmental Information Processing; Signal transduction; Notch signaling pathway | ko04390; Environmental Information Processing; Signal transduction; Hippo signaling pathway | ko04150; Environmental Information Processing; Signal…	{Hs6806887; KOG3571 Dishevelled 3 and related proteins R General function prediction only ;}	{NA}	{XM_011705409.1; PREDICTED: Wasmannia auropunctata segment polarity protein dishevelled homolog DVL-3 (LOC105459410), transcript variant X2, mRNA}	{NA}
transcript_HQ_group1_transcript12572/f18p0/2412	{XP_018019757.1; PREDICTED: probable citrate synthase 1, mitochondrial [Hyalella azteca]}	{sp|Q16P20|CISY2_AEDAE; Probable citrate synthase 2, mitochondrial OS=Aedes aegypti GN=AAEL011789 PE=3 SV=1}	{aag:AaeL_AAEL002956; K01647 CS, gltA citrate synthase 2.3.3.1 ko01200; Metabolism; Global and overview maps; Carbon metabolism | ko01210; Metabolism; Global and overview maps; 2-Oxocarboxylic acid metabolism | ko01230; Metabolism; Global and overview maps; Biosynthesis of amino acids | ko00020; Metabolism; Carbohydrate metabolism; Citrate cycle (TCA cycle) | ko00630; Metabolism; Carbohydrate met…	{7290712; KOG2617 Citrate synthase C Energy production and conversion ;}	{NA}	{LN713461.1; Palaemon varians partial mRNA for putative citrate synthase (cs gene)}	{NA}
transcript_HQ_group1_transcript12607/f2p0/2493	{EFN71375.1; hypothetical protein EAG_03557 [Camponotus floridanus]}	{NA}	{NA}	{NA}	{NA}	{GQ369796.1; Macrobrachium nipponense 18S ribosomal RNA gene, partial sequence; internal transcribed spacer 1, 5.8S ribosomal RNA gene, and internal transcribed spacer 2, complete sequence; and 28S ribosomal RNA gene, partial sequence}	{NA}
transcript_HQ_group1_transcript12612/f2p0/2457	{XP_018007695.1; PREDICTED: U4/U6.U5 small nuclear ribonucleoprotein 27 kDa protein-like isoform X1 [Hyalella azteca]}	{NA}	{NA}	{NA}	{NA}	{NA}	{NA}
transcript_HQ_group1_transcript12614/f6p0/2433	{NA}	{NA}	{NA}	{NA}	{NA}	{GQ369796.1; Macrobrachium nipponense 18S ribosomal RNA gene, partial sequence; internal transcribed spacer 1, 5.8S ribosomal RNA gene, and internal transcribed spacer 2, complete sequence; and 28S ribosomal RNA gene, partial sequence}	{NA}
transcript_HQ_group1_transcript12649/f2p0/2453	{NA}	{NA}	{NA}	{NA}	{NA}	{EU346851.1; Macrobrachium nipponense 18S ribosomal RNA gene, partial sequence; internal transcribed spacer 1, complete sequence; and 5.8S ribosomal RNA gene, partial sequence}	{NA}
transcript_HQ_group1_transcript12656/f2p0/2435	{ACY66521.1; hypothetical protein, partial [Scylla paramamosain]}	{NA}	{nve:NEMVE_v1g154401; - - - - -}	{NA}	{NA}	{EU118285.1; Macrobrachium nipponense isolate MN-gd 18S ribosomal RNA gene, partial sequence; internal transcribed spacer 1, complete sequence; and 5.8S ribosomal RNA gene, partial sequence}	{NA}
transcript_HQ_group1_transcript12660/f4p0/2389	{ACY66521.1; hypothetical protein, partial [Scylla paramamosain]}	{NA}	{NA}	{NA}	{NA}	{GQ369796.1; Macrobrachium nipponense 18S ribosomal RNA gene, partial sequence; internal transcribed spacer 1, 5.8S ribosomal RNA gene, and internal transcribed spacer 2, complete sequence; and 28S ribosomal RNA gene, partial sequence}	{NA}
transcript_HQ_group1_transcript12676/f2p0/2475	{DAA15291.1; TPA: hypothetical protein BOS_23236 [Bos taurus]}	{NA}	{phu:Phum_PHUM205210; - - - - -}	{NA}	{NA}	{KC515055.1; Macrobrachium superbum 18S ribosomal RNA gene, partial sequence}	{NA}
transcript_HQ_group1_transcript12678/f16p0/2431	{NA}	{NA}	{NA}	{NA}	{NA}	{NA}	{NA}
transcript_HQ_group1_transcript12696/f2p0/2439	{XP_013379330.1; PREDICTED: HEAT repeat-containing protein 3-like [Lingula anatina]}	{sp|Q7Z4Q2|HEAT3_HUMAN; HEAT repeat-containing protein 3 OS=Homo sapiens GN=HEATR3 PE=1 SV=2}	{bim:100747953; - - - - -}	{NA}	{NA}	{NA}	{NA}
transcript_HQ_group1_transcript12722/f2p0/2454	{NA}	{NA}	{NA}	{NA}	{NA}	{NA}	{NA}
transcript_HQ_group1_transcript12732/f11p0/2375	{ACY66521.1; hypothetical protein, partial [Scylla paramamosain]}	{NA}	{NA}	{NA}	{NA}	{GQ369796.1; Macrobrachium nipponense 18S ribosomal RNA gene, partial sequence; internal transcribed spacer 1, 5.8S ribosomal RNA gene, and internal transcribed spacer 2, complete sequence; and 28S ribosomal RNA gene, partial sequence}	{NA}
transcript_HQ_group1_transcript12759/f2p0/2442	{NA}	{NA}	{NA}	{NA}	{NA}	{GQ369796.1; Macrobrachium nipponense 18S ribosomal RNA gene, partial sequence; internal transcribed spacer 1, 5.8S ribosomal RNA gene, and internal transcribed spacer 2, complete sequence; and 28S ribosomal RNA gene, partial sequence}	{NA}
transcript_HQ_group1_transcript12768/f4p0/2427	{DAA15291.1; TPA: hypothetical protein BOS_23236 [Bos taurus]}	{NA}	{phu:Phum_PHUM205210; - - - - -}	{NA}	{NA}	{EU346851.1; Macrobrachium nipponense 18S ribosomal RNA gene, partial sequence; internal transcribed spacer 1, complete sequence; and 5.8S ribosomal RNA gene, partial sequence}	{NA}
transcript_HQ_group1_transcript12772/f28p0/2420	{NA}	{NA}	{NA}	{NA}	{NA}	{GQ369796.1; Macrobrachium nipponense 18S ribosomal RNA gene, partial sequence; internal transcribed spacer 1, 5.8S ribosomal RNA gene, and internal transcribed spacer 2, complete sequence; and 28S ribosomal RNA gene, partial sequence}	{NA}
transcript_HQ_group1_transcript12783/f49p0/2361	{XP_018019757.1; PREDICTED: probable citrate synthase 1, mitochondrial [Hyalella azteca]}	{sp|Q16P20|CISY2_AEDAE; Probable citrate synthase 2, mitochondrial OS=Aedes aegypti GN=AAEL011789 PE=3 SV=1}	{aag:AaeL_AAEL002956; K01647 CS, gltA citrate synthase 2.3.3.1 ko01200; Metabolism; Global and overview maps; Carbon metabolism | ko01210; Metabolism; Global and overview maps; 2-Oxocarboxylic acid metabolism | ko01230; Metabolism; Global and overview maps; Biosynthesis of amino acids | ko00020; Metabolism; Carbohydrate metabolism; Citrate cycle (TCA cycle) | ko00630; Metabolism; Carbohydrate met…	{7290712; KOG2617 Citrate synthase C Energy production and conversion ;}	{GO:0044262; cellular carbohydrate metabolic process; biological_process GO:0046912; transferase activity, transferring acyl groups, acyl groups converted into alkyl on transfer; molecular_function}	{LN713461.1; Palaemon varians partial mRNA for putative citrate synthase (cs gene)}	{PF00285:Citrate synthase, C-terminal domain}
transcript_HQ_group1_transcript12798/f2p0/2427	{NA}	{NA}	{NA}	{NA}	{NA}	{GQ257601.1; Macrobrachium nipponense clone Mni104 microsatellite sequence}	{NA}
transcript_HQ_group1_transcript12803/f2p0/2435	{XP_018013115.1; PREDICTED: BRO1 domain-containing protein BROX-like [Hyalella azteca]}	{sp|A4IIL4|BROX_XENTR; BRO1 domain-containing protein BROX OS=Xenopus tropicalis GN=brox PE=2 SV=1}	{bfo:BRAFLDRAFT_115208; - - - - -}	{NA}	{NA}	{NA}	{NA}
transcript_HQ_group1_transcript12814/f2p0/2430	{ACY66521.1; hypothetical protein, partial [Scylla paramamosain]}	{NA}	{nve:NEMVE_v1g154401; - - - - -}	{NA}	{NA}	{GQ369796.1; Macrobrachium nipponense 18S ribosomal RNA gene, partial sequence; internal transcribed spacer 1, 5.8S ribosomal RNA gene, and internal transcribed spacer 2, complete sequence; and 28S ribosomal RNA gene, partial sequence}	{NA}
transcript_HQ_group1_transcript12831/f29p0/2385	{NA}	{NA}	{NA}	{NA}	{GO:0051536; iron-sulfur cluster binding; molecular_function}	{NA}	{PF12801:4Fe-4S binding domain}
transcript_HQ_group1_transcript12841/f4p0/2368	{XP_014488770.1; PREDICTED: CBP80/20-dependent translation initiation factor isoform X1 [Dinoponera quadriceps]}	{sp|O43310|CTIF_HUMAN; CBP80/20-dependent translation initiation factor OS=Homo sapiens GN=CTIF PE=1 SV=1}	{bim:100742774; - - - - -}	{7297569; KOG3942 MIF4G domain-containing protein J Translation, ribosomal structure and biogenesis ;}	{GO:0003723; RNA binding; molecular_function GO:0005515; protein binding; molecular_function}	{NA}	{PF02854:MIF4G domain}
transcript_HQ_group1_transcript12862/f5p0/2432	{XP_018025487.1; PREDICTED: collagen alpha-1(I) chain-like isoform X2 [Hyalella azteca]}	{sp|P12106|CO9A1_CHICK; Collagen alpha-1(IX) chain OS=Gallus gallus GN=COL9A1 PE=1 SV=4}	{cfo:105247961; K08131 COL9A collagen, type IX, alpha - ko04151; Environmental Information Processing; Signal transduction; PI3K-Akt signaling pathway | ko04512; Environmental Information Processing; Signaling molecules and interaction; ECM-receptor interaction | ko04510; Cellular Processes; Cellular community - eukaryotes; Focal adhesion | ko04974; Organismal Systems; Digestive system; Protein d…	{NA}	{NA}	{NA}	{NA}
transcript_HQ_group1_transcript12885/f8p0/2367	{XP_019849180.1; PREDICTED: selenium-binding protein 1-like isoform X2 [Amphimedon queenslandica]}	{sp|Q52KZ7|SBP1A_XENLA; Selenium-binding protein 1-A OS=Xenopus laevis GN=selenbp1-a PE=2 SV=1}	{aqu:100642004; K17285 SELENBP1 selenium-binding protein 1 - -}	{Hs16306550; KOG0918 Selenium-binding protein P Inorganic ion transport and metabolism ;}	{NA}	{NA}	{NA}
transcript_HQ_group1_transcript12891/f11p0/2407	{KDR23675.1; FAD-dependent oxidoreductase domain-containing protein 1 [Zootermopsis nevadensis]}	{sp|Q6DCP1|FXRD1_XENLA; FAD-dependent oxidoreductase domain-containing protein 1 OS=Xenopus laevis GN=foxred1 PE=2 SV=1}	{aga:AgaP_AGAP009080; K18166 FOXRED1 FAD-dependent oxidoreductase domain-containing protein 1 - -}	{Hs8923708; KOG2853 Possible oxidoreductase R General function prediction only ;}	{NA}	{XM_013155626.1; PREDICTED: Cavia porcellus FAD-dependent oxidoreductase domain containing 1 (Foxred1), transcript variant X3, mRNA}	{NA}
transcript_HQ_group1_transcript12912/f2p0/2413	{XP_004562970.1; PREDICTED: glutaryl-CoA dehydrogenase, mitochondrial-like [Maylandia zebra]}	{sp|Q2KHZ9|GCDH_BOVIN; Glutaryl-CoA dehydrogenase, mitochondrial OS=Bos taurus GN=GCDH PE=2 SV=1}	{mze:101471797; K00252 GCDH, gcdH glutaryl-CoA dehydrogenase 1.3.8.6 ko00071; Metabolism; Lipid metabolism; Fatty acid degradation | ko00310; Metabolism; Amino acid metabolism; Lysine degradation | ko00380; Metabolism; Amino acid metabolism; Tryptophan metabolism | ko00362; Metabolism; Xenobiotics biodegradation and metabolism; Benzoate degradation}	{Hs4503943; KOG0138 Glutaryl-CoA dehydrogenase E Amino acid transport and metabolism ;}	{NA}	{NA}	{NA}
transcript_HQ_group1_transcript12921/f2p0/2422	{XP_018018577.1; PREDICTED: uncharacterized protein LOC108675102 isoform X2 [Hyalella azteca]}	{sp|Q01484|ANK2_HUMAN; Ankyrin-2 OS=Homo sapiens GN=ANK2 PE=1 SV=4}	{cmk:103180943; K10380 ANK ankyrin - ko04624; Organismal Systems; Immune system; Toll and Imd signaling pathway | ko05205; Human Diseases; Cancers: Overview; Proteoglycans in cancer}	{Hs10947054; KOG4177 Ankyrin M Cell wall/membrane/envelope biogenesis ;}	{NA}	{NA}	{NA}
transcript_HQ_group1_transcript12928/f2p0/2419	{XP_009062780.1; hypothetical protein LOTGIDRAFT_128909, partial [Lottia gigantea]}	{sp|Q16891|MIC60_HUMAN; MICOS complex subunit MIC60 OS=Homo sapiens GN=IMMT PE=1 SV=1}	{obi:106871626; K17785 IMMT, FCJ1, MNOS2 mitofilin - -}	{Hs5803115; KOG1854 Mitochondrial inner membrane protein (mitofilin) M Cell wall/membrane/envelope biogenesis ;}	{NA}	{NA}	{NA}
transcript_HQ_group1_transcript12961/f10p0/2395	{XP_018021360.1; PREDICTED: putative phospholipase B-like 2 [Hyalella azteca]}	{sp|Q4QQW8|PLBL2_RAT; Putative phospholipase B-like 2 OS=Rattus norvegicus GN=Plbd2 PE=1 SV=2}	{bfo:BRAFLDRAFT_287019; - - - - -}	{Hs22060441; KOG3774 Uncharacterized conserved protein Lama T Signal transduction mechanisms ;}	{NA}	{NA}	{NA}
transcript_HQ_group1_transcript12965/f2p0/2396	{NA}	{NA}	{NA}	{NA}	{NA}	{NA}	{NA}
transcript_HQ_group1_transcript12981/f2p0/2394	{XP_018007128.1; PREDICTED: uncharacterized protein LOC108664941 [Hyalella azteca]}	{NA}	{bim:100749482; - - - - -}	{NA}	{NA}	{XM_319545.5; Anopheles gambiae str. PEST AGAP003317-PA (AgaP_AGAP003317) mRNA, complete cds}	{NA}
transcript_HQ_group1_transcript12994/f3p0/2418	{ACY66521.1; hypothetical protein, partial [Scylla paramamosain]}	{NA}	{NA}	{NA}	{NA}	{EU118285.1; Macrobrachium nipponense isolate MN-gd 18S ribosomal RNA gene, partial sequence; internal transcribed spacer 1, complete sequence; and 5.8S ribosomal RNA gene, partial sequence}	{NA}
transcript_HQ_group1_transcript13037/f2p0/2362	{NA}	{NA}	{NA}	{NA}	{NA}	{EU346851.1; Macrobrachium nipponense 18S ribosomal RNA gene, partial sequence; internal transcribed spacer 1, complete sequence; and 5.8S ribosomal RNA gene, partial sequence}	{NA}
transcript_HQ_group1_transcript1304/f3p0/5230	{XP_015519610.1; PREDICTED: protein kinase C, brain isozyme isoform X4 [Neodiprion lecontei]}	{sp|P05130|KPC1_DROME; Protein kinase C, brain isozyme OS=Drosophila melanogaster GN=Pkc53E PE=2 SV=2}	{aec:105150950; K02677 PRKCA classical protein kinase C alpha type 2.7.11.13 ko04014; Environmental Information Processing; Signal transduction; Ras signaling pathway | ko04015; Environmental Information Processing; Signal transduction; Rap1 signaling pathway | ko04010; Environmental Information Processing; Signal transduction; MAPK signaling pathway | ko04011; Environmental Information Processin…	{7302860; KOG0696 Serine/threonine protein kinase T Signal transduction mechanisms ;}	{NA}	{XM_017906816.1; PREDICTED: Eufriesea mexicana protein kinase C, brain isozyme (LOC108552327), transcript variant X3, mRNA}	{NA}
transcript_HQ_group1_transcript13040/f3p0/2401	{ACY66521.1; hypothetical protein, partial [Scylla paramamosain]}	{NA}	{NA}	{NA}	{NA}	{EU118285.1; Macrobrachium nipponense isolate MN-gd 18S ribosomal RNA gene, partial sequence; internal transcribed spacer 1, complete sequence; and 5.8S ribosomal RNA gene, partial sequence}	{NA}
transcript_HQ_group1_transcript13042/f5p0/2397	{KKF21118.1; Zinc finger and BTB domain-containing protein 38 [Larimichthys crocea]}	{NA}	{nve:NEMVE_v1g133140; - - - - -}	{NA}	{NA}	{GQ369796.1; Macrobrachium nipponense 18S ribosomal RNA gene, partial sequence; internal transcribed spacer 1, 5.8S ribosomal RNA gene, and internal transcribed spacer 2, complete sequence; and 28S ribosomal RNA gene, partial sequence}	{NA}
transcript_HQ_group1_transcript13085/f3p0/2382	{XP_018016707.1; PREDICTED: lachesin-like [Hyalella azteca]}	{sp|Q24372|LACH_DROME; Lachesin OS=Drosophila melanogaster GN=Lac PE=1 SV=2}	{bter:100643500; - - - - -; bter:100643500; - - - - -}	{7303450; KOG3510 FOG: Immunoglobulin C-2 Type/fibronectin type III domains T Signal transduction mechanisms ;}	{NA}	{NA}	{NA}
transcript_HQ_group1_transcript13102/f16p0/2353	{ACY66521.1; hypothetical protein, partial [Scylla paramamosain]}	{NA}	{NA}	{NA}	{NA}	{EU118285.1; Macrobrachium nipponense isolate MN-gd 18S ribosomal RNA gene, partial sequence; internal transcribed spacer 1, complete sequence; and 5.8S ribosomal RNA gene, partial sequence}	{NA}
transcript_HQ_group1_transcript13108/f3p0/2394	{ACY66521.1; hypothetical protein, partial [Scylla paramamosain]}	{NA}	{NA}	{NA}	{NA}	{EU118285.1; Macrobrachium nipponense isolate MN-gd 18S ribosomal RNA gene, partial sequence; internal transcribed spacer 1, complete sequence; and 5.8S ribosomal RNA gene, partial sequence}	{NA}
transcript_HQ_group1_transcript13112/f3p0/2364	{NA}	{NA}	{NA}	{NA}	{NA}	{GQ369796.1; Macrobrachium nipponense 18S ribosomal RNA gene, partial sequence; internal transcribed spacer 1, 5.8S ribosomal RNA gene, and internal transcribed spacer 2, complete sequence; and 28S ribosomal RNA gene, partial sequence}	{NA}
transcript_HQ_group1_transcript13116/f6p0/2172	{AGA17871.1; hemocyanin subunit 1 [Macrobrachium nipponense]}	{sp|P80096|HCYC_PANIN; Hemocyanin C chain OS=Panulirus interruptus PE=1 SV=1}	{phu:Phum_PHUM494820; - - - - -}	{NA}	{NA}	{JX456149.1; Macrobrachium nipponense hemocyanin subunit 1 mRNA, complete cds}	{NA}
transcript_HQ_group1_transcript13117/f3p0/2387	{XP_003701953.1; PREDICTED: guanine nucleotide-binding protein subunit gamma-e [Megachile rotundata]}	{sp|Q9NFZ3|GBGE_DROME; Guanine nucleotide-binding protein subunit gamma-e OS=Drosophila melanogaster GN=Ggamma30A PE=1 SV=1}	{cfo:105252321; K04547 GNG13 guanine nucleotide-binding protein G(I)/G(S)/G(O) subunit gamma-13 - ko04014; Environmental Information Processing; Signal transduction; Ras signaling pathway | ko04371; Environmental Information Processing; Signal transduction; Apelin signaling pathway | ko04151; Environmental Information Processing; Signal transduction; PI3K-Akt signaling pathway | ko04062; Organism…	{7297505; KOG4119 G protein gamma subunit T Signal transduction mechanisms ;}	{NA}	{XM_019678955.1; PREDICTED: Aedes albopictus guanine nucleotide-binding protein subunit gamma-e (LOC109405896), mRNA}	{NA}
transcript_HQ_group1_transcript13120/f2p0/2411	{KKF21118.1; Zinc finger and BTB domain-containing protein 38 [Larimichthys crocea]}	{NA}	{nve:NEMVE_v1g126978; - - - - -}	{NA}	{NA}	{GQ369796.1; Macrobrachium nipponense 18S ribosomal RNA gene, partial sequence; internal transcribed spacer 1, 5.8S ribosomal RNA gene, and internal transcribed spacer 2, complete sequence; and 28S ribosomal RNA gene, partial sequence}	{NA}
transcript_HQ_group1_transcript13137/f6p0/2321	{ACY66521.1; hypothetical protein, partial [Scylla paramamosain]}	{NA}	{NA}	{NA}	{NA}	{GQ369796.1; Macrobrachium nipponense 18S ribosomal RNA gene, partial sequence; internal transcribed spacer 1, 5.8S ribosomal RNA gene, and internal transcribed spacer 2, complete sequence; and 28S ribosomal RNA gene, partial sequence}	{NA}
transcript_HQ_group1_transcript13140/f4p0/2341	{NA}	{NA}	{NA}	{NA}	{NA}	{GQ369796.1; Macrobrachium nipponense 18S ribosomal RNA gene, partial sequence; internal transcribed spacer 1, 5.8S ribosomal RNA gene, and internal transcribed spacer 2, complete sequence; and 28S ribosomal RNA gene, partial sequence}	{NA}
transcript_HQ_group1_transcript13145/f18p0/2370	{NA}	{NA}	{NA}	{NA}	{NA}	{NA}	{NA}
transcript_HQ_group1_transcript1315/f2p0/5231	{XP_002424442.1; hypothetical protein Phum_PHUM129270 [Pediculus humanus corporis]}	{sp|Q6P4T1|SNX19_MOUSE; Sorting nexin-19 OS=Mus musculus GN=Snx19 PE=1 SV=1}	{phu:Phum_PHUM129270; K17930 SNX19 sorting nexin-19 - -}	{NA}	{GO:0035091; phosphatidylinositol binding; molecular_function}	{NA}	{PF00787:PX domain}
transcript_HQ_group1_transcript13189/f2p0/2379	{NA}	{NA}	{NA}	{NA}	{NA}	{NA}	{NA}
transcript_HQ_group1_transcript13211/f13p0/2352	{XP_018021360.1; PREDICTED: putative phospholipase B-like 2 [Hyalella azteca]}	{sp|Q4QQW8|PLBL2_RAT; Putative phospholipase B-like 2 OS=Rattus norvegicus GN=Plbd2 PE=1 SV=2}	{bfo:BRAFLDRAFT_287019; - - - - -}	{Hs22060441; KOG3774 Uncharacterized conserved protein Lama T Signal transduction mechanisms ;}	{NA}	{XM_002413833.1; Ixodes scapularis secreted protein, putative, mRNA}	{NA}
transcript_HQ_group1_transcript13218/f3p0/2370	{DAA15291.1; TPA: hypothetical protein BOS_23236 [Bos taurus]}	{NA}	{phu:Phum_PHUM205210; - - - - -}	{NA}	{NA}	{EU346851.1; Macrobrachium nipponense 18S ribosomal RNA gene, partial sequence; internal transcribed spacer 1, complete sequence; and 5.8S ribosomal RNA gene, partial sequence}	{NA}
transcript_HQ_group1_transcript13228/f2p0/2340	{NA}	{NA}	{NA}	{NA}	{NA}	{EU118285.1; Macrobrachium nipponense isolate MN-gd 18S ribosomal RNA gene, partial sequence; internal transcribed spacer 1, complete sequence; and 5.8S ribosomal RNA gene, partial sequence}	{NA}
transcript_HQ_group1_transcript13240/f2p0/2366	{NA}	{NA}	{NA}	{NA}	{NA}	{GQ369796.1; Macrobrachium nipponense 18S ribosomal RNA gene, partial sequence; internal transcribed spacer 1, 5.8S ribosomal RNA gene, and internal transcribed spacer 2, complete sequence; and 28S ribosomal RNA gene, partial sequence}	{NA}
transcript_HQ_group1_transcript13244/f15p0/2289	{KZS07838.1; Dipeptidyl peptidase 2 [Daphnia magna]}	{sp|Q5RBU7|PCP_PONAB; Lysosomal Pro-X carboxypeptidase OS=Pongo abelii GN=PRCP PE=2 SV=1}	{sko:100375180; K01285 PRCP lysosomal Pro-X carboxypeptidase 3.4.16.2 ko04614; Organismal Systems; Endocrine system; Renin-angiotensin system | ko04974; Organismal Systems; Digestive system; Protein digestion and absorption}	{Hs4826940; KOG2183 Prolylcarboxypeptidase (angiotensinase C) OR Posttranslational modification, protein turnover, chaperones ; General function prediction only ;}	{GO:0008236; serine-type peptidase activity; molecular_function GO:0006508; proteolysis; biological_process}	{NA}	{PF00326:Prolyl oligopeptidase family PF05577:Serine carboxypeptidase S28}
transcript_HQ_group1_transcript13274/f2p0/2366	{XP_018018512.1; PREDICTED: kidney mitochondrial carrier protein 1-like [Hyalella azteca]}	{sp|O95258|UCP5_HUMAN; Brain mitochondrial carrier protein 1 OS=Homo sapiens GN=SLC25A14 PE=2 SV=1}	{dpx:DAPPUDRAFT_316658; K15106 SLC25A14_30 solute carrier family 25 (mitochondrial carrier), member 14/30 - -}	{Hs4507009; KOG0753 Mitochondrial fatty acid anion carrier protein/Uncoupling protein C Energy production and conversion ;}	{NA}	{NA}	{NA}
transcript_HQ_group1_transcript13290/f2p0/2364	{XP_011430268.1; PREDICTED: histone-lysine N-methyltransferase, H3 lysine-79 specific-like [Crassostrea gigas]}	{NA}	{crg:105330337; - - - - -}	{NA}	{NA}	{NA}	{NA}
transcript_HQ_group1_transcript13322/f2p0/2355	{NA}	{NA}	{NA}	{NA}	{NA}	{EU118285.1; Macrobrachium nipponense isolate MN-gd 18S ribosomal RNA gene, partial sequence; internal transcribed spacer 1, complete sequence; and 5.8S ribosomal RNA gene, partial sequence}	{NA}
transcript_HQ_group1_transcript13328/f3p0/2355	{DAA15291.1; TPA: hypothetical protein BOS_23236 [Bos taurus]}	{NA}	{dre:100037361; - - - - -}	{NA}	{NA}	{EU346851.1; Macrobrachium nipponense 18S ribosomal RNA gene, partial sequence; internal transcribed spacer 1, complete sequence; and 5.8S ribosomal RNA gene, partial sequence}	{NA}
transcript_HQ_group1_transcript13329/f5p0/2302	{NA}	{NA}	{NA}	{NA}	{NA}	{EU118285.1; Macrobrachium nipponense isolate MN-gd 18S ribosomal RNA gene, partial sequence; internal transcribed spacer 1, complete sequence; and 5.8S ribosomal RNA gene, partial sequence}	{NA}
transcript_HQ_group1_transcript13330/f18p0/2322	{ACY66521.1; hypothetical protein, partial [Scylla paramamosain]}	{NA}	{NA}	{NA}	{NA}	{EU346851.1; Macrobrachium nipponense 18S ribosomal RNA gene, partial sequence; internal transcribed spacer 1, complete sequence; and 5.8S ribosomal RNA gene, partial sequence}	{NA}
transcript_HQ_group1_transcript13335/f2p0/2388	{XP_967795.1; PREDICTED: palmitoyltransferase ZDHHC6 [Tribolium castaneum]}	{sp|Q9CPV7|ZDHC6_MOUSE; Palmitoyltransferase ZDHHC6 OS=Mus musculus GN=Zdhhc6 PE=2 SV=1}	{tca:656157; K20031 ZDHHC6 palmitoyltransferase ZDHHC6 2.3.1.225 -}	{7299620; KOG1314 DHHC-type Zn-finger protein R General function prediction only ;}	{NA}	{XM_009069057.1; Lottia gigantea hypothetical protein partial mRNA}	{NA}
transcript_HQ_group1_transcript13347/f5p0/2354	{AGA17871.1; hemocyanin subunit 1 [Macrobrachium nipponense]}	{sp|P80096|HCYC_PANIN; Hemocyanin C chain OS=Panulirus interruptus PE=1 SV=1}	{phu:Phum_PHUM494820; - - - - -}	{NA}	{NA}	{JX456149.1; Macrobrachium nipponense hemocyanin subunit 1 mRNA, complete cds}	{NA}
transcript_HQ_group1_transcript13357/f19p0/2341	{AGA17871.1; hemocyanin subunit 1 [Macrobrachium nipponense]}	{sp|P80096|HCYC_PANIN; Hemocyanin C chain OS=Panulirus interruptus PE=1 SV=1}	{phu:Phum_PHUM494820; - - - - -}	{NA}	{NA}	{JX456149.1; Macrobrachium nipponense hemocyanin subunit 1 mRNA, complete cds}	{NA}
transcript_HQ_group1_transcript13364/f3p0/2354	{JAT06456.1; hypothetical protein g.12924 [Homalodisca liturata]}	{sp|Q8TC12|RDH11_HUMAN; Retinol dehydrogenase 11 OS=Homo sapiens GN=RDH11 PE=1 SV=2}	{cfo:105251191; - - - - -}	{Hs20070272; KOG1208 Dehydrogenases with different specificities (related to short-chain alcohol dehydrogenases) Q Secondary metabolites biosynthesis, transport and catabolism ;}	{NA}	{NA}	{NA}
transcript_HQ_group1_transcript13367/f2p0/2352	{EFX77188.1; hypothetical protein DAPPUDRAFT_305911 [Daphnia pulex]}	{sp|O95045|UPP2_HUMAN; Uridine phosphorylase 2 OS=Homo sapiens GN=UPP2 PE=1 SV=1}	{bter:100646810; K00757 udp, UPP uridine phosphorylase 2.4.2.3 ko00240; Metabolism; Nucleotide metabolism; Pyrimidine metabolism | ko00983; Metabolism; Xenobiotics biodegradation and metabolism; Drug metabolism - other enzymes; bter:100646810; K00757 udp, UPP uridine phosphorylase 2.4.2.3 ko00240; Metabolism; Nucleotide metabolism; Pyrimidine metabolism | ko00983; Metabolism; Xenobiotics biodegra…	{7301520; KOG3728 Uridine phosphorylase F Nucleotide transport and metabolism ;}	{NA}	{NA}	{NA}
transcript_HQ_group1_transcript13369/f2p0/2371	{XP_018020778.1; PREDICTED: xylose isomerase-like [Hyalella azteca]}	{sp|Q40082|XYLA_HORVU; Xylose isomerase OS=Hordeum vulgare GN=XYLA PE=1 SV=1}	{obi:106873385; K01805 xylA xylose isomerase 5.3.1.5 ko00040; Metabolism; Carbohydrate metabolism; Pentose and glucuronate interconversions | ko00051; Metabolism; Carbohydrate metabolism; Fructose and mannose metabolism}	{NA}	{NA}	{NA}	{NA}
transcript_HQ_group1_transcript13375/f3p0/2368	{XP_967795.1; PREDICTED: palmitoyltransferase ZDHHC6 [Tribolium castaneum]}	{sp|Q9CPV7|ZDHC6_MOUSE; Palmitoyltransferase ZDHHC6 OS=Mus musculus GN=Zdhhc6 PE=2 SV=1}	{tca:656157; K20031 ZDHHC6 palmitoyltransferase ZDHHC6 2.3.1.225 -}	{7299620; KOG1314 DHHC-type Zn-finger protein R General function prediction only ;}	{NA}	{XM_009069057.1; Lottia gigantea hypothetical protein partial mRNA}	{NA}
transcript_HQ_group1_transcript13383/f2p0/2366	{NA}	{NA}	{NA}	{NA}	{NA}	{NA}	{NA}
transcript_HQ_group1_transcript13395/f8p0/2307	{NA}	{NA}	{NA}	{NA}	{NA}	{GQ369796.1; Macrobrachium nipponense 18S ribosomal RNA gene, partial sequence; internal transcribed spacer 1, 5.8S ribosomal RNA gene, and internal transcribed spacer 2, complete sequence; and 28S ribosomal RNA gene, partial sequence}	{NA}
transcript_HQ_group1_transcript13403/f2p0/2338	{NA}	{NA}	{NA}	{NA}	{NA}	{GQ369796.1; Macrobrachium nipponense 18S ribosomal RNA gene, partial sequence; internal transcribed spacer 1, 5.8S ribosomal RNA gene, and internal transcribed spacer 2, complete sequence; and 28S ribosomal RNA gene, partial sequence}	{NA}
transcript_HQ_group1_transcript13406/f2p0/2403	{XP_018012614.1; PREDICTED: LOW QUALITY PROTEIN: RNA-binding protein 5-like [Hyalella azteca]}	{sp|A4IGK4|RBM5_XENTR; RNA-binding protein 5 OS=Xenopus tropicalis GN=rbm5 PE=2 SV=1}	{crg:105331958; K13094 RBM5_10 RNA-binding protein 5/10 - -}	{Hs5032031; KOG0154 RNA-binding protein RBM5 and related proteins, contain G-patch and RRM domains R General function prediction only ;}	{NA}	{NA}	{NA}
transcript_HQ_group1_transcript13415/f6p0/2330	{ACY66521.1; hypothetical protein, partial [Scylla paramamosain]}	{NA}	{NA}	{NA}	{NA}	{GQ369796.1; Macrobrachium nipponense 18S ribosomal RNA gene, partial sequence; internal transcribed spacer 1, 5.8S ribosomal RNA gene, and internal transcribed spacer 2, complete sequence; and 28S ribosomal RNA gene, partial sequence}	{NA}
transcript_HQ_group1_transcript13418/f3p0/2381	{ACY66521.1; hypothetical protein, partial [Scylla paramamosain]}	{NA}	{NA}	{NA}	{NA}	{GQ369796.1; Macrobrachium nipponense 18S ribosomal RNA gene, partial sequence; internal transcribed spacer 1, 5.8S ribosomal RNA gene, and internal transcribed spacer 2, complete sequence; and 28S ribosomal RNA gene, partial sequence}	{NA}
transcript_HQ_group1_transcript13429/f2p0/2343	{NA}	{NA}	{NA}	{NA}	{NA}	{EU118285.1; Macrobrachium nipponense isolate MN-gd 18S ribosomal RNA gene, partial sequence; internal transcribed spacer 1, complete sequence; and 5.8S ribosomal RNA gene, partial sequence}	{NA}
transcript_HQ_group1_transcript13455/f2p0/2326	{EFN71375.1; hypothetical protein EAG_03557 [Camponotus floridanus]}	{NA}	{nve:NEMVE_v1g133090; - - - - -}	{NA}	{NA}	{GQ487513.1; Macrobrachium pilimanus voucher KC3110 28S ribosomal RNA gene, partial sequence}	{NA}
transcript_HQ_group1_transcript13477/f2p0/2332	{OCA13922.1; hypothetical protein XENTR_v90028747mg, partial [Xenopus tropicalis]}	{NA}	{NA}	{NA}	{NA}	{NA}	{NA}
transcript_HQ_group1_transcript1348/f2p0/5331	{DAA15291.1; TPA: hypothetical protein BOS_23236 [Bos taurus]}	{NA}	{phu:Phum_PHUM205210; - - - - -}	{NA}	{NA}	{KC515055.1; Macrobrachium superbum 18S ribosomal RNA gene, partial sequence}	{NA}
transcript_HQ_group1_transcript13524/f2p0/2343	{NA}	{NA}	{NA}	{NA}	{NA}	{GQ369796.1; Macrobrachium nipponense 18S ribosomal RNA gene, partial sequence; internal transcribed spacer 1, 5.8S ribosomal RNA gene, and internal transcribed spacer 2, complete sequence; and 28S ribosomal RNA gene, partial sequence}	{NA}
transcript_HQ_group1_transcript13528/f2p0/2326	{NA}	{NA}	{NA}	{NA}	{NA}	{GQ369796.1; Macrobrachium nipponense 18S ribosomal RNA gene, partial sequence; internal transcribed spacer 1, 5.8S ribosomal RNA gene, and internal transcribed spacer 2, complete sequence; and 28S ribosomal RNA gene, partial sequence}	{NA}
transcript_HQ_group1_transcript13536/f6p0/2274	{AFM85458.1; hypothetical protein [Callorhinchus milii]}	{NA}	{dre:100037361; - - - - -}	{NA}	{NA}	{EU346851.1; Macrobrachium nipponense 18S ribosomal RNA gene, partial sequence; internal transcribed spacer 1, complete sequence; and 5.8S ribosomal RNA gene, partial sequence}	{NA}
transcript_HQ_group1_transcript13562/f2p0/2324	{NA}	{NA}	{NA}	{NA}	{NA}	{GQ369796.1; Macrobrachium nipponense 18S ribosomal RNA gene, partial sequence; internal transcribed spacer 1, 5.8S ribosomal RNA gene, and internal transcribed spacer 2, complete sequence; and 28S ribosomal RNA gene, partial sequence}	{NA}
transcript_HQ_group1_transcript13587/f11p0/2312	{ACY66521.1; hypothetical protein, partial [Scylla paramamosain]}	{NA}	{NA}	{NA}	{NA}	{GQ369796.1; Macrobrachium nipponense 18S ribosomal RNA gene, partial sequence; internal transcribed spacer 1, 5.8S ribosomal RNA gene, and internal transcribed spacer 2, complete sequence; and 28S ribosomal RNA gene, partial sequence}	{NA}
transcript_HQ_group1_transcript13609/f3p0/2258	{NA}	{NA}	{NA}	{NA}	{NA}	{GQ369796.1; Macrobrachium nipponense 18S ribosomal RNA gene, partial sequence; internal transcribed spacer 1, 5.8S ribosomal RNA gene, and internal transcribed spacer 2, complete sequence; and 28S ribosomal RNA gene, partial sequence}	{NA}
transcript_HQ_group1_transcript1361/f2p0/5167	{XP_015020191.1; uncharacterized protein Dmoj_GI16114, isoform I [Drosophila mojavensis]}	{sp|Q86X10|RLGPB_HUMAN; Ral GTPase-activating protein subunit beta OS=Homo sapiens GN=RALGAPB PE=1 SV=1}	{dsi:Dsimw501_GD24698; - - - - -}	{Hs22062002; KOG3652 Uncharacterized conserved protein S Function unknown ;}	{NA}	{XM_018156078.1; PREDICTED: Hyalella azteca ral GTPase-activating protein subunit beta-like (LOC108668826), mRNA}	{NA}
transcript_HQ_group1_transcript13624/f2p0/2321	{KZS07838.1; Dipeptidyl peptidase 2 [Daphnia magna]}	{sp|Q5RBU7|PCP_PONAB; Lysosomal Pro-X carboxypeptidase OS=Pongo abelii GN=PRCP PE=2 SV=1}	{sko:100375180; K01285 PRCP lysosomal Pro-X carboxypeptidase 3.4.16.2 ko04614; Organismal Systems; Endocrine system; Renin-angiotensin system | ko04974; Organismal Systems; Digestive system; Protein digestion and absorption}	{Hs4826940; KOG2183 Prolylcarboxypeptidase (angiotensinase C) OR Posttranslational modification, protein turnover, chaperones ; General function prediction only ;}	{NA}	{NA}	{NA}
transcript_HQ_group1_transcript13639/f11p0/2269	{NA}	{NA}	{NA}	{NA}	{NA}	{EU118285.1; Macrobrachium nipponense isolate MN-gd 18S ribosomal RNA gene, partial sequence; internal transcribed spacer 1, complete sequence; and 5.8S ribosomal RNA gene, partial sequence}	{NA}
transcript_HQ_group1_transcript13642/f17p0/2240	{AFM85458.1; hypothetical protein [Callorhinchus milii]}	{NA}	{dre:100037361; - - - - -}	{NA}	{NA}	{EU346851.1; Macrobrachium nipponense 18S ribosomal RNA gene, partial sequence; internal transcribed spacer 1, complete sequence; and 5.8S ribosomal RNA gene, partial sequence}	{NA}
transcript_HQ_group1_transcript13657/f4p0/2279	{NA}	{NA}	{NA}	{NA}	{NA}	{EU118285.1; Macrobrachium nipponense isolate MN-gd 18S ribosomal RNA gene, partial sequence; internal transcribed spacer 1, complete sequence; and 5.8S ribosomal RNA gene, partial sequence}	{NA}
transcript_HQ_group1_transcript13675/f3p0/2309	{NA}	{NA}	{NA}	{NA}	{NA}	{XM_017424973.1; PREDICTED: Kryptolebias marmoratus golgin subfamily A member 4-like (LOC108241059), mRNA}	{NA}
transcript_HQ_group1_transcript1368/f2p0/5207	{XP_014214697.1; PREDICTED: 5'-3' exoribonuclease 2 homolog [Copidosoma floridanum]}	{sp|Q9VM71|XRN2_DROME; 5'-3' exoribonuclease 2 homolog OS=Drosophila melanogaster GN=Rat1 PE=1 SV=2}	{tca:662556; K12619 XRN2, RAT1 5'-3' exoribonuclease 2 3.1.13.- ko03008; Genetic Information Processing; Translation; Ribosome biogenesis in eukaryotes | ko03018; Genetic Information Processing; Folding, sorting and degradation; RNA degradation}	{7297186; KOG2044 5'-3' exonuclease HKE1/RAT1 LA Replication, recombination and repair ; RNA processing and modification ;}	{NA}	{XM_011507445.1; PREDICTED: Ceratosolen solmsi marchali 5'-3' exoribonuclease 2 homolog (LOC105368436), mRNA}	{NA}
transcript_HQ_group1_transcript1371/f3p0/5190	{XP_011680545.1; PREDICTED: DNA primase small subunit-like [Strongylocentrotus purpuratus]}	{sp|P20664|PRI1_MOUSE; DNA primase small subunit OS=Mus musculus GN=Prim1 PE=1 SV=1}	{sko:102809216; K02684 PRI1 DNA primase small subunit 2.7.7.- ko00230; Metabolism; Nucleotide metabolism; Purine metabolism | ko00240; Metabolism; Nucleotide metabolism; Pyrimidine metabolism | ko03030; Genetic Information Processing; Replication and repair; DNA replication}	{Hs4506051; KOG2851 Eukaryotic-type DNA primase, catalytic (small) subunit L Replication, recombination and repair ;}	{GO:0003896; DNA primase activity; molecular_function GO:0004134; 4-alpha-glucanotransferase activity; molecular_function GO:0005975; carbohydrate metabolic process; biological_process GO:0006269; DNA replication, synthesis of RNA primer; biological_process}	{XM_016060375.1; PREDICTED: Parasteatoda tepidariorum DNA primase small subunit-like (LOC107445887), mRNA}	{PF01896:DNA primase small subunit PF02446:4-alpha-glucanotransferase}
transcript_HQ_group1_transcript13717/f3p0/2303	{DAA15291.1; TPA: hypothetical protein BOS_23236 [Bos taurus]}	{NA}	{phu:Phum_PHUM205210; - - - - -}	{NA}	{NA}	{EU346851.1; Macrobrachium nipponense 18S ribosomal RNA gene, partial sequence; internal transcribed spacer 1, complete sequence; and 5.8S ribosomal RNA gene, partial sequence}	{NA}
transcript_HQ_group1_transcript13759/f7p0/2293	{NA}	{NA}	{NA}	{NA}	{NA}	{GQ369796.1; Macrobrachium nipponense 18S ribosomal RNA gene, partial sequence; internal transcribed spacer 1, 5.8S ribosomal RNA gene, and internal transcribed spacer 2, complete sequence; and 28S ribosomal RNA gene, partial sequence}	{NA}
transcript_HQ_group1_transcript13808/f9p0/2289	{NA}	{NA}	{NA}	{NA}	{NA}	{EU118285.1; Macrobrachium nipponense isolate MN-gd 18S ribosomal RNA gene, partial sequence; internal transcribed spacer 1, complete sequence; and 5.8S ribosomal RNA gene, partial sequence}	{NA}
transcript_HQ_group1_transcript13834/f6p0/2292	{AGA17871.1; hemocyanin subunit 1 [Macrobrachium nipponense]}	{sp|P80096|HCYC_PANIN; Hemocyanin C chain OS=Panulirus interruptus PE=1 SV=1}	{phu:Phum_PHUM494820; - - - - -}	{NA}	{NA}	{JX456149.1; Macrobrachium nipponense hemocyanin subunit 1 mRNA, complete cds}	{NA}
transcript_HQ_group1_transcript1384/f2p0/5266	{ALV82311.1; protein kinase A [Gecarcinus lateralis]}	{sp|Q91WG5|AAKG2_MOUSE; 5'-AMP-activated protein kinase subunit gamma-2 OS=Mus musculus GN=Prkag2 PE=1 SV=2}	{bter:100643749; K07200 PRKAG 5'-AMP-activated protein kinase, regulatory gamma subunit - ko04371; Environmental Information Processing; Signal transduction; Apelin signaling pathway | ko04068; Environmental Information Processing; Signal transduction; FoxO signaling pathway | ko04152; Environmental Information Processing; Signal transduction; AMPK signaling pathway | ko04530; Cellular Processes;…	{7300717; KOG1764 5'-AMP-activated protein kinase, gamma subunit C Energy production and conversion ;}	{NA}	{XM_013505685.1; PREDICTED: Chinchilla lanigera protein kinase, AMP-activated, gamma 1 non-catalytic subunit (Prkag1), transcript variant X4, mRNA}	{NA}
transcript_HQ_group1_transcript13854/f10p0/2255	{XP_018008544.1; PREDICTED: basic leucine zipper and W2 domain-containing protein 1-like [Hyalella azteca]}	{sp|Q9VNE2|PKRA_DROME; Protein krasavietz OS=Drosophila melanogaster GN=kra PE=1 SV=1}	{phu:Phum_PHUM450110; - - - - -}	{7296716; KOG2297 Predicted translation factor, contains W2 domain J Translation, ribosomal structure and biogenesis ;}	{NA}	{XM_007899703.1; PREDICTED: Callorhinchus milii basic leucine zipper and W2 domains 2 (bzw2), mRNA}	{NA}
transcript_HQ_group1_transcript13861/f16p0/2255	{NA}	{NA}	{NA}	{NA}	{NA}	{GQ369796.1; Macrobrachium nipponense 18S ribosomal RNA gene, partial sequence; internal transcribed spacer 1, 5.8S ribosomal RNA gene, and internal transcribed spacer 2, complete sequence; and 28S ribosomal RNA gene, partial sequence}	{NA}
transcript_HQ_group1_transcript13870/f2p0/2305	{XP_015607610.1; PREDICTED: Down syndrome critical region protein 3 homolog [Cephus cinctus]}	{sp|O14972|DSCR3_HUMAN; Down syndrome critical region protein 3 OS=Homo sapiens GN=DSCR3 PE=2 SV=1}	{bter:100649773; - - - - -; bter:100649773; - - - - -}	{Hs5174425; KOG2717 Uncharacterized conserved protein with similarity to embryogenesis protein H beta 58 and VPS26 R General function prediction only ;}	{NA}	{NA}	{NA}
transcript_HQ_group1_transcript13897/f3p0/2296	{NA}	{NA}	{NA}	{NA}	{NA}	{GQ369796.1; Macrobrachium nipponense 18S ribosomal RNA gene, partial sequence; internal transcribed spacer 1, 5.8S ribosomal RNA gene, and internal transcribed spacer 2, complete sequence; and 28S ribosomal RNA gene, partial sequence}	{NA}
transcript_HQ_group1_transcript13916/f2p0/2299	{NA}	{NA}	{NA}	{NA}	{NA}	{GQ369796.1; Macrobrachium nipponense 18S ribosomal RNA gene, partial sequence; internal transcribed spacer 1, 5.8S ribosomal RNA gene, and internal transcribed spacer 2, complete sequence; and 28S ribosomal RNA gene, partial sequence}	{NA}
transcript_HQ_group1_transcript1392/f5p0/5161	{AHA85992.1; putative clotting protein [Macrobrachium rosenbergii]}	{sp|Q9U572|CLOT_PENMO; Hemolymph clottable protein OS=Penaeus monodon PE=1 SV=1}	{lcm:102361871; - - - - -}	{NA}	{NA}	{KC508829.1; Macrobrachium rosenbergii putative clotting protein mRNA, complete cds}	{NA}
transcript_HQ_group1_transcript13923/f3p0/2281	{NA}	{NA}	{NA}	{NA}	{NA}	{EU118285.1; Macrobrachium nipponense isolate MN-gd 18S ribosomal RNA gene, partial sequence; internal transcribed spacer 1, complete sequence; and 5.8S ribosomal RNA gene, partial sequence}	{NA}
transcript_HQ_group1_transcript13930/f2p0/2263	{JAS13565.1; hypothetical protein g.32211 [Clastoptera arizonana]}	{sp|Q960T2|SAP47_DROME; Synapse-associated protein of 47 kDa OS=Drosophila melanogaster GN=Sap47 PE=1 SV=1}	{dpx:DAPPUDRAFT_223760; - - - - -}	{7300086; KOG4310 Synapse-associated protein U Intracellular trafficking, secretion, and vesicular transport ;}	{NA}	{NA}	{NA}
transcript_HQ_group1_transcript13936/f10p0/2275	{XP_018028098.1; PREDICTED: glucose-6-phosphate 1-dehydrogenase-like isoform X2 [Hyalella azteca]}	{sp|P12646|G6PD_DROME; Glucose-6-phosphate 1-dehydrogenase OS=Drosophila melanogaster GN=Zw PE=1 SV=2}	{dpx:DAPPUDRAFT_48979; K00036 G6PD, zwf glucose-6-phosphate 1-dehydrogenase [EC:1.1.1.49 1.1.1.363] 1.1.1.49,1.1.1.363 ko01200; Metabolism; Global and overview maps; Carbon metabolism | ko00030; Metabolism; Carbohydrate metabolism; Pentose phosphate pathway | ko00480; Metabolism; Metabolism of other amino acids; Glutathione metabolism | ko05230; Human Diseases; Cancers: Overview; Central carbon m…	{7293627; KOG0563 Glucose-6-phosphate 1-dehydrogenase G Carbohydrate transport and metabolism ;}	{NA}	{KF131449.1; Alpheus immaculatus voucher IG87I hypothetical protein mRNA, partial cds}	{NA}
transcript_HQ_group1_transcript13942/f4p0/2234	{AFM85458.1; hypothetical protein [Callorhinchus milii]}	{NA}	{dre:100037361; - - - - -}	{NA}	{NA}	{GQ369796.1; Macrobrachium nipponense 18S ribosomal RNA gene, partial sequence; internal transcribed spacer 1, 5.8S ribosomal RNA gene, and internal transcribed spacer 2, complete sequence; and 28S ribosomal RNA gene, partial sequence}	{NA}
transcript_HQ_group1_transcript13957/f8p0/2209	{NA}	{NA}	{NA}	{NA}	{NA}	{GQ369796.1; Macrobrachium nipponense 18S ribosomal RNA gene, partial sequence; internal transcribed spacer 1, 5.8S ribosomal RNA gene, and internal transcribed spacer 2, complete sequence; and 28S ribosomal RNA gene, partial sequence}	{NA}
transcript_HQ_group1_transcript13959/f2p0/2279	{NA}	{NA}	{NA}	{NA}	{NA}	{NA}	{NA}
transcript_HQ_group1_transcript13968/f7p0/2274	{XP_319149.2; AGAP010005-PA [Anopheles gambiae str. PEST]}	{sp|A4IH88|K2013_XENTR; Uncharacterized protein KIAA2013 homolog OS=Xenopus tropicalis PE=2 SV=1}	{aga:AgaP_AGAP010005; - - - - -}	{7296024; KOG3778 Uncharacterized conserved protein S Function unknown ;}	{NA}	{NA}	{NA}
transcript_HQ_group1_transcript13977/f4p0/2275	{ACY66521.1; hypothetical protein, partial [Scylla paramamosain]}	{NA}	{NA}	{NA}	{NA}	{GQ369796.1; Macrobrachium nipponense 18S ribosomal RNA gene, partial sequence; internal transcribed spacer 1, 5.8S ribosomal RNA gene, and internal transcribed spacer 2, complete sequence; and 28S ribosomal RNA gene, partial sequence}	{NA}
transcript_HQ_group1_transcript13979/f3p0/2275	{NA}	{NA}	{NA}	{NA}	{NA}	{GQ369796.1; Macrobrachium nipponense 18S ribosomal RNA gene, partial sequence; internal transcribed spacer 1, 5.8S ribosomal RNA gene, and internal transcribed spacer 2, complete sequence; and 28S ribosomal RNA gene, partial sequence}	{NA}
transcript_HQ_group1_transcript13981/f4p0/2273	{NA}	{NA}	{NA}	{NA}	{NA}	{GQ369796.1; Macrobrachium nipponense 18S ribosomal RNA gene, partial sequence; internal transcribed spacer 1, 5.8S ribosomal RNA gene, and internal transcribed spacer 2, complete sequence; and 28S ribosomal RNA gene, partial sequence}	{NA}
transcript_HQ_group1_transcript13997/f3p0/2273	{XP_002110288.1; hypothetical protein TRIADDRAFT_49959 [Trichoplax adhaerens]}	{sp|Q96CD2|COAC_HUMAN; Phosphopantothenoylcysteine decarboxylase OS=Homo sapiens GN=PPCDC PE=1 SV=2}	{tad:TRIADDRAFT_49959; K01598 PPCDC, coaC phosphopantothenoylcysteine decarboxylase 4.1.1.36 ko00770; Metabolism; Metabolism of cofactors and vitamins; Pantothenate and CoA biosynthesis}	{Hs21361900; KOG0672 Halotolerance protein HAL3 (contains flavoprotein domain) PD Inorganic ion transport and metabolism ; Cell cycle control, cell division, chromosome partitioning ;}	{NA}	{NA}	{NA}
transcript_HQ_group1_transcript14001/f3p0/2278	{NA}	{NA}	{NA}	{NA}	{NA}	{GQ369796.1; Macrobrachium nipponense 18S ribosomal RNA gene, partial sequence; internal transcribed spacer 1, 5.8S ribosomal RNA gene, and internal transcribed spacer 2, complete sequence; and 28S ribosomal RNA gene, partial sequence}	{NA}
transcript_HQ_group1_transcript14008/f3p0/2271	{XP_018023090.1; PREDICTED: uncharacterized protein LOC108679078 [Hyalella azteca]}	{sp|Q6NYN7|S22A6_DANRE; Solute carrier family 22 member 6 OS=Danio rerio GN=slc22a6 PE=2 SV=1}	{spu:586938; - - - - -}	{CE02810; KOG0255 Synaptic vesicle transporter SVOP and related transporters (major facilitator superfamily) R General function prediction only ;}	{NA}	{NA}	{NA}
transcript_HQ_group1_transcript14025/f2p0/2269	{NA}	{NA}	{NA}	{NA}	{NA}	{NA}	{NA}
transcript_HQ_group1_transcript14049/f4p0/2236	{KZS07838.1; Dipeptidyl peptidase 2 [Daphnia magna]}	{sp|Q5RBU7|PCP_PONAB; Lysosomal Pro-X carboxypeptidase OS=Pongo abelii GN=PRCP PE=2 SV=1}	{sko:100375180; K01285 PRCP lysosomal Pro-X carboxypeptidase 3.4.16.2 ko04614; Organismal Systems; Endocrine system; Renin-angiotensin system | ko04974; Organismal Systems; Digestive system; Protein digestion and absorption}	{Hs4826940; KOG2183 Prolylcarboxypeptidase (angiotensinase C) OR Posttranslational modification, protein turnover, chaperones ; General function prediction only ;}	{NA}	{NA}	{NA}
transcript_HQ_group1_transcript14056/f4p0/2265	{XP_012396109.1; PREDICTED: gastrula zinc finger protein XlCGF26.1-like [Sarcophilus harrisii]}	{sp|P17141|ZFP37_MOUSE; Zinc finger protein 37 OS=Mus musculus GN=Zfp37 PE=2 SV=4}	{shr:100930053; K09228 KRAB KRAB domain-containing zinc finger protein - -}	{Hs18589819; KOG1721 FOG: Zn-finger R General function prediction only ;}	{NA}	{NA}	{NA}
transcript_HQ_group1_transcript14061/f5p0/2246	{ACY66521.1; hypothetical protein, partial [Scylla paramamosain]}	{NA}	{NA}	{NA}	{NA}	{GQ369796.1; Macrobrachium nipponense 18S ribosomal RNA gene, partial sequence; internal transcribed spacer 1, 5.8S ribosomal RNA gene, and internal transcribed spacer 2, complete sequence; and 28S ribosomal RNA gene, partial sequence}	{NA}
transcript_HQ_group1_transcript1409/f4p0/5175	{JAS37662.1; hypothetical protein g.13379 [Cuerna arida]}	{sp|Q9VHY5|TAF7_DROME; Transcription initiation factor TFIID subunit 7 OS=Drosophila melanogaster GN=Taf7 PE=1 SV=1}	{ame:552563; K03132 TAF7 transcription initiation factor TFIID subunit 7 - ko03022; Genetic Information Processing; Transcription; Basal transcription factors}	{7298958; KOG4011 Transcription initiation factor TFIID, subunit TAF7 K Transcription ;}	{GO:0006367; transcription initiation from RNA polymerase II promoter; biological_process GO:0005669; transcription factor TFIID complex; cellular_component}	{NA}	{PF04658:TAFII55 protein conserved region}
transcript_HQ_group1_transcript14090/f5p0/2255	{NA}	{NA}	{NA}	{NA}	{NA}	{GQ369796.1; Macrobrachium nipponense 18S ribosomal RNA gene, partial sequence; internal transcribed spacer 1, 5.8S ribosomal RNA gene, and internal transcribed spacer 2, complete sequence; and 28S ribosomal RNA gene, partial sequence}	{NA}
transcript_HQ_group1_transcript14110/f13p0/2195	{KZS07838.1; Dipeptidyl peptidase 2 [Daphnia magna]}	{sp|Q5RBU7|PCP_PONAB; Lysosomal Pro-X carboxypeptidase OS=Pongo abelii GN=PRCP PE=2 SV=1}	{sko:100375180; K01285 PRCP lysosomal Pro-X carboxypeptidase 3.4.16.2 ko04614; Organismal Systems; Endocrine system; Renin-angiotensin system | ko04974; Organismal Systems; Digestive system; Protein digestion and absorption}	{Hs4826940; KOG2183 Prolylcarboxypeptidase (angiotensinase C) OR Posttranslational modification, protein turnover, chaperones ; General function prediction only ;}	{GO:0006508; proteolysis; biological_process GO:0008236; serine-type peptidase activity; molecular_function}	{NA}	{PF05577:Serine carboxypeptidase S28 PF00326:Prolyl oligopeptidase family}
transcript_HQ_group1_transcript14127/f13p0/2185	{AFM85458.1; hypothetical protein [Callorhinchus milii]}	{NA}	{dre:100037361; - - - - -}	{NA}	{NA}	{EU346851.1; Macrobrachium nipponense 18S ribosomal RNA gene, partial sequence; internal transcribed spacer 1, complete sequence; and 5.8S ribosomal RNA gene, partial sequence}	{NA}
transcript_HQ_group1_transcript14135/f2p0/2276	{NA}	{NA}	{NA}	{NA}	{NA}	{NA}	{NA}
transcript_HQ_group1_transcript14136/f2p0/2252	{NA}	{NA}	{NA}	{NA}	{NA}	{EU346851.1; Macrobrachium nipponense 18S ribosomal RNA gene, partial sequence; internal transcribed spacer 1, complete sequence; and 5.8S ribosomal RNA gene, partial sequence}	{NA}
transcript_HQ_group1_transcript14170/f2p0/2260	{NA}	{NA}	{NA}	{NA}	{NA}	{NA}	{NA}
transcript_HQ_group1_transcript14177/f2p0/2255	{NA}	{NA}	{NA}	{NA}	{GO:0035556; intracellular signal transduction; biological_process GO:0005515; protein binding; molecular_function}	{NA}	{PF00628:PHD-finger PF00130:Phorbol esters/diacylglycerol binding domain (C1 domain)}
transcript_HQ_group1_transcript14187/f6p0/2244	{XP_018009456.1; PREDICTED: deoxyribonuclease-1-like [Hyalella azteca]}	{sp|P24855|DNAS1_HUMAN; Deoxyribonuclease-1 OS=Homo sapiens GN=DNASE1 PE=1 SV=1}	{mmu:13419; K11994 DNASE1 deoxyribonuclease-1 3.1.21.1 -}	{NA}	{NA}	{NA}	{NA}
transcript_HQ_group1_transcript14213/f2p0/2257	{DAA15291.1; TPA: hypothetical protein BOS_23236 [Bos taurus]}	{NA}	{phu:Phum_PHUM205210; - - - - -}	{NA}	{NA}	{EU346851.1; Macrobrachium nipponense 18S ribosomal RNA gene, partial sequence; internal transcribed spacer 1, complete sequence; and 5.8S ribosomal RNA gene, partial sequence}	{NA}
transcript_HQ_group1_transcript14237/f3p0/2258	{AFM85458.1; hypothetical protein [Callorhinchus milii]}	{NA}	{dre:100037361; - - - - -}	{NA}	{NA}	{EU118285.1; Macrobrachium nipponense isolate MN-gd 18S ribosomal RNA gene, partial sequence; internal transcribed spacer 1, complete sequence; and 5.8S ribosomal RNA gene, partial sequence}	{NA}
transcript_HQ_group1_transcript14241/f4p0/2239	{NA}	{NA}	{NA}	{NA}	{NA}	{EU346851.1; Macrobrachium nipponense 18S ribosomal RNA gene, partial sequence; internal transcribed spacer 1, complete sequence; and 5.8S ribosomal RNA gene, partial sequence}	{NA}
transcript_HQ_group1_transcript14243/f2p0/2242	{JAN42623.1; Fasciclin-1 precursor fasciclin i fas i fcn [Daphnia magna]}	{sp|P10674|FAS1_DROME; Fasciclin-1 OS=Drosophila melanogaster GN=Fas1 PE=1 SV=1}	{dpx:DAPPUDRAFT_196790; K19897 FAS1 fasciclin 1 - -}	{7300180; KOG1437 Fasciclin and related adhesion glycoproteins MW Cell wall/membrane/envelope biogenesis ; Extracellular structures ;}	{NA}	{NA}	{NA}
transcript_HQ_group1_transcript14281/f17p0/2205	{NA}	{NA}	{NA}	{NA}	{NA}	{NA}	{NA}
transcript_HQ_group1_transcript14293/f2p0/2241	{NA}	{NA}	{NA}	{NA}	{NA}	{GQ369796.1; Macrobrachium nipponense 18S ribosomal RNA gene, partial sequence; internal transcribed spacer 1, 5.8S ribosomal RNA gene, and internal transcribed spacer 2, complete sequence; and 28S ribosomal RNA gene, partial sequence}	{NA}
transcript_HQ_group1_transcript14306/f2p0/2235	{ACY66521.1; hypothetical protein, partial [Scylla paramamosain]}	{NA}	{nve:NEMVE_v1g133140; - - - - -}	{NA}	{NA}	{GQ369796.1; Macrobrachium nipponense 18S ribosomal RNA gene, partial sequence; internal transcribed spacer 1, 5.8S ribosomal RNA gene, and internal transcribed spacer 2, complete sequence; and 28S ribosomal RNA gene, partial sequence}	{NA}
transcript_HQ_group1_transcript14309/f2p0/2244	{XP_001848898.1; basic FGF-repressed Zic-binding protein [Culex quinquefasciatus]}	{sp|Q9W6I0|UQCC1_XENLA; Ubiquinol-cytochrome-c reductase complex assembly factor 1 OS=Xenopus laevis GN=uqcc1 PE=2 SV=1}	{mde:101901757; K17662 CBP3, UQCC cytochrome b pre-mRNA-processing protein 3 - -}	{7295312; KOG2873 Ubiquinol cytochrome c reductase assembly protein CBP3 C Energy production and conversion ;}	{NA}	{NA}	{NA}
transcript_HQ_group1_transcript14334/f2p0/2237	{AFM85458.1; hypothetical protein [Callorhinchus milii]}	{NA}	{dre:100037361; - - - - -}	{NA}	{NA}	{GQ369796.1; Macrobrachium nipponense 18S ribosomal RNA gene, partial sequence; internal transcribed spacer 1, 5.8S ribosomal RNA gene, and internal transcribed spacer 2, complete sequence; and 28S ribosomal RNA gene, partial sequence}	{NA}
transcript_HQ_group1_transcript14347/f4p0/2220	{AFM85458.1; hypothetical protein [Callorhinchus milii]}	{NA}	{dre:100037361; - - - - -}	{NA}	{NA}	{GQ369796.1; Macrobrachium nipponense 18S ribosomal RNA gene, partial sequence; internal transcribed spacer 1, 5.8S ribosomal RNA gene, and internal transcribed spacer 2, complete sequence; and 28S ribosomal RNA gene, partial sequence}	{NA}
transcript_HQ_group1_transcript14352/f3p0/2238	{KZS05212.1; Synaptic vesicle glycoprotein 2B [Daphnia magna]}	{sp|Q02563|SV2A_RAT; Synaptic vesicle glycoprotein 2A OS=Rattus norvegicus GN=Sv2a PE=1 SV=2}	{dpx:DAPPUDRAFT_304078; K06258 SV2 MFS transporter, VNT family, synaptic vesicle glycoprotein 2 - ko04512; Environmental Information Processing; Signaling molecules and interaction; ECM-receptor interaction}	{7290747; KOG0255 Synaptic vesicle transporter SVOP and related transporters (major facilitator superfamily) R General function prediction only ;}	{NA}	{NA}	{NA}
transcript_HQ_group1_transcript1440/f5p0/5155	{KDR10578.1; 3'(2'),5'-bisphosphate nucleotidase 1 [Zootermopsis nevadensis]}	{sp|Q9Z1N4|BPNT1_RAT; 3'(2'),5'-bisphosphate nucleotidase 1 OS=Rattus norvegicus GN=Bpnt1 PE=1 SV=1}	{dpx:DAPPUDRAFT_305480; K01082 cysQ, MET22, BPNT1 3'(2'), 5'-bisphosphate nucleotidase 3.1.3.7 ko00920; Metabolism; Energy metabolism; Sulfur metabolism}	{Hs5174399; KOG3099 Bisphosphate 3'-nucleotidase BPNT1/Inositol polyphosphate 1-phosphatase F Nucleotide transport and metabolism ;}	{NA}	{NA}	{NA}
transcript_HQ_group1_transcript14437/f7p0/2195	{XP_015716979.1; PREDICTED: nucleoporin p54 isoform X1 [Coturnix japonica]}	{sp|Q7Z3B4|NUP54_HUMAN; Nucleoporin p54 OS=Homo sapiens GN=NUP54 PE=1 SV=2}	{cjo:107313349; K14308 NUP54, NUP57 nuclear pore complex protein Nup54 - ko03013; Genetic Information Processing; Translation; RNA transport}	{Hs8393858; KOG3091 Nuclear pore complex, p54 component (sc Nup57) YU Nuclear structure ; Intracellular trafficking, secretion, and vesicular transport ;}	{NA}	{NA}	{NA}
transcript_HQ_group1_transcript14446/f2p0/2238	{NA}	{NA}	{NA}	{NA}	{NA}	{GQ369796.1; Macrobrachium nipponense 18S ribosomal RNA gene, partial sequence; internal transcribed spacer 1, 5.8S ribosomal RNA gene, and internal transcribed spacer 2, complete sequence; and 28S ribosomal RNA gene, partial sequence}	{NA}
transcript_HQ_group1_transcript14457/f4p0/2210	{AFM85458.1; hypothetical protein [Callorhinchus milii]}	{NA}	{dre:100037361; - - - - -}	{NA}	{NA}	{GQ369796.1; Macrobrachium nipponense 18S ribosomal RNA gene, partial sequence; internal transcribed spacer 1, 5.8S ribosomal RNA gene, and internal transcribed spacer 2, complete sequence; and 28S ribosomal RNA gene, partial sequence}	{NA}
transcript_HQ_group1_transcript14461/f2p0/2216	{NA}	{NA}	{NA}	{NA}	{NA}	{NA}	{NA}
transcript_HQ_group1_transcript14463/f5p0/2205	{KZS04208.1; putative Basigin [Daphnia magna]}	{sp|Q99PA3|BASI_CRIGR; Basigin (Fragment) OS=Cricetulus griseus GN=BSG PE=2 SV=1}	{api:100159597; - - - - -}	{Hs20536571; KOG4475 FOG: Immunoglobin and related proteins RP General function prediction only ; Inorganic ion transport and metabolism ;}	{NA}	{NA}	{NA}
transcript_HQ_group1_transcript14464/f4p0/2210	{XP_018013304.1; PREDICTED: beta-glucuronidase-like [Hyalella azteca]}	{sp|P12265|BGLR_MOUSE; Beta-glucuronidase OS=Mus musculus GN=Gusb PE=1 SV=2}	{lcm:102367447; K01195 uidA, GUSB beta-glucuronidase 3.2.1.31 ko00040; Metabolism; Carbohydrate metabolism; Pentose and glucuronate interconversions | ko00531; Metabolism; Glycan biosynthesis and metabolism; Glycosaminoglycan degradation | ko00860; Metabolism; Metabolism of cofactors and vitamins; Porphyrin and chlorophyll metabolism | ko00944; Metabolism; Biosynthesis of other secondary metaboli…	{Hs4504223; KOG2024 Beta-Glucuronidase GUSB (glycosylhydrolase superfamily 2) G Carbohydrate transport and metabolism ;}	{NA}	{NA}	{NA}
transcript_HQ_group1_transcript14494/f2p0/2219	{AFM85458.1; hypothetical protein [Callorhinchus milii]}	{NA}	{dre:100037361; - - - - -}	{NA}	{NA}	{EU118285.1; Macrobrachium nipponense isolate MN-gd 18S ribosomal RNA gene, partial sequence; internal transcribed spacer 1, complete sequence; and 5.8S ribosomal RNA gene, partial sequence}	{NA}
transcript_HQ_group1_transcript14512/f2p0/2225	{AFM85458.1; hypothetical protein [Callorhinchus milii]}	{NA}	{dre:100037361; - - - - -}	{NA}	{NA}	{EU346851.1; Macrobrachium nipponense 18S ribosomal RNA gene, partial sequence; internal transcribed spacer 1, complete sequence; and 5.8S ribosomal RNA gene, partial sequence}	{NA}
transcript_HQ_group1_transcript14517/f3p0/2216	{KXJ68707.1; hypothetical protein RP20_CCG002118 [Aedes albopictus]}	{sp|Q63429|UBC_RAT; Polyubiquitin-C OS=Rattus norvegicus GN=Ubc PE=1 SV=1}	{cqu:CpipJ_CPIJ003589; K08770 UBC ubiquitin C - ko03320; Organismal Systems; Endocrine system; PPAR signaling pathway}	{Hs16163829; KOG0001 Ubiquitin and ubiquitin-like proteins OR Posttranslational modification, protein turnover, chaperones ; General function prediction only ;}	{NA}	{XM_002012561.2; Drosophila mojavensis uncharacterized protein (Dmoj\GI14272), partial mRNA}	{NA}
transcript_HQ_group1_transcript14519/f2p0/2208	{KZS07838.1; Dipeptidyl peptidase 2 [Daphnia magna]}	{sp|Q5RBU7|PCP_PONAB; Lysosomal Pro-X carboxypeptidase OS=Pongo abelii GN=PRCP PE=2 SV=1}	{sko:100375180; K01285 PRCP lysosomal Pro-X carboxypeptidase 3.4.16.2 ko04614; Organismal Systems; Endocrine system; Renin-angiotensin system | ko04974; Organismal Systems; Digestive system; Protein digestion and absorption}	{Hs4826940; KOG2183 Prolylcarboxypeptidase (angiotensinase C) OR Posttranslational modification, protein turnover, chaperones ; General function prediction only ;}	{NA}	{NA}	{NA}
transcript_HQ_group1_transcript14520/f5p0/2224	{AGA17871.1; hemocyanin subunit 1 [Macrobrachium nipponense]}	{sp|P80096|HCYC_PANIN; Hemocyanin C chain OS=Panulirus interruptus PE=1 SV=1}	{phu:Phum_PHUM494820; - - - - -}	{NA}	{NA}	{JX456149.1; Macrobrachium nipponense hemocyanin subunit 1 mRNA, complete cds}	{NA}
transcript_HQ_group1_transcript14560/f9p0/2194	{XP_018015302.1; PREDICTED: uncharacterized protein LOC108672180 [Hyalella azteca]}	{NA}	{NA}	{NA}	{NA}	{NA}	{NA}
transcript_HQ_group1_transcript1458/f2p0/5129	{DAA15291.1; TPA: hypothetical protein BOS_23236 [Bos taurus]}	{NA}	{phu:Phum_PHUM205210; - - - - -}	{NA}	{NA}	{KC515055.1; Macrobrachium superbum 18S ribosomal RNA gene, partial sequence}	{NA}
transcript_HQ_group1_transcript14584/f69p0/2113	{NA}	{NA}	{NA}	{NA}	{NA}	{NA}	{NA}
transcript_HQ_group1_transcript14596/f9p0/2181	{AFM85458.1; hypothetical protein [Callorhinchus milii]}	{NA}	{dre:100037361; - - - - -}	{NA}	{NA}	{EU346851.1; Macrobrachium nipponense 18S ribosomal RNA gene, partial sequence; internal transcribed spacer 1, complete sequence; and 5.8S ribosomal RNA gene, partial sequence}	{NA}
transcript_HQ_group1_transcript14599/f2p0/2204	{OCA21567.1; hypothetical protein XENTR_v90025708mg [Xenopus tropicalis]}	{NA}	{NA}	{NA}	{NA}	{NA}	{NA}
transcript_HQ_group1_transcript146/f4p0/7190	{AMO03195.1; polo-like kinase 1 [Penaeus monodon]}	{sp|P62205|PLK1_XENTR; Serine/threonine-protein kinase PLK1 OS=Xenopus tropicalis GN=plk1 PE=2 SV=1}	{fpg:101921429; K06631 PLK1 polo-like kinase 1 2.7.11.21 ko04068; Environmental Information Processing; Signal transduction; FoxO signaling pathway | ko04110; Cellular Processes; Cell growth and death; Cell cycle | ko04114; Cellular Processes; Cell growth and death; Oocyte meiosis | ko04914; Organismal Systems; Endocrine system; Progesterone-mediated oocyte maturation}	{Hs21359873; KOG0575 Polo-like serine/threonine protein kinase D Cell cycle control, cell division, chromosome partitioning ;}	{NA}	{GQ257601.1; Macrobrachium nipponense clone Mni104 microsatellite sequence}	{NA}
transcript_HQ_group1_transcript14635/f2p0/2202	{JAS25139.1; hypothetical protein g.22764 [Clastoptera arizonana]}	{sp|Q9UMY4|SNX12_HUMAN; Sorting nexin-12 OS=Homo sapiens GN=SNX12 PE=1 SV=3}	{cfo:105249987; K17918 SNX3_12 sorting nexin-3/12 - ko04144; Cellular Processes; Transport and catabolism; Endocytosis}	{7299654; KOG2527 Sorting nexin SNX11 U Intracellular trafficking, secretion, and vesicular transport ;}	{NA}	{HQ005904.1; Latrodectus hesperus clone CV134 putative sorting nexin mRNA, partial cds}	{NA}
transcript_HQ_group1_transcript14649/f2p0/2208	{NA}	{NA}	{NA}	{NA}	{NA}	{EU118285.1; Macrobrachium nipponense isolate MN-gd 18S ribosomal RNA gene, partial sequence; internal transcribed spacer 1, complete sequence; and 5.8S ribosomal RNA gene, partial sequence}	{NA}
transcript_HQ_group1_transcript14668/f2p0/2197	{JAS78865.1; hypothetical protein g.27723 [Homalodisca liturata]}	{sp|Q98SN8|S61A2_ONCMY; Protein transport protein Sec61 subunit alpha isoform B OS=Oncorhynchus mykiss GN=sec61ab PE=2 SV=3}	{bter:100644740; K10956 SEC61A protein transport protein SEC61 subunit alpha - ko03060; Genetic Information Processing; Folding, sorting and degradation; Protein export | ko04141; Genetic Information Processing; Folding, sorting and degradation; Protein processing in endoplasmic reticulum | ko04145; Cellular Processes; Transport and catabolism; Phagosome | ko05110; Human Diseases; Infectious dise…	{Hs14589847; KOG1373 Transport protein Sec61, alpha subunit UO Intracellular trafficking, secretion, and vesicular transport ; Posttranslational modification, protein turnover, chaperones ;}	{NA}	{XM_008305817.1; PREDICTED: Stegastes partitus protein transport protein Sec61 subunit alpha-like 1 (LOC103375513), mRNA}	{NA}
transcript_HQ_group1_transcript14672/f2p0/2208	{DAA15291.1; TPA: hypothetical protein BOS_23236 [Bos taurus]}	{NA}	{phu:Phum_PHUM205210; - - - - -}	{NA}	{NA}	{EU346851.1; Macrobrachium nipponense 18S ribosomal RNA gene, partial sequence; internal transcribed spacer 1, complete sequence; and 5.8S ribosomal RNA gene, partial sequence}	{NA}
transcript_HQ_group1_transcript14692/f2p0/2184	{JAS25139.1; hypothetical protein g.22764 [Clastoptera arizonana]}	{sp|Q9UMY4|SNX12_HUMAN; Sorting nexin-12 OS=Homo sapiens GN=SNX12 PE=1 SV=3}	{cfo:105249987; K17918 SNX3_12 sorting nexin-3/12 - ko04144; Cellular Processes; Transport and catabolism; Endocytosis}	{7299654; KOG2527 Sorting nexin SNX11 U Intracellular trafficking, secretion, and vesicular transport ;}	{GO:0035091; phosphatidylinositol binding; molecular_function}	{HQ005904.1; Latrodectus hesperus clone CV134 putative sorting nexin mRNA, partial cds}	{PF00787:PX domain}
transcript_HQ_group1_transcript14699/f3p0/2180	{NA}	{NA}	{NA}	{NA}	{NA}	{GQ369796.1; Macrobrachium nipponense 18S ribosomal RNA gene, partial sequence; internal transcribed spacer 1, 5.8S ribosomal RNA gene, and internal transcribed spacer 2, complete sequence; and 28S ribosomal RNA gene, partial sequence}	{NA}
transcript_HQ_group1_transcript14718/f2p0/2178	{XP_018026937.1; PREDICTED: fatty acid hydroxylase domain-containing protein 2-like [Hyalella azteca]}	{sp|Q9GKT2|FXDC2_MACFA; Fatty acid hydroxylase domain-containing protein 2 OS=Macaca fascicularis GN=FAXDC2 PE=2 SV=1}	{tca:654920; K07750 E1.14.13.72, SC4MOL, ERG25 methylsterol monooxygenase 1.14.13.72 ko00100; Metabolism; Lipid metabolism; Steroid biosynthesis}	{7292879; KOG0873 C-4 sterol methyl oxidase I Lipid transport and metabolism ;}	{GO:0055114; oxidation-reduction process; biological_process GO:0006633; fatty acid biosynthetic process; biological_process GO:0005506; iron ion binding; molecular_function GO:0016491; oxidoreductase activity; molecular_function}	{XM_013927067.1; PREDICTED: Limulus polyphemus fatty acid hydroxylase domain-containing protein 2-like (LOC106466768), mRNA}	{PF04116:Fatty acid hydroxylase superfamily}
transcript_HQ_group1_transcript14727/f2p0/2180	{XP_011563593.1; PREDICTED: uncharacterized protein LOC105393516 [Plutella xylostella]}	{NA}	{dpl:KGM_18910; - - - - -}	{NA}	{GO:0003700; sequence-specific DNA binding transcription factor activity; molecular_function GO:0006355; regulation of transcription, DNA-dependent; biological_process GO:0006352; transcription initiation, DNA-dependent; biological_process GO:0003677; DNA binding; molecular_function GO:0016987; sigma factor activity; molecular_function GO:0003676; nucleic acid binding; molecular_function}	{NA}	{PF08281:Sigma-70, region 4 PF03184:DDE superfamily endonuclease PF05225:helix-turn-helix, Psq domain}
transcript_HQ_group1_transcript14748/f8p0/2157	{XP_018571381.1; PREDICTED: PQ-loop repeat-containing protein 3 [Anoplophora glabripennis]}	{sp|Q8N755|PQLC3_HUMAN; PQ-loop repeat-containing protein 3 OS=Homo sapiens GN=PQLC3 PE=2 SV=1}	{tca:103312323; - - - - -}	{Hs17461958; KOG3211 Predicted endoplasmic reticulum membrane protein Lec35/MPDU1 involved in monosaccharide-P-dolichol utilization R General function prediction only ;}	{GO:0016021; integral to membrane; cellular_component}	{NA}	{PF03083:Sugar efflux transporter for intercellular exchange}
transcript_HQ_group1_transcript14752/f10p0/2178	{NA}	{NA}	{NA}	{NA}	{NA}	{NA}	{NA}
transcript_HQ_group1_transcript14761/f4p0/2144	{NA}	{NA}	{NA}	{NA}	{NA}	{GQ369796.1; Macrobrachium nipponense 18S ribosomal RNA gene, partial sequence; internal transcribed spacer 1, 5.8S ribosomal RNA gene, and internal transcribed spacer 2, complete sequence; and 28S ribosomal RNA gene, partial sequence}	{NA}
transcript_HQ_group1_transcript14796/f3p0/2175	{DAA15291.1; TPA: hypothetical protein BOS_23236 [Bos taurus]}	{NA}	{phu:Phum_PHUM205210; - - - - -}	{NA}	{NA}	{EU118285.1; Macrobrachium nipponense isolate MN-gd 18S ribosomal RNA gene, partial sequence; internal transcribed spacer 1, complete sequence; and 5.8S ribosomal RNA gene, partial sequence}	{NA}
transcript_HQ_group1_transcript14799/f2p0/2168	{NA}	{NA}	{NA}	{NA}	{NA}	{GQ369796.1; Macrobrachium nipponense 18S ribosomal RNA gene, partial sequence; internal transcribed spacer 1, 5.8S ribosomal RNA gene, and internal transcribed spacer 2, complete sequence; and 28S ribosomal RNA gene, partial sequence}	{NA}
transcript_HQ_group1_transcript14836/f5p0/2167	{JAS10796.1; hypothetical protein g.25907 [Clastoptera arizonana]}	{sp|Q969X6|UTP4_HUMAN; U3 small nucleolar RNA-associated protein 4 homolog OS=Homo sapiens GN=UTP4 PE=1 SV=1}	{dpx:DAPPUDRAFT_97204; K14548 UTP4, CIRH1A U3 small nucleolar RNA-associated protein 4 - ko03008; Genetic Information Processing; Translation; Ribosome biogenesis in eukaryotes}	{Hs14249536; KOG2048 WD40 repeat protein R General function prediction only ;}	{NA}	{NA}	{NA}
transcript_HQ_group1_transcript14843/f6p0/2159	{XP_018016621.1; PREDICTED: beta-galactosidase-1-like protein 2 [Hyalella azteca]}	{sp|Q8IW92|GLBL2_HUMAN; Beta-galactosidase-1-like protein 2 OS=Homo sapiens GN=GLB1L2 PE=2 SV=1}	{tca:655835; - - - - -}	{7299550; KOG0496 Beta-galactosidase G Carbohydrate transport and metabolism ;}	{NA}	{NA}	{NA}
transcript_HQ_group1_transcript14857/f4p0/2175	{XP_018016351.1; PREDICTED: trimethyllysine dioxygenase, mitochondrial-like isoform X2 [Hyalella azteca]}	{sp|Q0VC74|TMLH_BOVIN; Trimethyllysine dioxygenase, mitochondrial OS=Bos taurus GN=TMLHE PE=2 SV=1}	{bfo:BRAFLDRAFT_220013; K00474 TMLHE trimethyllysine dioxygenase 1.14.11.8 ko00310; Metabolism; Amino acid metabolism; Lysine degradation}	{Hs8922625; KOG3889 Predicted gamma-butyrobetaine,2-oxoglutarate dioxygenase I Lipid transport and metabolism ;}	{NA}	{NA}	{NA}
transcript_HQ_group1_transcript1486/f2p0/5090	{DAA15291.1; TPA: hypothetical protein BOS_23236 [Bos taurus]}	{NA}	{phu:Phum_PHUM205210; - - - - -}	{NA}	{NA}	{KC515055.1; Macrobrachium superbum 18S ribosomal RNA gene, partial sequence}	{NA}
transcript_HQ_group1_transcript14874/f2p0/2176	{KKF21118.1; Zinc finger and BTB domain-containing protein 38 [Larimichthys crocea]}	{NA}	{dre:100037361; - - - - -}	{NA}	{NA}	{EU118285.1; Macrobrachium nipponense isolate MN-gd 18S ribosomal RNA gene, partial sequence; internal transcribed spacer 1, complete sequence; and 5.8S ribosomal RNA gene, partial sequence}	{NA}
transcript_HQ_group1_transcript14878/f5p0/2169	{XP_018015302.1; PREDICTED: uncharacterized protein LOC108672180 [Hyalella azteca]}	{NA}	{NA}	{NA}	{NA}	{NA}	{NA}
transcript_HQ_group1_transcript14892/f2p0/2169	{API81621.1; nicotinic acetylcholine receptor alpha 8 [Cancer borealis]}	{sp|P91766|ACH1_MANSE; Acetylcholine receptor subunit alpha-like OS=Manduca sexta GN=ARA1 PE=2 SV=1}	{bim:100740730; K05312 CHRNN nicotinic acetylcholine receptor, invertebrate - -}	{7301172; KOG3645 Acetylcholine receptor T Signal transduction mechanisms ;}	{NA}	{KX021831.1; Cancer borealis nicotinic acetylcholine receptor alpha 8 mRNA, complete cds}	{NA}
transcript_HQ_group1_transcript14912/f3p0/2164	{NA}	{NA}	{NA}	{NA}	{NA}	{NA}	{NA}
transcript_HQ_group1_transcript14914/f5p0/2116	{KKF21118.1; Zinc finger and BTB domain-containing protein 38 [Larimichthys crocea]}	{NA}	{dre:100037361; - - - - -}	{NA}	{NA}	{GQ369796.1; Macrobrachium nipponense 18S ribosomal RNA gene, partial sequence; internal transcribed spacer 1, 5.8S ribosomal RNA gene, and internal transcribed spacer 2, complete sequence; and 28S ribosomal RNA gene, partial sequence}	{NA}
transcript_HQ_group1_transcript14963/f2p0/2151	{XP_002647370.1; Hypothetical protein CBG06427 [Caenorhabditis briggsae]}	{NA}	{cqu:CpipJ_CPIJ019509; - - - - -}	{NA}	{NA}	{HM210599.1; Macrobrachium nipponense clone Mni144 microsatellite sequence}	{NA}
transcript_HQ_group1_transcript14985/f2p0/2143	{NA}	{NA}	{NA}	{NA}	{NA}	{EU346851.1; Macrobrachium nipponense 18S ribosomal RNA gene, partial sequence; internal transcribed spacer 1, complete sequence; and 5.8S ribosomal RNA gene, partial sequence}	{NA}
transcript_HQ_group1_transcript14988/f2p0/2158	{XP_018006463.1; PREDICTED: LOW QUALITY PROTEIN: uncharacterized protein LOC108664398 [Hyalella azteca]}	{sp|Q8K1C7|MOT14_MOUSE; Monocarboxylate transporter 14 OS=Mus musculus GN=Slc16a14 PE=2 SV=1}	{mde:101887574; - - - - -}	{7292012; KOG2504 Monocarboxylate transporter G Carbohydrate transport and metabolism ;}	{NA}	{NA}	{NA}
transcript_HQ_group1_transcript14989/f2p0/2160	{Q86GF7.1; RecName: Full=Crustapain; AltName: Full=NsCys; Flags: Precursor}	{sp|Q86GF7|CRUST_PANBO; Crustapain OS=Pandalus borealis GN=Cys PE=1 SV=1}	{aag:AaeL_AAEL002833; K01365 CTSL cathepsin L 3.4.22.15 ko04145; Cellular Processes; Transport and catabolism; Phagosome | ko04142; Cellular Processes; Transport and catabolism; Lysosome | ko04140; Cellular Processes; Transport and catabolism; Autophagy - animal | ko04210; Cellular Processes; Cell growth and death; Apoptosis | ko04612; Organismal Systems; Immune system; Antigen processing and pre…	{7303249; KOG1543 Cysteine proteinase Cathepsin L O Posttranslational modification, protein turnover, chaperones ;}	{NA}	{NA}	{NA}
transcript_HQ_group1_transcript1499/f3p0/5106	{XP_018018519.1; PREDICTED: uncharacterized protein LOC108675046 [Hyalella azteca]}	{NA}	{adf:107335899; - - - - -}	{NA}	{NA}	{NA}	{NA}
transcript_HQ_group1_transcript1500/f4p0/5105	{KDR08120.1; Unhealthy ribosome biogenesis protein 2-like protein [Zootermopsis nevadensis]}	{NA}	{tca:103312334; - - - - -}	{NA}	{NA}	{NA}	{NA}
transcript_HQ_group1_transcript15011/f4p0/2111	{XP_013419264.1; PREDICTED: probable ATP-dependent RNA helicase DDX56 isoform X2 [Lingula anatina]}	{sp|Q3SZ40|DDX56_BOVIN; Probable ATP-dependent RNA helicase DDX56 OS=Bos taurus GN=DDX56 PE=2 SV=1}	{bter:100647640; K14810 DDX56, DBP9 ATP-dependent RNA helicase DDX56/DBP9 3.6.4.13 -; bter:100647640; K14810 DDX56, DBP9 ATP-dependent RNA helicase DDX56/DBP9 3.6.4.13 -}	{7295505; KOG0346 RNA helicase A RNA processing and modification ;}	{NA}	{NA}	{NA}
transcript_HQ_group1_transcript15058/f2p0/2199	{EFX76332.1; hypothetical protein DAPPUDRAFT_55294 [Daphnia pulex]}	{sp|Q8CEE7|RDH13_MOUSE; Retinol dehydrogenase 13 OS=Mus musculus GN=Rdh13 PE=1 SV=1}	{dpx:DAPPUDRAFT_50761; - - - - -}	{7304181; KOG1208 Dehydrogenases with different specificities (related to short-chain alcohol dehydrogenases) Q Secondary metabolites biosynthesis, transport and catabolism ;}	{GO:0048037; cofactor binding; molecular_function GO:0016491; oxidoreductase activity; molecular_function GO:0050662; coenzyme binding; molecular_function GO:0055114; oxidation-reduction process; biological_process GO:0044237; cellular metabolic process; biological_process GO:0008152; NA GO:0016616; oxidoreductase activity, acting on the CH-OH group of donors, NAD or NADP as acceptor; molecular_f…	{NA}	{PF00106:short chain dehydrogenase PF01370:NAD dependent epimerase/dehydratase family PF02826:D-isomer specific 2-hydroxyacid dehydrogenase, NAD binding domain}
transcript_HQ_group1_transcript1507/f2p0/5102	{XP_013794697.1; PREDICTED: ras-related and estrogen-regulated growth inhibitor-like [Limulus polyphemus]}	{sp|Q96A58|RERG_HUMAN; Ras-related and estrogen-regulated growth inhibitor OS=Homo sapiens GN=RERG PE=1 SV=1}	{obi:106871668; K07852 RASL11A Ras-like protein family member 11A - -}	{Hs14249704; KOG0395 Ras-related GTPase R General function prediction only ;}	{GO:0003924; GTPase activity; molecular_function GO:0005622; intracellular; cellular_component GO:0007264; small GTPase mediated signal transduction; biological_process GO:0005525; GTP binding; molecular_function}	{NA}	{PF01926:50S ribosome-binding GTPase PF00071:Ras family PF00025:ADP-ribosylation factor family PF08477:Ras of Complex, Roc, domain of DAPkinase PF03193:Protein of unknown function, DUF258}
transcript_HQ_group1_transcript15074/f2p0/2145	{XP_018020778.1; PREDICTED: xylose isomerase-like [Hyalella azteca]}	{sp|Q9FKK7|XYLA_ARATH; Xylose isomerase OS=Arabidopsis thaliana GN=XYLA PE=2 SV=2}	{obi:106873385; K01805 xylA xylose isomerase 5.3.1.5 ko00040; Metabolism; Carbohydrate metabolism; Pentose and glucuronate interconversions | ko00051; Metabolism; Carbohydrate metabolism; Fructose and mannose metabolism}	{NA}	{NA}	{NA}	{NA}
transcript_HQ_group1_transcript15075/f9p0/2110	{AHJ90473.1; hemocyanin [Macrobrachium nipponense]}	{sp|P10787|HCYB_PANIN; Hemocyanin B chain OS=Panulirus interruptus PE=1 SV=1}	{phu:Phum_PHUM494820; - - - - -}	{NA}	{GO:0008152; NA GO:0016491; oxidoreductase activity; molecular_function}	{KF431830.1; Macrobrachium nipponense hemocyanin mRNA, complete cds}	{PF00264:Common central domain of tyrosinase}
transcript_HQ_group1_transcript15076/f2p0/2131	{KYB29114.1; Protein GDAP2 homolog-like Protein [Tribolium castaneum]}	{sp|Q292F9|GDAP2_DROPS; Protein GDAP2 homolog OS=Drosophila pseudoobscura pseudoobscura GN=GA15091 PE=3 SV=1}	{tca:663539; - - - - -}	{7304163; KOG2633 Hismacro and SEC14 domain-containing proteins BK Chromatin structure and dynamics ; Transcription ;}	{NA}	{NA}	{NA}
transcript_HQ_group1_transcript15077/f7p0/2129	{NA}	{NA}	{NA}	{NA}	{NA}	{GQ369796.1; Macrobrachium nipponense 18S ribosomal RNA gene, partial sequence; internal transcribed spacer 1, 5.8S ribosomal RNA gene, and internal transcribed spacer 2, complete sequence; and 28S ribosomal RNA gene, partial sequence}	{NA}
transcript_HQ_group1_transcript15084/f3p0/2130	{XP_019626034.1; PREDICTED: mini-chromosome maintenance complex-binding protein-like [Branchiostoma belcheri]}	{sp|Q7ZYP6|MCMBP_XENLA; Mini-chromosome maintenance complex-binding protein OS=Xenopus laevis GN=mcmbp PE=1 SV=1}	{ccw:104694780; - - - - -}	{Hs13376243; KOG2545 Conserved membrane protein S Function unknown ;}	{NA}	{NA}	{NA}
transcript_HQ_group1_transcript151/f3p0/7139	{XP_018020289.1; PREDICTED: uncharacterized protein LOC108676681 [Hyalella azteca]}	{sp|Q6DFV5|HELZ_MOUSE; Probable helicase with zinc finger domain OS=Mus musculus GN=Helz PE=1 SV=2}	{dmo:Dmoj_GI13941; - - - - -}	{Hs7661884; KOG1804 RNA helicase A RNA processing and modification ;}	{GO:0003677; DNA binding; molecular_function GO:0008270; zinc ion binding; molecular_function GO:0016787; hydrolase activity; molecular_function GO:0046872; metal ion binding; molecular_function GO:0005524; ATP binding; molecular_function}	{NA}	{PF00580:UvrD/REP helicase N-terminal domain PF02562:PhoH-like protein PF06220:U1 zinc finger PF04851:Type III restriction enzyme, res subunit PF00642:Zinc finger C-x8-C-x5-C-x3-H type (and similar)}
transcript_HQ_group1_transcript15111/f2p0/2177	{AID61753.1; fructose 1,6-biphosphate-aldolase A [Fenneropenaeus chinensis]}	{sp|P07764|ALF_DROME; Fructose-bisphosphate aldolase OS=Drosophila melanogaster GN=Ald PE=1 SV=5}	{mde:101896342; K01623 ALDO fructose-bisphosphate aldolase, class I 4.1.2.13 ko01200; Metabolism; Global and overview maps; Carbon metabolism | ko01230; Metabolism; Global and overview maps; Biosynthesis of amino acids | ko00010; Metabolism; Carbohydrate metabolism; Glycolysis / Gluconeogenesis | ko00030; Metabolism; Carbohydrate metabolism; Pentose phosphate pathway | ko00051; Metabolism; Carboh…	{7301455; KOG1557 Fructose-biphosphate aldolase G Carbohydrate transport and metabolism ;}	{GO:0004332; fructose-bisphosphate aldolase activity; molecular_function GO:0006096; glycolysis; biological_process}	{KJ686589.1; Fenneropenaeus chinensis fructose 1,6-biphosphate-aldolase A mRNA, complete cds}	{PF00274:Fructose-bisphosphate aldolase class-I}
transcript_HQ_group1_transcript15115/f43p0/2109	{XP_018021360.1; PREDICTED: putative phospholipase B-like 2 [Hyalella azteca]}	{sp|Q8NHP8|PLBL2_HUMAN; Putative phospholipase B-like 2 OS=Homo sapiens GN=PLBD2 PE=1 SV=2}	{xma:102228899; - - - - -}	{Hs22060441; KOG3774 Uncharacterized conserved protein Lama T Signal transduction mechanisms ;}	{NA}	{XM_009018665.1; Helobdella robusta hypothetical protein mRNA}	{NA}
transcript_HQ_group1_transcript1514/f44p0/4927	{XP_018021962.1; PREDICTED: long-chain-fatty-acid--CoA ligase 4-like isoform X1 [Hyalella azteca]}	{sp|Q9QUJ7|ACSL4_MOUSE; Long-chain-fatty-acid--CoA ligase 4 OS=Mus musculus GN=Acsl4 PE=1 SV=2}	{phu:Phum_PHUM509490; K01897 ACSL, fadD long-chain acyl-CoA synthetase 6.2.1.3 ko01212; Metabolism; Global and overview maps; Fatty acid metabolism | ko00061; Metabolism; Lipid metabolism; Fatty acid biosynthesis | ko00071; Metabolism; Lipid metabolism; Fatty acid degradation | ko04146; Cellular Processes; Transport and catabolism; Peroxisome | ko02024; Cellular Processes; Cellular community - pr…	{7304019; KOG1180 Acyl-CoA synthetase I Lipid transport and metabolism ;}	{GO:0008152; NA GO:0003824; NA}	{NA}	{PF00501:AMP-binding enzyme}
transcript_HQ_group1_transcript15140/f3p0/2153	{XP_018011213.1; PREDICTED: sentrin-specific protease 8-like [Hyalella azteca]}	{sp|Q8IH24|MED31_DROME; Mediator of RNA polymerase II transcription subunit 31 OS=Drosophila melanogaster GN=MED31 PE=1 SV=2}	{dya:Dyak_GE25426; K15153 MED31, SOH1 mediator of RNA polymerase II transcription subunit 31 - -}	{7296835; KOG4086 Transcriptional regulator SOH1 KL Transcription ; Replication, recombination and repair ;}	{GO:0006508; proteolysis; biological_process GO:0008234; cysteine-type peptidase activity; molecular_function}	{XM_011341428.2; PREDICTED: Cerapachys biroi mediator of RNA polymerase II transcription subunit 31 (LOC105280706), mRNA}	{PF02902:Ulp1 protease family, C-terminal catalytic domain}
transcript_HQ_group1_transcript15146/f2p0/2137	{XP_018019757.1; PREDICTED: probable citrate synthase 1, mitochondrial [Hyalella azteca]}	{sp|Q16P20|CISY2_AEDAE; Probable citrate synthase 2, mitochondrial OS=Aedes aegypti GN=AAEL011789 PE=3 SV=1}	{aag:AaeL_AAEL002956; K01647 CS, gltA citrate synthase 2.3.3.1 ko01200; Metabolism; Global and overview maps; Carbon metabolism | ko01210; Metabolism; Global and overview maps; 2-Oxocarboxylic acid metabolism | ko01230; Metabolism; Global and overview maps; Biosynthesis of amino acids | ko00020; Metabolism; Carbohydrate metabolism; Citrate cycle (TCA cycle) | ko00630; Metabolism; Carbohydrate met…	{7290712; KOG2617 Citrate synthase C Energy production and conversion ;}	{GO:0044262; cellular carbohydrate metabolic process; biological_process GO:0046912; transferase activity, transferring acyl groups, acyl groups converted into alkyl on transfer; molecular_function}	{LN713461.1; Palaemon varians partial mRNA for putative citrate synthase (cs gene)}	{PF00285:Citrate synthase, C-terminal domain}
transcript_HQ_group1_transcript15148/f8p0/2092	{NA}	{NA}	{NA}	{NA}	{NA}	{GQ369796.1; Macrobrachium nipponense 18S ribosomal RNA gene, partial sequence; internal transcribed spacer 1, 5.8S ribosomal RNA gene, and internal transcribed spacer 2, complete sequence; and 28S ribosomal RNA gene, partial sequence}	{NA}
transcript_HQ_group1_transcript15160/f2p0/2149	{NA}	{NA}	{NA}	{NA}	{NA}	{GQ369796.1; Macrobrachium nipponense 18S ribosomal RNA gene, partial sequence; internal transcribed spacer 1, 5.8S ribosomal RNA gene, and internal transcribed spacer 2, complete sequence; and 28S ribosomal RNA gene, partial sequence}	{NA}
transcript_HQ_group1_transcript15163/f11p0/2065	{NA}	{NA}	{NA}	{NA}	{NA}	{GQ369796.1; Macrobrachium nipponense 18S ribosomal RNA gene, partial sequence; internal transcribed spacer 1, 5.8S ribosomal RNA gene, and internal transcribed spacer 2, complete sequence; and 28S ribosomal RNA gene, partial sequence}	{NA}
transcript_HQ_group1_transcript15165/f3p0/2143	{EFN71375.1; hypothetical protein EAG_03557 [Camponotus floridanus]}	{NA}	{nve:NEMVE_v1g149125; - - - - -}	{NA}	{NA}	{GQ487513.1; Macrobrachium pilimanus voucher KC3110 28S ribosomal RNA gene, partial sequence}	{NA}
transcript_HQ_group1_transcript15231/f2p0/2124	{NA}	{NA}	{NA}	{NA}	{NA}	{NA}	{NA}
transcript_HQ_group1_transcript15237/f3p0/2075	{XP_018022187.1; PREDICTED: acylphosphatase-2-like [Hyalella azteca]}	{sp|Q28FK7|ACYP1_XENTR; Acylphosphatase-1 OS=Xenopus tropicalis GN=acyp1 PE=3 SV=1}	{pxy:105383282; K01512 acyP acylphosphatase 3.6.1.7 ko00620; Metabolism; Carbohydrate metabolism; Pyruvate metabolism | ko00627; Metabolism; Xenobiotics biodegradation and metabolism; Aminobenzoate degradation}	{7296970; KOG3360 Acylphosphatase C Energy production and conversion ;}	{NA}	{NA}	{NA}
transcript_HQ_group1_transcript15268/f2p0/2103	{XP_018023461.1; PREDICTED: 26S proteasome non-ATPase regulatory subunit 13-like [Hyalella azteca]}	{sp|Q9UNM6|PSD13_HUMAN; 26S proteasome non-ATPase regulatory subunit 13 OS=Homo sapiens GN=PSMD13 PE=1 SV=2}	{phu:Phum_PHUM579950; K03039 PSMD13, RPN9 26S proteasome regulatory subunit N9 - ko03050; Genetic Information Processing; Folding, sorting and degradation; Proteasome | ko05169; Human Diseases; Infectious diseases: Viral; Epstein-Barr virus infection}	{7301037; KOG2908 26S proteasome regulatory complex, subunit RPN9/PSMD13 O Posttranslational modification, protein turnover, chaperones ;}	{GO:0016987; sigma factor activity; molecular_function GO:0003677; DNA binding; molecular_function GO:0006352; transcription initiation, DNA-dependent; biological_process GO:0003700; sequence-specific DNA binding transcription factor activity; molecular_function GO:0005515; protein binding; molecular_function GO:0006355; regulation of transcription, DNA-dependent; biological_process}	{NA}	{PF08281:Sigma-70, region 4 PF01399:PCI domain}
transcript_HQ_group1_transcript15280/f3p0/2100	{KKF21118.1; Zinc finger and BTB domain-containing protein 38 [Larimichthys crocea]}	{NA}	{dre:100037361; - - - - -}	{NA}	{NA}	{EU346851.1; Macrobrachium nipponense 18S ribosomal RNA gene, partial sequence; internal transcribed spacer 1, complete sequence; and 5.8S ribosomal RNA gene, partial sequence}	{NA}
transcript_HQ_group1_transcript15285/f11p0/2093	{XP_014825438.1; PREDICTED: uncharacterized protein LOC106905250 [Poecilia mexicana]}	{NA}	{xma:102229137; - - - - -}	{NA}	{NA}	{NA}	{NA}
transcript_HQ_group1_transcript15296/f5p0/2098	{NA}	{NA}	{NA}	{NA}	{NA}	{NA}	{NA}
transcript_HQ_group1_transcript15300/f2p0/2108	{NA}	{NA}	{NA}	{NA}	{NA}	{GQ369796.1; Macrobrachium nipponense 18S ribosomal RNA gene, partial sequence; internal transcribed spacer 1, 5.8S ribosomal RNA gene, and internal transcribed spacer 2, complete sequence; and 28S ribosomal RNA gene, partial sequence}	{NA}
transcript_HQ_group1_transcript15303/f2p0/2081	{NA}	{NA}	{NA}	{NA}	{NA}	{EU118285.1; Macrobrachium nipponense isolate MN-gd 18S ribosomal RNA gene, partial sequence; internal transcribed spacer 1, complete sequence; and 5.8S ribosomal RNA gene, partial sequence}	{NA}
transcript_HQ_group1_transcript15320/f5p0/2066	{JAS18085.1; hypothetical protein g.28102 [Clastoptera arizonana]}	{sp|Q58CP0|IDH3G_BOVIN; Isocitrate dehydrogenase [NAD] subunit gamma, mitochondrial OS=Bos taurus GN=IDH3G PE=2 SV=1}	{tca:662903; K00030 IDH3 isocitrate dehydrogenase (NAD+) 1.1.1.41 ko01200; Metabolism; Global and overview maps; Carbon metabolism | ko01210; Metabolism; Global and overview maps; 2-Oxocarboxylic acid metabolism | ko01230; Metabolism; Global and overview maps; Biosynthesis of amino acids | ko00020; Metabolism; Carbohydrate metabolism; Citrate cycle (TCA cycle)}	{7301367; KOG0784 Isocitrate dehydrogenase, gamma subunit E Amino acid transport and metabolism ;}	{NA}	{NA}	{NA}
transcript_HQ_group1_transcript15323/f35p0/2051	{XP_018021211.1; PREDICTED: protein no-on-transient A-like [Hyalella azteca]}	{sp|Q9U1N0|HRP65_CHITE; Hrp65 protein OS=Chironomus tentans GN=HRP65 PE=1 SV=1}	{phu:Phum_PHUM487590; K13219 SFPQ, PSF splicing factor, proline- and glutamine-rich - -}	{7300181_2; KOG0115 RNA-binding protein p54nrb (RRM superfamily) A RNA processing and modification ;}	{NA}	{NA}	{NA}
transcript_HQ_group1_transcript1534/f2p0/5088	{XP_018016308.1; PREDICTED: protein transport protein Sec31A-like isoform X2 [Hyalella azteca]}	{sp|Q7SYD5|SC31A_DANRE; Protein transport protein Sec31A OS=Danio rerio GN=sec31a PE=2 SV=1}	{tca:662488; K14005 SEC31 protein transport protein SEC31 - ko04141; Genetic Information Processing; Folding, sorting and degradation; Protein processing in endoplasmic reticulum}	{Hs7662370; KOG0307 Vesicle coat complex COPII, subunit SEC31 U Intracellular trafficking, secretion, and vesicular transport ;}	{NA}	{NA}	{NA}
transcript_HQ_group1_transcript15345/f3p0/2101	{XP_003701953.1; PREDICTED: guanine nucleotide-binding protein subunit gamma-e [Megachile rotundata]}	{sp|Q9NFZ3|GBGE_DROME; Guanine nucleotide-binding protein subunit gamma-e OS=Drosophila melanogaster GN=Ggamma30A PE=1 SV=1}	{cfo:105252321; K04547 GNG13 guanine nucleotide-binding protein G(I)/G(S)/G(O) subunit gamma-13 - ko04014; Environmental Information Processing; Signal transduction; Ras signaling pathway | ko04371; Environmental Information Processing; Signal transduction; Apelin signaling pathway | ko04151; Environmental Information Processing; Signal transduction; PI3K-Akt signaling pathway | ko04062; Organism…	{7297505; KOG4119 G protein gamma subunit T Signal transduction mechanisms ;}	{NA}	{XM_019678955.1; PREDICTED: Aedes albopictus guanine nucleotide-binding protein subunit gamma-e (LOC109405896), mRNA}	{NA}
transcript_HQ_group1_transcript15348/f9p0/2089	{XP_018024086.1; PREDICTED: uncharacterized protein LOC108679867 [Hyalella azteca]}	{NA}	{NA}	{NA}	{NA}	{NA}	{NA}
transcript_HQ_group1_transcript15354/f54p0/1973	{XP_018022187.1; PREDICTED: acylphosphatase-2-like [Hyalella azteca]}	{sp|P00818|ACYP2_HORSE; Acylphosphatase-2 OS=Equus caballus GN=ACYP2 PE=1 SV=2}	{dvi:Dvir_GJ21758; K01512 acyP acylphosphatase 3.6.1.7 ko00620; Metabolism; Carbohydrate metabolism; Pyruvate metabolism | ko00627; Metabolism; Xenobiotics biodegradation and metabolism; Aminobenzoate degradation}	{7296970; KOG3360 Acylphosphatase C Energy production and conversion ;}	{NA}	{NA}	{NA}
transcript_HQ_group1_transcript15407/f2p0/2084	{XP_018021038.1; PREDICTED: protein arginine N-methyltransferase 1-like [Hyalella azteca]}	{sp|Q99873|ANM1_HUMAN; Protein arginine N-methyltransferase 1 OS=Homo sapiens GN=PRMT1 PE=1 SV=2}	{bim:100743715; K11434 PRMT1 type I protein arginine methyltransferase 2.1.1.319 ko04068; Environmental Information Processing; Signal transduction; FoxO signaling pathway | ko04922; Organismal Systems; Endocrine system; Glucagon signaling pathway}	{7299364; KOG1499 Protein arginine N-methyltransferase PRMT1 and related enzymes OKT Posttranslational modification, protein turnover, chaperones ; Transcription ; Signal transduction mechanisms ;}	{NA}	{XM_018165549.1; PREDICTED: Hyalella azteca protein arginine N-methyltransferase 1-like (LOC108677331), mRNA}	{NA}
transcript_HQ_group1_transcript15408/f9p0/2080	{EFX67325.1; hypothetical protein DAPPUDRAFT_302032 [Daphnia pulex]}	{sp|Q3T0M7|RANG_BOVIN; Ran-specific GTPase-activating protein OS=Bos taurus GN=RANBP1 PE=2 SV=1}	{cfo:105250192; K15306 RANBP1 Ran-binding protein 1 - ko05203; Human Diseases; Cancers: Overview; Viral carcinogenesis | ko05166; Human Diseases; Infectious diseases: Viral; HTLV-I infection}	{Hs4506407; KOG0864 Ran-binding protein RANBP1 and related RanBD domain proteins U Intracellular trafficking, secretion, and vesicular transport ;}	{NA}	{NA}	{NA}
transcript_HQ_group1_transcript15433/f5p0/2051	{KZS13984.1; putative Proline dehydrogenase 2 [Daphnia magna]}	{sp|Q6PAY6|PROD2_XENLA; Probable proline dehydrogenase 2 OS=Xenopus laevis GN=prodh2 PE=2 SV=1}	{acs:100555092; K11394 PRODH2 hydroxyproline oxidase 1.5.-.- ko00330; Metabolism; Amino acid metabolism; Arginine and proline metabolism}	{Hs10864043; KOG0186 Proline oxidase E Amino acid transport and metabolism ;}	{NA}	{NA}	{NA}
transcript_HQ_group1_transcript15445/f5p0/2063	{NA}	{NA}	{NA}	{NA}	{NA}	{GQ369796.1; Macrobrachium nipponense 18S ribosomal RNA gene, partial sequence; internal transcribed spacer 1, 5.8S ribosomal RNA gene, and internal transcribed spacer 2, complete sequence; and 28S ribosomal RNA gene, partial sequence}	{NA}
transcript_HQ_group1_transcript15457/f9p0/2072	{XP_018011213.1; PREDICTED: sentrin-specific protease 8-like [Hyalella azteca]}	{sp|Q8IH24|MED31_DROME; Mediator of RNA polymerase II transcription subunit 31 OS=Drosophila melanogaster GN=MED31 PE=1 SV=2}	{dya:Dyak_GE25426; K15153 MED31, SOH1 mediator of RNA polymerase II transcription subunit 31 - -}	{7296835; KOG4086 Transcriptional regulator SOH1 KL Transcription ; Replication, recombination and repair ;}	{NA}	{XM_011341428.2; PREDICTED: Cerapachys biroi mediator of RNA polymerase II transcription subunit 31 (LOC105280706), mRNA}	{NA}
transcript_HQ_group1_transcript15504/f3p0/2070	{EFX67325.1; hypothetical protein DAPPUDRAFT_302032 [Daphnia pulex]}	{sp|Q3T0M7|RANG_BOVIN; Ran-specific GTPase-activating protein OS=Bos taurus GN=RANBP1 PE=2 SV=1}	{cfo:105250192; K15306 RANBP1 Ran-binding protein 1 - ko05203; Human Diseases; Cancers: Overview; Viral carcinogenesis | ko05166; Human Diseases; Infectious diseases: Viral; HTLV-I infection}	{Hs4506407; KOG0864 Ran-binding protein RANBP1 and related RanBD domain proteins U Intracellular trafficking, secretion, and vesicular transport ;}	{NA}	{NA}	{NA}
transcript_HQ_group1_transcript15512/f2p0/2079	{NA}	{NA}	{NA}	{NA}	{NA}	{NA}	{NA}
transcript_HQ_group1_transcript15519/f2p0/2073	{EFN71375.1; hypothetical protein EAG_03557 [Camponotus floridanus]}	{NA}	{tsp:Tsp_15385; - - - - -}	{NA}	{NA}	{GQ369796.1; Macrobrachium nipponense 18S ribosomal RNA gene, partial sequence; internal transcribed spacer 1, 5.8S ribosomal RNA gene, and internal transcribed spacer 2, complete sequence; and 28S ribosomal RNA gene, partial sequence}	{NA}
transcript_HQ_group1_transcript15534/f3p0/2072	{KXJ68707.1; hypothetical protein RP20_CCG002118 [Aedes albopictus]}	{sp|P0CG64|UBC_PANTR; Polyubiquitin-C OS=Pan troglodytes GN=UBC PE=3 SV=1}	{cqu:CpipJ_CPIJ003589; K08770 UBC ubiquitin C - ko03320; Organismal Systems; Endocrine system; PPAR signaling pathway}	{Hs16163829; KOG0001 Ubiquitin and ubiquitin-like proteins OR Posttranslational modification, protein turnover, chaperones ; General function prediction only ;}	{NA}	{XM_002012561.2; Drosophila mojavensis uncharacterized protein (Dmoj\GI14272), partial mRNA}	{NA}
transcript_HQ_group1_transcript15535/f2p0/2098	{NA}	{NA}	{NA}	{NA}	{NA}	{NA}	{NA}
transcript_HQ_group1_transcript15559/f2p0/2090	{DAA15291.1; TPA: hypothetical protein BOS_23236 [Bos taurus]}	{NA}	{phu:Phum_PHUM205210; - - - - -}	{NA}	{NA}	{KC515055.1; Macrobrachium superbum 18S ribosomal RNA gene, partial sequence}	{NA}
transcript_HQ_group1_transcript1556/f8p0/5058	{JAS96892.1; hypothetical protein g.23373 [Homalodisca liturata]}	{sp|O95155|UBE4B_HUMAN; Ubiquitin conjugation factor E4 B OS=Homo sapiens GN=UBE4B PE=1 SV=1}	{soc:105193561; K10597 UBE4B, UFD2 ubiquitin conjugation factor E4 B 2.3.2.27 ko04141; Genetic Information Processing; Folding, sorting and degradation; Protein processing in endoplasmic reticulum | ko04120; Genetic Information Processing; Folding, sorting and degradation; Ubiquitin mediated proteolysis}	{Hs5174483; KOG2042 Ubiquitin fusion degradation protein-2 O Posttranslational modification, protein turnover, chaperones ;}	{NA}	{NA}	{NA}
transcript_HQ_group1_transcript15562/f6p0/2005	{ACY66521.1; hypothetical protein, partial [Scylla paramamosain]}	{NA}	{nve:NEMVE_v1g133355; - - - - -}	{NA}	{NA}	{EU346851.1; Macrobrachium nipponense 18S ribosomal RNA gene, partial sequence; internal transcribed spacer 1, complete sequence; and 5.8S ribosomal RNA gene, partial sequence}	{NA}
transcript_HQ_group1_transcript15581/f3p0/2055	{NA}	{NA}	{NA}	{NA}	{NA}	{GQ369796.1; Macrobrachium nipponense 18S ribosomal RNA gene, partial sequence; internal transcribed spacer 1, 5.8S ribosomal RNA gene, and internal transcribed spacer 2, complete sequence; and 28S ribosomal RNA gene, partial sequence}	{NA}
transcript_HQ_group1_transcript15603/f2p0/2057	{KZS07838.1; Dipeptidyl peptidase 2 [Daphnia magna]}	{sp|Q5RBU7|PCP_PONAB; Lysosomal Pro-X carboxypeptidase OS=Pongo abelii GN=PRCP PE=2 SV=1}	{sko:100375180; K01285 PRCP lysosomal Pro-X carboxypeptidase 3.4.16.2 ko04614; Organismal Systems; Endocrine system; Renin-angiotensin system | ko04974; Organismal Systems; Digestive system; Protein digestion and absorption}	{Hs4826940; KOG2183 Prolylcarboxypeptidase (angiotensinase C) OR Posttranslational modification, protein turnover, chaperones ; General function prediction only ;}	{GO:0006508; proteolysis; biological_process GO:0008236; serine-type peptidase activity; molecular_function}	{NA}	{PF00326:Prolyl oligopeptidase family PF05577:Serine carboxypeptidase S28}
transcript_HQ_group1_transcript15624/f2p0/2056	{DAA15290.1; TPA: hypothetical protein BOS_23234 [Bos taurus]}	{NA}	{dre:100037361; - - - - -}	{NA}	{NA}	{EU118287.1; Metapenaeus ensis isolate Me-gd 18S ribosomal RNA gene, partial sequence; internal transcribed spacer 1, complete sequence; and 5.8S ribosomal RNA gene, partial sequence}	{NA}
transcript_HQ_group1_transcript15625/f2p0/2061	{NA}	{NA}	{NA}	{NA}	{NA}	{XM_017424973.1; PREDICTED: Kryptolebias marmoratus golgin subfamily A member 4-like (LOC108241059), mRNA}	{NA}
transcript_HQ_group1_transcript15627/f4p0/2061	{XP_018024890.1; PREDICTED: transcriptional activator protein Pur-beta-like isoform X5 [Hyalella azteca]}	{sp|Q68A21|PURB_RAT; Transcriptional activator protein Pur-beta OS=Rattus norvegicus GN=Purb PE=1 SV=3}	{hst:105186422; - - - - -}	{7304304; KOG3074 Transcriptional regulator of the PUR family, single-stranded-DNA-binding K Transcription ;}	{NA}	{NA}	{NA}
transcript_HQ_group1_transcript15629/f2p0/2053	{XP_011879350.1; PREDICTED: RNA-binding protein 5-like [Vollenhovia emeryi]}	{sp|Q6DDU9|RBM5B_XENLA; RNA-binding protein 5-B OS=Xenopus laevis GN=rbm5-b PE=2 SV=1}	{soc:105204548; K13094 RBM5_10 RNA-binding protein 5/10 - -}	{7296106; KOG0154 RNA-binding protein RBM5 and related proteins, contain G-patch and RRM domains R General function prediction only ;}	{GO:0003676; nucleic acid binding; molecular_function GO:0008270; zinc ion binding; molecular_function}	{NA}	{PF00641:Zn-finger in Ran binding protein and others PF00076:RNA recognition motif. (a.k.a. RRM, RBD, or RNP domain)}
transcript_HQ_group1_transcript15630/f7p0/2006	{NA}	{NA}	{NA}	{NA}	{NA}	{NA}	{NA}
transcript_HQ_group1_transcript1566/f2p0/5085	{XP_018018639.1; PREDICTED: uncharacterized protein LOC108675159 [Hyalella azteca]}	{NA}	{bter:100648913; - - - - -; bter:100648913; - - - - -}	{NA}	{GO:0003677; DNA binding; molecular_function}	{NA}	{PF00633:Helix-hairpin-helix motif}
transcript_HQ_group1_transcript15661/f2p0/2061	{NA}	{NA}	{NA}	{NA}	{NA}	{NA}	{NA}
transcript_HQ_group1_transcript15665/f8p0/1951	{NA}	{NA}	{NA}	{NA}	{NA}	{GQ369796.1; Macrobrachium nipponense 18S ribosomal RNA gene, partial sequence; internal transcribed spacer 1, 5.8S ribosomal RNA gene, and internal transcribed spacer 2, complete sequence; and 28S ribosomal RNA gene, partial sequence}	{NA}
transcript_HQ_group1_transcript1567/f2p0/5058	{DAA15291.1; TPA: hypothetical protein BOS_23236 [Bos taurus]}	{NA}	{phu:Phum_PHUM205210; - - - - -}	{NA}	{NA}	{KC515055.1; Macrobrachium superbum 18S ribosomal RNA gene, partial sequence}	{NA}
transcript_HQ_group1_transcript15699/f3p0/2049	{XP_002647370.1; Hypothetical protein CBG06427 [Caenorhabditis briggsae]}	{NA}	{cbr:CBG03394; - - - - -}	{NA}	{NA}	{HM210599.1; Macrobrachium nipponense clone Mni144 microsatellite sequence}	{NA}
transcript_HQ_group1_transcript15710/f2p0/2036	{AFM85458.1; hypothetical protein [Callorhinchus milii]}	{NA}	{dre:100037361; - - - - -}	{NA}	{NA}	{EU118287.1; Metapenaeus ensis isolate Me-gd 18S ribosomal RNA gene, partial sequence; internal transcribed spacer 1, complete sequence; and 5.8S ribosomal RNA gene, partial sequence}	{NA}
transcript_HQ_group1_transcript15719/f27p0/1989	{XP_019636435.1; PREDICTED: Golgi reassembly-stacking protein 2-like isoform X2 [Branchiostoma belcheri]}	{sp|Q99JX3|GORS2_MOUSE; Golgi reassembly-stacking protein 2 OS=Mus musculus GN=Gorasp2 PE=1 SV=3}	{bfo:BRAFLDRAFT_118294; - - - - -}	{7293723; KOG3834 Golgi reassembly stacking protein GRASP65, contains PDZ domain U Intracellular trafficking, secretion, and vesicular transport ;}	{GO:0005515; protein binding; molecular_function}	{XM_010774454.1; PREDICTED: Notothenia coriiceps golgi reassembly stacking protein 2, 55kDa (gorasp2), transcript variant X3, mRNA}	{PF13180:PDZ domain}
transcript_HQ_group1_transcript15722/f2p0/2012	{JAS18085.1; hypothetical protein g.28102 [Clastoptera arizonana]}	{sp|Q58CP0|IDH3G_BOVIN; Isocitrate dehydrogenase [NAD] subunit gamma, mitochondrial OS=Bos taurus GN=IDH3G PE=2 SV=1}	{tca:662903; K00030 IDH3 isocitrate dehydrogenase (NAD+) 1.1.1.41 ko01200; Metabolism; Global and overview maps; Carbon metabolism | ko01210; Metabolism; Global and overview maps; 2-Oxocarboxylic acid metabolism | ko01230; Metabolism; Global and overview maps; Biosynthesis of amino acids | ko00020; Metabolism; Carbohydrate metabolism; Citrate cycle (TCA cycle)}	{7301367; KOG0784 Isocitrate dehydrogenase, gamma subunit E Amino acid transport and metabolism ;}	{GO:0016616; oxidoreductase activity, acting on the CH-OH group of donors, NAD or NADP as acceptor; molecular_function GO:0055114; oxidation-reduction process; biological_process}	{NA}	{PF00180:Isocitrate/isopropylmalate dehydrogenase}
transcript_HQ_group1_transcript15743/f2p0/2041	{NA}	{NA}	{NA}	{NA}	{NA}	{GQ369796.1; Macrobrachium nipponense 18S ribosomal RNA gene, partial sequence; internal transcribed spacer 1, 5.8S ribosomal RNA gene, and internal transcribed spacer 2, complete sequence; and 28S ribosomal RNA gene, partial sequence}	{NA}
transcript_HQ_group1_transcript15752/f2p0/2054	{NA}	{NA}	{NA}	{NA}	{NA}	{GQ369796.1; Macrobrachium nipponense 18S ribosomal RNA gene, partial sequence; internal transcribed spacer 1, 5.8S ribosomal RNA gene, and internal transcribed spacer 2, complete sequence; and 28S ribosomal RNA gene, partial sequence}	{NA}
transcript_HQ_group1_transcript15824/f138p0/1999	{CAC35697.1; alkaline phosphatase, partial [Pandalus borealis]}	{sp|Q92058|PPBT_CHICK; Alkaline phosphatase, tissue-nonspecific isozyme OS=Gallus gallus GN=ALPL PE=2 SV=1}	{dmo:Dmoj_GI12980; K01077 E3.1.3.1, phoA, phoB alkaline phosphatase 3.1.3.1 ko00730; Metabolism; Metabolism of cofactors and vitamins; Thiamine metabolism | ko00790; Metabolism; Metabolism of cofactors and vitamins; Folate biosynthesis | ko00627; Metabolism; Xenobiotics biodegradation and metabolism; Aminobenzoate degradation | ko02020; Environmental Information Processing; Signal transduction; T…	{7300683; KOG4126 Alkaline phosphatase P Inorganic ion transport and metabolism ;}	{NA}	{NA}	{NA}
transcript_HQ_group1_transcript15831/f30p0/1935	{NA}	{NA}	{NA}	{NA}	{NA}	{EU346851.1; Macrobrachium nipponense 18S ribosomal RNA gene, partial sequence; internal transcribed spacer 1, complete sequence; and 5.8S ribosomal RNA gene, partial sequence}	{NA}
transcript_HQ_group1_transcript15846/f2p0/2065	{CDW61305.1; hypothetical protein TTRE_0000975601 [Trichuris trichiura]}	{NA}	{bmy:Bm1_04940; - - - - -}	{NA}	{NA}	{FM955528.1; Macrobrachium sintangense partial 28S rRNA gene, isolate MACR042}	{NA}
transcript_HQ_group1_transcript15852/f2p0/2032	{CAG04688.1; unnamed protein product [Tetraodon nigroviridis]}	{sp|Q91ZW9|C209C_MOUSE; CD209 antigen-like protein C OS=Mus musculus GN=Cd209c PE=2 SV=1}	{sasa:106602245; K06563 CD209, CD299 CD209 antigen - ko04145; Cellular Processes; Transport and catabolism; Phagosome | ko05152; Human Diseases; Infectious diseases: Bacterial; Tuberculosis | ko05162; Human Diseases; Infectious diseases: Viral; Measles; sasa:106602245; K06563 CD209, CD299 CD209 antigen - ko04145; Cellular Processes; Transport and catabolism; Phagosome | ko05152; Human Diseases; I…	{NA}	{NA}	{NA}	{NA}
transcript_HQ_group1_transcript15870/f3p0/2020	{XP_018026015.1; PREDICTED: hornerin-like isoform X2 [Hyalella azteca]}	{NA}	{bfo:BRAFLDRAFT_105217; - - - - -}	{NA}	{NA}	{NA}	{NA}
transcript_HQ_group1_transcript15876/f42p0/1999	{ALC78849.1; acid phosphatase [Litopenaeus vannamei]}	{sp|A5D6U8|ACP7_DANRE; Acid phosphatase type 7 OS=Danio rerio GN=acp7 PE=2 SV=1}	{api:100160308; - - - - -}	{7292569; KOG1378 Purple acid phosphatase G Carbohydrate transport and metabolism ;}	{NA}	{NA}	{NA}
transcript_HQ_group1_transcript15881/f4p0/2005	{DAA15291.1; TPA: hypothetical protein BOS_23236 [Bos taurus]}	{NA}	{phu:Phum_PHUM205210; - - - - -}	{NA}	{NA}	{EU346851.1; Macrobrachium nipponense 18S ribosomal RNA gene, partial sequence; internal transcribed spacer 1, complete sequence; and 5.8S ribosomal RNA gene, partial sequence}	{NA}
transcript_HQ_group1_transcript15885/f2p0/2022	{JAS18085.1; hypothetical protein g.28102 [Clastoptera arizonana]}	{sp|Q58CP0|IDH3G_BOVIN; Isocitrate dehydrogenase [NAD] subunit gamma, mitochondrial OS=Bos taurus GN=IDH3G PE=2 SV=1}	{tca:662903; K00030 IDH3 isocitrate dehydrogenase (NAD+) 1.1.1.41 ko01200; Metabolism; Global and overview maps; Carbon metabolism | ko01210; Metabolism; Global and overview maps; 2-Oxocarboxylic acid metabolism | ko01230; Metabolism; Global and overview maps; Biosynthesis of amino acids | ko00020; Metabolism; Carbohydrate metabolism; Citrate cycle (TCA cycle)}	{7301367; KOG0784 Isocitrate dehydrogenase, gamma subunit E Amino acid transport and metabolism ;}	{NA}	{NA}	{NA}
transcript_HQ_group1_transcript15908/f2p0/2025	{NA}	{NA}	{NA}	{NA}	{NA}	{NA}	{NA}
transcript_HQ_group1_transcript15912/f2p0/2019	{ACY66521.1; hypothetical protein, partial [Scylla paramamosain]}	{NA}	{NA}	{NA}	{NA}	{GQ369796.1; Macrobrachium nipponense 18S ribosomal RNA gene, partial sequence; internal transcribed spacer 1, 5.8S ribosomal RNA gene, and internal transcribed spacer 2, complete sequence; and 28S ribosomal RNA gene, partial sequence}	{NA}
transcript_HQ_group1_transcript1592/f7p0/5019	{XP_018020853.1; PREDICTED: uncharacterized protein LOC108677189 isoform X2 [Hyalella azteca]}	{sp|P82198|BGH3_MOUSE; Transforming growth factor-beta-induced protein ig-h3 OS=Mus musculus GN=Tgfbi PE=1 SV=1}	{dpx:DAPPUDRAFT_301619; - - - - -}	{Hs4507467; KOG1437 Fasciclin and related adhesion glycoproteins MW Cell wall/membrane/envelope biogenesis ; Extracellular structures ;}	{NA}	{XM_018165365.1; PREDICTED: Hyalella azteca transforming growth factor-beta-induced protein ig-h3-like (LOC108677189), transcript variant X3, mRNA}	{NA}
transcript_HQ_group1_transcript15984/f2p0/1984	{NA}	{NA}	{NA}	{NA}	{NA}	{GQ369796.1; Macrobrachium nipponense 18S ribosomal RNA gene, partial sequence; internal transcribed spacer 1, 5.8S ribosomal RNA gene, and internal transcribed spacer 2, complete sequence; and 28S ribosomal RNA gene, partial sequence}	{NA}
transcript_HQ_group1_transcript15987/f29p0/2001	{XP_018021360.1; PREDICTED: putative phospholipase B-like 2 [Hyalella azteca]}	{sp|Q8NHP8|PLBL2_HUMAN; Putative phospholipase B-like 2 OS=Homo sapiens GN=PLBD2 PE=1 SV=2}	{xma:102228899; - - - - -}	{Hs22060441; KOG3774 Uncharacterized conserved protein Lama T Signal transduction mechanisms ;}	{NA}	{XM_009018665.1; Helobdella robusta hypothetical protein mRNA}	{NA}
transcript_HQ_group1_transcript16002/f3p0/2002	{NA}	{NA}	{NA}	{NA}	{NA}	{NA}	{NA}
transcript_HQ_group1_transcript16022/f150p0/1952	{NA}	{NA}	{NA}	{NA}	{NA}	{NA}	{NA}
transcript_HQ_group1_transcript16059/f182p0/1963	{NA}	{NA}	{NA}	{NA}	{NA}	{NA}	{NA}
transcript_HQ_group1_transcript16071/f4p0/1902	{ACY66521.1; hypothetical protein, partial [Scylla paramamosain]}	{NA}	{NA}	{NA}	{NA}	{EU346851.1; Macrobrachium nipponense 18S ribosomal RNA gene, partial sequence; internal transcribed spacer 1, complete sequence; and 5.8S ribosomal RNA gene, partial sequence}	{NA}
transcript_HQ_group1_transcript1609/f12p0/4911	{XP_018006524.1; PREDICTED: sialin-like [Hyalella azteca]}	{sp|O61369|PICO_DROAN; Putative inorganic phosphate cotransporter OS=Drosophila ananassae GN=Picot PE=3 SV=1}	{isc:IscW_ISCW002249; K12301 SLC17A5 MFS transporter, ACS family, solute carrier family 17 (sodium-dependent inorganic phosphate cotransporter), member 5 - ko04142; Cellular Processes; Transport and catabolism; Lysosome}	{7292837; KOG2532 Permease of the major facilitator superfamily G Carbohydrate transport and metabolism ;}	{GO:0055085; transmembrane transport; biological_process GO:0022857; transmembrane transporter activity; molecular_function GO:0016021; integral to membrane; cellular_component}	{NA}	{PF07690:Major Facilitator Superfamily PF00083:Sugar (and other) transporter}
transcript_HQ_group1_transcript16090/f2p0/1979	{NA}	{NA}	{NA}	{NA}	{NA}	{GQ369796.1; Macrobrachium nipponense 18S ribosomal RNA gene, partial sequence; internal transcribed spacer 1, 5.8S ribosomal RNA gene, and internal transcribed spacer 2, complete sequence; and 28S ribosomal RNA gene, partial sequence}	{NA}
transcript_HQ_group1_transcript16099/f13p0/1903	{XP_008555569.1; PREDICTED: calcyclin-binding protein [Microplitis demolitor]}	{sp|Q3T168|CYBP_BOVIN; Calcyclin-binding protein OS=Bos taurus GN=CACYBP PE=2 SV=1}	{aec:105148799; K04507 CACYBP, SIP calcyclin binding protein - ko04310; Environmental Information Processing; Signal transduction; Wnt signaling pathway}	{Hs7656952; KOG3260 Calcyclin-binding protein CacyBP T Signal transduction mechanisms ;}	{NA}	{NA}	{NA}
transcript_HQ_group1_transcript16153/f2p0/1978	{NA}	{NA}	{NA}	{NA}	{NA}	{NA}	{NA}
transcript_HQ_group1_transcript16191/f2p0/1979	{BAB64297.1; I-connectin [Procambarus clarkii]}	{NA}	{NA}	{NA}	{NA}	{NA}	{NA}
transcript_HQ_group1_transcript16195/f3p0/1979	{NA}	{NA}	{NA}	{NA}	{GO:0005198; NA GO:0019031; viral envelope; cellular_component GO:0019028; viral capsid; cellular_component}	{NA}	{PF04513:Baculovirus polyhedron envelope protein, PEP, C terminus }
transcript_HQ_group1_transcript16226/f6p0/1939	{NA}	{NA}	{NA}	{NA}	{NA}	{GQ369796.1; Macrobrachium nipponense 18S ribosomal RNA gene, partial sequence; internal transcribed spacer 1, 5.8S ribosomal RNA gene, and internal transcribed spacer 2, complete sequence; and 28S ribosomal RNA gene, partial sequence}	{NA}
transcript_HQ_group1_transcript16248/f2p0/1948	{NA}	{NA}	{NA}	{NA}	{NA}	{NA}	{NA}
transcript_HQ_group1_transcript16254/f6p0/1955	{JAT29484.1; hypothetical protein g.18785 [Graphocephala atropunctata]}	{sp|Q9D8N3|TM86A_MOUSE; Lysoplasmalogenase-like protein TMEM86A OS=Mus musculus GN=Tmem86a PE=2 SV=1}	{dpx:DAPPUDRAFT_305610; - - - - -}	{Hs22066486; KOG4804 Predicted membrane protein R General function prediction only ;}	{GO:0016021; integral to membrane; cellular_component}	{NA}	{PF07947:YhhN-like protein}
transcript_HQ_group1_transcript16264/f15p0/1889	{NA}	{NA}	{NA}	{NA}	{NA}	{EU346851.1; Macrobrachium nipponense 18S ribosomal RNA gene, partial sequence; internal transcribed spacer 1, complete sequence; and 5.8S ribosomal RNA gene, partial sequence}	{NA}
transcript_HQ_group1_transcript16296/f3p0/1962	{AID61753.1; fructose 1,6-biphosphate-aldolase A [Fenneropenaeus chinensis]}	{sp|P07764|ALF_DROME; Fructose-bisphosphate aldolase OS=Drosophila melanogaster GN=Ald PE=1 SV=5}	{mde:101896342; K01623 ALDO fructose-bisphosphate aldolase, class I 4.1.2.13 ko01200; Metabolism; Global and overview maps; Carbon metabolism | ko01230; Metabolism; Global and overview maps; Biosynthesis of amino acids | ko00010; Metabolism; Carbohydrate metabolism; Glycolysis / Gluconeogenesis | ko00030; Metabolism; Carbohydrate metabolism; Pentose phosphate pathway | ko00051; Metabolism; Carboh…	{7301455; KOG1557 Fructose-biphosphate aldolase G Carbohydrate transport and metabolism ;}	{GO:0006096; glycolysis; biological_process GO:0004332; fructose-bisphosphate aldolase activity; molecular_function}	{KJ686589.1; Fenneropenaeus chinensis fructose 1,6-biphosphate-aldolase A mRNA, complete cds}	{PF00274:Fructose-bisphosphate aldolase class-I}
transcript_HQ_group1_transcript16317/f4p0/1958	{XP_015915817.1; PREDICTED: cinnamoyl-CoA reductase 2-like [Parasteatoda tepidariorum]}	{sp|Q9UT59|YKJ7_SCHPO; Putative uncharacterized oxidoreductase C513.07 OS=Schizosaccharomyces pombe (strain 972 / ATCC 24843) GN=SPAC513.07 PE=3 SV=1}	{lgi:LOTGIDRAFT_136119; - - - - -}	{CE04390; KOG1502 Flavonol reductase/cinnamoyl-CoA reductase V Defense mechanisms ;}	{GO:0016616; oxidoreductase activity, acting on the CH-OH group of donors, NAD or NADP as acceptor; molecular_function GO:0003824; NA GO:0044237; cellular metabolic process; biological_process GO:0045226; extracellular polysaccharide biosynthetic process; biological_process GO:0008152; NA GO:0005219; ryanodine-sensitive calcium-release channel activity; molecular_function GO:0003677; DNA binding;…	{NA}	{PF06459:Ryanodine Receptor TM 4-6 PF00106:short chain dehydrogenase PF01370:NAD dependent epimerase/dehydratase family PF04321:RmlD substrate binding domain PF01073:3-beta hydroxysteroid dehydrogenase/isomerase family PF05132:RNA polymerase III RPC4}
transcript_HQ_group1_transcript16322/f4p0/1886	{NA}	{NA}	{NA}	{NA}	{NA}	{EU118285.1; Macrobrachium nipponense isolate MN-gd 18S ribosomal RNA gene, partial sequence; internal transcribed spacer 1, complete sequence; and 5.8S ribosomal RNA gene, partial sequence}	{NA}
transcript_HQ_group1_transcript16326/f2p0/1992	{NA}	{NA}	{NA}	{NA}	{NA}	{NA}	{NA}
transcript_HQ_group1_transcript16334/f2p0/1964	{XP_018026667.1; PREDICTED: uncharacterized protein LOC108682068 [Hyalella azteca]}	{NA}	{NA}	{NA}	{NA}	{NA}	{NA}
transcript_HQ_group1_transcript16339/f4p0/1955	{XP_018008424.1; PREDICTED: actin-related protein 10-like [Hyalella azteca]}	{sp|Q3ZBD2|ARP10_BOVIN; Actin-related protein 10 OS=Bos taurus GN=ACTR10 PE=2 SV=1}	{cmk:103178506; K16576 ACTR10, ARP11 actin-related protein 10 - -}	{Hs8923712; KOG0676 Actin and related proteins Z Cytoskeleton ;}	{NA}	{NA}	{NA}
transcript_HQ_group1_transcript16348/f2p0/1986	{KOC59375.1; WD repeat-containing protein [Habropoda laboriosa]}	{sp|O15040|TCPR2_HUMAN; Tectonin beta-propeller repeat-containing protein 2 OS=Homo sapiens GN=TECPR2 PE=1 SV=4}	{ame:551595; - - - - -}	{Hs7662058_1; KOG3621 WD40 repeat-containing protein R General function prediction only ;}	{NA}	{NA}	{NA}
transcript_HQ_group1_transcript1638/f2p0/5125	{NA}	{NA}	{phu:Phum_PHUM325990; - - - - -}	{NA}	{NA}	{NA}	{NA}
transcript_HQ_group1_transcript16394/f3p0/1948	{AHJ90473.1; hemocyanin [Macrobrachium nipponense]}	{sp|P80888|HCY_PALVU; Hemocyanin OS=Palinurus vulgaris PE=1 SV=2}	{phu:Phum_PHUM494820; - - - - -}	{NA}	{NA}	{KF431830.1; Macrobrachium nipponense hemocyanin mRNA, complete cds}	{NA}
transcript_HQ_group1_transcript16395/f2p0/1935	{NA}	{NA}	{NA}	{NA}	{NA}	{NA}	{NA}
transcript_HQ_group1_transcript16396/f2p0/1952	{XP_014236207.1; PREDICTED: peptidyl-prolyl cis-trans isomerase-like 4 [Trichogramma pretiosum]}	{sp|Q8WUA2|PPIL4_HUMAN; Peptidyl-prolyl cis-trans isomerase-like 4 OS=Homo sapiens GN=PPIL4 PE=1 SV=1}	{soc:105194164; K12735 PPIL4 peptidyl-prolyl cis-trans isomerase-like 4 5.2.1.8 -}	{7301211; KOG0415 Predicted peptidyl prolyl cis-trans isomerase O Posttranslational modification, protein turnover, chaperones ;}	{NA}	{NA}	{NA}
transcript_HQ_group1_transcript1641/f8p0/5024	{KDR09039.1; HEAT repeat-containing protein 5B [Zootermopsis nevadensis]}	{sp|A1A5F2|HTR5B_XENTR; HEAT repeat-containing protein 5B OS=Xenopus tropicalis GN=heatr5b PE=2 SV=1}	{tca:655095; - - - - -}	{7298977; KOG1822 Uncharacterized conserved protein S Function unknown ;}	{NA}	{XM_015666006.1; PREDICTED: Neodiprion lecontei HEAT repeat-containing protein 5B (LOC107225492), transcript variant X4, mRNA}	{NA}
transcript_HQ_group1_transcript16425/f46p0/1832	{NA}	{NA}	{NA}	{NA}	{NA}	{EU346851.1; Macrobrachium nipponense 18S ribosomal RNA gene, partial sequence; internal transcribed spacer 1, complete sequence; and 5.8S ribosomal RNA gene, partial sequence}	{NA}
transcript_HQ_group1_transcript16427/f2p0/2012	{NA}	{NA}	{NA}	{NA}	{NA}	{NA}	{NA}
transcript_HQ_group1_transcript16464/f2p0/1916	{XP_018027259.1; PREDICTED: HCLS1-associated protein X-1-like isoform X1 [Hyalella azteca]}	{NA}	{NA}	{NA}	{NA}	{NA}	{NA}
transcript_HQ_group1_transcript16476/f2p0/1940	{KKF21118.1; Zinc finger and BTB domain-containing protein 38 [Larimichthys crocea]}	{NA}	{nve:NEMVE_v1g154401; - - - - -}	{NA}	{NA}	{GQ369796.1; Macrobrachium nipponense 18S ribosomal RNA gene, partial sequence; internal transcribed spacer 1, 5.8S ribosomal RNA gene, and internal transcribed spacer 2, complete sequence; and 28S ribosomal RNA gene, partial sequence}	{NA}
transcript_HQ_group1_transcript16486/f3p0/1931	{NA}	{NA}	{NA}	{NA}	{NA}	{GQ369796.1; Macrobrachium nipponense 18S ribosomal RNA gene, partial sequence; internal transcribed spacer 1, 5.8S ribosomal RNA gene, and internal transcribed spacer 2, complete sequence; and 28S ribosomal RNA gene, partial sequence}	{NA}
transcript_HQ_group1_transcript1650/f2p0/5040	{XP_014221375.1; PREDICTED: hypoxia up-regulated protein 1 [Trichogramma pretiosum]}	{sp|Q7ZUW2|HYOU1_DANRE; Hypoxia up-regulated protein 1 OS=Danio rerio GN=hyou1 PE=2 SV=1}	{aec:105154432; K09486 HYOU1 hypoxia up-regulated 1 - ko04141; Genetic Information Processing; Folding, sorting and degradation; Protein processing in endoplasmic reticulum}	{7290308; KOG0104 Molecular chaperones GRP170/SIL1, HSP70 superfamily O Posttranslational modification, protein turnover, chaperones ;}	{NA}	{XM_012376318.1; PREDICTED: Linepithema humile hypoxia up-regulated protein 1 (LOC105677584), transcript variant X2, mRNA}	{NA}
transcript_HQ_group1_transcript16513/f2p0/1934	{AFM85458.1; hypothetical protein [Callorhinchus milii]}	{NA}	{dre:100037361; - - - - -}	{NA}	{NA}	{EU118287.1; Metapenaeus ensis isolate Me-gd 18S ribosomal RNA gene, partial sequence; internal transcribed spacer 1, complete sequence; and 5.8S ribosomal RNA gene, partial sequence}	{NA}
transcript_HQ_group1_transcript16517/f3p0/1922	{XP_018021211.1; PREDICTED: protein no-on-transient A-like [Hyalella azteca]}	{sp|Q9U1N0|HRP65_CHITE; Hrp65 protein OS=Chironomus tentans GN=HRP65 PE=1 SV=1}	{hst:105186771; K13219 SFPQ, PSF splicing factor, proline- and glutamine-rich - -}	{7300181_2; KOG0115 RNA-binding protein p54nrb (RRM superfamily) A RNA processing and modification ;}	{GO:0003676; nucleic acid binding; molecular_function}	{NA}	{PF00076:RNA recognition motif. (a.k.a. RRM, RBD, or RNP domain)}
transcript_HQ_group1_transcript16529/f2p0/1919	{KKF21118.1; Zinc finger and BTB domain-containing protein 38 [Larimichthys crocea]}	{NA}	{dre:100037361; - - - - -}	{NA}	{NA}	{EU118287.1; Metapenaeus ensis isolate Me-gd 18S ribosomal RNA gene, partial sequence; internal transcribed spacer 1, complete sequence; and 5.8S ribosomal RNA gene, partial sequence}	{NA}
transcript_HQ_group1_transcript16530/f5p0/1885	{XP_018027156.1; PREDICTED: UDP-glucuronosyltransferase 2B14-like [Hyalella azteca]}	{sp|P36513|UDB14_RABIT; UDP-glucuronosyltransferase 2B14 OS=Oryctolagus cuniculus GN=UGT2B14 PE=2 SV=1}	{tca:100142501; - - - - -}	{7299401; KOG1192 UDP-glucuronosyl and UDP-glucosyl transferase GC Carbohydrate transport and metabolism ; Energy production and conversion ;}	{GO:0030246; carbohydrate binding; molecular_function GO:0016758; transferase activity, transferring hexosyl groups; molecular_function GO:0005975; carbohydrate metabolic process; biological_process GO:0030259; lipid glycosylation; biological_process GO:0008152; NA}	{NA}	{PF00201:UDP-glucoronosyl and UDP-glucosyl transferase PF04101:Glycosyltransferase family 28 C-terminal domain}
transcript_HQ_group1_transcript16556/f22p0/1853	{NA}	{NA}	{NA}	{NA}	{NA}	{EU346851.1; Macrobrachium nipponense 18S ribosomal RNA gene, partial sequence; internal transcribed spacer 1, complete sequence; and 5.8S ribosomal RNA gene, partial sequence}	{NA}
transcript_HQ_group1_transcript16558/f60p0/1909	{XP_018021360.1; PREDICTED: putative phospholipase B-like 2 [Hyalella azteca]}	{sp|Q8NHP8|PLBL2_HUMAN; Putative phospholipase B-like 2 OS=Homo sapiens GN=PLBD2 PE=1 SV=2}	{xma:102228899; - - - - -}	{Hs22060441; KOG3774 Uncharacterized conserved protein Lama T Signal transduction mechanisms ;}	{NA}	{XM_009018665.1; Helobdella robusta hypothetical protein mRNA}	{NA}
transcript_HQ_group1_transcript16559/f3p0/1930	{NA}	{NA}	{NA}	{NA}	{NA}	{EU118285.1; Macrobrachium nipponense isolate MN-gd 18S ribosomal RNA gene, partial sequence; internal transcribed spacer 1, complete sequence; and 5.8S ribosomal RNA gene, partial sequence}	{NA}
transcript_HQ_group1_transcript16605/f2p0/1992	{XP_018025501.1; PREDICTED: cytochrome P450 9e2-like isoform X1 [Hyalella azteca]}	{sp|Q964T2|CP9E2_BLAGE; Cytochrome P450 9e2 OS=Blattella germanica GN=CYP9E2 PE=2 SV=1}	{tca:656770; K14999 CYP6 cytochrome P450 family 6 1.14.-.- -}	{7302303; KOG0158 Cytochrome P450 CYP3/CYP5/CYP6/CYP9 subfamilies Q Secondary metabolites biosynthesis, transport and catabolism ;}	{GO:0005506; iron ion binding; molecular_function GO:0020037; heme binding; molecular_function GO:0055114; oxidation-reduction process; biological_process GO:0016705; oxidoreductase activity, acting on paired donors, with incorporation or reduction of molecular oxygen; molecular_function}	{NA}	{PF00067:Cytochrome P450}
transcript_HQ_group1_transcript16609/f5p0/1927	{EFN71375.1; hypothetical protein EAG_03557 [Camponotus floridanus]}	{NA}	{nve:NEMVE_v1g149125; - - - - -}	{NA}	{NA}	{GQ487513.1; Macrobrachium pilimanus voucher KC3110 28S ribosomal RNA gene, partial sequence}	{NA}
transcript_HQ_group1_transcript16614/f19p0/1905	{NA}	{NA}	{NA}	{NA}	{NA}	{NA}	{NA}
transcript_HQ_group1_transcript16647/f2p0/1913	{XP_001509760.1; PREDICTED: peroxisomal membrane protein 2 [Ornithorhynchus anatinus]}	{sp|Q9NR77|PXMP2_HUMAN; Peroxisomal membrane protein 2 OS=Homo sapiens GN=PXMP2 PE=1 SV=3}	{oaa:100080108; K13347 PXMP2, PMP22 peroxisomal membrane protein 2 - ko04146; Cellular Processes; Transport and catabolism; Peroxisome}	{Hs8923892; KOG1944 Peroxisomal membrane protein MPV17 and related proteins R General function prediction only ;}	{GO:0016021; integral to membrane; cellular_component}	{NA}	{PF04117:Mpv17 / PMP22 family }
transcript_HQ_group1_transcript16653/f2p0/1918	{XP_018022187.1; PREDICTED: acylphosphatase-2-like [Hyalella azteca]}	{sp|P00818|ACYP2_HORSE; Acylphosphatase-2 OS=Equus caballus GN=ACYP2 PE=1 SV=2}	{dmo:Dmoj_GI10542; K01512 acyP acylphosphatase 3.6.1.7 ko00620; Metabolism; Carbohydrate metabolism; Pyruvate metabolism | ko00627; Metabolism; Xenobiotics biodegradation and metabolism; Aminobenzoate degradation}	{7296970; KOG3360 Acylphosphatase C Energy production and conversion ;}	{NA}	{NA}	{NA}
transcript_HQ_group1_transcript16654/f3p0/1929	{NA}	{NA}	{NA}	{NA}	{NA}	{EU118285.1; Macrobrachium nipponense isolate MN-gd 18S ribosomal RNA gene, partial sequence; internal transcribed spacer 1, complete sequence; and 5.8S ribosomal RNA gene, partial sequence}	{NA}
transcript_HQ_group1_transcript16656/f12p0/1912	{EFX74593.1; hypothetical protein DAPPUDRAFT_199888 [Daphnia pulex]}	{sp|O35459|ECH1_MOUSE; Delta(3,5)-Delta(2,4)-dienoyl-CoA isomerase, mitochondrial OS=Mus musculus GN=Ech1 PE=1 SV=1}	{cqu:CpipJ_CPIJ002685; K12663 ECH1 Delta(3,5)-Delta(2,4)-dienoyl-CoA isomerase 5.3.3.- ko04146; Cellular Processes; Transport and catabolism; Peroxisome}	{Hs11433007; KOG1681 Enoyl-CoA isomerase I Lipid transport and metabolism ;}	{GO:0008152; NA GO:0003824; NA}	{XM_013946202.1; PREDICTED: Apteryx australis mantelli enoyl CoA hydratase 1, peroxisomal (ECH1), partial mRNA}	{PF00378:Enoyl-CoA hydratase/isomerase}
transcript_HQ_group1_transcript16664/f5p0/1927	{KZS15223.1; Protein YIPF [Daphnia magna]}	{sp|Q9EQQ2|YIPF5_MOUSE; Protein YIPF5 OS=Mus musculus GN=Yipf5 PE=1 SV=1}	{dpx:DAPPUDRAFT_189944; K20363 YIP1, YIPF5 protein transport protein YIP1 - -}	{7297993; KOG3103 Rab GTPase interacting factor, Golgi membrane protein U Intracellular trafficking, secretion, and vesicular transport ;}	{NA}	{NA}	{NA}
transcript_HQ_group1_transcript16688/f2p0/1907	{XP_019636435.1; PREDICTED: Golgi reassembly-stacking protein 2-like isoform X2 [Branchiostoma belcheri]}	{sp|Q99JX3|GORS2_MOUSE; Golgi reassembly-stacking protein 2 OS=Mus musculus GN=Gorasp2 PE=1 SV=3}	{bfo:BRAFLDRAFT_118294; - - - - -}	{7293723; KOG3834 Golgi reassembly stacking protein GRASP65, contains PDZ domain U Intracellular trafficking, secretion, and vesicular transport ;}	{NA}	{XM_010774454.1; PREDICTED: Notothenia coriiceps golgi reassembly stacking protein 2, 55kDa (gorasp2), transcript variant X3, mRNA}	{NA}
transcript_HQ_group1_transcript16704/f3p0/1909	{XP_016350027.1; PREDICTED: oocyte zinc finger protein XlCOF6-like [Sinocyclocheilus anshuiensis]}	{sp|P18749|ZO6_XENLA; Oocyte zinc finger protein XlCOF6 (Fragment) OS=Xenopus laevis PE=3 SV=1}	{ola:105353948; K09228 KRAB KRAB domain-containing zinc finger protein - -}	{Hs19718738; KOG1721 FOG: Zn-finger R General function prediction only ;}	{NA}	{XM_006123014.2; PREDICTED: Pelodiscus sinensis zinc finger protein 436-like (LOC102456215), transcript variant X2, mRNA}	{NA}
transcript_HQ_group1_transcript16778/f2p0/1892	{KDR14157.1; Importin subunit alpha-7 [Zootermopsis nevadensis]}	{sp|O60684|IMA7_HUMAN; Importin subunit alpha-7 OS=Homo sapiens GN=KPNA6 PE=1 SV=1}	{bfo:BRAFLDRAFT_279360; K15043 KPNA2 importin subunit alpha-2 - ko05164; Human Diseases; Infectious diseases: Viral; Influenza A}	{Hs6912478; KOG0166 Karyopherin (importin) alpha U Intracellular trafficking, secretion, and vesicular transport ;}	{NA}	{XM_007249403.2; PREDICTED: Astyanax mexicanus karyopherin subunit alpha 6 (kpna6), mRNA}	{NA}
transcript_HQ_group1_transcript16795/f6p0/1870	{XP_018011114.1; PREDICTED: serine hydroxymethyltransferase, cytosolic-like [Hyalella azteca]}	{sp|P07511|GLYC_RABIT; Serine hydroxymethyltransferase, cytosolic OS=Oryctolagus cuniculus GN=SHMT1 PE=1 SV=2}	{tca:655825; K00600 glyA, SHMT glycine hydroxymethyltransferase 2.1.2.1 ko01200; Metabolism; Global and overview maps; Carbon metabolism | ko01230; Metabolism; Global and overview maps; Biosynthesis of amino acids | ko00630; Metabolism; Carbohydrate metabolism; Glyoxylate and dicarboxylate metabolism | ko00680; Metabolism; Energy metabolism; Methane metabolism | ko00260; Metabolism; Amino acid me…	{7290652; KOG2467 Glycine/serine hydroxymethyltransferase E Amino acid transport and metabolism ;}	{NA}	{XM_002434212.1; Ixodes scapularis glycine/serine hydroxymethyltransferase, putative, mRNA}	{NA}
transcript_HQ_group1_transcript16807/f2p0/1889	{XP_018022001.1; PREDICTED: microtubule-associated protein RP/EB family member 1-like isoform X1 [Hyalella azteca]}	{sp|Q66HR2|MARE1_RAT; Microtubule-associated protein RP/EB family member 1 OS=Rattus norvegicus GN=Mapre1 PE=1 SV=3}	{aga:AgaP_AGAP004886; K10436 MAPRE microtubule-associated protein, RP/EB family - -}	{7302298; KOG3000 Microtubule-binding protein involved in cell cycle control DZ Cell cycle control, cell division, chromosome partitioning ; Cytoskeleton ;}	{NA}	{XM_013013578.1; PREDICTED: Dipodomys ordii microtubule-associated protein, RP/EB family, member 3 (Mapre3), transcript variant X2, mRNA}	{NA}
transcript_HQ_group1_transcript16809/f10p0/1875	{NA}	{NA}	{NA}	{NA}	{NA}	{NA}	{NA}
transcript_HQ_group1_transcript16816/f8p0/1844	{XP_015122360.1; PREDICTED: protein SGT1 homolog isoform X1 [Diachasma alloeum]}	{sp|Q2KIK0|SGT1_BOVIN; Protein SGT1 homolog OS=Bos taurus GN=SUGT1 PE=2 SV=1}	{bmor:101742272; K12795 SUGT1, SGT1 suppressor of G2 allele of SKP1 - ko04621; Organismal Systems; Immune system; NOD-like receptor signaling pathway | ko04626; Organismal Systems; Environmental adaptation; Plant-pathogen interaction; bmor:101742272; K12795 SUGT1, SGT1 suppressor of G2 allele of SKP1 - ko04621; Organismal Systems; Immune system; NOD-like receptor signaling pathway | ko04626; Orga…	{Hs5730041_2; KOG1309 Suppressor of G2 allele of skp1 T Signal transduction mechanisms ;}	{NA}	{XM_008215648.2; PREDICTED: Nasonia vitripennis protein SGT1 homolog (LOC100113998), transcript variant X2, mRNA}	{NA}
transcript_HQ_group1_transcript16817/f16p0/1880	{XP_015919930.1; PREDICTED: prohormone-1-like [Parasteatoda tepidariorum]}	{sp|P85798|PROH1_APIME; Prohormone-1 OS=Apis mellifera PE=1 SV=1}	{bter:100642616; - - - - -; bter:100642616; - - - - -}	{NA}	{NA}	{LC146486.1; Plautia stali Ast-C mRNA for allatostatin C, complete cds}	{NA}
transcript_HQ_group1_transcript16842/f2p0/1885	{NA}	{NA}	{NA}	{NA}	{NA}	{NA}	{NA}
transcript_HQ_group1_transcript16856/f21p0/1856	{NA}	{NA}	{NA}	{NA}	{NA}	{NA}	{NA}
transcript_HQ_group1_transcript16864/f2p0/1875	{NA}	{NA}	{NA}	{NA}	{NA}	{EU118285.1; Macrobrachium nipponense isolate MN-gd 18S ribosomal RNA gene, partial sequence; internal transcribed spacer 1, complete sequence; and 5.8S ribosomal RNA gene, partial sequence}	{NA}
transcript_HQ_group1_transcript16873/f2p0/1871	{AOW41607.1; trypsin [Euphausia superba]}	{sp|P19799|TRY1_XENLA; Trypsin OS=Xenopus laevis PE=2 SV=1}	{ola:101157216; K09640 TMPRSS9 transmembrane protease serine 9 3.4.21.- -}	{7291335; KOG3627 Trypsin E Amino acid transport and metabolism ;}	{NA}	{NA}	{NA}
transcript_HQ_group1_transcript16880/f2p0/1873	{NA}	{NA}	{NA}	{NA}	{NA}	{NA}	{NA}
transcript_HQ_group1_transcript16911/f2p0/1874	{NA}	{NA}	{NA}	{NA}	{NA}	{NA}	{NA}
transcript_HQ_group1_transcript16920/f2p0/1891	{KDR08633.1; Protein farnesyltransferase/geranylgeranyltransferase type-1 subunit alpha [Zootermopsis nevadensis]}	{sp|Q61239|FNTA_MOUSE; Protein farnesyltransferase/geranylgeranyltransferase type-1 subunit alpha OS=Mus musculus GN=Fnta PE=1 SV=1}	{lgi:LOTGIDRAFT_201479; K05955 FNTA protein farnesyltransferase/geranylgeranyltransferase type-1 subunit alpha [EC:2.5.1.58 2.5.1.59] 2.5.1.58,2.5.1.59 ko00900; Metabolism; Metabolism of terpenoids and polyketides; Terpenoid backbone biosynthesis}	{7295671; KOG0530 Protein farnesyltransferase, alpha subunit/protein geranylgeranyltransferase type I, alpha subunit O Posttranslational modification, protein turnover, chaperones ;}	{NA}	{XM_013928423.1; PREDICTED: Limulus polyphemus protein farnesyltransferase/geranylgeranyltransferase type-1 subunit alpha-like (LOC106468025), mRNA}	{NA}
transcript_HQ_group1_transcript16932/f42p0/1851	{KDR14157.1; Importin subunit alpha-7 [Zootermopsis nevadensis]}	{sp|O60684|IMA7_HUMAN; Importin subunit alpha-7 OS=Homo sapiens GN=KPNA6 PE=1 SV=1}	{bfo:BRAFLDRAFT_279360; K15043 KPNA2 importin subunit alpha-2 - ko05164; Human Diseases; Infectious diseases: Viral; Influenza A}	{Hs6912478; KOG0166 Karyopherin (importin) alpha U Intracellular trafficking, secretion, and vesicular transport ;}	{NA}	{XM_007249403.2; PREDICTED: Astyanax mexicanus karyopherin subunit alpha 6 (kpna6), mRNA}	{NA}
transcript_HQ_group1_transcript16944/f3p0/1866	{XP_018006695.1; PREDICTED: mRNA cap guanine-N7 methyltransferase-like [Hyalella azteca]}	{sp|Q9D0L8|MCES_MOUSE; mRNA cap guanine-N7 methyltransferase OS=Mus musculus GN=Rnmt PE=1 SV=1}	{dpx:DAPPUDRAFT_45556; K00565 RNMT mRNA (guanine-N7-)-methyltransferase 2.1.1.56 ko03015; Genetic Information Processing; Translation; mRNA surveillance pathway}	{Hs4506567; KOG1975 mRNA cap methyltransferase A RNA processing and modification ;}	{NA}	{NA}	{NA}
transcript_HQ_group1_transcript16976/f4p0/1856	{NA}	{NA}	{NA}	{NA}	{NA}	{NA}	{NA}
transcript_HQ_group1_transcript16980/f5p0/1868	{NA}	{NA}	{NA}	{NA}	{NA}	{EU118285.1; Macrobrachium nipponense isolate MN-gd 18S ribosomal RNA gene, partial sequence; internal transcribed spacer 1, complete sequence; and 5.8S ribosomal RNA gene, partial sequence}	{NA}
transcript_HQ_group1_transcript16995/f2p0/1856	{XP_012349428.1; PREDICTED: LOW QUALITY PROTEIN: uncharacterized protein LOC105736982 [Apis florea]}	{sp|Q8TGM7|ART2_YEAST; Putative uncharacterized protein ART2 OS=Saccharomyces cerevisiae (strain ATCC 204508 / S288c) GN=ART2 PE=5 SV=1}	{lgi:LOTGIDRAFT_116114; - - - - -}	{NA}	{NA}	{AY859566.1; Crangon franciscorum 28S ribosomal RNA gene, partial sequence}	{NA}
transcript_HQ_group1_transcript17009/f2p0/1833	{NA}	{NA}	{NA}	{NA}	{NA}	{HM210599.1; Macrobrachium nipponense clone Mni144 microsatellite sequence}	{NA}
transcript_HQ_group1_transcript17019/f2p0/1851	{XP_007180033.1; PREDICTED: LOW QUALITY PROTEIN: zinc finger protein 546 [Balaenoptera acutorostrata scammoni]}	{sp|Q5MCW4|ZN569_HUMAN; Zinc finger protein 569 OS=Homo sapiens GN=ZNF569 PE=1 SV=1}	{bacu:103006580; K09228 KRAB KRAB domain-containing zinc finger protein - -; bacu:103006580; K09228 KRAB KRAB domain-containing zinc finger protein - -}	{Hs18591603; KOG1721 FOG: Zn-finger R General function prediction only ;}	{GO:0009168; purine ribonucleoside monophosphate biosynthetic process; biological_process GO:0003677; DNA binding; molecular_function GO:0006464; protein modification process; biological_process GO:0046872; metal ion binding; molecular_function GO:0016151; nickel ion binding; molecular_function GO:0004017; adenylate kinase activity; molecular_function GO:0019239; deaminase activity; molecular_fun…	{XM_013006377.1; PREDICTED: Echinops telfairi zinc finger protein 420-like (LOC101657850), mRNA}	{PF02892:BED zinc finger PF01155:Hydrogenase/urease nickel incorporation, metallochaperone, hypA PF00096:Zinc finger, C2H2 type PF00962:Adenosine/AMP deaminase PF05191:Adenylate kinase, active site lid}
transcript_HQ_group1_transcript17024/f14p0/1840	{NA}	{NA}	{NA}	{NA}	{GO:0003700; sequence-specific DNA binding transcription factor activity; molecular_function GO:0005634; nucleus; cellular_component GO:0006355; regulation of transcription, DNA-dependent; biological_process}	{NA}	{PF00554:Rel homology DNA-binding domain}
transcript_HQ_group1_transcript17044/f2p0/1856	{XP_018014346.1; PREDICTED: sarcalumenin-like [Hyalella azteca]}	{sp|Q7TQ48|SRCA_MOUSE; Sarcalumenin OS=Mus musculus GN=Srl PE=1 SV=1}	{tca:657463; - - - - -}	{7299809_2; KOG1954 Endocytosis/signaling protein EHD1 TU Signal transduction mechanisms ; Intracellular trafficking, secretion, and vesicular transport ;}	{NA}	{NA}	{NA}
transcript_HQ_group1_transcript17045/f5p0/1860	{AFM85458.1; hypothetical protein [Callorhinchus milii]}	{NA}	{dre:100037361; - - - - -}	{NA}	{NA}	{EU118285.1; Macrobrachium nipponense isolate MN-gd 18S ribosomal RNA gene, partial sequence; internal transcribed spacer 1, complete sequence; and 5.8S ribosomal RNA gene, partial sequence}	{NA}
transcript_HQ_group1_transcript17046/f2p0/1852	{ACR43472.1; hypothetical ferritin light-chain subunit, partial [Rimicaris exoculata]}	{NA}	{ame:551684; - - - - -}	{NA}	{GO:0006879; cellular iron ion homeostasis; biological_process GO:0008199; ferric iron binding; molecular_function}	{NA}	{PF00210:Ferritin-like domain}
transcript_HQ_group1_transcript1705/f4p0/4948	{AHA85992.1; putative clotting protein [Macrobrachium rosenbergii]}	{sp|Q9U572|CLOT_PENMO; Hemolymph clottable protein OS=Penaeus monodon PE=1 SV=1}	{bim:100747176; - - - - -}	{NA}	{GO:0005319; lipid transporter activity; molecular_function GO:0006869; lipid transport; biological_process}	{KC508829.1; Macrobrachium rosenbergii putative clotting protein mRNA, complete cds}	{PF01347:Lipoprotein amino terminal region}
transcript_HQ_group1_transcript17071/f6p0/1844	{XP_018021360.1; PREDICTED: putative phospholipase B-like 2 [Hyalella azteca]}	{sp|Q8NHP8|PLBL2_HUMAN; Putative phospholipase B-like 2 OS=Homo sapiens GN=PLBD2 PE=1 SV=2}	{xma:102228899; - - - - -}	{Hs22060441; KOG3774 Uncharacterized conserved protein Lama T Signal transduction mechanisms ;}	{NA}	{XM_009018665.1; Helobdella robusta hypothetical protein mRNA}	{NA}
transcript_HQ_group1_transcript17112/f3p0/1841	{NA}	{NA}	{NA}	{NA}	{NA}	{HM210599.1; Macrobrachium nipponense clone Mni144 microsatellite sequence}	{NA}
transcript_HQ_group1_transcript17165/f2p0/1834	{NA}	{NA}	{NA}	{NA}	{NA}	{NA}	{NA}
transcript_HQ_group1_transcript17169/f4p0/1807	{NA}	{NA}	{NA}	{NA}	{NA}	{EU346851.1; Macrobrachium nipponense 18S ribosomal RNA gene, partial sequence; internal transcribed spacer 1, complete sequence; and 5.8S ribosomal RNA gene, partial sequence}	{NA}
transcript_HQ_group1_transcript17211/f6p0/1817	{NA}	{NA}	{NA}	{NA}	{NA}	{NA}	{NA}
transcript_HQ_group1_transcript17234/f2p0/1840	{AFM85458.1; hypothetical protein [Callorhinchus milii]}	{NA}	{dre:100037361; - - - - -}	{NA}	{NA}	{EU346851.1; Macrobrachium nipponense 18S ribosomal RNA gene, partial sequence; internal transcribed spacer 1, complete sequence; and 5.8S ribosomal RNA gene, partial sequence}	{NA}
transcript_HQ_group1_transcript17237/f2p0/1795	{XP_013389548.1; PREDICTED: fibrillin-2-like isoform X3 [Lingula anatina]}	{sp|Q9UHX3|AGRE2_HUMAN; Adhesion G protein-coupled receptor E2 OS=Homo sapiens GN=ADGRE2 PE=1 SV=2}	{tad:TRIADDRAFT_53736; - - - - -}	{Hs7305025; KOG4193 G protein-coupled receptors T Signal transduction mechanisms ;}	{GO:0005515; protein binding; molecular_function GO:0005509; calcium ion binding; molecular_function GO:0006810; transport; biological_process GO:0019898; extrinsic to membrane; cellular_component GO:0005737; cytoplasm; cellular_component GO:0008092; cytoskeletal protein binding; molecular_function GO:0005577; fibrinogen complex; cellular_component GO:0008134; transcription factor binding; molecu…	{KP307152.1; Macrobrachium nipponense CTLDcp3 mRNA, complete cds}	{PF03938:Outer membrane protein (OmpH-like) PF00769:Ezrin/radixin/moesin family PF01496:V-type ATPase 116kDa subunit family PF04136:Sec34-like family PF08702:Fibrinogen alpha/beta chain family PF07851:TMPIT-like protein PF00008:EGF-like domain PF05478:Prominin PF02601:Exonuclease VII, large subunit PF10473:Leucine-rich repeats of kinetochore protein Cenp-F/LEK1 PF06160:Septation ring formation re…
transcript_HQ_group1_transcript17239/f7p0/1767	{XP_011449702.1; PREDICTED: histone-lysine N-methyltransferase setd3-like [Crassostrea gigas]}	{sp|Q7SXS7|SETD3_DANRE; Histone-lysine N-methyltransferase setd3 OS=Danio rerio GN=setd3 PE=1 SV=1}	{dpx:DAPPUDRAFT_317395; K19199 SETD3 histone-lysine N-methyltransferase SETD3 2.1.1.43 ko00310; Metabolism; Amino acid metabolism; Lysine degradation}	{Hs14149938; KOG1337 N-methyltransferase R General function prediction only ;}	{GO:0005515; protein binding; molecular_function}	{NA}	{PF00856:SET domain}
transcript_HQ_group1_transcript17295/f3p0/1823	{AFM85458.1; hypothetical protein [Callorhinchus milii]}	{NA}	{dre:100037361; - - - - -}	{NA}	{NA}	{EU118285.1; Macrobrachium nipponense isolate MN-gd 18S ribosomal RNA gene, partial sequence; internal transcribed spacer 1, complete sequence; and 5.8S ribosomal RNA gene, partial sequence}	{NA}
transcript_HQ_group1_transcript17302/f6p0/1757	{NA}	{NA}	{NA}	{NA}	{NA}	{NA}	{NA}
transcript_HQ_group1_transcript17303/f2p0/1836	{NA}	{NA}	{NA}	{NA}	{NA}	{NA}	{NA}
transcript_HQ_group1_transcript17380/f2p0/1804	{DAA15291.1; TPA: hypothetical protein BOS_23236 [Bos taurus]}	{NA}	{phu:Phum_PHUM205210; - - - - -}	{NA}	{NA}	{KC515055.1; Macrobrachium superbum 18S ribosomal RNA gene, partial sequence}	{NA}
transcript_HQ_group1_transcript17382/f5p0/1800	{XP_018336318.1; PREDICTED: bestrophin-2-like, partial [Agrilus planipennis]}	{sp|Q6H1V1|BEST3_MOUSE; Bestrophin-3 OS=Mus musculus GN=Best3 PE=2 SV=1}	{phu:Phum_PHUM561840; K13880 BEST3, VMD2L3 bestrophin-3 - -}	{7299309; KOG3547 Bestrophin (Best vitelliform macular dystrophy-associated protein) R General function prediction only ;}	{NA}	{NA}	{NA}
transcript_HQ_group1_transcript17386/f3p0/1800	{XP_002606164.1; hypothetical protein BRAFLDRAFT_126490 [Branchiostoma floridae]}	{sp|Q91XF0|PNPO_MOUSE; Pyridoxine-5'-phosphate oxidase OS=Mus musculus GN=Pnpo PE=1 SV=1}	{bfo:BRAFLDRAFT_126490; K00275 pdxH, PNPO pyridoxamine 5'-phosphate oxidase 1.4.3.5 ko00750; Metabolism; Metabolism of cofactors and vitamins; Vitamin B6 metabolism}	{Hs8922498; KOG2586 Pyridoxamine-phosphate oxidase H Coenzyme transport and metabolism ;}	{NA}	{NA}	{NA}
transcript_HQ_group1_transcript17401/f2p0/1806	{DAA15291.1; TPA: hypothetical protein BOS_23236 [Bos taurus]}	{NA}	{dre:100037361; - - - - -}	{NA}	{NA}	{EU118285.1; Macrobrachium nipponense isolate MN-gd 18S ribosomal RNA gene, partial sequence; internal transcribed spacer 1, complete sequence; and 5.8S ribosomal RNA gene, partial sequence}	{NA}
transcript_HQ_group1_transcript17409/f6p0/1788	{AFM85458.1; hypothetical protein [Callorhinchus milii]}	{NA}	{dre:100037361; - - - - -}	{NA}	{NA}	{EU118285.1; Macrobrachium nipponense isolate MN-gd 18S ribosomal RNA gene, partial sequence; internal transcribed spacer 1, complete sequence; and 5.8S ribosomal RNA gene, partial sequence}	{NA}
transcript_HQ_group1_transcript17421/f2p0/1774	{KDR09434.1; TRAF-interacting protein [Zootermopsis nevadensis]}	{sp|Q9BWF2|TRAIP_HUMAN; E3 ubiquitin-protein ligase TRAIP OS=Homo sapiens GN=TRAIP PE=1 SV=1}	{bim:100748619; K11985 TRAIP, TRIP TRAF-interacting protein 2.3.2.27 -}	{Hs5032195; KOG0827 Predicted E3 ubiquitin ligase O Posttranslational modification, protein turnover, chaperones ;}	{GO:0005680; anaphase-promoting complex; cellular_component GO:0008134; transcription factor binding; molecular_function GO:0005525; GTP binding; molecular_function GO:0031514; motile cilium; cellular_component GO:0046872; metal ion binding; molecular_function GO:0003924; GTPase activity; molecular_function GO:0005515; protein binding; molecular_function GO:0000445; THO complex part of transcript…	{NA}	{PF12678:RING-H2 zinc finger domain PF04111:Autophagy protein Apg6 PF00097:Zinc finger, C3HC4 type (RING finger) PF05615:Tho complex subunit 7 PF02212:Dynamin GTPase effector domain PF13639:Ring finger domain PF14634:zinc-RING finger domain PF09728:Myosin-like coiled-coil protein PF00170:bZIP transcription factor PF12861:Anaphase-promoting complex subunit 11 RING-H2 finger PF10473:Leucine-rich re…
transcript_HQ_group1_transcript17423/f7p0/1790	{NA}	{NA}	{NA}	{NA}	{NA}	{GQ369796.1; Macrobrachium nipponense 18S ribosomal RNA gene, partial sequence; internal transcribed spacer 1, 5.8S ribosomal RNA gene, and internal transcribed spacer 2, complete sequence; and 28S ribosomal RNA gene, partial sequence}	{NA}
transcript_HQ_group1_transcript1743/f4p0/4957	{DAA15291.1; TPA: hypothetical protein BOS_23236 [Bos taurus]}	{NA}	{phu:Phum_PHUM205210; - - - - -}	{NA}	{NA}	{KC515055.1; Macrobrachium superbum 18S ribosomal RNA gene, partial sequence}	{NA}
transcript_HQ_group1_transcript17441/f2p0/1802	{XP_017495693.1; PREDICTED: E3 ubiquitin-protein ligase TRIM13 isoform X1 [Manis javanica]}	{sp|Q32L60|TRI13_BOVIN; E3 ubiquitin-protein ligase TRIM13 OS=Bos taurus GN=TRIM13 PE=2 SV=2}	{lav:100671473; K12003 TRIM13 tripartite motif-containing protein 13 2.3.2.27 -}	{CE29630; KOG4185 Predicted E3 ubiquitin ligase O Posttranslational modification, protein turnover, chaperones ;}	{GO:0004842; ubiquitin-protein ligase activity; molecular_function GO:0005680; anaphase-promoting complex; cellular_component GO:0046872; metal ion binding; molecular_function GO:0005515; protein binding; molecular_function GO:0008270; zinc ion binding; molecular_function}	{NA}	{PF12678:RING-H2 zinc finger domain PF12861:Anaphase-promoting complex subunit 11 RING-H2 finger PF00097:Zinc finger, C3HC4 type (RING finger) PF14634:zinc-RING finger domain PF13639:Ring finger domain}
transcript_HQ_group1_transcript17457/f5p0/1768	{NA}	{NA}	{NA}	{NA}	{NA}	{HM210599.1; Macrobrachium nipponense clone Mni144 microsatellite sequence}	{NA}
transcript_HQ_group1_transcript17469/f2p0/1788	{XP_018026390.1; PREDICTED: cystathionine beta-synthase-like [Hyalella azteca]}	{sp|Q58H57|CBS_MACFA; Cystathionine beta-synthase OS=Macaca fascicularis GN=CBS PE=2 SV=3}	{tru:101076573; K01697 E4.2.1.22, CBS cystathionine beta-synthase 4.2.1.22 ko01230; Metabolism; Global and overview maps; Biosynthesis of amino acids | ko00260; Metabolism; Amino acid metabolism; Glycine, serine and threonine metabolism | ko00270; Metabolism; Amino acid metabolism; Cysteine and methionine metabolism}	{Hs4557415; KOG1252 Cystathionine beta-synthase and related enzymes E Amino acid transport and metabolism ;}	{GO:0030554; adenyl nucleotide binding; molecular_function}	{NA}	{PF00571:CBS domain}
transcript_HQ_group1_transcript1749/f2p0/4981	{DAA15291.1; TPA: hypothetical protein BOS_23236 [Bos taurus]}	{NA}	{phu:Phum_PHUM205210; - - - - -}	{NA}	{NA}	{KC515055.1; Macrobrachium superbum 18S ribosomal RNA gene, partial sequence}	{NA}
transcript_HQ_group1_transcript17495/f2p0/1791	{XP_018020931.1; PREDICTED: uncharacterized protein LOC108677243 isoform X1 [Hyalella azteca]}	{sp|Q5ZIQ3|HNRPK_CHICK; Heterogeneous nuclear ribonucleoprotein K OS=Gallus gallus GN=HNRNPK PE=2 SV=1}	{hst:105184347; K12886 HNRNPK heterogeneous nuclear ribonucleoprotein K - ko03040; Genetic Information Processing; Transcription; Spliceosome | ko05206; Human Diseases; Cancers: Overview; MicroRNAs in cancer | ko05203; Human Diseases; Cancers: Overview; Viral carcinogenesis | ko05168; Human Diseases; Infectious diseases: Viral; Herpes simplex infection}	{7302361; KOG2192 PolyC-binding hnRNP-K protein HRB57A/hnRNP, contains KH domain AR RNA processing and modification ; General function prediction only ;}	{GO:0003723; RNA binding; molecular_function}	{NA}	{PF13184:NusA-like KH domain PF07650:KH domain PF00013:KH domain}
transcript_HQ_group1_transcript17563/f6p0/1765	{XP_013419264.1; PREDICTED: probable ATP-dependent RNA helicase DDX56 isoform X2 [Lingula anatina]}	{sp|Q3SZ40|DDX56_BOVIN; Probable ATP-dependent RNA helicase DDX56 OS=Bos taurus GN=DDX56 PE=2 SV=1}	{bter:100647640; K14810 DDX56, DBP9 ATP-dependent RNA helicase DDX56/DBP9 3.6.4.13 -; bter:100647640; K14810 DDX56, DBP9 ATP-dependent RNA helicase DDX56/DBP9 3.6.4.13 -}	{7295505; KOG0346 RNA helicase A RNA processing and modification ;}	{NA}	{NA}	{NA}
transcript_HQ_group1_transcript17575/f2p0/1774	{XP_011629608.1; PREDICTED: alcohol dehydrogenase class-3 isoform X1 [Pogonomyrmex barbatus]}	{sp|P80467|ADHX_SAAHA; Alcohol dehydrogenase class-3 OS=Saara hardwickii PE=1 SV=1}	{hst:105182327; K00121 frmA, ADH5, adhC S-(hydroxymethyl)glutathione dehydrogenase / alcohol dehydrogenase [EC:1.1.1.284 1.1.1.1] 1.1.1.284,1.1.1.1 ko01200; Metabolism; Global and overview maps; Carbon metabolism | ko01220; Metabolism; Global and overview maps; Degradation of aromatic compounds | ko00010; Metabolism; Carbohydrate metabolism; Glycolysis / Gluconeogenesis | ko00680; Metabolism; Ene…	{7299380; KOG0022 Alcohol dehydrogenase, class III Q Secondary metabolites biosynthesis, transport and catabolism ;}	{NA}	{NA}	{NA}
transcript_HQ_group1_transcript17581/f16p0/1687	{NA}	{NA}	{NA}	{NA}	{NA}	{EU346851.1; Macrobrachium nipponense 18S ribosomal RNA gene, partial sequence; internal transcribed spacer 1, complete sequence; and 5.8S ribosomal RNA gene, partial sequence}	{NA}
transcript_HQ_group1_transcript17593/f4p0/1747	{KDR08992.1; hypothetical protein L798_01384 [Zootermopsis nevadensis]}	{sp|B0BNA9|CNO11_RAT; CCR4-NOT transcription complex subunit 11 OS=Rattus norvegicus GN=Cnot11 PE=2 SV=1}	{sko:100367053; - - - - -}	{Hs8922110; KOG4508 Uncharacterized conserved protein S Function unknown ;}	{NA}	{NA}	{NA}
transcript_HQ_group1_transcript17601/f3p0/1818	{NA}	{NA}	{NA}	{NA}	{NA}	{NA}	{NA}
transcript_HQ_group1_transcript17640/f2p0/1770	{NA}	{NA}	{NA}	{NA}	{NA}	{NA}	{NA}
transcript_HQ_group1_transcript17657/f3p0/1759	{CAF98050.1; unnamed protein product [Tetraodon nigroviridis]}	{sp|Q9D241|RN186_MOUSE; RING finger protein 186 OS=Mus musculus GN=Rnf186 PE=2 SV=3}	{lav:100671473; K12003 TRIM13 tripartite motif-containing protein 13 2.3.2.27 -}	{CE29630; KOG4185 Predicted E3 ubiquitin ligase O Posttranslational modification, protein turnover, chaperones ;}	{NA}	{NA}	{NA}
transcript_HQ_group1_transcript17705/f3p0/1757	{AFM85458.1; hypothetical protein [Callorhinchus milii]}	{NA}	{dre:100037361; - - - - -}	{NA}	{NA}	{EU346851.1; Macrobrachium nipponense 18S ribosomal RNA gene, partial sequence; internal transcribed spacer 1, complete sequence; and 5.8S ribosomal RNA gene, partial sequence}	{NA}
transcript_HQ_group1_transcript17747/f3p0/1742	{XP_001620710.1; hypothetical protein NEMVEDRAFT_v1g222797 [Nematostella vectensis]}	{NA}	{nve:NEMVE_v1g222797; - - - - -}	{NA}	{NA}	{NA}	{NA}
transcript_HQ_group1_transcript17765/f3p0/1698	{AOW41607.1; trypsin [Euphausia superba]}	{sp|P19799|TRY1_XENLA; Trypsin OS=Xenopus laevis PE=2 SV=1}	{aag:AaeL_AAEL014570; - - - - -}	{7291335; KOG3627 Trypsin E Amino acid transport and metabolism ;}	{NA}	{XM_018677709.1; PREDICTED: Lates calcarifer anionic trypsin-1-like (LOC108884062), mRNA}	{NA}
transcript_HQ_group1_transcript17766/f3p0/1730	{XP_002593618.1; hypothetical protein BRAFLDRAFT_98740 [Branchiostoma floridae]}	{sp|P98133|FBN1_BOVIN; Fibrillin-1 OS=Bos taurus GN=FBN1 PE=1 SV=2}	{nve:NEMVE_v1g157742; - - - - -}	{Hs4557591; KOG1217 Fibrillins and related proteins containing Ca2+-binding EGF-like domains T Signal transduction mechanisms ;}	{NA}	{KP307152.1; Macrobrachium nipponense CTLDcp3 mRNA, complete cds}	{NA}
transcript_HQ_group1_transcript17767/f5p0/1745	{KKF21118.1; Zinc finger and BTB domain-containing protein 38 [Larimichthys crocea]}	{NA}	{dre:100037361; - - - - -}	{NA}	{NA}	{EU118285.1; Macrobrachium nipponense isolate MN-gd 18S ribosomal RNA gene, partial sequence; internal transcribed spacer 1, complete sequence; and 5.8S ribosomal RNA gene, partial sequence}	{NA}
transcript_HQ_group1_transcript17787/f4p0/1748	{AMQ98966.1; adenine nucleotide translocase [Macrobrachium rosenbergii]}	{sp|Q26365|ADT_DROME; ADP,ATP carrier protein OS=Drosophila melanogaster GN=sesB PE=2 SV=4}	{dme:Dmel_CG16944; K05863 SLC25A4S, ANT solute carrier family 25 (mitochondrial adenine nucleotide translocator), member 4/5/6/31 - ko04020; Environmental Information Processing; Signal transduction; Calcium signaling pathway | ko04022; Environmental Information Processing; Signal transduction; cGMP-PKG signaling pathway | ko05012; Human Diseases; Neurodegenerative diseases; Parkinson's disease |…	{7292557; KOG0749 Mitochondrial ADP/ATP carrier proteins C Energy production and conversion ;}	{NA}	{KP262354.1; Macrobrachium rosenbergii adenine nucleotide translocase (ANT) mRNA, complete cds}	{NA}
transcript_HQ_group1_transcript17834/f2p0/1733	{XP_018026897.1; PREDICTED: serine-threonine kinase receptor-associated protein-like [Hyalella azteca]}	{sp|Q5ZL33|STRAP_CHICK; Serine-threonine kinase receptor-associated protein OS=Gallus gallus GN=STRAP PE=2 SV=2}	{aec:105145020; K13137 STRAP, UNRIP serine-threonine kinase receptor-associated protein - ko03013; Genetic Information Processing; Translation; RNA transport}	{7291600; KOG0278 Serine/threonine kinase receptor-associated protein I Lipid transport and metabolism ;}	{NA}	{XM_015953214.1; PREDICTED: Nothobranchius furzeri serine/threonine kinase receptor associated protein (strap), mRNA}	{NA}
transcript_HQ_group1_transcript17835/f6p0/1725	{ABH00987.1; rhodopsin, partial [Litopenaeus vannamei]}	{sp|P35356|OPSD_PROCL; Rhodopsin OS=Procambarus clarkii GN=RHO PE=2 SV=1}	{cfo:105252466; K04255 OPN4, Rh2_7 r-opsin - -}	{7300031; KOG3656 FOG: 7 transmembrane receptor R General function prediction only ;}	{NA}	{DQ852592.1; Neomysis americana clone MP29.3-c1 opsin (Rh) gene, partial cds}	{NA}
transcript_HQ_group1_transcript17839/f37p0/1701	{XP_018021077.1; PREDICTED: casein kinase I [Hyalella azteca]}	{sp|P67962|KC1A_CHICK; Casein kinase I isoform alpha OS=Gallus gallus GN=CSNK1A1 PE=2 SV=1}	{lav:100669057; K08957 CSNK1A casein kinase 1, alpha 2.7.11.1 ko04310; Environmental Information Processing; Signal transduction; Wnt signaling pathway | ko04340; Environmental Information Processing; Signal transduction; Hedgehog signaling pathway | ko04341; Environmental Information Processing; Signal transduction; Hedgehog signaling pathway - fly | ko05224; Human Diseases; Cancers: Specific ty…	{Hs19923746; KOG1163 Casein kinase (serine/threonine/tyrosine protein kinase) T Signal transduction mechanisms ;}	{NA}	{XM_006985150.2; PREDICTED: Peromyscus maniculatus bairdii casein kinase 1 alpha 1 (Csnk1a1), transcript variant X7, mRNA}	{NA}
transcript_HQ_group1_transcript17847/f2p0/1732	{XP_018318840.1; PREDICTED: nucleolar protein 56 [Agrilus planipennis]}	{sp|Q9D6Z1|NOP56_MOUSE; Nucleolar protein 56 OS=Mus musculus GN=Nop56 PE=1 SV=2}	{phu:Phum_PHUM027990; K14564 NOP56 nucleolar protein 56 - ko03008; Genetic Information Processing; Translation; Ribosome biogenesis in eukaryotes}	{Hs5453794_1; KOG2573 Ribosome biogenesis protein - Nop56p/Sik1p AJ RNA processing and modification ; Translation, ribosomal structure and biogenesis ;}	{NA}	{XM_002422967.1; Pediculus humanus corporis Nucleolar protein Nop56, putative, mRNA}	{NA}
transcript_HQ_group1_transcript17850/f229p0/1683	{NA}	{NA}	{NA}	{NA}	{NA}	{NA}	{NA}
transcript_HQ_group1_transcript17870/f2p0/1740	{ACY66521.1; hypothetical protein, partial [Scylla paramamosain]}	{NA}	{NA}	{NA}	{NA}	{EU118285.1; Macrobrachium nipponense isolate MN-gd 18S ribosomal RNA gene, partial sequence; internal transcribed spacer 1, complete sequence; and 5.8S ribosomal RNA gene, partial sequence}	{NA}
transcript_HQ_group1_transcript17873/f4p0/1731	{ACR54116.1; myosin 1 light chain [Palaemon varians]}	{sp|Q24756|MLC1_DROVI; Myosin light chain alkali OS=Drosophila virilis GN=Mlc1 PE=4 SV=1}	{dpx:DAPPUDRAFT_442800; - - - - -}	{7301614; KOG0030 Myosin essential light chain, EF-Hand protein superfamily Z Cytoskeleton ;}	{NA}	{FJ654523.1; Palaemonetes varians myosin 1 light chain mRNA, complete cds}	{NA}
transcript_HQ_group1_transcript17881/f2p0/1726	{XP_012719823.1; PREDICTED: E3 ubiquitin-protein ligase TRIM13 isoform X1 [Fundulus heteroclitus]}	{NA}	{NA}	{CE29630; KOG4185 Predicted E3 ubiquitin ligase O Posttranslational modification, protein turnover, chaperones ;}	{NA}	{NA}	{NA}
transcript_HQ_group1_transcript179/f3p0/7004	{JAN44739.1; Synaptic vesicle glycoprotein 2C [Daphnia magna]}	{sp|Q9JIS5|SV2A_MOUSE; Synaptic vesicle glycoprotein 2A OS=Mus musculus GN=Sv2a PE=1 SV=1}	{dpx:DAPPUDRAFT_304078; K06258 SV2 MFS transporter, VNT family, synaptic vesicle glycoprotein 2 - ko04512; Environmental Information Processing; Signaling molecules and interaction; ECM-receptor interaction}	{7290747; KOG0255 Synaptic vesicle transporter SVOP and related transporters (major facilitator superfamily) R General function prediction only ;}	{NA}	{NA}	{NA}
transcript_HQ_group1_transcript1790/f16p0/4910	{AFN66646.1; glucan pattern-recognition lipoprotein [Fenneropenaeus chinensis]}	{sp|P81182|BGBP_LITVA; Beta-1,3-glucan-binding protein OS=Litopenaeus vannamei PE=1 SV=2}	{NA}	{NA}	{NA}	{NA}	{NA}
transcript_HQ_group1_transcript17951/f7p0/1713	{XP_001636409.1; predicted protein [Nematostella vectensis]}	{NA}	{lgi:LOTGIDRAFT_152087; - - - - -}	{NA}	{NA}	{NA}	{NA}
transcript_HQ_group1_transcript17962/f2p0/1728	{NA}	{NA}	{NA}	{NA}	{NA}	{NA}	{NA}
transcript_HQ_group1_transcript17988/f11p0/1651	{NA}	{NA}	{NA}	{NA}	{NA}	{EU118287.1; Metapenaeus ensis isolate Me-gd 18S ribosomal RNA gene, partial sequence; internal transcribed spacer 1, complete sequence; and 5.8S ribosomal RNA gene, partial sequence}	{NA}
transcript_HQ_group1_transcript1799/f2p0/4949	{KDR22182.1; Dosage compensation regulator [Zootermopsis nevadensis]}	{sp|Q28141|DHX9_BOVIN; ATP-dependent RNA helicase A OS=Bos taurus GN=DHX9 PE=2 SV=1}	{nvi:100121353; K13184 DHX9 ATP-dependent RNA helicase A 3.6.4.13 -}	{7302201; KOG0921 Dosage compensation complex, subunit MLE K Transcription ;}	{GO:0003676; nucleic acid binding; molecular_function GO:0004386; helicase activity; molecular_function GO:0008026; ATP-dependent helicase activity; molecular_function GO:0005524; ATP binding; molecular_function}	{XM_015320828.1; PREDICTED: Polistes dominula dosage compensation regulator (LOC107066312), transcript variant X2, mRNA}	{PF00271:Helicase conserved C-terminal domain PF02562:PhoH-like protein PF00270:DEAD/DEAH box helicase PF04408:Helicase associated domain (HA2)}
transcript_HQ_group1_transcript17998/f2p0/1689	{NA}	{NA}	{NA}	{NA}	{NA}	{EU118285.1; Macrobrachium nipponense isolate MN-gd 18S ribosomal RNA gene, partial sequence; internal transcribed spacer 1, complete sequence; and 5.8S ribosomal RNA gene, partial sequence}	{NA}
transcript_HQ_group1_transcript18027/f9p0/1698	{KZS15223.1; Protein YIPF [Daphnia magna]}	{sp|Q9EQQ2|YIPF5_MOUSE; Protein YIPF5 OS=Mus musculus GN=Yipf5 PE=1 SV=1}	{dpx:DAPPUDRAFT_189944; K20363 YIP1, YIPF5 protein transport protein YIP1 - -}	{7297993; KOG3103 Rab GTPase interacting factor, Golgi membrane protein U Intracellular trafficking, secretion, and vesicular transport ;}	{GO:0016020; membrane; cellular_component}	{NA}	{PF04893:Yip1 domain}
transcript_HQ_group1_transcript18031/f11p0/1702	{NA}	{NA}	{NA}	{NA}	{NA}	{NA}	{NA}
transcript_HQ_group1_transcript18032/f3p0/1750	{NA}	{NA}	{NA}	{NA}	{NA}	{NA}	{NA}
transcript_HQ_group1_transcript18040/f9p0/1702	{XP_012321655.1; PREDICTED: E3 ubiquitin-protein ligase TRIM13 isoform X1 [Aotus nancymaae]}	{sp|O60858|TRI13_HUMAN; E3 ubiquitin-protein ligase TRIM13 OS=Homo sapiens GN=TRIM13 PE=1 SV=2}	{hai:109387129; - - - - -}	{Hs5031861; KOG2177 Predicted E3 ubiquitin ligase O Posttranslational modification, protein turnover, chaperones ;}	{GO:0005680; anaphase-promoting complex; cellular_component GO:0008270; zinc ion binding; molecular_function GO:0004842; ubiquitin-protein ligase activity; molecular_function GO:0004518; nuclease activity; molecular_function GO:0005524; ATP binding; molecular_function GO:0046872; metal ion binding; molecular_function GO:0005515; protein binding; molecular_function GO:0006281; DNA repair; biologic…	{NA}	{PF00097:Zinc finger, C3HC4 type (RING finger) PF12861:Anaphase-promoting complex subunit 11 RING-H2 finger PF13639:Ring finger domain PF14634:zinc-RING finger domain PF04423:Rad50 zinc hook motif}
transcript_HQ_group1_transcript18060/f4p0/1704	{KZS14129.1; Eukaryotic translation initiation factor 2 subunit 3 [Daphnia magna]}	{sp|P49410|EFTU_BOVIN; Elongation factor Tu, mitochondrial OS=Bos taurus GN=TUFM PE=1 SV=1}	{aga:AgaP_AGAP006996; K02358 tuf, TUFM elongation factor Tu - -}	{7303306; KOG0460 Mitochondrial translation elongation factor Tu J Translation, ribosomal structure and biogenesis ;}	{GO:0005525; GTP binding; molecular_function GO:0006576; cellular biogenic amine metabolic process; biological_process GO:0005524; ATP binding; molecular_function GO:0003924; GTPase activity; molecular_function}	{NA}	{PF03144:Elongation factor Tu domain 2 PF03143:Elongation factor Tu C-terminal domain PF10662:Ethanolamine utilisation - propanediol utilisation PF01926:50S ribosome-binding GTPase PF00009:Elongation factor Tu GTP binding domain}
transcript_HQ_group1_transcript18120/f2p0/2059	{NA}	{NA}	{NA}	{NA}	{NA}	{NA}	{NA}
transcript_HQ_group1_transcript18121/f2p0/1687	{XP_013787568.1; PREDICTED: ATP-dependent RNA helicase DDX39A-like [Limulus polyphemus]}	{sp|Q27268|DX39B_DROME; ATP-dependent RNA helicase WM6 OS=Drosophila melanogaster GN=Hel25E PE=1 SV=1}	{cin:100182155; K12812 UAP56, BAT1, SUB2 ATP-dependent RNA helicase UAP56/SUB2 3.6.4.13 ko03040; Genetic Information Processing; Transcription; Spliceosome | ko03013; Genetic Information Processing; Translation; RNA transport | ko03015; Genetic Information Processing; Translation; mRNA surveillance pathway | ko05164; Human Diseases; Infectious diseases: Viral; Influenza A}	{7296990; KOG0329 ATP-dependent RNA helicase A RNA processing and modification ;}	{NA}	{NA}	{NA}
transcript_HQ_group1_transcript18191/f2p0/1697	{NA}	{NA}	{NA}	{NA}	{NA}	{NA}	{NA}
transcript_HQ_group1_transcript18192/f2p0/1694	{NA}	{NA}	{NA}	{NA}	{NA}	{NA}	{NA}
transcript_HQ_group1_transcript18242/f3p0/1674	{NA}	{NA}	{NA}	{NA}	{NA}	{NA}	{NA}
transcript_HQ_group1_transcript18281/f2p0/1648	{NA}	{NA}	{NA}	{NA}	{NA}	{EU118285.1; Macrobrachium nipponense isolate MN-gd 18S ribosomal RNA gene, partial sequence; internal transcribed spacer 1, complete sequence; and 5.8S ribosomal RNA gene, partial sequence}	{NA}
transcript_HQ_group1_transcript18299/f2p0/1665	{XP_018026012.1; PREDICTED: E3 ubiquitin-protein ligase CBL-B-like isoform X2 [Hyalella azteca]}	{sp|Q6DFR2|CBLB_XENTR; E3 ubiquitin-protein ligase CBL-B OS=Xenopus tropicalis GN=cblb PE=2 SV=1}	{phu:Phum_PHUM394550; K04707 CBL E3 ubiquitin-protein ligase CBL 2.3.2.27 ko04120; Genetic Information Processing; Folding, sorting and degradation; Ubiquitin mediated proteolysis | ko04012; Environmental Information Processing; Signal transduction; ErbB signaling pathway | ko04144; Cellular Processes; Transport and catabolism; Endocytosis | ko04660; Organismal Systems; Immune system; T cell rece…	{7295091; KOG1785 Tyrosine kinase negative regulator CBL V Defense mechanisms ;}	{NA}	{XM_002093421.2; Drosophila yakuba uncharacterized protein (Dyak\GE20742), mRNA}	{NA}
transcript_HQ_group1_transcript18300/f2p0/1623	{NA}	{NA}	{NA}	{NA}	{NA}	{EU118285.1; Macrobrachium nipponense isolate MN-gd 18S ribosomal RNA gene, partial sequence; internal transcribed spacer 1, complete sequence; and 5.8S ribosomal RNA gene, partial sequence}	{NA}
transcript_HQ_group1_transcript18308/f2p0/1650	{NA}	{NA}	{NA}	{NA}	{NA}	{NA}	{NA}
transcript_HQ_group1_transcript1831/f3p0/4935	{DAA15291.1; TPA: hypothetical protein BOS_23236 [Bos taurus]}	{NA}	{phu:Phum_PHUM205210; - - - - -}	{NA}	{NA}	{KC515055.1; Macrobrachium superbum 18S ribosomal RNA gene, partial sequence}	{NA}
transcript_HQ_group1_transcript18319/f2p0/1689	{XP_014681571.1; PREDICTED: hemK methyltransferase family member 2-like isoform X1 [Priapulus caudatus]}	{sp|Q9Y5N5|HEMK2_HUMAN; HemK methyltransferase family member 2 OS=Homo sapiens GN=N6AMT1 PE=1 SV=3}	{adf:107337010; K19589 N6AMT1 release factor glutamine methyltransferase 2.1.1.297 -}	{Hs7019463; KOG3191 Predicted N6-DNA-methyltransferase J Translation, ribosomal structure and biogenesis ;}	{NA}	{NA}	{NA}
transcript_HQ_group1_transcript1833/f2p0/4926	{DAA15291.1; TPA: hypothetical protein BOS_23236 [Bos taurus]}	{NA}	{phu:Phum_PHUM205210; - - - - -}	{NA}	{NA}	{KC515055.1; Macrobrachium superbum 18S ribosomal RNA gene, partial sequence}	{NA}
transcript_HQ_group1_transcript18351/f5p0/1631	{XP_018318840.1; PREDICTED: nucleolar protein 56 [Agrilus planipennis]}	{sp|Q9D6Z1|NOP56_MOUSE; Nucleolar protein 56 OS=Mus musculus GN=Nop56 PE=1 SV=2}	{phu:Phum_PHUM027990; K14564 NOP56 nucleolar protein 56 - ko03008; Genetic Information Processing; Translation; Ribosome biogenesis in eukaryotes}	{Hs5453794_1; KOG2573 Ribosome biogenesis protein - Nop56p/Sik1p AJ RNA processing and modification ; Translation, ribosomal structure and biogenesis ;}	{NA}	{XM_002422967.1; Pediculus humanus corporis Nucleolar protein Nop56, putative, mRNA}	{NA}
transcript_HQ_group1_transcript18360/f2p0/1667	{NA}	{NA}	{NA}	{NA}	{NA}	{NA}	{NA}
transcript_HQ_group1_transcript18376/f3p0/1648	{KKF21118.1; Zinc finger and BTB domain-containing protein 38 [Larimichthys crocea]}	{NA}	{dre:100037361; - - - - -}	{NA}	{NA}	{EU346851.1; Macrobrachium nipponense 18S ribosomal RNA gene, partial sequence; internal transcribed spacer 1, complete sequence; and 5.8S ribosomal RNA gene, partial sequence}	{NA}
transcript_HQ_group1_transcript18383/f2p0/1619	{NA}	{NA}	{NA}	{NA}	{NA}	{NA}	{NA}
transcript_HQ_group1_transcript18407/f2p0/1661	{NA}	{NA}	{NA}	{NA}	{NA}	{NA}	{NA}
transcript_HQ_group1_transcript1842/f2p0/4943	{KDR17275.1; Oxysterol-binding protein-related protein 8 [Zootermopsis nevadensis]}	{sp|Q9BZF1|OSBL8_HUMAN; Oxysterol-binding protein-related protein 8 OS=Homo sapiens GN=OSBPL8 PE=1 SV=3}	{phu:Phum_PHUM459060; K20464 OSBPL5_8, ORP5_8 oxysterol-binding protein-related protein 5/8 - -}	{Hs18079218; KOG2210 Oxysterol-binding protein T Signal transduction mechanisms ;}	{GO:0031412; gas vesicle organization; biological_process GO:0031411; gas vesicle; cellular_component}	{XM_010172507.1; PREDICTED: Caprimulgus carolinensis oxysterol binding protein-like 8 (OSBPL8), partial mRNA}	{PF06386:Gas vesicle synthesis protein GvpL/GvpF}
transcript_HQ_group1_transcript18428/f2p0/1638	{ADM89629.1; ficolin-like protein 2 [Pacifastacus leniusculus]}	{sp|Q3SZZ7|FGL1_BOVIN; Fibrinogen-like protein 1 OS=Bos taurus GN=FGL1 PE=2 SV=1}	{crg:105327673; K10104 FCN ficolin - -}	{Hs4758372; KOG2579 Ficolin and related extracellular proteins R General function prediction only ;}	{GO:0006869; lipid transport; biological_process GO:0016032; NA GO:0019031; viral envelope; cellular_component GO:0046873; metal ion transmembrane transporter activity; molecular_function GO:0005576; NA GO:0005882; intermediate filament; cellular_component GO:0042803; protein homodimerization activity; molecular_function GO:0051082; unfolded protein binding; molecular_function GO:0019867; outer m…	{NA}	{PF11365:Protein of unknown function (DUF3166) PF03938:Outer membrane protein (OmpH-like) PF10473:Leucine-rich repeats of kinetochore protein Cenp-F/LEK1 PF01544:CorA-like Mg2+ transporter protein PF04728:Lipoprotein leucine-zipper PF04508:Viral A-type inclusion protein repeat PF00038:Intermediate filament protein PF04513:Baculovirus polyhedron envelope protein, PEP, C terminus PF01442:Apolipopro…
transcript_HQ_group1_transcript18434/f4p0/1575	{EFN71375.1; hypothetical protein EAG_03557 [Camponotus floridanus]}	{NA}	{tsp:Tsp_15385; - - - - -}	{NA}	{NA}	{DQ079785.1; Cryphiops caementarius voucher JC1219 28S large subunit ribosomal RNA gene, partial sequence}	{NA}
transcript_HQ_group1_transcript18454/f2p0/1663	{NA}	{NA}	{NA}	{NA}	{NA}	{EU346851.1; Macrobrachium nipponense 18S ribosomal RNA gene, partial sequence; internal transcribed spacer 1, complete sequence; and 5.8S ribosomal RNA gene, partial sequence}	{NA}
transcript_HQ_group1_transcript18455/f6p0/1632	{XP_017885244.1; PREDICTED: cleavage and polyadenylation specificity factor subunit 5 [Ceratina calcarata]}	{sp|Q6DJE4|CPSF5_XENLA; Cleavage and polyadenylation specificity factor subunit 5 OS=Xenopus laevis GN=cpsf5 PE=2 SV=1}	{soc:105201398; K14397 NUDT21, CPSF5, CFIM25 cleavage and polyadenylation specificity factor subunit 5 - ko03015; Genetic Information Processing; Translation; mRNA surveillance pathway}	{7294949; KOG1689 mRNA cleavage factor I subunit A RNA processing and modification ;}	{GO:0006378; mRNA polyadenylation; biological_process GO:0005849; mRNA cleavage factor complex; cellular_component GO:0003729; mRNA binding; molecular_function}	{XM_011573947.1; PREDICTED: Aquila chrysaetos canadensis nudix (nucleoside diphosphate linked moiety X)-type motif 21 (NUDT21), transcript variant X1, mRNA}	{PF13869:Nucleotide hydrolase}
transcript_HQ_group1_transcript18472/f2p0/1635	{NA}	{NA}	{NA}	{NA}	{NA}	{NA}	{NA}
transcript_HQ_group1_transcript1848/f7p0/4903	{DAA15291.1; TPA: hypothetical protein BOS_23236 [Bos taurus]}	{NA}	{phu:Phum_PHUM205210; - - - - -}	{NA}	{NA}	{KC515055.1; Macrobrachium superbum 18S ribosomal RNA gene, partial sequence}	{NA}
transcript_HQ_group1_transcript18499/f2p0/1628	{ACY66521.1; hypothetical protein, partial [Scylla paramamosain]}	{NA}	{NA}	{NA}	{NA}	{EU346851.1; Macrobrachium nipponense 18S ribosomal RNA gene, partial sequence; internal transcribed spacer 1, complete sequence; and 5.8S ribosomal RNA gene, partial sequence}	{NA}
transcript_HQ_group1_transcript18505/f12p0/1561	{XP_018023461.1; PREDICTED: 26S proteasome non-ATPase regulatory subunit 13-like [Hyalella azteca]}	{sp|Q9UNM6|PSD13_HUMAN; 26S proteasome non-ATPase regulatory subunit 13 OS=Homo sapiens GN=PSMD13 PE=1 SV=2}	{phu:Phum_PHUM579950; K03039 PSMD13, RPN9 26S proteasome regulatory subunit N9 - ko03050; Genetic Information Processing; Folding, sorting and degradation; Proteasome | ko05169; Human Diseases; Infectious diseases: Viral; Epstein-Barr virus infection}	{Hs4506223; KOG2908 26S proteasome regulatory complex, subunit RPN9/PSMD13 O Posttranslational modification, protein turnover, chaperones ;}	{NA}	{NA}	{NA}
transcript_HQ_group1_transcript18533/f2p0/1611	{ACY66521.1; hypothetical protein, partial [Scylla paramamosain]}	{NA}	{NA}	{NA}	{NA}	{EU346851.1; Macrobrachium nipponense 18S ribosomal RNA gene, partial sequence; internal transcribed spacer 1, complete sequence; and 5.8S ribosomal RNA gene, partial sequence}	{NA}
transcript_HQ_group1_transcript18534/f2p0/1615	{NA}	{NA}	{NA}	{NA}	{NA}	{NA}	{NA}
transcript_HQ_group1_transcript18566/f9p0/1590	{XP_018022001.1; PREDICTED: microtubule-associated protein RP/EB family member 1-like isoform X1 [Hyalella azteca]}	{sp|Q66HR2|MARE1_RAT; Microtubule-associated protein RP/EB family member 1 OS=Rattus norvegicus GN=Mapre1 PE=1 SV=3}	{aga:AgaP_AGAP004886; K10436 MAPRE microtubule-associated protein, RP/EB family - -}	{7302298; KOG3000 Microtubule-binding protein involved in cell cycle control DZ Cell cycle control, cell division, chromosome partitioning ; Cytoskeleton ;}	{NA}	{XM_013013578.1; PREDICTED: Dipodomys ordii microtubule-associated protein, RP/EB family, member 3 (Mapre3), transcript variant X2, mRNA}	{NA}
transcript_HQ_group1_transcript18572/f2p0/1614	{KZS19887.1; Glucosylceramidase [Daphnia magna]}	{sp|Q5R8E3|GLCM_PONAB; Glucosylceramidase OS=Pongo abelii GN=GBA PE=2 SV=1}	{lgi:LOTGIDRAFT_158016; K01201 GBA, srfJ glucosylceramidase 3.2.1.45 ko00600; Metabolism; Lipid metabolism; Sphingolipid metabolism | ko00511; Metabolism; Glycan biosynthesis and metabolism; Other glycan degradation | ko04142; Cellular Processes; Transport and catabolism; Lysosome}	{Hs22046400; KOG2566 Beta-glucocerebrosidase G Carbohydrate transport and metabolism ;}	{NA}	{NA}	{NA}
transcript_HQ_group1_transcript18574/f15p0/1595	{ACY66520.1; hypothetical protein, partial [Scylla paramamosain]}	{NA}	{isc:IscW_ISCW009156; - - - - -}	{NA}	{NA}	{FJ774799.1; Scylla paramamosain hypothetical protein mRNA, partial cds}	{NA}
transcript_HQ_group1_transcript1860/f2p0/4936	{DAA15291.1; TPA: hypothetical protein BOS_23236 [Bos taurus]}	{NA}	{phu:Phum_PHUM205210; - - - - -}	{NA}	{NA}	{KC515055.1; Macrobrachium superbum 18S ribosomal RNA gene, partial sequence}	{NA}
transcript_HQ_group1_transcript18603/f2p0/1626	{KKF21118.1; Zinc finger and BTB domain-containing protein 38 [Larimichthys crocea]}	{NA}	{dre:100037361; - - - - -}	{NA}	{NA}	{EU346851.1; Macrobrachium nipponense 18S ribosomal RNA gene, partial sequence; internal transcribed spacer 1, complete sequence; and 5.8S ribosomal RNA gene, partial sequence}	{NA}
transcript_HQ_group1_transcript18625/f17p0/1508	{ACY66521.1; hypothetical protein, partial [Scylla paramamosain]}	{NA}	{NA}	{NA}	{NA}	{EU346851.1; Macrobrachium nipponense 18S ribosomal RNA gene, partial sequence; internal transcribed spacer 1, complete sequence; and 5.8S ribosomal RNA gene, partial sequence}	{NA}
transcript_HQ_group1_transcript18636/f3p0/1602	{XP_018024624.1; PREDICTED: type-2 ice-structuring protein-like [Hyalella azteca]}	{NA}	{pbi:103048825; K06560 MRC, CD206, CD280 mannose receptor, C type - ko04145; Cellular Processes; Transport and catabolism; Phagosome | ko05152; Human Diseases; Infectious diseases: Bacterial; Tuberculosis}	{7292728_2; KOG4297 C-type lectin TV Signal transduction mechanisms ; Defense mechanisms ;}	{NA}	{NA}	{NA}
transcript_HQ_group1_transcript18657/f2p0/1599	{XP_018007075.1; PREDICTED: ATP-citrate synthase-like [Hyalella azteca]}	{sp|Q91V92|ACLY_MOUSE; ATP-citrate synthase OS=Mus musculus GN=Acly PE=1 SV=1}	{dre:794259; - - - - -}	{Hs4501865; KOG1254 ATP-citrate lyase C Energy production and conversion ;}	{NA}	{NA}	{NA}
transcript_HQ_group1_transcript18673/f5p0/1585	{AFM85458.1; hypothetical protein [Callorhinchus milii]}	{NA}	{dre:100037361; - - - - -}	{NA}	{NA}	{EU346851.1; Macrobrachium nipponense 18S ribosomal RNA gene, partial sequence; internal transcribed spacer 1, complete sequence; and 5.8S ribosomal RNA gene, partial sequence}	{NA}
transcript_HQ_group1_transcript18681/f239p0/1538	{NA}	{NA}	{NA}	{NA}	{NA}	{EU346851.1; Macrobrachium nipponense 18S ribosomal RNA gene, partial sequence; internal transcribed spacer 1, complete sequence; and 5.8S ribosomal RNA gene, partial sequence}	{NA}
transcript_HQ_group1_transcript18698/f14p0/1517	{NA}	{NA}	{NA}	{NA}	{NA}	{EU346851.1; Macrobrachium nipponense 18S ribosomal RNA gene, partial sequence; internal transcribed spacer 1, complete sequence; and 5.8S ribosomal RNA gene, partial sequence}	{NA}
transcript_HQ_group1_transcript18705/f2p0/1538	{ACY66521.1; hypothetical protein, partial [Scylla paramamosain]}	{NA}	{NA}	{NA}	{NA}	{EU118285.1; Macrobrachium nipponense isolate MN-gd 18S ribosomal RNA gene, partial sequence; internal transcribed spacer 1, complete sequence; and 5.8S ribosomal RNA gene, partial sequence}	{NA}
transcript_HQ_group1_transcript18715/f3p0/1583	{NA}	{NA}	{NA}	{NA}	{NA}	{EU346851.1; Macrobrachium nipponense 18S ribosomal RNA gene, partial sequence; internal transcribed spacer 1, complete sequence; and 5.8S ribosomal RNA gene, partial sequence}	{NA}
transcript_HQ_group1_transcript18755/f2p0/1568	{JAV09524.1; putative 26s proteasome regulatory complex atpase rpt6 [Nyssomyia neivai]}	{sp|P48601|PRS4_DROME; 26S protease regulatory subunit 4 OS=Drosophila melanogaster GN=Rpt2 PE=1 SV=2}	{dpo:Dpse_GA18789; K03062 PSMC1, RPT2 26S proteasome regulatory subunit T2 - ko03050; Genetic Information Processing; Folding, sorting and degradation; Proteasome | ko05203; Human Diseases; Cancers: Overview; Viral carcinogenesis | ko05169; Human Diseases; Infectious diseases: Viral; Epstein-Barr virus infection}	{7301070; KOG0726 26S proteasome regulatory complex, ATPase RPT2 O Posttranslational modification, protein turnover, chaperones ;}	{NA}	{XM_018716454.1; PREDICTED: Anoplophora glabripennis 26S protease regulatory subunit 4 (LOC108911501), mRNA}	{NA}
transcript_HQ_group1_transcript18757/f625p0/1520	{AHL28105.1; chitinase 1B [Macrobrachium nipponense]}	{sp|P36362|CHIT_MANSE; Endochitinase OS=Manduca sexta PE=2 SV=1}	{dpe:Dper_GL23091; K01183 E3.2.1.14 chitinase 3.2.1.14 ko00520; Metabolism; Carbohydrate metabolism; Amino sugar and nucleotide sugar metabolism}	{7299808; KOG2806 Chitinase G Carbohydrate transport and metabolism ;}	{NA}	{KF466274.1; Macrobrachium nipponense chitinase 1A mRNA, complete cds}	{NA}
transcript_HQ_group1_transcript18759/f2p0/1573	{XP_018023449.1; PREDICTED: uncharacterized protein LOC108679354 isoform X2 [Hyalella azteca]}	{NA}	{aga:AgaP_AGAP007760; - - - - -}	{NA}	{NA}	{NA}	{NA}
transcript_HQ_group1_transcript18761/f6p0/1581	{XP_018025466.1; PREDICTED: aminoacylase-1A-like [Hyalella azteca]}	{sp|Q99JW2|ACY1_MOUSE; Aminoacylase-1 OS=Mus musculus GN=Acy1 PE=1 SV=1}	{dre:393970; K14677 ACY1 aminoacylase 3.5.1.14 ko01210; Metabolism; Global and overview maps; 2-Oxocarboxylic acid metabolism | ko01230; Metabolism; Global and overview maps; Biosynthesis of amino acids | ko00220; Metabolism; Amino acid metabolism; Arginine biosynthesis}	{Hs4501901; KOG2275 Aminoacylase ACY1 and related metalloexopeptidases E Amino acid transport and metabolism ;}	{NA}	{NA}	{NA}
transcript_HQ_group1_transcript18766/f4p0/1573	{XP_011493395.1; AAEL017004-PA [Aedes aegypti]}	{sp|P62069|UBP46_MOUSE; Ubiquitin carboxyl-terminal hydrolase 46 OS=Mus musculus GN=Usp46 PE=1 SV=1}	{aag:AaeL_AAEL017004; K11842 USP12_46 ubiquitin carboxyl-terminal hydrolase 12/46 3.4.19.12 -}	{Hs12383078; KOG1864 Ubiquitin-specific protease O Posttranslational modification, protein turnover, chaperones ;}	{NA}	{XM_015665850.1; PREDICTED: Neodiprion lecontei ubiquitin carboxyl-terminal hydrolase 46 (LOC107225396), mRNA}	{NA}
transcript_HQ_group1_transcript188/f2p0/6963	{NA}	{NA}	{NA}	{NA}	{NA}	{NA}	{NA}
transcript_HQ_group1_transcript1881/f5p0/4894	{DAA15291.1; TPA: hypothetical protein BOS_23236 [Bos taurus]}	{NA}	{phu:Phum_PHUM205210; - - - - -}	{NA}	{NA}	{KC515055.1; Macrobrachium superbum 18S ribosomal RNA gene, partial sequence}	{NA}
transcript_HQ_group1_transcript18822/f2p0/1564	{EFX76332.1; hypothetical protein DAPPUDRAFT_55294 [Daphnia pulex]}	{sp|Q8NBN7|RDH13_HUMAN; Retinol dehydrogenase 13 OS=Homo sapiens GN=RDH13 PE=1 SV=2}	{dpx:DAPPUDRAFT_50761; - - - - -}	{7304181; KOG1208 Dehydrogenases with different specificities (related to short-chain alcohol dehydrogenases) Q Secondary metabolites biosynthesis, transport and catabolism ;}	{NA}	{NA}	{NA}
transcript_HQ_group1_transcript1883/f14p0/4861	{XP_018022393.1; PREDICTED: myosin heavy chain, muscle-like isoform X5 [Hyalella azteca]}	{sp|P05661|MYSA_DROME; Myosin heavy chain, muscle OS=Drosophila melanogaster GN=Mhc PE=1 SV=4}	{aec:105144318; K17751 MYH6_7 myosin heavy chain 6/7 - ko04260; Organismal Systems; Circulatory system; Cardiac muscle contraction | ko04261; Organismal Systems; Circulatory system; Adrenergic signaling in cardiomyocytes | ko05416; Human Diseases; Cardiovascular diseases; Viral myocarditis}	{CE09349; KOG0161 Myosin class II heavy chain Z Cytoskeleton ;}	{NA}	{XM_018166914.1; PREDICTED: Hyalella azteca myosin heavy chain, muscle-like (LOC108678476), transcript variant X15, mRNA}	{NA}
transcript_HQ_group1_transcript18830/f2p0/1565	{XP_006006609.1; PREDICTED: probable allantoicase isoform X1 [Latimeria chalumnae]}	{sp|Q9W6S5|ALLC_XENLA; Allantoicase OS=Xenopus laevis GN=allc PE=2 SV=1}	{oaa:100077459; K01477 alc, ALLC allantoicase 3.5.3.4 ko00230; Metabolism; Nucleotide metabolism; Purine metabolism}	{SPAC1F7.09c; KOG4145 Allantoicase F Nucleotide transport and metabolism ;}	{NA}	{NA}	{NA}
transcript_HQ_group1_transcript18831/f4p0/1534	{AEC46861.1; hemocyanin [Macrobrachium nipponense]}	{sp|P04254|HCYA_PANIN; Hemocyanin A chain OS=Panulirus interruptus PE=1 SV=2}	{dya:Dyak_GE10651; - - - - -}	{NA}	{NA}	{JF683437.1; Macrobrachium nipponense hemocyanin mRNA, complete cds}	{NA}
transcript_HQ_group1_transcript18832/f2p0/1562	{XP_013196973.1; PREDICTED: alcohol dehydrogenase class-3 [Amyelois transitella]}	{sp|P79896|ADHX_SPAAU; Alcohol dehydrogenase class-3 OS=Sparus aurata PE=2 SV=1}	{dpl:KGM_15125; K00121 frmA, ADH5, adhC S-(hydroxymethyl)glutathione dehydrogenase / alcohol dehydrogenase [EC:1.1.1.284 1.1.1.1] 1.1.1.284,1.1.1.1 ko01200; Metabolism; Global and overview maps; Carbon metabolism | ko01220; Metabolism; Global and overview maps; Degradation of aromatic compounds | ko00010; Metabolism; Carbohydrate metabolism; Glycolysis / Gluconeogenesis | ko00680; Metabolism; Ene…	{7299380; KOG0022 Alcohol dehydrogenase, class III Q Secondary metabolites biosynthesis, transport and catabolism ;}	{NA}	{NA}	{NA}
transcript_HQ_group1_transcript18839/f2p0/1568	{EFA13663.2; putative RNA-directed DNA polymerase from transposon X-element-like Protein [Tribolium castaneum]}	{NA}	{api:103309251; - - - - -}	{NA}	{NA}	{NA}	{NA}
transcript_HQ_group1_transcript18842/f3p0/1569	{NA}	{NA}	{NA}	{NA}	{NA}	{NA}	{NA}
transcript_HQ_group1_transcript18862/f19p0/1478	{AJQ31850.1; insulin-like androgenic gland hormone binding protein [Macrobrachium nipponense]}	{sp|G4V4G1|IGFBP_CUPSA; Insulin-like growth factor-binding protein-related protein 1 OS=Cupiennius salei PE=2 SV=1}	{hro:HELRODRAFT_185515; - - - - -}	{NA}	{GO:0005576; NA GO:0005515; protein binding; molecular_function GO:0001558; regulation of cell growth; biological_process GO:0005520; insulin-like growth factor binding; molecular_function}	{KJ831645.1; Macrobrachium nipponense insulin-like androgenic gland hormone binding protein (IAGBP) mRNA, complete cds}	{PF00050:Kazal-type serine protease inhibitor domain PF07648:Kazal-type serine protease inhibitor domain PF00219:Insulin-like growth factor binding protein}
transcript_HQ_group1_transcript18892/f4p0/1547	{XP_018022001.1; PREDICTED: microtubule-associated protein RP/EB family member 1-like isoform X1 [Hyalella azteca]}	{sp|Q66HR2|MARE1_RAT; Microtubule-associated protein RP/EB family member 1 OS=Rattus norvegicus GN=Mapre1 PE=1 SV=3}	{aga:AgaP_AGAP004886; K10436 MAPRE microtubule-associated protein, RP/EB family - -}	{7302298; KOG3000 Microtubule-binding protein involved in cell cycle control DZ Cell cycle control, cell division, chromosome partitioning ; Cytoskeleton ;}	{GO:0008017; microtubule binding; molecular_function GO:0005515; protein binding; molecular_function}	{XM_013013578.1; PREDICTED: Dipodomys ordii microtubule-associated protein, RP/EB family, member 3 (Mapre3), transcript variant X2, mRNA}	{PF00307:Calponin homology (CH) domain PF03271:EB1-like C-terminal motif}
transcript_HQ_group1_transcript18976/f2p0/1529	{NA}	{NA}	{NA}	{NA}	{NA}	{EU118285.1; Macrobrachium nipponense isolate MN-gd 18S ribosomal RNA gene, partial sequence; internal transcribed spacer 1, complete sequence; and 5.8S ribosomal RNA gene, partial sequence}	{NA}
transcript_HQ_group1_transcript18980/f7p0/1475	{NA}	{NA}	{NA}	{NA}	{NA}	{EU118285.1; Macrobrachium nipponense isolate MN-gd 18S ribosomal RNA gene, partial sequence; internal transcribed spacer 1, complete sequence; and 5.8S ribosomal RNA gene, partial sequence}	{NA}
transcript_HQ_group1_transcript190/f3p0/6968	{NA}	{NA}	{NA}	{NA}	{NA}	{NA}	{NA}
transcript_HQ_group1_transcript1901/f3p0/4944	{DAA15291.1; TPA: hypothetical protein BOS_23236 [Bos taurus]}	{NA}	{phu:Phum_PHUM205210; - - - - -}	{NA}	{NA}	{KC515055.1; Macrobrachium superbum 18S ribosomal RNA gene, partial sequence}	{NA}
transcript_HQ_group1_transcript19032/f2p0/1525	{NA}	{NA}	{NA}	{NA}	{NA}	{NA}	{NA}
transcript_HQ_group1_transcript1908/f5p0/4887	{DAA15291.1; TPA: hypothetical protein BOS_23236 [Bos taurus]}	{NA}	{phu:Phum_PHUM205210; - - - - -}	{NA}	{NA}	{KC515055.1; Macrobrachium superbum 18S ribosomal RNA gene, partial sequence}	{NA}
transcript_HQ_group1_transcript1909/f3p0/4898	{DAA15291.1; TPA: hypothetical protein BOS_23236 [Bos taurus]}	{NA}	{phu:Phum_PHUM205210; - - - - -}	{NA}	{NA}	{KC515055.1; Macrobrachium superbum 18S ribosomal RNA gene, partial sequence}	{NA}
transcript_HQ_group1_transcript19115/f2p0/1514	{KZS05991.1; Geranylgeranyl pyrophosphate synthase [Daphnia magna]}	{sp|P56966|GGPPS_BOVIN; Geranylgeranyl pyrophosphate synthase OS=Bos taurus GN=GGPS1 PE=1 SV=2}	{nvi:100122074; K00804 GGPS1 geranylgeranyl diphosphate synthase, type III [EC:2.5.1.1 2.5.1.10 2.5.1.29] 2.5.1.1,2.5.1.10,2.5.1.29 ko00900; Metabolism; Metabolism of terpenoids and polyketides; Terpenoid backbone biosynthesis}	{7295252; KOG0777 Geranylgeranyl pyrophosphate synthase/Polyprenyl synthetase H Coenzyme transport and metabolism ;}	{GO:0008299; isoprenoid biosynthetic process; biological_process}	{XM_013283679.1; PREDICTED: Papilio polytes geranylgeranyl pyrophosphate synthase (LOC106103796), mRNA}	{PF00348:Polyprenyl synthetase}
transcript_HQ_group1_transcript19134/f38p0/1466	{XP_018318840.1; PREDICTED: nucleolar protein 56 [Agrilus planipennis]}	{sp|Q3SZ63|NOP56_BOVIN; Nucleolar protein 56 OS=Bos taurus GN=NOP56 PE=2 SV=1}	{phu:Phum_PHUM027990; K14564 NOP56 nucleolar protein 56 - ko03008; Genetic Information Processing; Translation; Ribosome biogenesis in eukaryotes}	{Hs5453794_1; KOG2573 Ribosome biogenesis protein - Nop56p/Sik1p AJ RNA processing and modification ; Translation, ribosomal structure and biogenesis ;}	{NA}	{XM_002422967.1; Pediculus humanus corporis Nucleolar protein Nop56, putative, mRNA}	{NA}
transcript_HQ_group1_transcript19144/f7p0/1498	{NA}	{NA}	{NA}	{NA}	{NA}	{EU118285.1; Macrobrachium nipponense isolate MN-gd 18S ribosomal RNA gene, partial sequence; internal transcribed spacer 1, complete sequence; and 5.8S ribosomal RNA gene, partial sequence}	{NA}
transcript_HQ_group1_transcript1915/f2p0/4880	{KDR22182.1; Dosage compensation regulator [Zootermopsis nevadensis]}	{sp|Q28141|DHX9_BOVIN; ATP-dependent RNA helicase A OS=Bos taurus GN=DHX9 PE=2 SV=1}	{nvi:100121353; K13184 DHX9 ATP-dependent RNA helicase A 3.6.4.13 -}	{7302201; KOG0921 Dosage compensation complex, subunit MLE K Transcription ;}	{GO:0003676; nucleic acid binding; molecular_function GO:0005524; ATP binding; molecular_function GO:0016891; endoribonuclease activity, producing 5'-phosphomonoesters; molecular_function GO:0008026; ATP-dependent helicase activity; molecular_function GO:0004386; helicase activity; molecular_function}	{XM_015320828.1; PREDICTED: Polistes dominula dosage compensation regulator (LOC107066312), transcript variant X2, mRNA}	{PF04408:Helicase associated domain (HA2) PF00270:DEAD/DEAH box helicase PF03368:Dicer dimerisation domain PF00271:Helicase conserved C-terminal domain}
transcript_HQ_group1_transcript19171/f15p0/1437	{XP_018025316.1; PREDICTED: selenoprotein K-like [Hyalella azteca]}	{sp|Q66I79|SELK_DANRE; Selenoprotein K OS=Danio rerio GN=selenok PE=3 SV=3}	{sko:102804183; - - - - -}	{NA}	{NA}	{NA}	{NA}
transcript_HQ_group1_transcript19192/f2p0/1499	{NA}	{NA}	{NA}	{NA}	{NA}	{NA}	{NA}
transcript_HQ_group1_transcript19199/f3p0/1421	{ACY66521.1; hypothetical protein, partial [Scylla paramamosain]}	{NA}	{NA}	{NA}	{NA}	{EU346851.1; Macrobrachium nipponense 18S ribosomal RNA gene, partial sequence; internal transcribed spacer 1, complete sequence; and 5.8S ribosomal RNA gene, partial sequence}	{NA}
transcript_HQ_group1_transcript19206/f2p0/1506	{EFN71375.1; hypothetical protein EAG_03557 [Camponotus floridanus]}	{NA}	{tsp:Tsp_15385; - - - - -}	{NA}	{NA}	{DQ079785.1; Cryphiops caementarius voucher JC1219 28S large subunit ribosomal RNA gene, partial sequence}	{NA}
transcript_HQ_group1_transcript19218/f2p0/1531	{NA}	{NA}	{NA}	{NA}	{NA}	{NA}	{NA}
transcript_HQ_group1_transcript19229/f3p0/1509	{ACY66521.1; hypothetical protein, partial [Scylla paramamosain]}	{NA}	{NA}	{NA}	{NA}	{EU346851.1; Macrobrachium nipponense 18S ribosomal RNA gene, partial sequence; internal transcribed spacer 1, complete sequence; and 5.8S ribosomal RNA gene, partial sequence}	{NA}
transcript_HQ_group1_transcript19230/f2p0/1493	{KZS08534.1; Cytochrome c1 [Daphnia magna]}	{sp|Q9D0M3|CY1_MOUSE; Cytochrome c1, heme protein, mitochondrial OS=Mus musculus GN=Cyc1 PE=1 SV=1}	{tca:660744; K00413 CYC1, CYT1, petC ubiquinol-cytochrome c reductase cytochrome c1 subunit - ko00190; Metabolism; Energy metabolism; Oxidative phosphorylation | ko02020; Environmental Information Processing; Signal transduction; Two-component system | ko04260; Organismal Systems; Circulatory system; Cardiac muscle contraction | ko05010; Human Diseases; Neurodegenerative diseases; Alzheimer's dis…	{7295470; KOG3052 Cytochrome c1 C Energy production and conversion ;}	{NA}	{NA}	{NA}
transcript_HQ_group1_transcript19256/f3p0/1487	{AIT55910.1; caspase [Macrobrachium rosenbergii]}	{sp|O02002|CASP1_DROME; Caspase-1 OS=Drosophila melanogaster GN=Dcp-1 PE=1 SV=1}	{aga:AgaP_AGAP000830; K04397 CASP7 caspase 7 3.4.22.60 ko04668; Environmental Information Processing; Signal transduction; TNF signaling pathway | ko04210; Cellular Processes; Cell growth and death; Apoptosis | ko04214; Cellular Processes; Cell growth and death; Apoptosis - fly | ko04215; Cellular Processes; Cell growth and death; Apoptosis - multiple species | ko05010; Human Diseases; Neurodegen…	{7291604; KOG3573 Caspase, apoptotic cysteine protease D Cell cycle control, cell division, chromosome partitioning ;}	{GO:0004197; cysteine-type endopeptidase activity; molecular_function GO:0006508; proteolysis; biological_process}	{NA}	{PF00656:Caspase domain}
transcript_HQ_group1_transcript19273/f2p0/1478	{NA}	{NA}	{NA}	{NA}	{GO:0005634; nucleus; cellular_component GO:0005201; extracellular matrix structural constituent; molecular_function GO:0005581; collagen; cellular_component GO:0003723; RNA binding; molecular_function GO:0006397; mRNA processing; biological_process GO:0005737; cytoplasm; cellular_component}	{GQ369796.1; Macrobrachium nipponense 18S ribosomal RNA gene, partial sequence; internal transcribed spacer 1, 5.8S ribosomal RNA gene, and internal transcribed spacer 2, complete sequence; and 28S ribosomal RNA gene, partial sequence}	{PF01410:Fibrillar collagen C-terminal domain PF06003:Survival motor neuron protein (SMN)}
transcript_HQ_group1_transcript19305/f3p0/1479	{XP_018010793.1; PREDICTED: RNA-binding protein with serine-rich domain 1-B-like [Hyalella azteca]}	{sp|Q3KPW1|RNP1B_XENLA; RNA-binding protein with serine-rich domain 1-B OS=Xenopus laevis GN=rnps1-b PE=2 SV=1}	{dpx:DAPPUDRAFT_315633; K14325 RNPS1 RNA-binding protein with serine-rich domain 1 - ko03013; Genetic Information Processing; Translation; RNA transport | ko03015; Genetic Information Processing; Translation; mRNA surveillance pathway}	{Hs6857826; KOG4209 Splicing factor RNPS1, SR protein superfamily A RNA processing and modification ;}	{GO:0003676; nucleic acid binding; molecular_function}	{XM_010081231.1; PREDICTED: Pterocles gutturalis ran GTPase-activating protein 1-like (LOC104467449), partial mRNA}	{PF00076:RNA recognition motif. (a.k.a. RRM, RBD, or RNP domain)}
transcript_HQ_group1_transcript19309/f2p0/1472	{XP_013777673.1; PREDICTED: mitochondrial pyruvate carrier 2-like [Limulus polyphemus]}	{sp|O95563|MPC2_HUMAN; Mitochondrial pyruvate carrier 2 OS=Homo sapiens GN=MPC2 PE=1 SV=1}	{obi:106870757; - - - - -}	{7299210; KOG1589 Uncharacterized conserved protein S Function unknown ;}	{GO:0006850; mitochondrial pyruvate transport; biological_process GO:0016021; integral to membrane; cellular_component GO:0005743; mitochondrial inner membrane; cellular_component}	{NA}	{PF03650:Uncharacterised protein family (UPF0041) PF03083:Sugar efflux transporter for intercellular exchange}
transcript_HQ_group1_transcript19313/f3p0/1475	{AHL28109.1; chitinase 4 [Macrobrachium nipponense]}	{NA}	{NA}	{NA}	{NA}	{KF466279.1; Macrobrachium nipponense chitinase 4 mRNA, complete cds}	{NA}
transcript_HQ_group1_transcript19318/f3p0/1494	{AJQ31850.1; insulin-like androgenic gland hormone binding protein [Macrobrachium nipponense]}	{sp|G4V4G1|IGFBP_CUPSA; Insulin-like growth factor-binding protein-related protein 1 OS=Cupiennius salei PE=2 SV=1}	{hro:HELRODRAFT_185515; - - - - -}	{NA}	{GO:0005576; NA GO:0005515; protein binding; molecular_function GO:0005520; insulin-like growth factor binding; molecular_function GO:0001558; regulation of cell growth; biological_process}	{KJ831645.1; Macrobrachium nipponense insulin-like androgenic gland hormone binding protein (IAGBP) mRNA, complete cds}	{PF00050:Kazal-type serine protease inhibitor domain PF07648:Kazal-type serine protease inhibitor domain PF00219:Insulin-like growth factor binding protein}
transcript_HQ_group1_transcript19319/f4p0/1448	{NA}	{NA}	{NA}	{NA}	{NA}	{EU118285.1; Macrobrachium nipponense isolate MN-gd 18S ribosomal RNA gene, partial sequence; internal transcribed spacer 1, complete sequence; and 5.8S ribosomal RNA gene, partial sequence}	{NA}
transcript_HQ_group1_transcript19362/f5p0/1457	{NA}	{NA}	{NA}	{NA}	{GO:0019028; viral capsid; cellular_component GO:0019031; viral envelope; cellular_component GO:0005198; NA}	{NA}	{PF04513:Baculovirus polyhedron envelope protein, PEP, C terminus }
transcript_HQ_group1_transcript1940/f5p0/4882	{KDR22182.1; Dosage compensation regulator [Zootermopsis nevadensis]}	{sp|Q28141|DHX9_BOVIN; ATP-dependent RNA helicase A OS=Bos taurus GN=DHX9 PE=2 SV=1}	{nvi:100121353; K13184 DHX9 ATP-dependent RNA helicase A 3.6.4.13 -}	{7302201; KOG0921 Dosage compensation complex, subunit MLE K Transcription ;}	{GO:0004386; helicase activity; molecular_function GO:0016891; endoribonuclease activity, producing 5'-phosphomonoesters; molecular_function GO:0008026; ATP-dependent helicase activity; molecular_function GO:0005524; ATP binding; molecular_function GO:0003676; nucleic acid binding; molecular_function}	{XM_015320828.1; PREDICTED: Polistes dominula dosage compensation regulator (LOC107066312), transcript variant X2, mRNA}	{PF00271:Helicase conserved C-terminal domain PF00270:DEAD/DEAH box helicase PF04408:Helicase associated domain (HA2) PF03368:Dicer dimerisation domain}
transcript_HQ_group1_transcript19406/f2p0/1470	{ACY66521.1; hypothetical protein, partial [Scylla paramamosain]}	{NA}	{NA}	{NA}	{NA}	{EU346851.1; Macrobrachium nipponense 18S ribosomal RNA gene, partial sequence; internal transcribed spacer 1, complete sequence; and 5.8S ribosomal RNA gene, partial sequence}	{NA}
transcript_HQ_group1_transcript19422/f4p0/1455	{NA}	{NA}	{NA}	{NA}	{NA}	{GQ369796.1; Macrobrachium nipponense 18S ribosomal RNA gene, partial sequence; internal transcribed spacer 1, 5.8S ribosomal RNA gene, and internal transcribed spacer 2, complete sequence; and 28S ribosomal RNA gene, partial sequence}	{NA}
transcript_HQ_group1_transcript19444/f2p0/1447	{ACY66521.1; hypothetical protein, partial [Scylla paramamosain]}	{NA}	{NA}	{NA}	{NA}	{EU346851.1; Macrobrachium nipponense 18S ribosomal RNA gene, partial sequence; internal transcribed spacer 1, complete sequence; and 5.8S ribosomal RNA gene, partial sequence}	{NA}
transcript_HQ_group1_transcript19451/f4p0/1442	{NA}	{NA}	{NA}	{NA}	{NA}	{EU118285.1; Macrobrachium nipponense isolate MN-gd 18S ribosomal RNA gene, partial sequence; internal transcribed spacer 1, complete sequence; and 5.8S ribosomal RNA gene, partial sequence}	{NA}
transcript_HQ_group1_transcript19512/f6p0/1397	{NA}	{NA}	{NA}	{NA}	{NA}	{EU346851.1; Macrobrachium nipponense 18S ribosomal RNA gene, partial sequence; internal transcribed spacer 1, complete sequence; and 5.8S ribosomal RNA gene, partial sequence}	{NA}
transcript_HQ_group1_transcript19522/f5p0/1428	{NA}	{NA}	{NA}	{NA}	{NA}	{EU118285.1; Macrobrachium nipponense isolate MN-gd 18S ribosomal RNA gene, partial sequence; internal transcribed spacer 1, complete sequence; and 5.8S ribosomal RNA gene, partial sequence}	{NA}
transcript_HQ_group1_transcript19539/f6p0/1418	{XP_018022220.1; PREDICTED: probable N-acetyltransferase san [Hyalella azteca]}	{sp|Q9NHD5|SAN_DROME; Probable N-acetyltransferase san OS=Drosophila melanogaster GN=san PE=1 SV=1}	{nvi:100120548; K20793 NAA50, NAT5 N-alpha-acetyltransferase 50 2.3.1.258 -}	{Hs13376735; KOG3138 Predicted N-acetyltransferase R General function prediction only ;}	{NA}	{XM_014404940.1; PREDICTED: Cimex lectularius N-alpha-acetyltransferase 50 (LOC106673031), transcript variant X4, mRNA}	{NA}
transcript_HQ_group1_transcript19567/f3p0/1417	{XP_018010793.1; PREDICTED: RNA-binding protein with serine-rich domain 1-B-like [Hyalella azteca]}	{sp|Q3KPW1|RNP1B_XENLA; RNA-binding protein with serine-rich domain 1-B OS=Xenopus laevis GN=rnps1-b PE=2 SV=1}	{dpx:DAPPUDRAFT_315633; K14325 RNPS1 RNA-binding protein with serine-rich domain 1 - ko03013; Genetic Information Processing; Translation; RNA transport | ko03015; Genetic Information Processing; Translation; mRNA surveillance pathway}	{Hs6857826; KOG4209 Splicing factor RNPS1, SR protein superfamily A RNA processing and modification ;}	{NA}	{XM_010081231.1; PREDICTED: Pterocles gutturalis ran GTPase-activating protein 1-like (LOC104467449), partial mRNA}	{NA}
transcript_HQ_group1_transcript19571/f2p0/1425	{NA}	{NA}	{NA}	{NA}	{NA}	{NA}	{NA}
transcript_HQ_group1_transcript19619/f2p0/1416	{NA}	{NA}	{NA}	{NA}	{NA}	{NA}	{NA}
transcript_HQ_group1_transcript1963/f3p0/5005	{XP_018014264.1; PREDICTED: hemocyte protein-glutamine gamma-glutamyltransferase-like isoform X2 [Hyalella azteca]}	{sp|Q05187|TGMH_TACTR; Hemocyte protein-glutamine gamma-glutamyltransferase OS=Tachypleus tridentatus PE=1 SV=1}	{dpx:DAPPUDRAFT_194472; K05619 TGM1 transglutaminase 1 2.3.2.13 -}	{NA}	{NA}	{NA}	{NA}
transcript_HQ_group1_transcript19638/f6p0/1373	{XP_013783567.1; PREDICTED: NADH dehydrogenase [ubiquinone] 1 alpha subcomplex subunit 10, mitochondrial-like [Limulus polyphemus]}	{sp|P91929|NDUAA_DROME; NADH dehydrogenase [ubiquinone] 1 alpha subcomplex subunit 10, mitochondrial OS=Drosophila melanogaster GN=ND-42 PE=2 SV=2}	{mde:101900636; K03954 NDUFA10 NADH dehydrogenase (ubiquinone) 1 alpha subcomplex subunit 10 - ko00190; Metabolism; Energy metabolism; Oxidative phosphorylation | ko05010; Human Diseases; Neurodegenerative diseases; Alzheimer's disease | ko05012; Human Diseases; Neurodegenerative diseases; Parkinson's disease | ko05016; Human Diseases; Neurodegenerative diseases; Huntington's disease | ko04932; H…	{7300804; KOG3877 NADH:ubiquinone oxidoreductase, NDUFA10/42kDa subunit C Energy production and conversion ;}	{NA}	{NA}	{NA}
transcript_HQ_group1_transcript19649/f2p0/1409	{XP_018021128.1; PREDICTED: uncharacterized protein LOC108677420 [Hyalella azteca]}	{NA}	{NA}	{NA}	{NA}	{NA}	{NA}
transcript_HQ_group1_transcript19668/f137p0/1337	{XP_018021128.1; PREDICTED: uncharacterized protein LOC108677420 [Hyalella azteca]}	{NA}	{NA}	{NA}	{NA}	{NA}	{NA}
transcript_HQ_group1_transcript19715/f2p0/1393	{EFX76332.1; hypothetical protein DAPPUDRAFT_55294 [Daphnia pulex]}	{sp|Q8NBN7|RDH13_HUMAN; Retinol dehydrogenase 13 OS=Homo sapiens GN=RDH13 PE=1 SV=2}	{dpx:DAPPUDRAFT_50761; - - - - -}	{7304181; KOG1208 Dehydrogenases with different specificities (related to short-chain alcohol dehydrogenases) Q Secondary metabolites biosynthesis, transport and catabolism ;}	{NA}	{NA}	{NA}
transcript_HQ_group1_transcript1972/f2p0/4880	{AKE50480.1; AMP-activated protein kinase subunit beta [Litopenaeus vannamei]}	{sp|Q5R801|AAKB1_PONAB; 5'-AMP-activated protein kinase subunit beta-1 OS=Pongo abelii GN=PRKAB1 PE=2 SV=3}	{bim:100740818; K07199 PRKAB 5'-AMP-activated protein kinase, regulatory beta subunit - ko04371; Environmental Information Processing; Signal transduction; Apelin signaling pathway | ko04068; Environmental Information Processing; Signal transduction; FoxO signaling pathway | ko04152; Environmental Information Processing; Signal transduction; AMPK signaling pathway | ko04530; Cellular Processes; C…	{7303935; KOG1616 Protein involved in Snf1 protein kinase complex assembly G Carbohydrate transport and metabolism ;}	{NA}	{NA}	{NA}
transcript_HQ_group1_transcript19737/f2p0/1377	{ACY66521.1; hypothetical protein, partial [Scylla paramamosain]}	{NA}	{NA}	{NA}	{NA}	{EU346851.1; Macrobrachium nipponense 18S ribosomal RNA gene, partial sequence; internal transcribed spacer 1, complete sequence; and 5.8S ribosomal RNA gene, partial sequence}	{NA}
transcript_HQ_group1_transcript19747/f12p0/1366	{XP_018017452.1; PREDICTED: mitochondrial import receptor subunit TOM22 homolog isoform X1 [Hyalella azteca]}	{NA}	{pxy:105382534; K17769 TOM22 mitochondrial import receptor subunit TOM22 - -}	{7292404; KOG4111 Translocase of outer mitochondrial membrane complex, subunit TOM22 U Intracellular trafficking, secretion, and vesicular transport ;}	{NA}	{NA}	{NA}
transcript_HQ_group1_transcript19750/f2p0/1391	{NA}	{NA}	{NA}	{NA}	{NA}	{NA}	{NA}
transcript_HQ_group1_transcript19758/f3p0/1377	{NA}	{NA}	{NA}	{NA}	{NA}	{NA}	{NA}
transcript_HQ_group1_transcript19759/f2p0/1380	{XP_018024736.1; PREDICTED: transmembrane protein 203-like [Hyalella azteca]}	{sp|Q6GNX5|TM203_XENLA; Transmembrane protein 203 OS=Xenopus laevis GN=tmem203 PE=2 SV=1}	{ame:726521; - - - - -}	{NA}	{NA}	{NA}	{NA}
transcript_HQ_group1_transcript1976/f9p0/4783	{XP_018013755.1; PREDICTED: glutathione S-transferase 1-like isoform X1 [Hyalella azteca]}	{sp|Q93113|GST1D_ANOGA; Glutathione S-transferase 1, isoform D OS=Anopheles gambiae GN=GstD1 PE=1 SV=1}	{bter:100646009; K00799 GST, gst glutathione S-transferase 2.5.1.18 ko00480; Metabolism; Metabolism of other amino acids; Glutathione metabolism | ko00980; Metabolism; Xenobiotics biodegradation and metabolism; Metabolism of xenobiotics by cytochrome P450 | ko00982; Metabolism; Xenobiotics biodegradation and metabolism; Drug metabolism - cytochrome P450 | ko05204; Human Diseases; Cancers: Overvie…	{7299606; KOG0867 Glutathione S-transferase O Posttranslational modification, protein turnover, chaperones ;}	{NA}	{NA}	{NA}
transcript_HQ_group1_transcript19800/f5p0/1352	{NA}	{NA}	{NA}	{NA}	{NA}	{EU118285.1; Macrobrachium nipponense isolate MN-gd 18S ribosomal RNA gene, partial sequence; internal transcribed spacer 1, complete sequence; and 5.8S ribosomal RNA gene, partial sequence}	{NA}
transcript_HQ_group1_transcript19817/f4p0/1331	{XP_018021392.1; PREDICTED: U6 snRNA phosphodiesterase-like [Hyalella azteca]}	{sp|Q7ZYI9|USB1_XENLA; U6 snRNA phosphodiesterase OS=Xenopus laevis GN=usb1 PE=2 SV=1}	{tca:103312387; - - - - -}	{Hs13375797; KOG3102 Uncharacterized conserved protein S Function unknown ;}	{NA}	{NA}	{NA}
transcript_HQ_group1_transcript1982/f3p0/4880	{DAA15291.1; TPA: hypothetical protein BOS_23236 [Bos taurus]}	{NA}	{phu:Phum_PHUM205210; - - - - -}	{NA}	{NA}	{KC515055.1; Macrobrachium superbum 18S ribosomal RNA gene, partial sequence}	{NA}
transcript_HQ_group1_transcript19822/f3p0/1362	{NA}	{NA}	{NA}	{NA}	{NA}	{NA}	{NA}
transcript_HQ_group1_transcript19824/f2p0/1354	{XP_018016256.1; PREDICTED: rhodopsin-like [Hyalella azteca]}	{sp|P35356|OPSD_PROCL; Rhodopsin OS=Procambarus clarkii GN=RHO PE=2 SV=1}	{cfo:105252466; K04255 OPN4, Rh2_7 r-opsin - -}	{7300560; KOG3656 FOG: 7 transmembrane receptor R General function prediction only ;}	{NA}	{DQ825437.1; Litopenaeus vannamei rhodopsin mRNA, partial cds}	{NA}
transcript_HQ_group1_transcript19826/f2p0/1360	{NA}	{NA}	{NA}	{NA}	{NA}	{NA}	{NA}
transcript_HQ_group1_transcript19828/f2p0/1364	{XP_013411253.1; PREDICTED: coiled-coil domain-containing protein 22 homolog [Lingula anatina]}	{sp|Q4V909|CCD22_DANRE; Coiled-coil domain-containing protein 22 OS=Danio rerio GN=ccdc22 PE=2 SV=1}	{crg:105335806; - - - - -}	{7294044; KOG1937 Uncharacterized conserved protein S Function unknown ;}	{NA}	{NA}	{NA}
transcript_HQ_group1_transcript19829/f4p0/1357	{XP_018010793.1; PREDICTED: RNA-binding protein with serine-rich domain 1-B-like [Hyalella azteca]}	{sp|Q3KPW1|RNP1B_XENLA; RNA-binding protein with serine-rich domain 1-B OS=Xenopus laevis GN=rnps1-b PE=2 SV=1}	{dpx:DAPPUDRAFT_315633; K14325 RNPS1 RNA-binding protein with serine-rich domain 1 - ko03013; Genetic Information Processing; Translation; RNA transport | ko03015; Genetic Information Processing; Translation; mRNA surveillance pathway}	{Hs6857826; KOG4209 Splicing factor RNPS1, SR protein superfamily A RNA processing and modification ;}	{NA}	{XM_010081231.1; PREDICTED: Pterocles gutturalis ran GTPase-activating protein 1-like (LOC104467449), partial mRNA}	{NA}
transcript_HQ_group1_transcript19841/f2p0/1355	{XP_014025887.1; PREDICTED: uncharacterized protein LOC106584813 [Salmo salar]}	{NA}	{NA}	{NA}	{NA}	{NA}	{NA}
transcript_HQ_group1_transcript19852/f9p0/1343	{KZS08534.1; Cytochrome c1 [Daphnia magna]}	{sp|Q9D0M3|CY1_MOUSE; Cytochrome c1, heme protein, mitochondrial OS=Mus musculus GN=Cyc1 PE=1 SV=1}	{tca:660744; K00413 CYC1, CYT1, petC ubiquinol-cytochrome c reductase cytochrome c1 subunit - ko00190; Metabolism; Energy metabolism; Oxidative phosphorylation | ko02020; Environmental Information Processing; Signal transduction; Two-component system | ko04260; Organismal Systems; Circulatory system; Cardiac muscle contraction | ko05010; Human Diseases; Neurodegenerative diseases; Alzheimer's dis…	{7295470; KOG3052 Cytochrome c1 C Energy production and conversion ;}	{NA}	{NA}	{NA}
transcript_HQ_group1_transcript19876/f2p0/1350	{NA}	{NA}	{NA}	{NA}	{NA}	{NA}	{NA}
transcript_HQ_group1_transcript19887/f3p0/1343	{XP_015911453.1; PREDICTED: nucleoside diphosphate-linked moiety X motif 19-like [Parasteatoda tepidariorum]}	{sp|Q5PQ50|NUD19_XENLA; Nucleoside diphosphate-linked moiety X motif 19 OS=Xenopus laevis GN=nudt19 PE=2 SV=1}	{isc:IscW_ISCW004419; K13355 NUDT19 nucleoside diphosphate-linked moiety X motif 19, mitochondrial 3.6.1.- ko04146; Cellular Processes; Transport and catabolism; Peroxisome}	{7298591; KOG3904 Predicted hydrolase RP2 (NUDIX/MutT superfamily) S Function unknown ;}	{GO:0016787; hydrolase activity; molecular_function}	{NA}	{PF00293:NUDIX domain}
transcript_HQ_group1_transcript19902/f4p0/1343	{XP_018017721.1; PREDICTED: uncharacterized protein LOC108674296 [Hyalella azteca]}	{NA}	{NA}	{NA}	{GO:0005515; protein binding; molecular_function}	{NA}	{PF00041:Fibronectin type III domain}
transcript_HQ_group1_transcript19903/f3p0/1355	{NA}	{NA}	{NA}	{NA}	{NA}	{NA}	{NA}
transcript_HQ_group1_transcript19904/f12p0/1302	{AFM75821.1; myosin light chain 2 [Procambarus clarkii]}	{NA}	{NA}	{NA}	{NA}	{JN006038.1; Pandalus platyceros clone PLSCT1 mRNA sequence}	{NA}
transcript_HQ_group1_transcript19905/f182p0/1300	{ABH00987.1; rhodopsin, partial [Litopenaeus vannamei]}	{sp|P35356|OPSD_PROCL; Rhodopsin OS=Procambarus clarkii GN=RHO PE=2 SV=1}	{bter:100631086; K04255 OPN4, Rh2_7 r-opsin - -; bter:100631086; K04255 OPN4, Rh2_7 r-opsin - -}	{7300031; KOG3656 FOG: 7 transmembrane receptor R General function prediction only ;}	{GO:0016021; integral to membrane; cellular_component GO:0007186; G-protein coupled receptor protein signaling pathway; biological_process GO:0004930; G-protein coupled receptor activity; molecular_function}	{DQ852592.1; Neomysis americana clone MP29.3-c1 opsin (Rh) gene, partial cds}	{PF00001:7 transmembrane receptor (rhodopsin family)}
transcript_HQ_group1_transcript19929/f2p0/1329	{NA}	{NA}	{NA}	{NA}	{NA}	{NA}	{NA}
transcript_HQ_group1_transcript19960/f2p0/1316	{NA}	{NA}	{NA}	{NA}	{GO:0000776; kinetochore; cellular_component GO:0051382; kinetochore assembly; biological_process}	{NA}	{PF05837:Centromere protein H (CENP-H)}
transcript_HQ_group1_transcript2003/f3p0/4880	{XP_014215793.1; PREDICTED: glycerophosphocholine phosphodiesterase GPCPD1-like isoform X1 [Copidosoma floridanum]}	{sp|Q80VJ4|GPCP1_RAT; Glycerophosphocholine phosphodiesterase GPCPD1 OS=Rattus norvegicus GN=Gpcpd1 PE=1 SV=1}	{nvi:100118232; K18695 GPCPD1 glycerophosphocholine phosphodiesterase GPCPD1 3.1.4.2 ko00564; Metabolism; Lipid metabolism; Glycerophospholipid metabolism | ko05231; Human Diseases; Cancers: Overview; Choline metabolism in cancer}	{7295769; KOG2421 Predicted starch-binding protein R General function prediction only ;}	{GO:2001070; NA GO:0008889; glycerophosphodiester phosphodiesterase activity; molecular_function GO:0006071; glycerol metabolic process; biological_process}	{NA}	{PF03009:Glycerophosphoryl diester phosphodiesterase family PF00686:Starch binding domain}
transcript_HQ_group1_transcript20051/f3p0/1301	{JAN94720.1; hypothetical protein, partial [Daphnia magna]}	{NA}	{NA}	{NA}	{GO:0016020; membrane; cellular_component}	{GQ487513.1; Macrobrachium pilimanus voucher KC3110 28S ribosomal RNA gene, partial sequence}	{PF05887:Procyclic acidic repetitive protein (PARP)}
transcript_HQ_group1_transcript2006/f2p0/4857	{KDR17150.1; Importin-5 [Zootermopsis nevadensis]}	{sp|O00410|IPO5_HUMAN; Importin-5 OS=Homo sapiens GN=IPO5 PE=1 SV=4}	{aec:105144510; K20222 IPO5, KPNB3, RANBP5 importin-5 - -}	{7296831; KOG2171 Karyopherin (importin) beta 3 YU Nuclear structure ; Intracellular trafficking, secretion, and vesicular transport ;}	{GO:0006886; intracellular protein transport; biological_process GO:0008536; Ran GTPase binding; molecular_function GO:0030117; membrane coat; cellular_component GO:0004674; protein serine/threonine kinase activity; molecular_function GO:0005515; protein binding; molecular_function GO:0016192; vesicle-mediated transport; biological_process}	{XM_014808456.1; PREDICTED: Priapulus caudatus importin-5-like (LOC106806491), mRNA}	{PF02985:HEAT repeat PF08064:UME (NUC010) domain PF00514:Armadillo/beta-catenin-like repeat PF03810:Importin-beta N-terminal domain PF01602:Adaptin N terminal region}
transcript_HQ_group1_transcript20073/f3p0/1389	{XP_018021128.1; PREDICTED: uncharacterized protein LOC108677420 [Hyalella azteca]}	{NA}	{NA}	{NA}	{NA}	{NA}	{NA}
transcript_HQ_group1_transcript201/f3p0/6938	{XP_018009867.1; PREDICTED: transmembrane protein 87A-like isoform X2 [Hyalella azteca]}	{sp|Q28EW0|TM87A_XENTR; Transmembrane protein 87A OS=Xenopus tropicalis GN=tmem87a PE=2 SV=1}	{aga:AgaP_AGAP007934; - - - - -}	{CE04256; KOG2568 Predicted membrane protein S Function unknown ;}	{GO:0016021; integral to membrane; cellular_component GO:0019236; response to pheromone; biological_process GO:0007186; G-protein coupled receptor protein signaling pathway; biological_process}	{XM_012701035.1; PREDICTED: Hydra vulgaris transmembrane protein 87A-like (LOC100198744), mRNA}	{PF10192:Rhodopsin-like GPCR transmembrane domain PF06814:Lung seven transmembrane receptor}
transcript_HQ_group1_transcript2012/f4p0/4873	{XP_018021479.1; PREDICTED: splicing factor 3A subunit 3-like [Hyalella azteca]}	{sp|Q12874|SF3A3_HUMAN; Splicing factor 3A subunit 3 OS=Homo sapiens GN=SF3A3 PE=1 SV=1}	{nvi:100121747; K12827 SF3A3, SAP61, PRP9 splicing factor 3A subunit 3 - ko03040; Genetic Information Processing; Transcription; Spliceosome}	{Hs5803167; KOG2636 Splicing factor 3a, subunit 3 A RNA processing and modification ;}	{NA}	{AK417550.1; Riptortus pedestris mRNA for splicing factor 3a, complete cds, sequence id: Rped-0830}	{NA}
transcript_HQ_group1_transcript20122/f3p0/1280	{JAT94498.1; putative ribosome bioproteinsis protein [Amblyomma aureolatum]}	{sp|Q3SZ63|NOP56_BOVIN; Nucleolar protein 56 OS=Bos taurus GN=NOP56 PE=2 SV=1}	{phu:Phum_PHUM027990; K14564 NOP56 nucleolar protein 56 - ko03008; Genetic Information Processing; Translation; Ribosome biogenesis in eukaryotes}	{7300850; KOG2573 Ribosome biogenesis protein - Nop56p/Sik1p AJ RNA processing and modification ; Translation, ribosomal structure and biogenesis ;}	{NA}	{XM_002422967.1; Pediculus humanus corporis Nucleolar protein Nop56, putative, mRNA}	{NA}
transcript_HQ_group1_transcript20129/f2p0/1281	{NA}	{NA}	{NA}	{NA}	{NA}	{NA}	{NA}
transcript_HQ_group1_transcript2021/f14p0/4837	{XP_018012733.1; PREDICTED: coenzyme Q-binding protein COQ10 homolog B, mitochondrial-like [Hyalella azteca]}	{sp|Q96MF6|CQ10A_HUMAN; Coenzyme Q-binding protein COQ10 homolog A, mitochondrial OS=Homo sapiens GN=COQ10A PE=2 SV=2}	{cmy:102935202; K18588 COQ10 coenzyme Q-binding protein COQ10 - -}	{Hs21389353; KOG3177 Oligoketide cyclase/lipid transport protein I Lipid transport and metabolism ;}	{NA}	{NA}	{NA}
transcript_HQ_group1_transcript20225/f4p0/1254	{EFA01531.2; hypothetical protein TcasGA2_TC007091 [Tribolium castaneum]}	{NA}	{tca:656848; - - - - -}	{NA}	{NA}	{NA}	{NA}
transcript_HQ_group1_transcript20236/f4p0/1245	{XP_018021750.1; PREDICTED: thioredoxin-like protein 1 [Hyalella azteca]}	{sp|Q8CDN6|TXNL1_MOUSE; Thioredoxin-like protein 1 OS=Mus musculus GN=Txnl1 PE=1 SV=3}	{tca:663358; - - - - -}	{7295434; KOG0908 Thioredoxin-like protein O Posttranslational modification, protein turnover, chaperones ;}	{GO:0045454; cell redox homeostasis; biological_process GO:0016491; oxidoreductase activity; molecular_function GO:0055114; oxidation-reduction process; biological_process GO:0016209; NA}	{NA}	{PF00578:AhpC/TSA family PF00085:Thioredoxin}
transcript_HQ_group1_transcript20243/f2p0/1238	{JAN94720.1; hypothetical protein, partial [Daphnia magna]}	{NA}	{NA}	{NA}	{NA}	{GQ487513.1; Macrobrachium pilimanus voucher KC3110 28S ribosomal RNA gene, partial sequence}	{NA}
transcript_HQ_group1_transcript20266/f44p0/1142	{XP_018021121.1; PREDICTED: uncharacterized protein LOC108677414 [Hyalella azteca]}	{NA}	{NA}	{NA}	{NA}	{NA}	{NA}
transcript_HQ_group1_transcript20317/f2p0/1226	{NA}	{NA}	{NA}	{NA}	{NA}	{NA}	{NA}
transcript_HQ_group1_transcript20322/f2p0/1208	{XP_001509760.1; PREDICTED: peroxisomal membrane protein 2 [Ornithorhynchus anatinus]}	{sp|Q9NR77|PXMP2_HUMAN; Peroxisomal membrane protein 2 OS=Homo sapiens GN=PXMP2 PE=1 SV=3}	{oaa:100080108; K13347 PXMP2, PMP22 peroxisomal membrane protein 2 - ko04146; Cellular Processes; Transport and catabolism; Peroxisome}	{Hs8923892; KOG1944 Peroxisomal membrane protein MPV17 and related proteins R General function prediction only ;}	{GO:0016021; integral to membrane; cellular_component}	{NA}	{PF04117:Mpv17 / PMP22 family }
transcript_HQ_group1_transcript20327/f4p0/1210	{XP_018024890.1; PREDICTED: transcriptional activator protein Pur-beta-like isoform X5 [Hyalella azteca]}	{sp|Q68A21|PURB_RAT; Transcriptional activator protein Pur-beta OS=Rattus norvegicus GN=Purb PE=1 SV=3}	{hst:105186422; - - - - -}	{7304304; KOG3074 Transcriptional regulator of the PUR family, single-stranded-DNA-binding K Transcription ;}	{NA}	{NA}	{NA}
transcript_HQ_group1_transcript20392/f3p0/1172	{NA}	{NA}	{NA}	{NA}	{NA}	{EU346851.1; Macrobrachium nipponense 18S ribosomal RNA gene, partial sequence; internal transcribed spacer 1, complete sequence; and 5.8S ribosomal RNA gene, partial sequence}	{NA}
transcript_HQ_group1_transcript20402/f9p0/1179	{JAN94720.1; hypothetical protein, partial [Daphnia magna]}	{NA}	{NA}	{NA}	{NA}	{GQ487513.1; Macrobrachium pilimanus voucher KC3110 28S ribosomal RNA gene, partial sequence}	{NA}
transcript_HQ_group1_transcript20487/f4p0/1139	{AGW27416.1; C-type lectin 1 [Marsupenaeus japonicus]}	{NA}	{crg:105326833; - - - - -}	{NA}	{NA}	{NA}	{NA}
transcript_HQ_group1_transcript20509/f3p0/1129	{NA}	{NA}	{NA}	{NA}	{NA}	{NA}	{NA}
transcript_HQ_group1_transcript20512/f2p0/1130	{XP_002739467.1; PREDICTED: thioredoxin domain-containing protein 12-like [Saccoglossus kowalevskii]}	{sp|Q5E936|TXD12_BOVIN; Thioredoxin domain-containing protein 12 OS=Bos taurus GN=TXNDC12 PE=2 SV=1}	{spu:586825; K05360 TXNDC12 protein-disulfide reductase (glutathione) 1.8.4.2 ko00480; Metabolism; Metabolism of other amino acids; Glutathione metabolism}	{NA}	{NA}	{XM_005521155.1; PREDICTED: Pseudopodoces humilis thioredoxin domain containing 12 (endoplasmic reticulum) (TXNDC12), mRNA}	{NA}
transcript_HQ_group1_transcript20580/f3p0/1099	{XP_018021121.1; PREDICTED: uncharacterized protein LOC108677414 [Hyalella azteca]}	{NA}	{NA}	{NA}	{NA}	{NA}	{NA}
transcript_HQ_group1_transcript20593/f2p0/1090	{NA}	{NA}	{NA}	{NA}	{NA}	{NA}	{NA}
transcript_HQ_group1_transcript20619/f2p0/1189	{NA}	{NA}	{NA}	{NA}	{NA}	{NA}	{NA}
transcript_HQ_group1_transcript2065/f2p0/4868	{XP_018018639.1; PREDICTED: uncharacterized protein LOC108675159 [Hyalella azteca]}	{NA}	{hst:105182464; - - - - -}	{NA}	{NA}	{NA}	{NA}
transcript_HQ_group1_transcript20657/f2p0/1058	{XP_018013407.1; PREDICTED: 14 kDa phosphohistidine phosphatase-like [Hyalella azteca]}	{sp|P59083|PHP14_PIG; 14 kDa phosphohistidine phosphatase OS=Sus scrofa GN=PHPT1 PE=1 SV=2}	{sko:100366766; K01112 PHPT1 phosphohistidine phosphatase 3.1.3.- -}	{NA}	{NA}	{NA}	{NA}
transcript_HQ_group1_transcript20683/f2p0/1029	{XP_018016688.1; PREDICTED: tRNA selenocysteine 1-associated protein 1-like [Hyalella azteca]}	{sp|Q80VC6|TSAP1_MOUSE; tRNA selenocysteine 1-associated protein 1 OS=Mus musculus GN=Trnau1ap PE=1 SV=2}	{soc:105197587; - - - - -}	{7295704; KOG0118 FOG: RRM domain R General function prediction only ;}	{NA}	{NA}	{NA}
transcript_HQ_group1_transcript20714/f8p0/992	{AFE88208.1; proteasome alpha 3 [Penaeus monodon]}	{sp|P25788|PSA3_HUMAN; Proteasome subunit alpha type-3 OS=Homo sapiens GN=PSMA3 PE=1 SV=2}	{dpl:KGM_01034; K02727 PSMA3 20S proteasome subunit alpha 7 3.4.25.1 ko03050; Genetic Information Processing; Folding, sorting and degradation; Proteasome}	{Hs4506183; KOG0184 20S proteasome, regulatory subunit alpha type PSMA3/PRE10 O Posttranslational modification, protein turnover, chaperones ;}	{NA}	{XM_016062894.1; PREDICTED: Parasteatoda tepidariorum proteasome subunit alpha type-3-like (LOC107447863), mRNA}	{NA}
transcript_HQ_group1_transcript20752/f5p0/959	{Q86GF7.1; RecName: Full=Crustapain; AltName: Full=NsCys; Flags: Precursor}	{sp|Q86GF7|CRUST_PANBO; Crustapain OS=Pandalus borealis GN=Cys PE=1 SV=1}	{aag:AaeL_AAEL002833; K01365 CTSL cathepsin L 3.4.22.15 ko04145; Cellular Processes; Transport and catabolism; Phagosome | ko04142; Cellular Processes; Transport and catabolism; Lysosome | ko04140; Cellular Processes; Transport and catabolism; Autophagy - animal | ko04210; Cellular Processes; Cell growth and death; Apoptosis | ko04612; Organismal Systems; Immune system; Antigen processing and pre…	{7303249; KOG1543 Cysteine proteinase Cathepsin L O Posttranslational modification, protein turnover, chaperones ;}	{NA}	{NA}	{NA}
transcript_HQ_group1_transcript20753/f2p0/970	{NA}	{NA}	{NA}	{NA}	{NA}	{NA}	{NA}
transcript_HQ_group1_transcript20754/f3p0/975	{AGJ03550.1; cathepsin L [Palaemon carinicauda]}	{sp|P25782|CYSP2_HOMAM; Digestive cysteine proteinase 2 OS=Homarus americanus GN=LCP2 PE=2 SV=1}	{aag:AaeL_AAEL002833; K01365 CTSL cathepsin L 3.4.22.15 ko04145; Cellular Processes; Transport and catabolism; Phagosome | ko04142; Cellular Processes; Transport and catabolism; Lysosome | ko04140; Cellular Processes; Transport and catabolism; Autophagy - animal | ko04210; Cellular Processes; Cell growth and death; Apoptosis | ko04612; Organismal Systems; Immune system; Antigen processing and pre…	{7303249; KOG1543 Cysteine proteinase Cathepsin L O Posttranslational modification, protein turnover, chaperones ;}	{NA}	{JX508645.1; Exopalaemon carinicauda cathepsin L mRNA, complete cds}	{NA}
transcript_HQ_group1_transcript20756/f3p0/966	{XP_018902793.1; PREDICTED: uncharacterized protein LOC109034224 [Bemisia tabaci]}	{sp|Q9D7P6|ISCU_MOUSE; Iron-sulfur cluster assembly enzyme ISCU, mitochondrial OS=Mus musculus GN=Iscu PE=1 SV=1}	{dpl:KGM_22314; - - - - -}	{7299098; KOG3361 Iron binding protein involved in Fe-S cluster formation C Energy production and conversion ;}	{NA}	{NA}	{NA}
transcript_HQ_group1_transcript20757/f2p0/967	{XP_018007862.1; PREDICTED: uncharacterized protein LOC108665598 [Hyalella azteca]}	{NA}	{NA}	{NA}	{NA}	{NA}	{NA}
transcript_HQ_group1_transcript20759/f4p0/953	{AHJ78589.1; dLp/HDL-BGBP precursor [Pontastacus leptodactylus]}	{NA}	{NA}	{NA}	{NA}	{NA}	{NA}
transcript_HQ_group1_transcript208/f2p0/6875	{XP_018025697.1; PREDICTED: tubulin-specific chaperone E-like [Hyalella azteca]}	{sp|Q8CIV8|TBCE_MOUSE; Tubulin-specific chaperone E OS=Mus musculus GN=Tbce PE=1 SV=1}	{cmk:103178876; - - - - -}	{Hs4507375; KOG3207 Beta-tubulin folding cofactor E O Posttranslational modification, protein turnover, chaperones ;}	{NA}	{NA}	{NA}
transcript_HQ_group1_transcript20813/f8p0/916	{AKZ75937.1; cuticle protein 1 [Cherax quadricarinatus]}	{sp|P81580|CUPC1_CANPG; Cuticle protein CP1158 OS=Cancer pagurus PE=1 SV=1}	{NA}	{NA}	{NA}	{NA}	{NA}
transcript_HQ_group1_transcript20819/f3p0/910	{NA}	{NA}	{NA}	{NA}	{NA}	{GQ369796.1; Macrobrachium nipponense 18S ribosomal RNA gene, partial sequence; internal transcribed spacer 1, 5.8S ribosomal RNA gene, and internal transcribed spacer 2, complete sequence; and 28S ribosomal RNA gene, partial sequence}	{NA}
transcript_HQ_group1_transcript20827/f2p0/905	{AFA36654.1; elongation factor 1-delta protein [Eriocheir sinensis]}	{sp|Q9VL18|EF1D_DROME; Probable elongation factor 1-delta OS=Drosophila melanogaster GN=eEF1delta PE=1 SV=1}	{tgu:100229069; K15410 EEF1D elongation factor 1-delta - ko05168; Human Diseases; Infectious diseases: Viral; Herpes simplex infection}	{7297626; KOG1668 Elongation factor 1 beta/delta chain K Transcription ;}	{NA}	{XM_015744834.1; PREDICTED: Cephus cinctus elongation factor 1-beta' (LOC107270124), mRNA}	{NA}
transcript_HQ_group1_transcript20830/f8p0/894	{NA}	{NA}	{NA}	{NA}	{NA}	{NA}	{NA}
transcript_HQ_group1_transcript20836/f8p0/892	{NA}	{NA}	{NA}	{NA}	{NA}	{NA}	{NA}
transcript_HQ_group1_transcript20853/f2p0/865	{NA}	{NA}	{NA}	{NA}	{NA}	{NA}	{NA}
transcript_HQ_group1_transcript20854/f2p0/879	{AEG79568.1; sarcoplasmic calcium-binding protein variant b [Procambarus clarkii]}	{sp|P05946|SCP1_ASTLP; Sarcoplasmic calcium-binding protein 1 OS=Astacus leptodactylus PE=1 SV=1}	{soc:105201185; - - - - -}	{NA}	{NA}	{JF692203.1; Procambarus clarkii sarcoplasmic calcium-binding protein variant b (SCP1) mRNA, complete cds}	{NA}
transcript_HQ_group1_transcript20856/f3p0/855	{AKS48285.1; gamma-interferon induced thiol reductase GILT3 [Scylla paramamosain]}	{sp|A6QPN6|GILT_BOVIN; Gamma-interferon-inducible lysosomal thiol reductase OS=Bos taurus GN=IFI30 PE=2 SV=1}	{nve:NEMVE_v1g246231; K08059 IFI30, GILT interferon, gamma-inducible protein 30 - ko04612; Organismal Systems; Immune system; Antigen processing and presentation}	{Hs14766188; KOG3160 Gamma-interferon inducible lysosomal thiol reductase O Posttranslational modification, protein turnover, chaperones ;}	{NA}	{NA}	{NA}
transcript_HQ_group1_transcript20858/f4p0/845	{ADY16617.1; ribosomal protein S3a [Fenneropenaeus merguiensis]}	{sp|Q5G5C4|RS3A_PERAM; 40S ribosomal protein S3a OS=Periplaneta americana GN=Parcxpwex01 PE=2 SV=1}	{tca:656438; K02984 RP-S3Ae, RPS3A small subunit ribosomal protein S3Ae - ko03010; Genetic Information Processing; Translation; Ribosome}	{Hs4506723; KOG1628 40S ribosomal protein S3A J Translation, ribosomal structure and biogenesis ;}	{NA}	{NA}	{NA}
transcript_HQ_group1_transcript20899/f19p0/792	{YP_004221774.1; cytochrome c oxidase subunit III [Macrobrachium nipponense]}	{sp|B0FWD1|COX3_AEDAE; Cytochrome c oxidase subunit 3 OS=Aedes aegypti GN=mt:CoIII PE=3 SV=1}	{isc:IscW_ISCW020757; - - - - -}	{DmMi005; KOG4664 Cytochrome oxidase subunit III and related proteins C Energy production and conversion ;}	{NA}	{HQ830201.1; Macrobrachium nipponense mitochondrion, complete genome}	{NA}
transcript_HQ_group1_transcript209/f3p0/6902	{XP_014252601.1; PREDICTED: protein scribble homolog isoform X6 [Cimex lectularius]}	{sp|Q7KRY7|LAP4_DROME; Protein lap4 OS=Drosophila melanogaster GN=scrib PE=1 SV=1}	{aec:105148223; K16175 SCRIB protein scribble - ko04390; Environmental Information Processing; Signal transduction; Hippo signaling pathway | ko04391; Environmental Information Processing; Signal transduction; Hippo signaling pathway - fly | ko04530; Cellular Processes; Cellular community - eukaryotes; Tight junction | ko05203; Human Diseases; Cancers: Overview; Viral carcinogenesis}	{7301474; KOG0619 FOG: Leucine rich repeat R General function prediction only ;}	{GO:0005515; protein binding; molecular_function}	{XM_018484444.1; PREDICTED: Trachymyrmex septentrionalis protein lap4 (LOC108747158), transcript variant X8, mRNA}	{PF13180:PDZ domain PF00595:PDZ domain (Also known as DHR or GLGF)}
transcript_HQ_group1_transcript20965/f13p0/659	{NA}	{NA}	{NA}	{NA}	{NA}	{GQ369796.1; Macrobrachium nipponense 18S ribosomal RNA gene, partial sequence; internal transcribed spacer 1, 5.8S ribosomal RNA gene, and internal transcribed spacer 2, complete sequence; and 28S ribosomal RNA gene, partial sequence}	{NA}
transcript_HQ_group1_transcript20967/f6p0/691	{NA}	{NA}	{NA}	{NA}	{NA}	{GQ369796.1; Macrobrachium nipponense 18S ribosomal RNA gene, partial sequence; internal transcribed spacer 1, 5.8S ribosomal RNA gene, and internal transcribed spacer 2, complete sequence; and 28S ribosomal RNA gene, partial sequence}	{NA}
transcript_HQ_group1_transcript20968/f3p0/665	{AFV69126.1; mitochondrial cytochrome c oxidase subunit Vb [Litopenaeus vannamei]}	{sp|Q5S3G4|COX5B_PIG; Cytochrome c oxidase subunit 5B, mitochondrial OS=Sus scrofa GN=COX5B PE=2 SV=1}	{dan:Dana_GF14170; K02265 COX5B cytochrome c oxidase subunit 5b - ko00190; Metabolism; Energy metabolism; Oxidative phosphorylation | ko04260; Organismal Systems; Circulatory system; Cardiac muscle contraction | ko05010; Human Diseases; Neurodegenerative diseases; Alzheimer's disease | ko05012; Human Diseases; Neurodegenerative diseases; Parkinson's disease | ko05016; Human Diseases; Neurodegener…	{7297135; KOG3352 Cytochrome c oxidase, subunit Vb/COX4 C Energy production and conversion ;}	{GO:0005740; mitochondrial envelope; cellular_component GO:0004129; cytochrome-c oxidase activity; molecular_function}	{NA}	{PF01215:Cytochrome c oxidase subunit Vb}
transcript_HQ_group1_transcript20969/f2p0/671	{XP_019871741.1; PREDICTED: 60S ribosomal protein L13a [Aethina tumida]}	{sp|Q962U0|RL13A_SPOFR; 60S ribosomal protein L13a OS=Spodoptera frugiperda GN=RpL13A PE=2 SV=1}	{tca:663151; K02872 RP-L13Ae, RPL13A large subunit ribosomal protein L13Ae - ko03010; Genetic Information Processing; Translation; Ribosome}	{Hs6912634; KOG3204 60S ribosomal protein L13a J Translation, ribosomal structure and biogenesis ;}	{GO:0003735; structural constituent of ribosome; molecular_function GO:0006412; translation; biological_process GO:0005840; ribosome; cellular_component}	{NA}	{PF00572:Ribosomal protein L13}
transcript_HQ_group1_transcript2107/f2p0/4844	{XP_018012786.1; PREDICTED: small integral membrane protein 15-like [Hyalella azteca]}	{sp|A9JTJ0|SIM15_XENLA; Small integral membrane protein 15 OS=Xenopus laevis GN=smim15 PE=3 SV=1}	{dpx:DAPPUDRAFT_303402; - - - - -}	{NA}	{NA}	{NA}	{NA}
transcript_HQ_group1_transcript2121/f58p0/4686	{ABG82044.1; ALG-2 interacting protein x [Penaeus monodon]}	{sp|Q9WU78|PDC6I_MOUSE; Programmed cell death 6-interacting protein OS=Mus musculus GN=Pdcd6ip PE=1 SV=3}	{bter:100645628; K12200 PDCD6IP, ALIX, RIM20 programmed cell death 6-interacting protein - ko04144; Cellular Processes; Transport and catabolism; Endocytosis; bter:100645628; K12200 PDCD6IP, ALIX, RIM20 programmed cell death 6-interacting protein - ko04144; Cellular Processes; Transport and catabolism; Endocytosis}	{7301622; KOG2220 Predicted signal transduction protein R General function prediction only ;}	{GO:0005515; protein binding; molecular_function}	{XM_003491200.2; PREDICTED: Bombus impatiens programmed cell death 6-interacting protein (LOC100743270), mRNA}	{PF13949:ALIX V-shaped domain binding to HIV }
transcript_HQ_group1_transcript2141/f71p0/4735	{XP_018014264.1; PREDICTED: hemocyte protein-glutamine gamma-glutamyltransferase-like isoform X2 [Hyalella azteca]}	{sp|Q05187|TGMH_TACTR; Hemocyte protein-glutamine gamma-glutamyltransferase OS=Tachypleus tridentatus PE=1 SV=1}	{dpx:DAPPUDRAFT_194472; K05619 TGM1 transglutaminase 1 2.3.2.13 -}	{NA}	{GO:0003810; protein-glutamine gamma-glutamyltransferase activity; molecular_function GO:0016020; membrane; cellular_component GO:0005618; cell wall; cellular_component GO:0004252; serine-type endopeptidase activity; molecular_function GO:0004866; endopeptidase inhibitor activity; molecular_function GO:0018149; peptide cross-linking; biological_process}	{NA}	{PF00868:Transglutaminase family PF06280:Fn3-like domain PF00927:Transglutaminase family, C-terminal ig like domain PF01835:MG2 domain}
transcript_HQ_group1_transcript2157/f5p0/4720	{NP_612383.1; zinc finger protein 845 [Homo sapiens]}	{sp|Q96IR2|ZN845_HUMAN; Zinc finger protein 845 OS=Homo sapiens GN=ZNF845 PE=2 SV=3}	{nle:100595462; K09228 KRAB KRAB domain-containing zinc finger protein - -}	{Hs14758036; KOG1721 FOG: Zn-finger R General function prediction only ;}	{GO:0004017; adenylate kinase activity; molecular_function GO:0046872; metal ion binding; molecular_function}	{XM_019652070.1; PREDICTED: Hipposideros armiger zinc finger protein 397 (ZNF397), mRNA}	{PF00096:Zinc finger, C2H2 type PF05191:Adenylate kinase, active site lid}
transcript_HQ_group1_transcript2180/f5p0/4773	{AHA85992.1; putative clotting protein [Macrobrachium rosenbergii]}	{sp|Q9U572|CLOT_PENMO; Hemolymph clottable protein OS=Penaeus monodon PE=1 SV=1}	{bim:100747176; - - - - -}	{NA}	{GO:0006869; lipid transport; biological_process GO:0005319; lipid transporter activity; molecular_function}	{KC508829.1; Macrobrachium rosenbergii putative clotting protein mRNA, complete cds}	{PF01347:Lipoprotein amino terminal region}
transcript_HQ_group1_transcript220/f3p0/6869	{XP_018024890.1; PREDICTED: transcriptional activator protein Pur-beta-like isoform X5 [Hyalella azteca]}	{sp|Q96QR8|PURB_HUMAN; Transcriptional activator protein Pur-beta OS=Homo sapiens GN=PURB PE=1 SV=3}	{hst:105186422; - - - - -}	{7304304; KOG3074 Transcriptional regulator of the PUR family, single-stranded-DNA-binding K Transcription ;}	{NA}	{NA}	{NA}
transcript_HQ_group1_transcript2204/f2p0/4772	{AJC97122.1; Rab32 [Macrobrachium rosenbergii]}	{sp|Q9CZE3|RAB32_MOUSE; Ras-related protein Rab-32 OS=Mus musculus GN=Rab32 PE=1 SV=3}	{phu:Phum_PHUM086930; K07918 RAB32 Ras-related protein Rab-32 - -}	{7303926; KOG4423 GTP-binding protein-like, RAS superfamily T Signal transduction mechanisms ;}	{NA}	{KP216765.1; Macrobrachium rosenbergii Rab32 mRNA, complete cds}	{NA}
transcript_HQ_group1_transcript2210/f2p0/4681	{DAA15291.1; TPA: hypothetical protein BOS_23236 [Bos taurus]}	{NA}	{phu:Phum_PHUM205210; - - - - -}	{NA}	{NA}	{KC515055.1; Macrobrachium superbum 18S ribosomal RNA gene, partial sequence}	{NA}
transcript_HQ_group1_transcript2226/f6p0/4738	{XP_018012733.1; PREDICTED: coenzyme Q-binding protein COQ10 homolog B, mitochondrial-like [Hyalella azteca]}	{sp|Q96MF6|CQ10A_HUMAN; Coenzyme Q-binding protein COQ10 homolog A, mitochondrial OS=Homo sapiens GN=COQ10A PE=2 SV=2}	{cmy:102935202; K18588 COQ10 coenzyme Q-binding protein COQ10 - -}	{Hs21389353; KOG3177 Oligoketide cyclase/lipid transport protein I Lipid transport and metabolism ;}	{NA}	{NA}	{NA}
transcript_HQ_group1_transcript2230/f2p0/4790	{XP_018015554.1; PREDICTED: zinc transporter foi-like [Hyalella azteca]}	{sp|Q6PEH9|S39AA_DANRE; Zinc transporter ZIP10 OS=Danio rerio GN=slc39a10 PE=2 SV=1}	{soc:105196807; K14716 SLC39A10, ZIP10 solute carrier family 39 (zinc transporter), member 10 - -}	{7295075; KOG2693 Putative zinc transporter P Inorganic ion transport and metabolism ;}	{NA}	{NA}	{NA}
transcript_HQ_group1_transcript2243/f3p0/4776	{EFN71375.1; hypothetical protein EAG_03557 [Camponotus floridanus]}	{NA}	{nve:NEMVE_v1g126993; - - - - -}	{NA}	{NA}	{DQ079785.1; Cryphiops caementarius voucher JC1219 28S large subunit ribosomal RNA gene, partial sequence}	{NA}
transcript_HQ_group1_transcript2265/f5p0/4665	{DAA15291.1; TPA: hypothetical protein BOS_23236 [Bos taurus]}	{NA}	{phu:Phum_PHUM205210; - - - - -}	{NA}	{NA}	{KC515055.1; Macrobrachium superbum 18S ribosomal RNA gene, partial sequence}	{NA}
transcript_HQ_group1_transcript2267/f11p0/4695	{DAA15291.1; TPA: hypothetical protein BOS_23236 [Bos taurus]}	{NA}	{phu:Phum_PHUM205210; - - - - -}	{NA}	{NA}	{KC515055.1; Macrobrachium superbum 18S ribosomal RNA gene, partial sequence}	{NA}
transcript_HQ_group1_transcript2292/f8p0/4651	{AHA85992.1; putative clotting protein [Macrobrachium rosenbergii]}	{sp|Q9U572|CLOT_PENMO; Hemolymph clottable protein OS=Penaeus monodon PE=1 SV=1}	{bim:100747176; - - - - -}	{NA}	{NA}	{KC508829.1; Macrobrachium rosenbergii putative clotting protein mRNA, complete cds}	{NA}
transcript_HQ_group1_transcript2298/f2p0/4797	{DAA15291.1; TPA: hypothetical protein BOS_23236 [Bos taurus]}	{NA}	{phu:Phum_PHUM205210; - - - - -}	{NA}	{NA}	{EU346851.1; Macrobrachium nipponense 18S ribosomal RNA gene, partial sequence; internal transcribed spacer 1, complete sequence; and 5.8S ribosomal RNA gene, partial sequence}	{NA}
transcript_HQ_group1_transcript2316/f4p0/4714	{XP_018013755.1; PREDICTED: glutathione S-transferase 1-like isoform X1 [Hyalella azteca]}	{sp|Q93113|GST1D_ANOGA; Glutathione S-transferase 1, isoform D OS=Anopheles gambiae GN=GstD1 PE=1 SV=1}	{bter:100646009; K00799 GST, gst glutathione S-transferase 2.5.1.18 ko00480; Metabolism; Metabolism of other amino acids; Glutathione metabolism | ko00980; Metabolism; Xenobiotics biodegradation and metabolism; Metabolism of xenobiotics by cytochrome P450 | ko00982; Metabolism; Xenobiotics biodegradation and metabolism; Drug metabolism - cytochrome P450 | ko05204; Human Diseases; Cancers: Overvie…	{7299606; KOG0867 Glutathione S-transferase O Posttranslational modification, protein turnover, chaperones ;}	{NA}	{NA}	{NA}
transcript_HQ_group1_transcript2317/f2p0/4793	{XP_018016758.1; PREDICTED: uncharacterized protein LOC108673437 isoform X1 [Hyalella azteca]}	{NA}	{tca:658718; - - - - -}	{NA}	{NA}	{NA}	{NA}
transcript_HQ_group1_transcript2340/f2p0/4736	{DAA15291.1; TPA: hypothetical protein BOS_23236 [Bos taurus]}	{NA}	{phu:Phum_PHUM205210; - - - - -}	{NA}	{NA}	{KC515055.1; Macrobrachium superbum 18S ribosomal RNA gene, partial sequence}	{NA}
transcript_HQ_group1_transcript2347/f8p0/4698	{XP_018011859.1; PREDICTED: actin-related protein 2-like isoform X3 [Hyalella azteca]}	{sp|P61161|ARP2_MOUSE; Actin-related protein 2 OS=Mus musculus GN=Actr2 PE=1 SV=1}	{dpx:DAPPUDRAFT_209234; K17260 ACTR2, ARP2 actin-related protein 2 - ko04138; Cellular Processes; Transport and catabolism; Autophagy - yeast | ko04530; Cellular Processes; Cellular community - eukaryotes; Tight junction}	{Hs5031571; KOG0677 Actin-related protein Arp2/3 complex, subunit Arp2 Z Cytoskeleton ;}	{NA}	{NM_146243.2; Mus musculus ARP2 actin-related protein 2 (Actr2), mRNA}	{NA}
transcript_HQ_group1_transcript2354/f3p0/4739	{JAS79835.1; hypothetical protein g.47252 [Homalodisca liturata]}	{sp|Q80VJ4|GPCP1_RAT; Glycerophosphocholine phosphodiesterase GPCPD1 OS=Rattus norvegicus GN=Gpcpd1 PE=1 SV=1}	{ame:410117; K18695 GPCPD1 glycerophosphocholine phosphodiesterase GPCPD1 3.1.4.2 ko00564; Metabolism; Lipid metabolism; Glycerophospholipid metabolism | ko05231; Human Diseases; Cancers: Overview; Choline metabolism in cancer}	{7295769; KOG2421 Predicted starch-binding protein R General function prediction only ;}	{GO:0008889; glycerophosphodiester phosphodiesterase activity; molecular_function GO:0006071; glycerol metabolic process; biological_process GO:2001070; NA}	{NA}	{PF00686:Starch binding domain PF03009:Glycerophosphoryl diester phosphodiesterase family}
transcript_HQ_group1_transcript2361/f2p0/4767	{DAA15291.1; TPA: hypothetical protein BOS_23236 [Bos taurus]}	{NA}	{phu:Phum_PHUM205210; - - - - -}	{NA}	{NA}	{KC515055.1; Macrobrachium superbum 18S ribosomal RNA gene, partial sequence}	{NA}
transcript_HQ_group1_transcript2399/f4p0/4726	{JAS25444.1; hypothetical protein g.37151 [Clastoptera arizonana]}	{sp|Q91ZM2|SH2B1_MOUSE; SH2B adapter protein 1 OS=Mus musculus GN=Sh2b1 PE=1 SV=2}	{phu:Phum_PHUM231600; - - - - -}	{NA}	{GO:0004871; signal transducer activity; molecular_function GO:0035556; intracellular signal transduction; biological_process GO:0005515; protein binding; molecular_function}	{NA}	{PF00017:SH2 domain PF08916:Phenylalanine zipper}
transcript_HQ_group1_transcript2414/f5p0/4705	{KDR17529.1; WD repeat-containing protein 22 [Zootermopsis nevadensis]}	{sp|Q80T85|DCAF5_MOUSE; DDB1- and CUL4-associated factor 5 OS=Mus musculus GN=Dcaf5 PE=1 SV=2}	{bim:105681494; K11800 WDR22, BCRP2 WD repeat-containing protein 22 - -}	{Hs14784298; KOG4227 WD40 repeat protein R General function prediction only ;}	{GO:0005515; protein binding; molecular_function}	{XM_017720124.1; PREDICTED: Pygocentrus nattereri DDB1 and CUL4 associated factor 5 (dcaf5), mRNA}	{PF00400:WD domain, G-beta repeat PF00050:Kazal-type serine protease inhibitor domain}
transcript_HQ_group1_transcript2416/f12p0/4652	{XP_018023889.1; PREDICTED: myosin heavy chain, non-muscle-like isoform X2 [Hyalella azteca]}	{sp|Q99323|MYSN_DROME; Myosin heavy chain, non-muscle OS=Drosophila melanogaster GN=zip PE=1 SV=2}	{phu:Phum_PHUM344210; K10352 MYH myosin heavy chain - ko04530; Cellular Processes; Cellular community - eukaryotes; Tight junction}	{7291892; KOG0161 Myosin class II heavy chain Z Cytoskeleton ;}	{GO:0016459; myosin complex; cellular_component GO:0003774; motor activity; molecular_function GO:0005515; protein binding; molecular_function GO:0005524; ATP binding; molecular_function}	{XM_018168400.1; PREDICTED: Hyalella azteca myosin heavy chain, non-muscle-like (LOC108679695), transcript variant X4, mRNA}	{PF00612:IQ calmodulin-binding motif PF02736:Myosin N-terminal SH3-like domain PF00063:Myosin head (motor domain) PF01576:Myosin tail}
transcript_HQ_group1_transcript2426/f2p0/4705	{XP_018333678.1; PREDICTED: 3'(2'),5'-bisphosphate nucleotidase 1 [Agrilus planipennis]}	{sp|Q3ZCK3|BPNT1_BOVIN; 3'(2'),5'-bisphosphate nucleotidase 1 OS=Bos taurus GN=BPNT1 PE=2 SV=1}	{dpx:DAPPUDRAFT_305480; K01082 cysQ, MET22, BPNT1 3'(2'), 5'-bisphosphate nucleotidase 3.1.3.7 ko00920; Metabolism; Energy metabolism; Sulfur metabolism}	{Hs5174399; KOG3099 Bisphosphate 3'-nucleotidase BPNT1/Inositol polyphosphate 1-phosphatase F Nucleotide transport and metabolism ;}	{GO:0042742; defense response to bacterium; biological_process GO:0046854; phosphatidylinositol phosphorylation; biological_process}	{NA}	{PF10439:Bacteriocin class II with double-glycine leader peptide PF00459:Inositol monophosphatase family}
transcript_HQ_group1_transcript2452/f3p0/4717	{DAA15291.1; TPA: hypothetical protein BOS_23236 [Bos taurus]}	{NA}	{phu:Phum_PHUM205210; - - - - -}	{NA}	{NA}	{KC515055.1; Macrobrachium superbum 18S ribosomal RNA gene, partial sequence}	{NA}
transcript_HQ_group1_transcript2454/f2p0/4700	{DAA15291.1; TPA: hypothetical protein BOS_23236 [Bos taurus]}	{NA}	{phu:Phum_PHUM205210; - - - - -}	{NA}	{NA}	{KC515055.1; Macrobrachium superbum 18S ribosomal RNA gene, partial sequence}	{NA}
transcript_HQ_group1_transcript2462/f2p0/4698	{XP_018015220.1; PREDICTED: protein Tob1-like [Hyalella azteca]}	{sp|Q61471|TOB1_MOUSE; Protein Tob1 OS=Mus musculus GN=Tob1 PE=1 SV=2}	{phu:Phum_PHUM012320; K14443 TOB protein Tob/BTG - ko03018; Genetic Information Processing; Folding, sorting and degradation; RNA degradation}	{7293180; KOG4006 Anti-proliferation factor BTG1/TOB TR Signal transduction mechanisms ; General function prediction only ;}	{GO:0006367; transcription initiation from RNA polymerase II promoter; biological_process GO:0005672; transcription factor TFIIA complex; cellular_component}	{NA}	{PF03153:Transcription factor IIA, alpha/beta subunit}
transcript_HQ_group1_transcript2473/f3p0/4696	{CDW61368.1; hypothetical protein TTRE_0000982701, partial [Trichuris trichiura]}	{NA}	{phu:Phum_PHUM205210; - - - - -}	{NA}	{NA}	{KC515055.1; Macrobrachium superbum 18S ribosomal RNA gene, partial sequence}	{NA}
transcript_HQ_group1_transcript2479/f3p0/4672	{DAA15291.1; TPA: hypothetical protein BOS_23236 [Bos taurus]}	{NA}	{phu:Phum_PHUM205210; - - - - -}	{NA}	{NA}	{KC515055.1; Macrobrachium superbum 18S ribosomal RNA gene, partial sequence}	{NA}
transcript_HQ_group1_transcript2484/f5p0/4649	{DAA15291.1; TPA: hypothetical protein BOS_23236 [Bos taurus]}	{NA}	{phu:Phum_PHUM205210; - - - - -}	{NA}	{NA}	{KC515055.1; Macrobrachium superbum 18S ribosomal RNA gene, partial sequence}	{NA}
transcript_HQ_group1_transcript2495/f2p0/4657	{XP_018023215.1; PREDICTED: uncharacterized protein LOC108679144 [Hyalella azteca]}	{NA}	{NA}	{NA}	{NA}	{NA}	{NA}
transcript_HQ_group1_transcript2498/f5p0/4654	{DAA15291.1; TPA: hypothetical protein BOS_23236 [Bos taurus]}	{NA}	{phu:Phum_PHUM205210; - - - - -}	{NA}	{NA}	{KC515055.1; Macrobrachium superbum 18S ribosomal RNA gene, partial sequence}	{NA}
transcript_HQ_group1_transcript2502/f2p0/4678	{XP_018025193.1; PREDICTED: uncharacterized protein LOC108680798 [Hyalella azteca]}	{sp|Q8N8D1|PDCD7_HUMAN; Programmed cell death protein 7 OS=Homo sapiens GN=PDCD7 PE=1 SV=1}	{obi:106872686; - - - - -}	{NA}	{NA}	{NA}	{NA}
transcript_HQ_group1_transcript2504/f12p0/4622	{XP_018023889.1; PREDICTED: myosin heavy chain, non-muscle-like isoform X2 [Hyalella azteca]}	{sp|Q99323|MYSN_DROME; Myosin heavy chain, non-muscle OS=Drosophila melanogaster GN=zip PE=1 SV=2}	{phu:Phum_PHUM344210; K10352 MYH myosin heavy chain - ko04530; Cellular Processes; Cellular community - eukaryotes; Tight junction}	{7291892; KOG0161 Myosin class II heavy chain Z Cytoskeleton ;}	{NA}	{XM_018168400.1; PREDICTED: Hyalella azteca myosin heavy chain, non-muscle-like (LOC108679695), transcript variant X4, mRNA}	{NA}
transcript_HQ_group1_transcript2510/f2p0/4671	{XP_018025443.1; PREDICTED: uncharacterized protein LOC108681017 [Hyalella azteca]}	{sp|Q561R0|MZB1_RAT; Marginal zone B- and B1-cell-specific protein OS=Rattus norvegicus GN=Mzb1 PE=2 SV=1}	{cmk:103180329; - - - - -}	{NA}	{NA}	{NA}	{NA}
transcript_HQ_group1_transcript252/f3p0/6695	{XP_018020686.1; PREDICTED: hamartin-like [Hyalella azteca]}	{sp|Q92574|TSC1_HUMAN; Hamartin OS=Homo sapiens GN=TSC1 PE=1 SV=2}	{crg:105327465; K07206 TSC1 tuberous sclerosis 1 - ko04072; Environmental Information Processing; Signal transduction; Phospholipase D signaling pathway | ko04151; Environmental Information Processing; Signal transduction; PI3K-Akt signaling pathway | ko04152; Environmental Information Processing; Signal transduction; AMPK signaling pathway | ko04150; Environmental Information Processing; Signal …	{NA}	{NA}	{NA}	{NA}
transcript_HQ_group1_transcript2522/f2p0/4666	{XP_018006438.1; PREDICTED: UPF0609 protein C4orf27 homolog [Hyalella azteca]}	{sp|Q7SXS8|HPF1_DANRE; Histone PARylation factor 1 OS=Danio rerio GN=hpf1 PE=2 SV=2}	{xla:108698966; - - - - -}	{Hs8923503; KOG3952 Uncharacterized conserved protein S Function unknown ;}	{NA}	{NA}	{NA}
transcript_HQ_group1_transcript2576/f4p0/4640	{KDR21924.1; Glycolipid transfer protein [Zootermopsis nevadensis]}	{sp|P68266|GLTP_PIG; Glycolipid transfer protein OS=Sus scrofa GN=GLTP PE=1 SV=2}	{dpx:DAPPUDRAFT_221477; - - - - -}	{CE27038; KOG3221 Glycolipid transfer protein G Carbohydrate transport and metabolism ;}	{NA}	{NA}	{NA}
transcript_HQ_group1_transcript2590/f2p0/4643	{XP_011559184.1; PREDICTED: uncharacterized protein LOC105389720 [Plutella xylostella]}	{sp|P16423|POLR_DROME; Retrovirus-related Pol polyprotein from type-2 retrotransposable element R2DM OS=Drosophila melanogaster GN=pol PE=3 SV=1}	{pxy:105385779; - - - - -}	{CE08291; KOG1075 FOG: Reverse transcriptase R General function prediction only ;}	{NA}	{NA}	{NA}
transcript_HQ_group1_transcript261/f4p0/6670	{BAO20840.1; RNA polymerase II largest subunit, partial [Oratosquilla oratoria]}	{sp|P04052|RPB1_DROME; DNA-directed RNA polymerase II subunit RPB1 OS=Drosophila melanogaster GN=RpII215 PE=3 SV=4}	{bter:100643011; K03006 RPB1, POLR2A DNA-directed RNA polymerase II subunit RPB1 2.7.7.6 ko00230; Metabolism; Nucleotide metabolism; Purine metabolism | ko00240; Metabolism; Nucleotide metabolism; Pyrimidine metabolism | ko03020; Genetic Information Processing; Transcription; RNA polymerase | ko05016; Human Diseases; Neurodegenerative diseases; Huntington's disease | ko05168; Human Diseases; Infe…	{7292659; KOG0260 RNA polymerase II, large subunit K Transcription ;}	{NA}	{AB811995.1; Oratosquilla oratoria RPB1 mRNA for RNA polymerase II largest subunit, partial cds, isolate: 88}	{NA}
transcript_HQ_group1_transcript2610/f3p0/4649	{KFM66423.1; Apoptosis-stimulating of p53 protein 1, partial [Stegodyphus mimosarum]}	{sp|Q62415|ASPP1_MOUSE; Apoptosis-stimulating of p53 protein 1 OS=Mus musculus GN=Ppp1r13b PE=1 SV=2}	{nvi:100123603; K17554 PPP1R13B, ASPP1 apoptosis-stimulating of p53 protein 1 - -}	{7291268; KOG0515 p53-interacting protein 53BP/ASPP, contains ankyrin and SH3 domains D Cell cycle control, cell division, chromosome partitioning ;}	{NA}	{XM_019040123.1; PREDICTED: Bemisia tabaci apoptosis-stimulating of p53 protein 1 (LOC109029601), transcript variant X2, mRNA}	{NA}
transcript_HQ_group1_transcript2611/f3p0/4637	{NA}	{NA}	{NA}	{NA}	{NA}	{NA}	{NA}
transcript_HQ_group1_transcript2612/f2p0/4708	{DAA15291.1; TPA: hypothetical protein BOS_23236 [Bos taurus]}	{NA}	{phu:Phum_PHUM205210; - - - - -}	{NA}	{NA}	{KC515055.1; Macrobrachium superbum 18S ribosomal RNA gene, partial sequence}	{NA}
transcript_HQ_group1_transcript2633/f5p0/4613	{JAS33981.1; hypothetical protein g.16137, partial [Clastoptera arizonana]}	{sp|Q9WUT3|KS6A2_MOUSE; Ribosomal protein S6 kinase alpha-2 OS=Mus musculus GN=Rps6ka2 PE=1 SV=1}	{phu:Phum_PHUM599900; K04373 RPS6KA, RSK2 ribosomal protein S6 kinase alpha-1/2/3/6 2.7.11.1 ko04010; Environmental Information Processing; Signal transduction; MAPK signaling pathway | ko04150; Environmental Information Processing; Signal transduction; mTOR signaling pathway | ko04114; Cellular Processes; Cell growth and death; Oocyte meiosis | ko04914; Organismal Systems; Endocrine system; Prog…	{Hs19923570; KOG0603 Ribosomal protein S6 kinase T Signal transduction mechanisms ;}	{NA}	{XM_012477627.1; PREDICTED: Aotus nancymaae ribosomal protein S6 kinase, 90kDa, polypeptide 3 (RPS6KA3), transcript variant X8, mRNA}	{NA}
transcript_HQ_group1_transcript2634/f2p0/4617	{XP_018026450.1; PREDICTED: uncharacterized protein LOC108681885 [Hyalella azteca]}	{NA}	{cel:CELE_B0281.8; - - - - -}	{CE07718; KOG4185 Predicted E3 ubiquitin ligase O Posttranslational modification, protein turnover, chaperones ;}	{NA}	{KJ908874.1; Thamnophis sirtalis isolate contig00649 sodium channel protein type 3 subunit alpha (SCN3A) gene, exons 4, 5a, 5b through 13 and partial cds, alternatively spliced}	{NA}
transcript_HQ_group1_transcript2645/f2p0/4597	{AHA93923.1; Ras [Fenneropenaeus chinensis]}	{sp|P83831|RAS1_DROSI; Ras-like protein 1 OS=Drosophila simulans GN=Ras85D PE=3 SV=1}	{mde:101895899; K07827 KRAS, KRAS2 GTPase Kras - ko04014; Environmental Information Processing; Signal transduction; Ras signaling pathway | ko04015; Environmental Information Processing; Signal transduction; Rap1 signaling pathway | ko04010; Environmental Information Processing; Signal transduction; MAPK signaling pathway | ko04013; Environmental Information Processing; Signal transduction; MAPK…	{7299191; KOG0395 Ras-related GTPase R General function prediction only ;}	{NA}	{XM_015338220.1; PREDICTED: Lepisosteus oculatus Harvey rat sarcoma viral oncogene homolog (hras), transcript variant X4, mRNA}	{NA}
transcript_HQ_group1_transcript2657/f3p0/4638	{EFN71375.1; hypothetical protein EAG_03557 [Camponotus floridanus]}	{NA}	{nve:NEMVE_v1g126993; - - - - -}	{NA}	{NA}	{DQ079785.1; Cryphiops caementarius voucher JC1219 28S large subunit ribosomal RNA gene, partial sequence}	{NA}
transcript_HQ_group1_transcript2665/f4p0/4600	{XP_018027954.1; PREDICTED: ribosome biogenesis protein BMS1 homolog [Hyalella azteca]}	{sp|Q14692|BMS1_HUMAN; Ribosome biogenesis protein BMS1 homolog OS=Homo sapiens GN=BMS1 PE=1 SV=1}	{phu:Phum_PHUM285150; K14569 BMS1 ribosome biogenesis protein BMS1 - ko03008; Genetic Information Processing; Translation; Ribosome biogenesis in eukaryotes}	{Hs7661980; KOG1951 GTP-binding protein AARP2 involved in 40S ribosome biogenesis J Translation, ribosomal structure and biogenesis ;}	{NA}	{NA}	{NA}
transcript_HQ_group1_transcript2666/f3p0/4608	{XP_018007689.1; PREDICTED: protein wntless-like isoform X1 [Hyalella azteca]}	{sp|B4LC58|WLS_DROVI; Protein wntless OS=Drosophila virilis GN=wls PE=3 SV=1}	{aec:105143163; - - - - -}	{NA}	{NA}	{NA}	{NA}
transcript_HQ_group1_transcript2678/f2p0/4587	{XP_018014298.1; PREDICTED: equilibrative nucleoside transporter 3-like [Hyalella azteca]}	{sp|Q9BZD2|S29A3_HUMAN; Equilibrative nucleoside transporter 3 OS=Homo sapiens GN=SLC29A3 PE=1 SV=3}	{hst:105186307; K15014 SLC29A1_2_3, ENT1_2_3 solute carrier family 29 (equilibrative nucleoside transporter), member 1/2/3 - -}	{7296214; KOG1479 Nucleoside transporter F Nucleotide transport and metabolism ;}	{NA}	{NA}	{NA}
transcript_HQ_group1_transcript269/f60p0/6546	{XP_018020686.1; PREDICTED: hamartin-like [Hyalella azteca]}	{sp|Q92574|TSC1_HUMAN; Hamartin OS=Homo sapiens GN=TSC1 PE=1 SV=2}	{crg:105327465; K07206 TSC1 tuberous sclerosis 1 - ko04072; Environmental Information Processing; Signal transduction; Phospholipase D signaling pathway | ko04151; Environmental Information Processing; Signal transduction; PI3K-Akt signaling pathway | ko04152; Environmental Information Processing; Signal transduction; AMPK signaling pathway | ko04150; Environmental Information Processing; Signal …	{NA}	{NA}	{NA}	{NA}
transcript_HQ_group1_transcript2702/f2p0/4590	{NA}	{NA}	{NA}	{SPAC227.08c; KOG1040 Polyadenylation factor I complex, subunit, Yth1 (CPSF subunit) A RNA processing and modification ;}	{NA}	{NA}	{NA}
transcript_HQ_group1_transcript2704/f2p0/4596	{XP_018024971.1; PREDICTED: cold shock domain-containing protein E1-like [Hyalella azteca]}	{sp|P18395|CSDE1_RAT; Cold shock domain-containing protein E1 OS=Rattus norvegicus GN=Csde1 PE=2 SV=1}	{aga:AgaP_AGAP004937; - - - - -}	{NA}	{NA}	{NA}	{NA}
transcript_HQ_group1_transcript2747/f2p0/4579	{XP_018007689.1; PREDICTED: protein wntless-like isoform X1 [Hyalella azteca]}	{sp|B4LC58|WLS_DROVI; Protein wntless OS=Drosophila virilis GN=wls PE=3 SV=1}	{aec:105143163; - - - - -}	{NA}	{NA}	{NA}	{NA}
transcript_HQ_group1_transcript2750/f3p0/4554	{ANM86278.1; elongation of very long chain fatty acids protein 6, partial [Macrobrachium nipponense]}	{sp|Q6PC64|ELOV6_DANRE; Elongation of very long chain fatty acids protein 6 OS=Danio rerio GN=elovl6 PE=2 SV=1}	{tca:659089; K10203 ELOVL6 elongation of very long chain fatty acids protein 6 2.3.1.199 ko01212; Metabolism; Global and overview maps; Fatty acid metabolism | ko00062; Metabolism; Lipid metabolism; Fatty acid elongation | ko01040; Metabolism; Lipid metabolism; Biosynthesis of unsaturated fatty acids}	{7294075; KOG3072 Long chain fatty acid elongase I Lipid transport and metabolism ;}	{NA}	{KU953779.1; Macrobrachium nipponense elongation of very long chain fatty acids protein 6 (ELOV6) mRNA, partial cds}	{NA}
transcript_HQ_group1_transcript2757/f2p0/4561	{XP_018025686.1; PREDICTED: protein bric-a-brac 1-like [Hyalella azteca]}	{sp|Q9W0K7|BAB1_DROME; Protein bric-a-brac 1 OS=Drosophila melanogaster GN=bab1 PE=2 SV=2}	{tca:103312699; - - - - -}	{NA}	{NA}	{XM_018170197.1; PREDICTED: Hyalella azteca protein bric-a-brac 1-like (LOC108681192), mRNA}	{NA}
transcript_HQ_group1_transcript2781/f4p0/4556	{KDR21924.1; Glycolipid transfer protein [Zootermopsis nevadensis]}	{sp|P68265|GLTP_BOVIN; Glycolipid transfer protein OS=Bos taurus GN=GLTP PE=1 SV=2}	{dpx:DAPPUDRAFT_221477; - - - - -}	{Hs7705987; KOG3221 Glycolipid transfer protein G Carbohydrate transport and metabolism ;}	{NA}	{NA}	{NA}
transcript_HQ_group1_transcript2784/f4p0/4538	{XP_018020684.1; PREDICTED: activating transcription factor 3-like, partial [Hyalella azteca]}	{sp|P18847|ATF3_HUMAN; Cyclic AMP-dependent transcription factor ATF-3 OS=Homo sapiens GN=ATF3 PE=1 SV=2}	{dpx:DAPPUDRAFT_222762; K21406 - - - -}	{Hs4502263; KOG1414 Transcriptional activator FOSB/c-Fos and related bZIP transcription factors K Transcription ;}	{NA}	{NA}	{NA}
transcript_HQ_group1_transcript2799/f3p0/4518	{XP_009060904.1; hypothetical protein LOTGIDRAFT_125913, partial [Lottia gigantea]}	{sp|Q4L235|ACSF4_HUMAN; Acyl-CoA synthetase family member 4 OS=Homo sapiens GN=AASDH PE=1 SV=3}	{fca:101085204; K00142 AASDH acyl-CoA synthetase 6.2.1.- -}	{Hs18599518; KOG4649 PQQ (pyrrolo-quinoline quinone) repeat protein Q Secondary metabolites biosynthesis, transport and catabolism ;}	{NA}	{NA}	{NA}
transcript_HQ_group1_transcript2801/f2p0/4666	{DAA15291.1; TPA: hypothetical protein BOS_23236 [Bos taurus]}	{NA}	{phu:Phum_PHUM205210; - - - - -}	{NA}	{NA}	{KC515055.1; Macrobrachium superbum 18S ribosomal RNA gene, partial sequence}	{NA}
transcript_HQ_group1_transcript2814/f6p0/4505	{NA}	{sp|Q9UTD1|YTH1_SCHPO; mRNA 3'-end-processing protein yth1 OS=Schizosaccharomyces pombe (strain 972 / ATCC 24843) GN=yth1 PE=3 SV=1}	{NA}	{SPAC227.08c; KOG1040 Polyadenylation factor I complex, subunit, Yth1 (CPSF subunit) A RNA processing and modification ;}	{NA}	{NA}	{NA}
transcript_HQ_group1_transcript2817/f6p0/4545	{XP_018020684.1; PREDICTED: activating transcription factor 3-like, partial [Hyalella azteca]}	{sp|Q60765|ATF3_MOUSE; Cyclic AMP-dependent transcription factor ATF-3 OS=Mus musculus GN=Atf3 PE=2 SV=1}	{dpx:DAPPUDRAFT_222762; K21406 - - - -}	{Hs4502263; KOG1414 Transcriptional activator FOSB/c-Fos and related bZIP transcription factors K Transcription ;}	{NA}	{NA}	{NA}
transcript_HQ_group1_transcript2822/f7p0/4514	{XP_018020684.1; PREDICTED: activating transcription factor 3-like, partial [Hyalella azteca]}	{sp|Q60765|ATF3_MOUSE; Cyclic AMP-dependent transcription factor ATF-3 OS=Mus musculus GN=Atf3 PE=2 SV=1}	{phu:Phum_PHUM288370; K21406 - - - -}	{Hs4502263; KOG1414 Transcriptional activator FOSB/c-Fos and related bZIP transcription factors K Transcription ;}	{NA}	{NA}	{NA}
transcript_HQ_group1_transcript2825/f2p0/4562	{XP_018021962.1; PREDICTED: long-chain-fatty-acid--CoA ligase 4-like isoform X1 [Hyalella azteca]}	{sp|O35547|ACSL4_RAT; Long-chain-fatty-acid--CoA ligase 4 OS=Rattus norvegicus GN=Acsl4 PE=1 SV=1}	{tca:662595; K01897 ACSL, fadD long-chain acyl-CoA synthetase 6.2.1.3 ko01212; Metabolism; Global and overview maps; Fatty acid metabolism | ko00061; Metabolism; Lipid metabolism; Fatty acid biosynthesis | ko00071; Metabolism; Lipid metabolism; Fatty acid degradation | ko04146; Cellular Processes; Transport and catabolism; Peroxisome | ko02024; Cellular Processes; Cellular community - prokaryotes…	{7304019; KOG1180 Acyl-CoA synthetase I Lipid transport and metabolism ;}	{NA}	{NA}	{NA}
transcript_HQ_group1_transcript2838/f4p0/4543	{XP_018007691.1; PREDICTED: protein wntless-like isoform X3 [Hyalella azteca]}	{sp|B4LC58|WLS_DROVI; Protein wntless OS=Drosophila virilis GN=wls PE=3 SV=1}	{aec:105143163; - - - - -}	{NA}	{NA}	{NA}	{NA}
transcript_HQ_group1_transcript284/f5p0/6581	{XP_018014498.1; PREDICTED: phospholipase D gamma 3-like [Hyalella azteca]}	{sp|P93733|PLDB1_ARATH; Phospholipase D beta 1 OS=Arabidopsis thaliana GN=PLDBETA1 PE=1 SV=4}	{tup:102499889; K01115 PLD1_2 phospholipase D1/2 3.1.4.4 ko00564; Metabolism; Lipid metabolism; Glycerophospholipid metabolism | ko00565; Metabolism; Lipid metabolism; Ether lipid metabolism | ko04014; Environmental Information Processing; Signal transduction; Ras signaling pathway | ko04072; Environmental Information Processing; Signal transduction; Phospholipase D signaling pathway | ko04071; E…	{At2g42010; KOG1329 Phospholipase D1 I Lipid transport and metabolism ;}	{NA}	{NA}	{NA}
transcript_HQ_group1_transcript2872/f3p0/4526	{XP_018009637.1; PREDICTED: putative sodium-coupled neutral amino acid transporter 10 [Hyalella azteca]}	{sp|Q6PCF9|S38AA_XENLA; Putative sodium-coupled neutral amino acid transporter 10 OS=Xenopus laevis GN=slc38a10 PE=2 SV=1}	{tca:655185; K14996 SLC38A10 solute carrier family 38 (sodium-coupled neutral amino acid transporter), member 10 - -}	{Hs20070376; KOG1305 Amino acid transporter protein E Amino acid transport and metabolism ;}	{NA}	{NA}	{NA}
transcript_HQ_group1_transcript2875/f3p0/4534	{XP_019755614.1; PREDICTED: cathepsin B [Dendroctonus ponderosae]}	{sp|P00787|CATB_RAT; Cathepsin B OS=Rattus norvegicus GN=Ctsb PE=1 SV=2}	{bmor:692390; K01363 CTSB cathepsin B 3.4.22.1 ko04142; Cellular Processes; Transport and catabolism; Lysosome | ko04140; Cellular Processes; Transport and catabolism; Autophagy - animal | ko04210; Cellular Processes; Cell growth and death; Apoptosis | ko04621; Organismal Systems; Immune system; NOD-like receptor signaling pathway | ko04612; Organismal Systems; Immune system; Antigen processing a…	{Hs4503139; KOG1543 Cysteine proteinase Cathepsin L O Posttranslational modification, protein turnover, chaperones ;}	{NA}	{GQ257601.1; Macrobrachium nipponense clone Mni104 microsatellite sequence}	{NA}
transcript_HQ_group1_transcript2892/f2p0/4532	{XP_018027642.1; PREDICTED: structural maintenance of chromosomes protein 1A-like [Hyalella azteca]}	{sp|Q9CU62|SMC1A_MOUSE; Structural maintenance of chromosomes protein 1A OS=Mus musculus GN=Smc1a PE=1 SV=4}	{ame:411589; K06636 SMC1 structural maintenance of chromosome 1 - ko04110; Cellular Processes; Cell growth and death; Cell cycle | ko04111; Cellular Processes; Cell growth and death; Cell cycle - yeast | ko04113; Cellular Processes; Cell growth and death; Meiosis - yeast | ko04114; Cellular Processes; Cell growth and death; Oocyte meiosis}	{7301097; KOG0018 Structural maintenance of chromosome protein 1 (sister chromatid cohesion complex Cohesin, subunit SMC1) D Cell cycle control, cell division, chromosome partitioning ;}	{NA}	{XM_015734873.1; PREDICTED: Cephus cinctus structural maintenance of chromosomes protein 1A (LOC107265426), mRNA}	{NA}
transcript_HQ_group1_transcript2901/f10p0/4509	{XP_018020684.1; PREDICTED: activating transcription factor 3-like, partial [Hyalella azteca]}	{sp|P18847|ATF3_HUMAN; Cyclic AMP-dependent transcription factor ATF-3 OS=Homo sapiens GN=ATF3 PE=1 SV=2}	{phu:Phum_PHUM288370; K21406 - - - -}	{Hs4502263; KOG1414 Transcriptional activator FOSB/c-Fos and related bZIP transcription factors K Transcription ;}	{NA}	{NA}	{NA}
transcript_HQ_group1_transcript2908/f3p0/4509	{NA}	{NA}	{NA}	{NA}	{NA}	{NA}	{NA}
transcript_HQ_group1_transcript291/f4p0/6602	{AJC97122.1; Rab32 [Macrobrachium rosenbergii]}	{sp|Q9CZE3|RAB32_MOUSE; Ras-related protein Rab-32 OS=Mus musculus GN=Rab32 PE=1 SV=3}	{phu:Phum_PHUM086930; K07918 RAB32 Ras-related protein Rab-32 - -}	{7303926; KOG4423 GTP-binding protein-like, RAS superfamily T Signal transduction mechanisms ;}	{NA}	{KP216765.1; Macrobrachium rosenbergii Rab32 mRNA, complete cds}	{NA}
transcript_HQ_group1_transcript2911/f2p0/4417	{JAS11648.1; hypothetical protein g.32876, partial [Clastoptera arizonana]}	{sp|Q9W735|PRM1A_DANRE; Prominin-1-A OS=Danio rerio GN=prom1a PE=2 SV=2}	{nvi:100121838; - - - - -}	{Hs5174387; KOG4331 Polytopic membrane protein Prominin R General function prediction only ;}	{NA}	{NA}	{NA}
transcript_HQ_group1_transcript2912/f2p0/4504	{XP_018015375.1; PREDICTED: polypeptide N-acetylgalactosaminyltransferase 13-like [Hyalella azteca]}	{sp|Q6WV17|GALT5_DROME; Polypeptide N-acetylgalactosaminyltransferase 5 OS=Drosophila melanogaster GN=pgant5 PE=2 SV=2}	{tca:662349; K00710 GALNT polypeptide N-acetylgalactosaminyltransferase 2.4.1.41 ko00512; Metabolism; Glycan biosynthesis and metabolism; Mucin type O-glycan biosynthesis}	{7296945; KOG3736 Polypeptide N-acetylgalactosaminyltransferase O Posttranslational modification, protein turnover, chaperones ;}	{NA}	{XM_014434374.1; PREDICTED: Halyomorpha halys polypeptide N-acetylgalactosaminyltransferase 5 (LOC106689424), transcript variant X2, mRNA}	{NA}
transcript_HQ_group1_transcript2943/f2p0/4500	{XP_018026937.1; PREDICTED: fatty acid hydroxylase domain-containing protein 2-like [Hyalella azteca]}	{sp|Q9GKT2|FXDC2_MACFA; Fatty acid hydroxylase domain-containing protein 2 OS=Macaca fascicularis GN=FAXDC2 PE=2 SV=1}	{tca:654920; K07750 E1.14.13.72, SC4MOL, ERG25 methylsterol monooxygenase 1.14.13.72 ko00100; Metabolism; Lipid metabolism; Steroid biosynthesis}	{7292879; KOG0873 C-4 sterol methyl oxidase I Lipid transport and metabolism ;}	{NA}	{XM_013927067.1; PREDICTED: Limulus polyphemus fatty acid hydroxylase domain-containing protein 2-like (LOC106466768), mRNA}	{NA}
transcript_HQ_group1_transcript2948/f2p0/4511	{JAS36796.1; hypothetical protein g.2466 [Clastoptera arizonana]}	{sp|Q6ZPS6|AKIB1_MOUSE; Ankyrin repeat and IBR domain-containing protein 1 OS=Mus musculus GN=Ankib1 PE=1 SV=2}	{tca:664247; K11967 ANKIB1 ankyrin repeat and IBR domain-containing protein 1 - -}	{Hs20538316; KOG1815 Predicted E3 ubiquitin ligase O Posttranslational modification, protein turnover, chaperones ;}	{NA}	{XM_018720657.1; PREDICTED: Anoplophora glabripennis ankyrin repeat and IBR domain-containing protein 1-like (LOC108914777), mRNA}	{NA}
transcript_HQ_group1_transcript2960/f2p0/4500	{XP_018016667.1; PREDICTED: small nuclear ribonucleoprotein-associated protein B-like [Hyalella azteca]}	{sp|Q05856|RSMB_DROME; Small nuclear ribonucleoprotein-associated protein B OS=Drosophila melanogaster GN=SmB PE=1 SV=1}	{tca:663178; K11086 SNRPB, SMB small nuclear ribonucleoprotein B and B' - ko03040; Genetic Information Processing; Transcription; Spliceosome | ko05322; Human Diseases; Immune diseases; Systemic lupus erythematosus}	{7297695; KOG3168 U1 snRNP component K Transcription ;}	{NA}	{NA}	{NA}
transcript_HQ_group1_transcript2972/f53p0/4443	{ANM86278.1; elongation of very long chain fatty acids protein 6, partial [Macrobrachium nipponense]}	{sp|Q5ZJR8|ELOV6_CHICK; Elongation of very long chain fatty acids protein 6 OS=Gallus gallus GN=ELOVL6 PE=2 SV=1}	{tca:659089; K10203 ELOVL6 elongation of very long chain fatty acids protein 6 2.3.1.199 ko01212; Metabolism; Global and overview maps; Fatty acid metabolism | ko00062; Metabolism; Lipid metabolism; Fatty acid elongation | ko01040; Metabolism; Lipid metabolism; Biosynthesis of unsaturated fatty acids}	{7294075; KOG3072 Long chain fatty acid elongase I Lipid transport and metabolism ;}	{NA}	{KU953779.1; Macrobrachium nipponense elongation of very long chain fatty acids protein 6 (ELOV6) mRNA, partial cds}	{NA}
transcript_HQ_group1_transcript2977/f2p0/4502	{KDR17529.1; WD repeat-containing protein 22 [Zootermopsis nevadensis]}	{sp|Q80T85|DCAF5_MOUSE; DDB1- and CUL4-associated factor 5 OS=Mus musculus GN=Dcaf5 PE=1 SV=2}	{bim:105681494; K11800 WDR22, BCRP2 WD repeat-containing protein 22 - -}	{Hs14784298; KOG4227 WD40 repeat protein R General function prediction only ;}	{NA}	{XM_017720124.1; PREDICTED: Pygocentrus nattereri DDB1 and CUL4 associated factor 5 (dcaf5), mRNA}	{NA}
transcript_HQ_group1_transcript2978/f2p0/4485	{AAK14389.1; Ras [Marsupenaeus japonicus]}	{sp|P83831|RAS1_DROSI; Ras-like protein 1 OS=Drosophila simulans GN=Ras85D PE=3 SV=1}	{mde:101895899; K07827 KRAS, KRAS2 GTPase Kras - ko04014; Environmental Information Processing; Signal transduction; Ras signaling pathway | ko04015; Environmental Information Processing; Signal transduction; Rap1 signaling pathway | ko04010; Environmental Information Processing; Signal transduction; MAPK signaling pathway | ko04013; Environmental Information Processing; Signal transduction; MAPK…	{7299191; KOG0395 Ras-related GTPase R General function prediction only ;}	{NA}	{XM_015338220.1; PREDICTED: Lepisosteus oculatus Harvey rat sarcoma viral oncogene homolog (hras), transcript variant X4, mRNA}	{NA}
transcript_HQ_group1_transcript2995/f2p0/4513	{NA}	{NA}	{NA}	{NA}	{NA}	{NA}	{NA}
transcript_HQ_group1_transcript3036/f2p0/4506	{XP_013393321.1; PREDICTED: mitotic checkpoint serine/threonine-protein kinase BUB1-like [Lingula anatina]}	{sp|O08901|BUB1_MOUSE; Mitotic checkpoint serine/threonine-protein kinase BUB1 OS=Mus musculus GN=Bub1 PE=1 SV=1}	{crg:105330598; K02178 BUB1 checkpoint serine/threonine-protein kinase 2.7.11.1 ko04110; Cellular Processes; Cell growth and death; Cell cycle | ko04111; Cellular Processes; Cell growth and death; Cell cycle - yeast | ko04113; Cellular Processes; Cell growth and death; Meiosis - yeast | ko04114; Cellular Processes; Cell growth and death; Oocyte meiosis | ko04914; Organismal Systems; Endocrine sys…	{Hs4757878; KOG1166 Mitotic checkpoint serine/threonine protein kinase D Cell cycle control, cell division, chromosome partitioning ;}	{GO:0005524; ATP binding; molecular_function GO:0005622; intracellular; cellular_component GO:0006468; protein phosphorylation; biological_process GO:0006355; regulation of transcription, DNA-dependent; biological_process GO:0004672; protein kinase activity; molecular_function GO:0003677; DNA binding; molecular_function}	{NA}	{PF00816:H-NS histone family PF00069:Protein kinase domain PF07714:Protein tyrosine kinase PF05445:Poxvirus serine/threonine protein kinase}
transcript_HQ_group1_transcript3055/f2p0/4549	{DAA15291.1; TPA: hypothetical protein BOS_23236 [Bos taurus]}	{NA}	{phu:Phum_PHUM205210; - - - - -}	{NA}	{NA}	{KC515055.1; Macrobrachium superbum 18S ribosomal RNA gene, partial sequence}	{NA}
transcript_HQ_group1_transcript3076/f2p0/4414	{XP_018027086.1; PREDICTED: semaphorin-1A-like [Hyalella azteca]}	{sp|Q26473|SEM1A_SCHAM; Semaphorin-1A OS=Schistocerca americana GN=SEMA-1A PE=1 SV=1}	{hst:105187803; K06842 SEMA6 semaphorin 6 - ko04360; Organismal Systems; Development; Axon guidance}	{7297437; KOG3611 Semaphorins T Signal transduction mechanisms ;}	{GO:0005515; protein binding; molecular_function GO:0016020; membrane; cellular_component}	{NA}	{PF01437:Plexin repeat PF01403:Sema domain}
transcript_HQ_group1_transcript3086/f2p0/4491	{DAA15291.1; TPA: hypothetical protein BOS_23236 [Bos taurus]}	{NA}	{phu:Phum_PHUM205210; - - - - -}	{NA}	{NA}	{KC515055.1; Macrobrachium superbum 18S ribosomal RNA gene, partial sequence}	{NA}
transcript_HQ_group1_transcript3105/f3p0/4430	{XP_011680545.1; PREDICTED: DNA primase small subunit-like [Strongylocentrotus purpuratus]}	{sp|P20664|PRI1_MOUSE; DNA primase small subunit OS=Mus musculus GN=Prim1 PE=1 SV=1}	{sko:102809216; K02684 PRI1 DNA primase small subunit 2.7.7.- ko00230; Metabolism; Nucleotide metabolism; Purine metabolism | ko00240; Metabolism; Nucleotide metabolism; Pyrimidine metabolism | ko03030; Genetic Information Processing; Replication and repair; DNA replication}	{Hs4506051; KOG2851 Eukaryotic-type DNA primase, catalytic (small) subunit L Replication, recombination and repair ;}	{NA}	{XM_016060375.1; PREDICTED: Parasteatoda tepidariorum DNA primase small subunit-like (LOC107445887), mRNA}	{NA}
transcript_HQ_group1_transcript3108/f2p0/4419	{NA}	{NA}	{NA}	{NA}	{NA}	{NA}	{NA}
transcript_HQ_group1_transcript3118/f4p0/4440	{XP_018026172.1; PREDICTED: cyclin-dependent kinase 18-like [Hyalella azteca]}	{sp|Q00537|CDK17_HUMAN; Cyclin-dependent kinase 17 OS=Homo sapiens GN=CDK17 PE=1 SV=2}	{xma:102228873; K15595 CDK17, PCTK2 cyclin-dependent kinase 17 2.7.11.22 -}	{Hs4505649; KOG0594 Protein kinase PCTAIRE and related kinases R General function prediction only ;}	{NA}	{XM_007435330.2; PREDICTED: Python bivittatus cyclin-dependent kinase 17 (CDK17), mRNA}	{NA}
transcript_HQ_group1_transcript3123/f5p0/4428	{XP_018022001.1; PREDICTED: microtubule-associated protein RP/EB family member 1-like isoform X1 [Hyalella azteca]}	{sp|Q66HR2|MARE1_RAT; Microtubule-associated protein RP/EB family member 1 OS=Rattus norvegicus GN=Mapre1 PE=1 SV=3}	{aga:AgaP_AGAP004886; K10436 MAPRE microtubule-associated protein, RP/EB family - -}	{7302298; KOG3000 Microtubule-binding protein involved in cell cycle control DZ Cell cycle control, cell division, chromosome partitioning ; Cytoskeleton ;}	{NA}	{XM_013013578.1; PREDICTED: Dipodomys ordii microtubule-associated protein, RP/EB family, member 3 (Mapre3), transcript variant X2, mRNA}	{NA}
transcript_HQ_group1_transcript3133/f3p0/4428	{NA}	{NA}	{NA}	{NA}	{NA}	{NA}	{NA}
transcript_HQ_group1_transcript3168/f3p0/4423	{XP_018022001.1; PREDICTED: microtubule-associated protein RP/EB family member 1-like isoform X1 [Hyalella azteca]}	{sp|Q66HR2|MARE1_RAT; Microtubule-associated protein RP/EB family member 1 OS=Rattus norvegicus GN=Mapre1 PE=1 SV=3}	{aga:AgaP_AGAP004886; K10436 MAPRE microtubule-associated protein, RP/EB family - -}	{7302298; KOG3000 Microtubule-binding protein involved in cell cycle control DZ Cell cycle control, cell division, chromosome partitioning ; Cytoskeleton ;}	{NA}	{XM_013013578.1; PREDICTED: Dipodomys ordii microtubule-associated protein, RP/EB family, member 3 (Mapre3), transcript variant X2, mRNA}	{NA}
transcript_HQ_group1_transcript3169/f2p0/4425	{XP_018016973.1; PREDICTED: guanine nucleotide-binding protein subunit beta-2-like [Hyalella azteca]}	{sp|P29829|GBB2_DROME; Guanine nucleotide-binding protein subunit beta-2 OS=Drosophila melanogaster GN=Gbeta76C PE=1 SV=3}	{tca:662674; K07972 GNB guanine nucleotide-binding protein subunit beta, other - ko04745; Organismal Systems; Sensory system; Phototransduction - fly}	{7293756; KOG0286 G-protein beta subunit R General function prediction only ;}	{NA}	{NA}	{NA}
transcript_HQ_group1_transcript3177/f2p0/4419	{XP_018022001.1; PREDICTED: microtubule-associated protein RP/EB family member 1-like isoform X1 [Hyalella azteca]}	{sp|Q66HR2|MARE1_RAT; Microtubule-associated protein RP/EB family member 1 OS=Rattus norvegicus GN=Mapre1 PE=1 SV=3}	{aga:AgaP_AGAP004886; K10436 MAPRE microtubule-associated protein, RP/EB family - -}	{7302298; KOG3000 Microtubule-binding protein involved in cell cycle control DZ Cell cycle control, cell division, chromosome partitioning ; Cytoskeleton ;}	{NA}	{XM_013013578.1; PREDICTED: Dipodomys ordii microtubule-associated protein, RP/EB family, member 3 (Mapre3), transcript variant X2, mRNA}	{NA}
transcript_HQ_group1_transcript3183/f2p0/4431	{XP_001332356.1; PREDICTED: alpha-2-macroglobulin [Danio rerio]}	{NA}	{tca:663553; K03910 A2M alpha-2-macroglobulin - ko04610; Organismal Systems; Immune system; Complement and coagulation cascades}	{NA}	{NA}	{NA}	{NA}
transcript_HQ_group1_transcript3193/f2p0/4414	{EFN71375.1; hypothetical protein EAG_03557 [Camponotus floridanus]}	{NA}	{nve:NEMVE_v1g149572; - - - - -}	{NA}	{NA}	{DQ079785.1; Cryphiops caementarius voucher JC1219 28S large subunit ribosomal RNA gene, partial sequence}	{NA}
transcript_HQ_group1_transcript3199/f2p0/4426	{BAO01182.1; protein phosphatase 1B [Marsupenaeus japonicus]}	{sp|P35815|PPM1B_RAT; Protein phosphatase 1B OS=Rattus norvegicus GN=Ppm1b PE=2 SV=1}	{obi:106873603; K04461 PPM1B, PP2CB protein phosphatase 1B 3.1.3.16 ko04010; Environmental Information Processing; Signal transduction; MAPK signaling pathway | ko04013; Environmental Information Processing; Signal transduction; MAPK signaling pathway - fly}	{Hs4505995; KOG0697 Protein phosphatase 1B (formerly 2C) T Signal transduction mechanisms ;}	{NA}	{AB817733.1; Marsupenaeus japonicus PPM1B mRNA for protein phosphatase 1B, complete cds}	{NA}
transcript_HQ_group1_transcript3225/f7p0/4383	{XP_018013794.1; PREDICTED: oxysterol-binding protein 1-like [Hyalella azteca]}	{sp|Q969R2|OSBP2_HUMAN; Oxysterol-binding protein 2 OS=Homo sapiens GN=OSBP2 PE=1 SV=2}	{aga:AgaP_AGAP010893; K20456 OSBP oxysterol-binding protein 1 - -}	{7301240; KOG1737 Oxysterol-binding protein I Lipid transport and metabolism ;}	{NA}	{NA}	{NA}
transcript_HQ_group1_transcript3226/f3p0/4405	{AKZ75936.1; post-molt protein 1 [Cherax quadricarinatus]}	{NA}	{NA}	{NA}	{NA}	{NA}	{NA}
transcript_HQ_group1_transcript3235/f6p0/4310	{DAA15291.1; TPA: hypothetical protein BOS_23236 [Bos taurus]}	{NA}	{phu:Phum_PHUM205210; - - - - -}	{NA}	{NA}	{KC515055.1; Macrobrachium superbum 18S ribosomal RNA gene, partial sequence}	{NA}
transcript_HQ_group1_transcript3241/f2p0/4399	{ACU31053.1; F1F0-ATP synthase beta subunit [Procambarus clarkii]}	{sp|Q5ZLC5|ATPB_CHICK; ATP synthase subunit beta, mitochondrial OS=Gallus gallus GN=ATP5B PE=1 SV=1}	{fpg:101912037; K02133 ATPeF1B, ATP5B, ATP2 F-type H+-transporting ATPase subunit beta 3.6.3.14 ko00190; Metabolism; Energy metabolism; Oxidative phosphorylation | ko05010; Human Diseases; Neurodegenerative diseases; Alzheimer's disease | ko05012; Human Diseases; Neurodegenerative diseases; Parkinson's disease | ko05016; Human Diseases; Neurodegenerative diseases; Huntington's disease}	{7304361; KOG1350 F0F1-type ATP synthase, beta subunit C Energy production and conversion ;}	{NA}	{FJ042671.1; Marsupenaeus japonicus F1F0-ATP synthase beta subunit mRNA, complete cds}	{NA}
transcript_HQ_group1_transcript3250/f5p0/4376	{XP_018022001.1; PREDICTED: microtubule-associated protein RP/EB family member 1-like isoform X1 [Hyalella azteca]}	{sp|Q66HR2|MARE1_RAT; Microtubule-associated protein RP/EB family member 1 OS=Rattus norvegicus GN=Mapre1 PE=1 SV=3}	{aga:AgaP_AGAP004886; K10436 MAPRE microtubule-associated protein, RP/EB family - -}	{7302298; KOG3000 Microtubule-binding protein involved in cell cycle control DZ Cell cycle control, cell division, chromosome partitioning ; Cytoskeleton ;}	{NA}	{XM_013013578.1; PREDICTED: Dipodomys ordii microtubule-associated protein, RP/EB family, member 3 (Mapre3), transcript variant X2, mRNA}	{NA}
transcript_HQ_group1_transcript3252/f2p0/4391	{NA}	{NA}	{NA}	{NA}	{NA}	{NA}	{NA}
transcript_HQ_group1_transcript3256/f2p0/4398	{XP_018016891.1; PREDICTED: influenza virus NS1A-binding protein homolog A-like [Hyalella azteca]}	{sp|Q7ZVQ8|NS1BB_DANRE; Influenza virus NS1A-binding protein homolog B OS=Danio rerio GN=ivns1abpb PE=2 SV=1}	{dpx:DAPPUDRAFT_300096; K15046 NS1BP influenza virus NS1A-binding protein - ko05164; Human Diseases; Infectious diseases: Viral; Influenza A}	{Hs14730462; KOG4441 Proteins containing BTB/POZ and Kelch domains, involved in regulatory/signal transduction processes TR Signal transduction mechanisms ; General function prediction only ;}	{NA}	{NA}	{NA}
transcript_HQ_group1_transcript3257/f4p0/4380	{KZS11535.1; Uncharacterized protein APZ42_023675 [Daphnia magna]}	{sp|Q8K1N2|PHLB2_MOUSE; Pleckstrin homology-like domain family B member 2 OS=Mus musculus GN=Phldb2 PE=1 SV=2}	{dpx:DAPPUDRAFT_314338; - - - - -}	{NA}	{NA}	{NA}	{NA}
transcript_HQ_group1_transcript3281/f4p0/4404	{KDR11392.1; Mothers against decapentaplegic-like protein 3 [Zootermopsis nevadensis]}	{sp|P84023|SMAD3_CHICK; Mothers against decapentaplegic homolog 3 OS=Gallus gallus GN=SMAD3 PE=2 SV=1}	{myd:102758819; K04500 SMAD2_3 mothers against decapentaplegic homolog 2/3 - ko04350; Environmental Information Processing; Signal transduction; TGF-beta signaling pathway | ko04390; Environmental Information Processing; Signal transduction; Hippo signaling pathway | ko04371; Environmental Information Processing; Signal transduction; Apelin signaling pathway | ko04068; Environmental Information P…	{Hs5174511; KOG3701 TGFbeta receptor signaling protein SMAD and related proteins TK Signal transduction mechanisms ; Transcription ;}	{GO:0006355; regulation of transcription, DNA-dependent; biological_process GO:0005622; intracellular; cellular_component GO:0003700; sequence-specific DNA binding transcription factor activity; molecular_function}	{NA}	{PF03165:MH1 domain PF10401:Interferon-regulatory factor 3 PF03166:MH2 domain}
transcript_HQ_group1_transcript3285/f6p0/4323	{DAA15291.1; TPA: hypothetical protein BOS_23236 [Bos taurus]}	{NA}	{phu:Phum_PHUM205210; - - - - -}	{NA}	{NA}	{KC515055.1; Macrobrachium superbum 18S ribosomal RNA gene, partial sequence}	{NA}
transcript_HQ_group1_transcript3291/f4p0/4356	{XP_018022001.1; PREDICTED: microtubule-associated protein RP/EB family member 1-like isoform X1 [Hyalella azteca]}	{sp|Q66HR2|MARE1_RAT; Microtubule-associated protein RP/EB family member 1 OS=Rattus norvegicus GN=Mapre1 PE=1 SV=3}	{aga:AgaP_AGAP004886; K10436 MAPRE microtubule-associated protein, RP/EB family - -}	{7302298; KOG3000 Microtubule-binding protein involved in cell cycle control DZ Cell cycle control, cell division, chromosome partitioning ; Cytoskeleton ;}	{GO:0005515; protein binding; molecular_function GO:0008017; microtubule binding; molecular_function}	{XM_013013578.1; PREDICTED: Dipodomys ordii microtubule-associated protein, RP/EB family, member 3 (Mapre3), transcript variant X2, mRNA}	{PF00307:Calponin homology (CH) domain PF03271:EB1-like C-terminal motif}
transcript_HQ_group1_transcript3310/f2p0/4371	{JAS15738.1; hypothetical protein g.28051 [Clastoptera arizonana]}	{sp|Q0IID7|DUS10_BOVIN; Dual specificity protein phosphatase 10 OS=Bos taurus GN=DUSP10 PE=2 SV=1}	{phu:Phum_PHUM490910; K20216 DUSP10 dual specificity phosphatase 10 [EC:3.1.3.16 3.1.3.48] 3.1.3.16,3.1.3.48 ko04010; Environmental Information Processing; Signal transduction; MAPK signaling pathway | ko04013; Environmental Information Processing; Signal transduction; MAPK signaling pathway - fly | ko04214; Cellular Processes; Cell growth and death; Apoptosis - fly}	{Hs6005812; KOG1716 Dual specificity phosphatase V Defense mechanisms ;}	{GO:0016763; transferase activity, transferring pentosyl groups; molecular_function GO:0008138; protein tyrosine/serine/threonine phosphatase activity; molecular_function GO:0006470; protein dephosphorylation; biological_process GO:0004725; protein tyrosine phosphatase activity; molecular_function}	{NA}	{PF00782:Dual specificity phosphatase, catalytic domain PF00102:Protein-tyrosine phosphatase PF04179:Rit1 DUSP-like domain}
transcript_HQ_group1_transcript3338/f3p0/4355	{KDR10967.1; WD repeat and FYVE domain-containing protein 2 [Zootermopsis nevadensis]}	{sp|Q96P53|WDFY2_HUMAN; WD repeat and FYVE domain-containing protein 2 OS=Homo sapiens GN=WDFY2 PE=1 SV=2}	{tca:658326; - - - - -}	{7297694; KOG1409 Uncharacterized conserved protein, contains WD40 repeats and FYVE domains S Function unknown ;}	{GO:0006886; intracellular protein transport; biological_process GO:0017137; Rab GTPase binding; molecular_function GO:0046872; metal ion binding; molecular_function GO:0005622; intracellular; cellular_component GO:0008270; zinc ion binding; molecular_function GO:0005515; protein binding; molecular_function}	{NM_001078453.1; Ciona intestinalis zinc finger protein (zf(fyve)-1), mRNA}	{PF01363:FYVE zinc finger PF02318:FYVE-type zinc finger PF00643:B-box zinc finger PF01485:IBR domain, a half RING-finger domain PF00400:WD domain, G-beta repeat}
transcript_HQ_group1_transcript3344/f2p0/4353	{XP_012234944.1; PREDICTED: muscle M-line assembly protein unc-89 isoform X4 [Linepithema humile]}	{sp|A8DYP0|OBSCN_DROME; Obscurin OS=Drosophila melanogaster GN=Unc-89 PE=1 SV=1}	{soc:105195785; - - - - -}	{Hs6005922_1; KOG4240 Multidomain protein, contains SPEC repeats, PH, SH3, and separate rac-specific and rho-specific guanine nucleotide exchange factor domains T Signal transduction mechanisms ;}	{GO:0005089; Rho guanyl-nucleotide exchange factor activity; molecular_function GO:0035023; regulation of Rho protein signal transduction; biological_process}	{NA}	{PF00621:RhoGEF domain}
transcript_HQ_group1_transcript3347/f2p0/4341	{DAA15291.1; TPA: hypothetical protein BOS_23236 [Bos taurus]}	{NA}	{phu:Phum_PHUM205210; - - - - -}	{NA}	{NA}	{KC515055.1; Macrobrachium superbum 18S ribosomal RNA gene, partial sequence}	{NA}
transcript_HQ_group1_transcript3366/f3p0/4266	{DAA15291.1; TPA: hypothetical protein BOS_23236 [Bos taurus]}	{NA}	{phu:Phum_PHUM205210; - - - - -}	{NA}	{NA}	{KC515055.1; Macrobrachium superbum 18S ribosomal RNA gene, partial sequence}	{NA}
transcript_HQ_group1_transcript3374/f2p0/4343	{XP_018013115.1; PREDICTED: BRO1 domain-containing protein BROX-like [Hyalella azteca]}	{sp|A4IIL4|BROX_XENTR; BRO1 domain-containing protein BROX OS=Xenopus tropicalis GN=brox PE=2 SV=1}	{bfo:BRAFLDRAFT_115208; - - - - -}	{NA}	{NA}	{NA}	{NA}
transcript_HQ_group1_transcript3375/f13p0/4330	{BAO01182.1; protein phosphatase 1B [Marsupenaeus japonicus]}	{sp|P35815|PPM1B_RAT; Protein phosphatase 1B OS=Rattus norvegicus GN=Ppm1b PE=2 SV=1}	{obi:106873603; K04461 PPM1B, PP2CB protein phosphatase 1B 3.1.3.16 ko04010; Environmental Information Processing; Signal transduction; MAPK signaling pathway | ko04013; Environmental Information Processing; Signal transduction; MAPK signaling pathway - fly}	{Hs4505995; KOG0697 Protein phosphatase 1B (formerly 2C) T Signal transduction mechanisms ;}	{GO:0030145; manganese ion binding; molecular_function GO:0000287; magnesium ion binding; molecular_function GO:0004721; phosphoprotein phosphatase activity; molecular_function GO:0003824; NA}	{AB817733.1; Marsupenaeus japonicus PPM1B mRNA for protein phosphatase 1B, complete cds}	{PF07830:Protein serine/threonine phosphatase 2C, C-terminal domain PF00481:Protein phosphatase 2C}
transcript_HQ_group1_transcript3379/f4p0/4345	{DAA15291.1; TPA: hypothetical protein BOS_23236 [Bos taurus]}	{NA}	{phu:Phum_PHUM205210; - - - - -}	{NA}	{NA}	{KC515055.1; Macrobrachium superbum 18S ribosomal RNA gene, partial sequence}	{NA}
transcript_HQ_group1_transcript3394/f4p0/4355	{BAO01182.1; protein phosphatase 1B [Marsupenaeus japonicus]}	{sp|O75688|PPM1B_HUMAN; Protein phosphatase 1B OS=Homo sapiens GN=PPM1B PE=1 SV=1}	{obi:106873603; K04461 PPM1B, PP2CB protein phosphatase 1B 3.1.3.16 ko04010; Environmental Information Processing; Signal transduction; MAPK signaling pathway | ko04013; Environmental Information Processing; Signal transduction; MAPK signaling pathway - fly}	{Hs4505995; KOG0697 Protein phosphatase 1B (formerly 2C) T Signal transduction mechanisms ;}	{GO:0004721; phosphoprotein phosphatase activity; molecular_function GO:0003824; NA GO:0030145; manganese ion binding; molecular_function GO:0000287; magnesium ion binding; molecular_function}	{AB817733.1; Marsupenaeus japonicus PPM1B mRNA for protein phosphatase 1B, complete cds}	{PF00481:Protein phosphatase 2C PF07830:Protein serine/threonine phosphatase 2C, C-terminal domain}
transcript_HQ_group1_transcript3397/f3p0/4261	{XP_018018512.1; PREDICTED: kidney mitochondrial carrier protein 1-like [Hyalella azteca]}	{sp|O95258|UCP5_HUMAN; Brain mitochondrial carrier protein 1 OS=Homo sapiens GN=SLC25A14 PE=2 SV=1}	{dpx:DAPPUDRAFT_316658; K15106 SLC25A14_30 solute carrier family 25 (mitochondrial carrier), member 14/30 - -}	{Hs4507009; KOG0753 Mitochondrial fatty acid anion carrier protein/Uncoupling protein C Energy production and conversion ;}	{NA}	{NA}	{NA}
transcript_HQ_group1_transcript3400/f3p0/4337	{XP_018015389.1; PREDICTED: laminin subunit gamma-1-like isoform X1 [Hyalella azteca]}	{sp|P15215|LAMC1_DROME; Laminin subunit gamma-1 OS=Drosophila melanogaster GN=LanB2 PE=2 SV=2}	{phu:Phum_PHUM500930; K05635 LAMC1 laminin, gamma 1 - ko04151; Environmental Information Processing; Signal transduction; PI3K-Akt signaling pathway | ko04512; Environmental Information Processing; Signaling molecules and interaction; ECM-receptor interaction | ko04510; Cellular Processes; Cellular community - eukaryotes; Focal adhesion | ko05200; Human Diseases; Cancers: Overview; Pathways in ca…	{7294908; KOG1836 Extracellular matrix glycoprotein Laminin subunits alpha and gamma W Extracellular structures ;}	{NA}	{XM_012423862.1; PREDICTED: Orussus abietinus laminin subunit gamma-1 (LOC105699115), transcript variant X3, mRNA}	{NA}
transcript_HQ_group1_transcript3402/f3p0/4327	{NA}	{NA}	{NA}	{NA}	{NA}	{NA}	{NA}
transcript_HQ_group1_transcript3411/f7p0/4281	{XP_014485515.1; PREDICTED: muscle M-line assembly protein unc-89-like isoform X1 [Dinoponera quadriceps]}	{sp|A8DYP0|OBSCN_DROME; Obscurin OS=Drosophila melanogaster GN=Unc-89 PE=1 SV=1}	{hst:105187069; - - - - -}	{7291709; KOG0032 Ca2+/calmodulin-dependent protein kinase, EF-Hand protein superfamily T Signal transduction mechanisms ;}	{NA}	{NA}	{NA}
transcript_HQ_group1_transcript3415/f2p0/4339	{DAA15291.1; TPA: hypothetical protein BOS_23236 [Bos taurus]}	{NA}	{phu:Phum_PHUM205210; - - - - -}	{NA}	{NA}	{KC515055.1; Macrobrachium superbum 18S ribosomal RNA gene, partial sequence}	{NA}
transcript_HQ_group1_transcript3423/f2p0/4336	{DAA15291.1; TPA: hypothetical protein BOS_23236 [Bos taurus]}	{NA}	{phu:Phum_PHUM205210; - - - - -}	{NA}	{NA}	{KC515055.1; Macrobrachium superbum 18S ribosomal RNA gene, partial sequence}	{NA}
transcript_HQ_group1_transcript3425/f2p0/4342	{XP_017768071.1; PREDICTED: neurabin-1 isoform X2 [Nicrophorus vespilloides]}	{sp|Q96SB3|NEB2_HUMAN; Neurabin-2 OS=Homo sapiens GN=PPP1R9B PE=1 SV=2}	{mde:101898473; K17551 PPP1R9 neurabin - -}	{7292248; KOG1945 Protein phosphatase 1 binding protein spinophilin/neurabin II T Signal transduction mechanisms ;}	{NA}	{NA}	{NA}
transcript_HQ_group1_transcript3426/f5p0/4307	{XP_018016925.1; PREDICTED: serine/threonine-protein phosphatase 5-like [Hyalella azteca]}	{sp|P53042|PPP5_RAT; Serine/threonine-protein phosphatase 5 OS=Rattus norvegicus GN=Ppp5c PE=1 SV=1}	{bter:100645178; K04460 PPP5C serine/threonine-protein phosphatase 5 3.1.3.16 ko04010; Environmental Information Processing; Signal transduction; MAPK signaling pathway; bter:100645178; K04460 PPP5C serine/threonine-protein phosphatase 5 3.1.3.16 ko04010; Environmental Information Processing; Signal transduction; MAPK signaling pathway}	{7299242; KOG0376 Serine-threonine phosphatase 2A, catalytic subunit R General function prediction only ;}	{NA}	{XM_013437215.1; Necator americanus tetratricopeptide repeat protein partial mRNA}	{NA}
transcript_HQ_group1_transcript3439/f2p0/4327	{ABG82044.1; ALG-2 interacting protein x [Penaeus monodon]}	{sp|Q9WU78|PDC6I_MOUSE; Programmed cell death 6-interacting protein OS=Mus musculus GN=Pdcd6ip PE=1 SV=3}	{bter:100645628; K12200 PDCD6IP, ALIX, RIM20 programmed cell death 6-interacting protein - ko04144; Cellular Processes; Transport and catabolism; Endocytosis; bter:100645628; K12200 PDCD6IP, ALIX, RIM20 programmed cell death 6-interacting protein - ko04144; Cellular Processes; Transport and catabolism; Endocytosis}	{7301622; KOG2220 Predicted signal transduction protein R General function prediction only ;}	{NA}	{NA}	{NA}
transcript_HQ_group1_transcript3472/f5p0/4301	{XP_018015743.1; PREDICTED: pre-mRNA-splicing factor SLU7-like [Hyalella azteca]}	{sp|Q5ZIG2|SLU7_CHICK; Pre-mRNA-splicing factor SLU7 OS=Gallus gallus GN=SLU7 PE=2 SV=1}	{aec:105148197; K12819 SLU7 pre-mRNA-processing factor SLU7 - ko03040; Genetic Information Processing; Transcription; Spliceosome}	{Hs20127501; KOG2560 RNA splicing factor - Slu7p A RNA processing and modification ;}	{NA}	{XM_014418461.1; PREDICTED: Halyomorpha halys pre-mRNA-splicing factor SLU7 (LOC106679347), mRNA}	{NA}
transcript_HQ_group1_transcript3481/f2p0/4304	{DAA15291.1; TPA: hypothetical protein BOS_23236 [Bos taurus]}	{NA}	{phu:Phum_PHUM205210; - - - - -}	{NA}	{NA}	{KC515055.1; Macrobrachium superbum 18S ribosomal RNA gene, partial sequence}	{NA}
transcript_HQ_group1_transcript3483/f5p0/4280	{DAA15291.1; TPA: hypothetical protein BOS_23236 [Bos taurus]}	{NA}	{phu:Phum_PHUM205210; - - - - -}	{NA}	{NA}	{KC515055.1; Macrobrachium superbum 18S ribosomal RNA gene, partial sequence}	{NA}
transcript_HQ_group1_transcript3488/f2p0/4321	{DAA15291.1; TPA: hypothetical protein BOS_23236 [Bos taurus]}	{NA}	{phu:Phum_PHUM205210; - - - - -}	{NA}	{NA}	{KC515055.1; Macrobrachium superbum 18S ribosomal RNA gene, partial sequence}	{NA}
transcript_HQ_group1_transcript3492/f2p0/4301	{XP_015917025.1; PREDICTED: oxysterol-binding protein 1-like isoform X1 [Parasteatoda tepidariorum]}	{sp|Q969R2|OSBP2_HUMAN; Oxysterol-binding protein 2 OS=Homo sapiens GN=OSBP2 PE=1 SV=2}	{aga:AgaP_AGAP010893; K20456 OSBP oxysterol-binding protein 1 - -}	{7301240; KOG1737 Oxysterol-binding protein I Lipid transport and metabolism ;}	{NA}	{XM_019426707.1; PREDICTED: Panthera pardus oxysterol binding protein 2 (OSBP2), transcript variant X2, mRNA}	{NA}
transcript_HQ_group1_transcript3497/f3p0/4306	{DAA15291.1; TPA: hypothetical protein BOS_23236 [Bos taurus]}	{NA}	{phu:Phum_PHUM205210; - - - - -}	{NA}	{NA}	{KC515055.1; Macrobrachium superbum 18S ribosomal RNA gene, partial sequence}	{NA}
transcript_HQ_group1_transcript3503/f4p0/4299	{KXJ25475.1; putative all-trans-retinol 13,14-reductase [Exaiptasia pallida]}	{sp|Q5BLE8|RETST_DANRE; Putative all-trans-retinol 13,14-reductase OS=Danio rerio GN=retsat PE=2 SV=1}	{bfo:BRAFLDRAFT_121336; - - - - -}	{Hs8923275; KOG4254 Phytoene desaturase H Coenzyme transport and metabolism ;}	{NA}	{NA}	{NA}
transcript_HQ_group1_transcript3504/f2p0/4299	{XP_012285927.1; PREDICTED: neurobeachin isoform X11 [Orussus abietinus]}	{sp|Q9EPN1|NBEA_MOUSE; Neurobeachin OS=Mus musculus GN=Nbea PE=1 SV=1}	{tca:662147; - - - - -}	{Hs21536252; KOG1787 Kinase A-anchor protein Neurobeachin and related BEACH and WD40 repeat proteins U Intracellular trafficking, secretion, and vesicular transport ;}	{NA}	{XM_013315962.1; PREDICTED: Papilio xuthus neurobeachin-like (LOC106120608), mRNA}	{NA}
transcript_HQ_group1_transcript3512/f3p0/4340	{XP_018015375.1; PREDICTED: polypeptide N-acetylgalactosaminyltransferase 13-like [Hyalella azteca]}	{sp|Q6WV17|GALT5_DROME; Polypeptide N-acetylgalactosaminyltransferase 5 OS=Drosophila melanogaster GN=pgant5 PE=2 SV=2}	{tca:662349; K00710 GALNT polypeptide N-acetylgalactosaminyltransferase 2.4.1.41 ko00512; Metabolism; Glycan biosynthesis and metabolism; Mucin type O-glycan biosynthesis}	{7296945; KOG3736 Polypeptide N-acetylgalactosaminyltransferase O Posttranslational modification, protein turnover, chaperones ;}	{NA}	{XM_011170412.1; PREDICTED: Solenopsis invicta polypeptide N-acetylgalactosaminyltransferase 5 (LOC105202046), transcript variant X2, mRNA}	{NA}
transcript_HQ_group1_transcript3521/f4p0/4314	{DAA15291.1; TPA: hypothetical protein BOS_23236 [Bos taurus]}	{NA}	{phu:Phum_PHUM205210; - - - - -}	{NA}	{NA}	{KC515055.1; Macrobrachium superbum 18S ribosomal RNA gene, partial sequence}	{NA}
transcript_HQ_group1_transcript3523/f2p0/4299	{KDR10967.1; WD repeat and FYVE domain-containing protein 2 [Zootermopsis nevadensis]}	{sp|Q96P53|WDFY2_HUMAN; WD repeat and FYVE domain-containing protein 2 OS=Homo sapiens GN=WDFY2 PE=1 SV=2}	{tca:658326; - - - - -}	{7297694; KOG1409 Uncharacterized conserved protein, contains WD40 repeats and FYVE domains S Function unknown ;}	{NA}	{NM_001078453.1; Ciona intestinalis zinc finger protein (zf(fyve)-1), mRNA}	{NA}
transcript_HQ_group1_transcript3525/f2p0/4291	{DAA15291.1; TPA: hypothetical protein BOS_23236 [Bos taurus]}	{NA}	{phu:Phum_PHUM205210; - - - - -}	{NA}	{NA}	{KC515055.1; Macrobrachium superbum 18S ribosomal RNA gene, partial sequence}	{NA}
transcript_HQ_group1_transcript3527/f3p0/4309	{XP_012253627.1; PREDICTED: cleft lip and palate transmembrane protein 1 homolog [Athalia rosae]}	{sp|Q6DEL2|CLPT1_DANRE; Cleft lip and palate transmembrane protein 1 homolog OS=Danio rerio GN=clptm1 PE=2 SV=1}	{pxy:105381448; - - - - -}	{Hs4502897; KOG2489 Transmembrane protein R General function prediction only ;}	{NA}	{NA}	{NA}
transcript_HQ_group1_transcript3528/f2p0/4292	{DAA15291.1; TPA: hypothetical protein BOS_23236 [Bos taurus]}	{NA}	{phu:Phum_PHUM205210; - - - - -}	{NA}	{NA}	{KC515055.1; Macrobrachium superbum 18S ribosomal RNA gene, partial sequence}	{NA}
transcript_HQ_group1_transcript3542/f5p0/4287	{XP_018027086.1; PREDICTED: semaphorin-1A-like [Hyalella azteca]}	{sp|Q24322|SEM1A_DROME; Semaphorin-1A OS=Drosophila melanogaster GN=Sema-1a PE=2 SV=2}	{nvi:100114760; K06842 SEMA6 semaphorin 6 - ko04360; Organismal Systems; Development; Axon guidance}	{7297437; KOG3611 Semaphorins T Signal transduction mechanisms ;}	{NA}	{NA}	{NA}
transcript_HQ_group1_transcript3549/f3p0/4288	{DAA15291.1; TPA: hypothetical protein BOS_23236 [Bos taurus]}	{NA}	{phu:Phum_PHUM205210; - - - - -}	{NA}	{NA}	{KC515055.1; Macrobrachium superbum 18S ribosomal RNA gene, partial sequence}	{NA}
transcript_HQ_group1_transcript3552/f3p0/4283	{DAA15291.1; TPA: hypothetical protein BOS_23236 [Bos taurus]}	{NA}	{phu:Phum_PHUM205210; - - - - -}	{NA}	{NA}	{KC515055.1; Macrobrachium superbum 18S ribosomal RNA gene, partial sequence}	{NA}
transcript_HQ_group1_transcript3568/f9p0/4242	{XP_018021128.1; PREDICTED: uncharacterized protein LOC108677420 [Hyalella azteca]}	{NA}	{NA}	{NA}	{NA}	{NA}	{NA}
transcript_HQ_group1_transcript3572/f3p0/4283	{XP_009047152.1; hypothetical protein LOTGIDRAFT_157131 [Lottia gigantea]}	{NA}	{lgi:LOTGIDRAFT_157131; - - - - -}	{NA}	{NA}	{NA}	{NA}
transcript_HQ_group1_transcript3582/f2p0/4246	{XP_018011093.1; PREDICTED: actin-binding LIM protein 1-like [Hyalella azteca]}	{sp|O14639|ABLM1_HUMAN; Actin-binding LIM protein 1 OS=Homo sapiens GN=ABLIM1 PE=1 SV=3}	{phu:Phum_PHUM432720; K07520 ABLIM actin-binding LIM protein - ko04360; Organismal Systems; Development; Axon guidance}	{7299231; KOG1044 Actin-binding LIM Zn-finger protein Limatin involved in axon guidance TZ Signal transduction mechanisms ; Cytoskeleton ;}	{NA}	{XM_019692180.1; PREDICTED: Aedes albopictus actin-binding LIM protein 2 (LOC109418021), transcript variant X5, mRNA}	{NA}
transcript_HQ_group1_transcript3604/f2p0/4301	{XP_012349428.1; PREDICTED: LOW QUALITY PROTEIN: uncharacterized protein LOC105736982 [Apis florea]}	{sp|Q8TGM7|ART2_YEAST; Putative uncharacterized protein ART2 OS=Saccharomyces cerevisiae (strain ATCC 204508 / S288c) GN=ART2 PE=5 SV=1}	{lgi:LOTGIDRAFT_116114; - - - - -}	{NA}	{NA}	{GQ487513.1; Macrobrachium pilimanus voucher KC3110 28S ribosomal RNA gene, partial sequence}	{NA}
transcript_HQ_group1_transcript3605/f2p0/4280	{DAA15291.1; TPA: hypothetical protein BOS_23236 [Bos taurus]}	{NA}	{phu:Phum_PHUM205210; - - - - -}	{NA}	{NA}	{KC515055.1; Macrobrachium superbum 18S ribosomal RNA gene, partial sequence}	{NA}
transcript_HQ_group1_transcript3615/f2p0/4265	{JAS36796.1; hypothetical protein g.2466 [Clastoptera arizonana]}	{sp|Q6ZPS6|AKIB1_MOUSE; Ankyrin repeat and IBR domain-containing protein 1 OS=Mus musculus GN=Ankib1 PE=1 SV=2}	{tca:664247; K11967 ANKIB1 ankyrin repeat and IBR domain-containing protein 1 - -}	{Hs20538316; KOG1815 Predicted E3 ubiquitin ligase O Posttranslational modification, protein turnover, chaperones ;}	{NA}	{XM_018720657.1; PREDICTED: Anoplophora glabripennis ankyrin repeat and IBR domain-containing protein 1-like (LOC108914777), mRNA}	{NA}
transcript_HQ_group1_transcript3629/f11p0/4208	{XP_018021962.1; PREDICTED: long-chain-fatty-acid--CoA ligase 4-like isoform X1 [Hyalella azteca]}	{sp|Q9QUJ7|ACSL4_MOUSE; Long-chain-fatty-acid--CoA ligase 4 OS=Mus musculus GN=Acsl4 PE=1 SV=2}	{phu:Phum_PHUM509490; K01897 ACSL, fadD long-chain acyl-CoA synthetase 6.2.1.3 ko01212; Metabolism; Global and overview maps; Fatty acid metabolism | ko00061; Metabolism; Lipid metabolism; Fatty acid biosynthesis | ko00071; Metabolism; Lipid metabolism; Fatty acid degradation | ko04146; Cellular Processes; Transport and catabolism; Peroxisome | ko02024; Cellular Processes; Cellular community - pr…	{7304019; KOG1180 Acyl-CoA synthetase I Lipid transport and metabolism ;}	{NA}	{NA}	{NA}
transcript_HQ_group1_transcript3638/f2p0/4276	{JAT94078.1; putative deformed epidermal autoregulatory factor 1, partial [Amblyomma aureolatum]}	{sp|Q24180|DEAF1_DROME; Deformed epidermal autoregulatory factor 1 OS=Drosophila melanogaster GN=Deaf1 PE=1 SV=1}	{phu:Phum_PHUM581340; - - - - -}	{Hs10337617_1; KOG4333 Nuclear DEAF-1 related transcriptional regulator (suppressin) and related SAND domain proteins DK Cell cycle control, cell division, chromosome partitioning ; Transcription ;}	{NA}	{NA}	{NA}
transcript_HQ_group1_transcript3660/f4p0/4259	{DAA15291.1; TPA: hypothetical protein BOS_23236 [Bos taurus]}	{NA}	{phu:Phum_PHUM205210; - - - - -}	{NA}	{NA}	{KC515055.1; Macrobrachium superbum 18S ribosomal RNA gene, partial sequence}	{NA}
transcript_HQ_group1_transcript3661/f4p0/4253	{JAS11648.1; hypothetical protein g.32876, partial [Clastoptera arizonana]}	{sp|Q9W735|PRM1A_DANRE; Prominin-1-A OS=Danio rerio GN=prom1a PE=2 SV=2}	{nvi:100121838; - - - - -}	{Hs5174387; KOG4331 Polytopic membrane protein Prominin R General function prediction only ;}	{NA}	{NA}	{NA}
transcript_HQ_group1_transcript3664/f4p0/4253	{XP_008204499.1; PREDICTED: prolyl 4-hydroxylase subunit alpha-1 isoform X1 [Nasonia vitripennis]}	{sp|P13674|P4HA1_HUMAN; Prolyl 4-hydroxylase subunit alpha-1 OS=Homo sapiens GN=P4HA1 PE=1 SV=2}	{aag:AaeL_AAEL007038; K00472 P4HA prolyl 4-hydroxylase 1.14.11.2 ko00330; Metabolism; Amino acid metabolism; Arginine and proline metabolism}	{Hs4505565; KOG1591 Prolyl 4-hydroxylase alpha subunit E Amino acid transport and metabolism ;}	{NA}	{XM_017165464.1; PREDICTED: Drosophila kikkawai prolyl 4-hydroxylase subunit alpha-2 (LOC108073718), mRNA}	{NA}
transcript_HQ_group1_transcript370/f2p0/6367	{XP_013414723.1; PREDICTED: von Willebrand factor A domain-containing protein 8-like [Lingula anatina]}	{sp|B0R0T1|VWA8_DANRE; von Willebrand factor A domain-containing protein 8 OS=Danio rerio GN=si:dkey-18l1.1 PE=4 SV=1}	{cpic:101954111; - - - - -; cpic:101954111; - - - - -}	{Hs22053093; KOG1808 AAA ATPase containing von Willebrand factor type A (vWA) domain R General function prediction only ;}	{NA}	{XM_016988766.1; PREDICTED: Nasonia vitripennis von Willebrand factor A domain-containing protein 8 (LOC100120466), mRNA}	{NA}
transcript_HQ_group1_transcript3708/f3p0/4218	{XP_018021962.1; PREDICTED: long-chain-fatty-acid--CoA ligase 4-like isoform X1 [Hyalella azteca]}	{sp|O35547|ACSL4_RAT; Long-chain-fatty-acid--CoA ligase 4 OS=Rattus norvegicus GN=Acsl4 PE=1 SV=1}	{tca:662595; K01897 ACSL, fadD long-chain acyl-CoA synthetase 6.2.1.3 ko01212; Metabolism; Global and overview maps; Fatty acid metabolism | ko00061; Metabolism; Lipid metabolism; Fatty acid biosynthesis | ko00071; Metabolism; Lipid metabolism; Fatty acid degradation | ko04146; Cellular Processes; Transport and catabolism; Peroxisome | ko02024; Cellular Processes; Cellular community - prokaryotes…	{7304019; KOG1180 Acyl-CoA synthetase I Lipid transport and metabolism ;}	{NA}	{NA}	{NA}
transcript_HQ_group1_transcript3716/f2p0/4223	{XP_018023889.1; PREDICTED: myosin heavy chain, non-muscle-like isoform X2 [Hyalella azteca]}	{sp|Q99323|MYSN_DROME; Myosin heavy chain, non-muscle OS=Drosophila melanogaster GN=zip PE=1 SV=2}	{phu:Phum_PHUM344210; K10352 MYH myosin heavy chain - ko04530; Cellular Processes; Cellular community - eukaryotes; Tight junction}	{7291892; KOG0161 Myosin class II heavy chain Z Cytoskeleton ;}	{NA}	{XM_018168400.1; PREDICTED: Hyalella azteca myosin heavy chain, non-muscle-like (LOC108679695), transcript variant X4, mRNA}	{NA}
transcript_HQ_group1_transcript3723/f2p0/4235	{AKE50481.1; AMP-activated protein kinase subunit gamma [Litopenaeus vannamei]}	{sp|Q91WG5|AAKG2_MOUSE; 5'-AMP-activated protein kinase subunit gamma-2 OS=Mus musculus GN=Prkag2 PE=1 SV=2}	{der:Dere_GG24443; K07200 PRKAG 5'-AMP-activated protein kinase, regulatory gamma subunit - ko04371; Environmental Information Processing; Signal transduction; Apelin signaling pathway | ko04068; Environmental Information Processing; Signal transduction; FoxO signaling pathway | ko04152; Environmental Information Processing; Signal transduction; AMPK signaling pathway | ko04530; Cellular Processe…	{7300717; KOG1764 5'-AMP-activated protein kinase, gamma subunit C Energy production and conversion ;}	{NA}	{XM_013505685.1; PREDICTED: Chinchilla lanigera protein kinase, AMP-activated, gamma 1 non-catalytic subunit (Prkag1), transcript variant X4, mRNA}	{NA}
transcript_HQ_group1_transcript3755/f3p0/4131	{XP_013784463.1; PREDICTED: E3 ubiquitin-protein ligase RNF115-like [Limulus polyphemus]}	{sp|Q91YL2|RN126_MOUSE; E3 ubiquitin-protein ligase RNF126 OS=Mus musculus GN=Rnf126 PE=1 SV=1}	{bim:100744375; K11982 RNF115_126 E3 ubiquitin-protein ligase RNF115/126 2.3.2.27 -}	{Hs17488930; KOG0800 FOG: Predicted E3 ubiquitin ligase O Posttranslational modification, protein turnover, chaperones ;}	{NA}	{NA}	{NA}
transcript_HQ_group1_transcript3760/f3p0/4217	{DAA15291.1; TPA: hypothetical protein BOS_23236 [Bos taurus]}	{NA}	{phu:Phum_PHUM205210; - - - - -}	{NA}	{NA}	{KC515055.1; Macrobrachium superbum 18S ribosomal RNA gene, partial sequence}	{NA}
transcript_HQ_group1_transcript3768/f6p0/4202	{XP_013405381.1; PREDICTED: oxysterol-binding protein 1-like isoform X3 [Lingula anatina]}	{sp|Q3B7Z2|OSBP1_MOUSE; Oxysterol-binding protein 1 OS=Mus musculus GN=Osbp PE=1 SV=3}	{dpx:DAPPUDRAFT_315619; K20456 OSBP oxysterol-binding protein 1 - -}	{Hs4505531; KOG1737 Oxysterol-binding protein I Lipid transport and metabolism ;}	{NA}	{XM_019426707.1; PREDICTED: Panthera pardus oxysterol binding protein 2 (OSBP2), transcript variant X2, mRNA}	{NA}
transcript_HQ_group1_transcript3770/f2p0/4108	{XP_019543917.1; PREDICTED: polyubiquitin-C isoform X1 [Aedes albopictus]}	{sp|P0CG71|UBIQ1_CAEEL; Polyubiquitin-A OS=Caenorhabditis elegans GN=ubq-1 PE=3 SV=1}	{cqu:CpipJ_CPIJ003589; K08770 UBC ubiquitin C - ko03320; Organismal Systems; Endocrine system; PPAR signaling pathway}	{CE01921; KOG0001 Ubiquitin and ubiquitin-like proteins OR Posttranslational modification, protein turnover, chaperones ; General function prediction only ;}	{NA}	{XM_017610095.1; PREDICTED: Rhagoletis zephyria polyubiquitin-C (LOC108358653), mRNA}	{NA}
transcript_HQ_group1_transcript3774/f3p0/4211	{JAS45142.1; hypothetical protein g.25738 [Cuerna arida]}	{sp|A4FV72|PPIE_BOVIN; Peptidyl-prolyl cis-trans isomerase E OS=Bos taurus GN=PPIE PE=2 SV=1}	{cfo:105255362; K09564 PPIE peptidyl-prolyl isomerase E (cyclophilin E) 5.2.1.8 ko03040; Genetic Information Processing; Transcription; Spliceosome}	{Hs5174637; KOG0111 Cyclophilin-type peptidyl-prolyl cis-trans isomerase O Posttranslational modification, protein turnover, chaperones ;}	{NA}	{XM_018478325.1; PREDICTED: Agrilus planipennis peptidyl-prolyl cis-trans isomerase E (LOC108742957), mRNA}	{NA}
transcript_HQ_group1_transcript3775/f3p0/4210	{XP_014488770.1; PREDICTED: CBP80/20-dependent translation initiation factor isoform X1 [Dinoponera quadriceps]}	{sp|Q0V9S3|CTIF_XENTR; CBP80/20-dependent translation initiation factor OS=Xenopus tropicalis GN=ctif PE=2 SV=1}	{bim:100742774; - - - - -}	{7297569; KOG3942 MIF4G domain-containing protein J Translation, ribosomal structure and biogenesis ;}	{NA}	{XM_017118524.1; PREDICTED: Drosophila rhopaloa transcription factor Ken (LOC108040869), mRNA}	{NA}
transcript_HQ_group1_transcript3776/f2p0/4222	{XP_018015375.1; PREDICTED: polypeptide N-acetylgalactosaminyltransferase 13-like [Hyalella azteca]}	{sp|Q6WV17|GALT5_DROME; Polypeptide N-acetylgalactosaminyltransferase 5 OS=Drosophila melanogaster GN=pgant5 PE=2 SV=2}	{tca:662349; K00710 GALNT polypeptide N-acetylgalactosaminyltransferase 2.4.1.41 ko00512; Metabolism; Glycan biosynthesis and metabolism; Mucin type O-glycan biosynthesis}	{7296945; KOG3736 Polypeptide N-acetylgalactosaminyltransferase O Posttranslational modification, protein turnover, chaperones ;}	{NA}	{XM_014434374.1; PREDICTED: Halyomorpha halys polypeptide N-acetylgalactosaminyltransferase 5 (LOC106689424), transcript variant X2, mRNA}	{NA}
transcript_HQ_group1_transcript3777/f3p0/4197	{XP_018009004.1; PREDICTED: mucin-5AC-like [Hyalella azteca]}	{sp|Q9QZ67|PPM1D_MOUSE; Protein phosphatase 1D OS=Mus musculus GN=Ppm1d PE=2 SV=2}	{nvi:100119158; K10147 PPM1D, WIP1 protein phosphatase 1D 3.1.3.16 ko04115; Cellular Processes; Cell growth and death; p53 signaling pathway}	{7290521; KOG0698 Serine/threonine protein phosphatase T Signal transduction mechanisms ;}	{NA}	{NA}	{NA}
transcript_HQ_group1_transcript3778/f2p0/4202	{XP_018014579.1; PREDICTED: phosphatidylinositol 4-kinase type 2-alpha-like isoform X1 [Hyalella azteca]}	{sp|Q6PE18|P4K2A_DANRE; Phosphatidylinositol 4-kinase type 2-alpha OS=Danio rerio GN=pi4k2a PE=2 SV=1}	{tca:655570; K13711 PI4K2 phosphatidylinositol 4-kinase type 2 2.7.1.67 ko00562; Metabolism; Carbohydrate metabolism; Inositol phosphate metabolism | ko04070; Environmental Information Processing; Signal transduction; Phosphatidylinositol signaling system}	{Hs13559514; KOG2381 Phosphatidylinositol 4-kinase T Signal transduction mechanisms ;}	{NA}	{GQ886438.1; Libinia emarginata voucher LemMALA phosphatidylinositol kinase mRNA, partial cds}	{NA}
transcript_HQ_group1_transcript3784/f7p0/4195	{XP_018015375.1; PREDICTED: polypeptide N-acetylgalactosaminyltransferase 13-like [Hyalella azteca]}	{sp|Q6WV17|GALT5_DROME; Polypeptide N-acetylgalactosaminyltransferase 5 OS=Drosophila melanogaster GN=pgant5 PE=2 SV=2}	{tca:662349; K00710 GALNT polypeptide N-acetylgalactosaminyltransferase 2.4.1.41 ko00512; Metabolism; Glycan biosynthesis and metabolism; Mucin type O-glycan biosynthesis}	{7296945; KOG3736 Polypeptide N-acetylgalactosaminyltransferase O Posttranslational modification, protein turnover, chaperones ;}	{NA}	{XM_011170412.1; PREDICTED: Solenopsis invicta polypeptide N-acetylgalactosaminyltransferase 5 (LOC105202046), transcript variant X2, mRNA}	{NA}
transcript_HQ_group1_transcript3819/f6p0/4180	{AKE50481.1; AMP-activated protein kinase subunit gamma [Litopenaeus vannamei]}	{sp|Q91WG5|AAKG2_MOUSE; 5'-AMP-activated protein kinase subunit gamma-2 OS=Mus musculus GN=Prkag2 PE=1 SV=2}	{dwi:Dwil_GK14491; K07200 PRKAG 5'-AMP-activated protein kinase, regulatory gamma subunit - ko04371; Environmental Information Processing; Signal transduction; Apelin signaling pathway | ko04068; Environmental Information Processing; Signal transduction; FoxO signaling pathway | ko04152; Environmental Information Processing; Signal transduction; AMPK signaling pathway | ko04530; Cellular Processe…	{7300717; KOG1764 5'-AMP-activated protein kinase, gamma subunit C Energy production and conversion ;}	{NA}	{XM_013505685.1; PREDICTED: Chinchilla lanigera protein kinase, AMP-activated, gamma 1 non-catalytic subunit (Prkag1), transcript variant X4, mRNA}	{NA}
transcript_HQ_group1_transcript383/f2p0/6336	{XP_018012726.1; PREDICTED: uncharacterized protein LOC108669821 [Hyalella azteca]}	{sp|Q4N4N8|TXND_THEPA; Thioredoxin domain-containing protein OS=Theileria parva GN=TP02_0602 PE=1 SV=1}	{nvi:100121961; - - - - -}	{7301255; KOG0191 Thioredoxin/protein disulfide isomerase O Posttranslational modification, protein turnover, chaperones ;}	{NA}	{NA}	{NA}
transcript_HQ_group1_transcript3877/f7p0/4171	{DAA15291.1; TPA: hypothetical protein BOS_23236 [Bos taurus]}	{NA}	{phu:Phum_PHUM205210; - - - - -}	{NA}	{NA}	{KC515055.1; Macrobrachium superbum 18S ribosomal RNA gene, partial sequence}	{NA}
transcript_HQ_group1_transcript3926/f2p0/4177	{XP_018021245.1; PREDICTED: UV-stimulated scaffold protein A-like, partial [Hyalella azteca]}	{sp|E7EXT2|UVSSA_DANRE; UV-stimulated scaffold protein A OS=Danio rerio GN=uvssa PE=2 SV=2}	{phu:Phum_PHUM027860; - - - - -}	{Hs22042950; KOG2374 Uncharacterized conserved protein S Function unknown ;}	{GO:0008608; attachment of spindle microtubules to kinetochore; biological_process GO:0072686; mitotic spindle; cellular_component GO:0042729; DASH complex; cellular_component}	{NA}	{PF08655:DASH complex subunit Ask1}
transcript_HQ_group1_transcript3928/f3p0/4167	{BAO01182.1; protein phosphatase 1B [Marsupenaeus japonicus]}	{sp|O75688|PPM1B_HUMAN; Protein phosphatase 1B OS=Homo sapiens GN=PPM1B PE=1 SV=1}	{obi:106873603; K04461 PPM1B, PP2CB protein phosphatase 1B 3.1.3.16 ko04010; Environmental Information Processing; Signal transduction; MAPK signaling pathway | ko04013; Environmental Information Processing; Signal transduction; MAPK signaling pathway - fly}	{Hs4505995; KOG0697 Protein phosphatase 1B (formerly 2C) T Signal transduction mechanisms ;}	{GO:0030145; manganese ion binding; molecular_function GO:0000287; magnesium ion binding; molecular_function GO:0003824; NA GO:0004721; phosphoprotein phosphatase activity; molecular_function}	{AB817733.1; Marsupenaeus japonicus PPM1B mRNA for protein phosphatase 1B, complete cds}	{PF07830:Protein serine/threonine phosphatase 2C, C-terminal domain PF00481:Protein phosphatase 2C}
transcript_HQ_group1_transcript3941/f2p0/4176	{NA}	{NA}	{NA}	{NA}	{NA}	{NA}	{NA}
transcript_HQ_group1_transcript3975/f2p0/4168	{NA}	{NA}	{NA}	{NA}	{GO:0005576; NA GO:0042157; lipoprotein metabolic process; biological_process}	{NA}	{PF04691:Apolipoprotein C-I (ApoC-1)}
transcript_HQ_group1_transcript398/f21p0/5995	{KDR17150.1; Importin-5 [Zootermopsis nevadensis]}	{sp|O00410|IPO5_HUMAN; Importin-5 OS=Homo sapiens GN=IPO5 PE=1 SV=4}	{aec:105144510; K20222 IPO5, KPNB3, RANBP5 importin-5 - -}	{7296831; KOG2171 Karyopherin (importin) beta 3 YU Nuclear structure ; Intracellular trafficking, secretion, and vesicular transport ;}	{NA}	{XM_014808456.1; PREDICTED: Priapulus caudatus importin-5-like (LOC106806491), mRNA}	{NA}
transcript_HQ_group1_transcript3988/f5p0/4141	{BAO01182.1; protein phosphatase 1B [Marsupenaeus japonicus]}	{sp|P35815|PPM1B_RAT; Protein phosphatase 1B OS=Rattus norvegicus GN=Ppm1b PE=2 SV=1}	{obi:106873603; K04461 PPM1B, PP2CB protein phosphatase 1B 3.1.3.16 ko04010; Environmental Information Processing; Signal transduction; MAPK signaling pathway | ko04013; Environmental Information Processing; Signal transduction; MAPK signaling pathway - fly}	{Hs4505995; KOG0697 Protein phosphatase 1B (formerly 2C) T Signal transduction mechanisms ;}	{NA}	{AB817733.1; Marsupenaeus japonicus PPM1B mRNA for protein phosphatase 1B, complete cds}	{NA}
transcript_HQ_group1_transcript4001/f2p0/4157	{XP_018016728.1; PREDICTED: pre-mRNA-processing factor 39-like [Hyalella azteca]}	{sp|Q4KLU2|PRP39_XENLA; Pre-mRNA-processing factor 39 OS=Xenopus laevis GN=prpf39 PE=2 SV=1}	{phu:Phum_PHUM226800; K13217 PRPF39, PRP39 pre-mRNA-processing factor 39 - -}	{7301703; KOG1258 mRNA processing protein A RNA processing and modification ;}	{NA}	{XM_005992695.2; PREDICTED: Latimeria chalumnae pre-mRNA processing factor 39 (PRPF39), transcript variant X2, mRNA}	{NA}
transcript_HQ_group1_transcript4032/f3p0/4141	{AKE50481.1; AMP-activated protein kinase subunit gamma [Litopenaeus vannamei]}	{sp|Q91WG5|AAKG2_MOUSE; 5'-AMP-activated protein kinase subunit gamma-2 OS=Mus musculus GN=Prkag2 PE=1 SV=2}	{der:Dere_GG24443; K07200 PRKAG 5'-AMP-activated protein kinase, regulatory gamma subunit - ko04371; Environmental Information Processing; Signal transduction; Apelin signaling pathway | ko04068; Environmental Information Processing; Signal transduction; FoxO signaling pathway | ko04152; Environmental Information Processing; Signal transduction; AMPK signaling pathway | ko04530; Cellular Processe…	{7300717; KOG1764 5'-AMP-activated protein kinase, gamma subunit C Energy production and conversion ;}	{NA}	{XM_013505685.1; PREDICTED: Chinchilla lanigera protein kinase, AMP-activated, gamma 1 non-catalytic subunit (Prkag1), transcript variant X4, mRNA}	{NA}
transcript_HQ_group1_transcript4033/f2p0/4162	{EFN65035.1; hypothetical protein EAG_01178 [Camponotus floridanus]}	{NA}	{nve:NEMVE_v1g149125; - - - - -}	{NA}	{NA}	{DQ079785.1; Cryphiops caementarius voucher JC1219 28S large subunit ribosomal RNA gene, partial sequence}	{NA}
transcript_HQ_group1_transcript4041/f3p0/4120	{XP_018022152.1; PREDICTED: uncharacterized protein LOC108678287 isoform X2 [Hyalella azteca]}	{sp|P58283|RN216_MOUSE; E3 ubiquitin-protein ligase RNF216 OS=Mus musculus GN=Rnf216 PE=1 SV=3}	{sko:102801442; K11976 RNF216 TRIAD3 2.3.2.27 -}	{Hs22062484; KOG1812 Predicted E3 ubiquitin ligase O Posttranslational modification, protein turnover, chaperones ;}	{NA}	{NA}	{NA}
transcript_HQ_group1_transcript4057/f29p0/4093	{XP_012257789.1; PREDICTED: nardilysin-like [Athalia rosae]}	{sp|Q8BHG1|NRDC_MOUSE; Nardilysin OS=Mus musculus GN=Nrdc PE=1 SV=1}	{nvi:100114249; K01411 NRD1 nardilysin 3.4.24.61 -}	{Hs4505453; KOG0959 N-arginine dibasic convertase NRD1 and related Zn2+-dependent endopeptidases, insulinase superfamily O Posttranslational modification, protein turnover, chaperones ;}	{NA}	{XM_016992766.1; PREDICTED: Anolis carolinensis nardilysin (LOC100563662), partial mRNA}	{NA}
transcript_HQ_group1_transcript4065/f2p0/4137	{DAA15291.1; TPA: hypothetical protein BOS_23236 [Bos taurus]}	{NA}	{phu:Phum_PHUM205210; - - - - -}	{NA}	{NA}	{KC515055.1; Macrobrachium superbum 18S ribosomal RNA gene, partial sequence}	{NA}
transcript_HQ_group1_transcript4066/f3p0/4135	{DAA15291.1; TPA: hypothetical protein BOS_23236 [Bos taurus]}	{NA}	{phu:Phum_PHUM205210; - - - - -}	{NA}	{NA}	{KC515055.1; Macrobrachium superbum 18S ribosomal RNA gene, partial sequence}	{NA}
[truncated: 525 more rows]
